# Supplementary material for: Maximization of non-idle enzymes improves the coverage of the estimated maximal in vivo enzyme catalytic rates in Escherichia coli
Source: Bioinformatics. 2021 Aug 6;37(21):3848–55. doi: 10.1093/bioinformatics/btab575 (PMC10186155; doi:10.1093/bioinformatics/btab575)
Supplement: btab575_Supplementary_Data [file btab575_supplementary_data.zip]

Archive with 6 entries (6 files):
- Supplementary information.pdf
- TableS1. Proteomics data.xlsx
- TableS2. Flux distributions.xlsx
- TableS3. Idle enzyme statistics.xlsx
- TableS4. Subsystems enrichment.xlsx
- TableS5. Estimates of Kapp and Kmax.xlsx
