# Supplementary material for: Maximization of non-idle enzymes improves the coverage of the estimated maximal in vivo enzyme catalytic rates in Escherichia coli
Source: Bioinformatics. 2021 Aug 6;37(21):3848–55. doi: 10.1093/bioinformatics/btab575 (PMC10186155; doi:10.1093/bioinformatics/btab575)
Supplement: btab575_Supplementary_Data [file btab575_supplementary_data.zip › TableS1. Proteomics data.xlsx]

## Sheet: Information_sheet
Supplementary Table 1: Proteomics data. The table includes proteomics data gathered from 31 different growth conditions (Valgepea et al., 2013; Peebo et al., 2015; Schmidt et al., 2016) and 18 KO strains (Heckmann et al., 2020) which are mapped to reactions (first 3 sheets) and to genes (last 3 sheets).
	Worksheet	Contents
	mapped abundance 31 conditions	Protein abundance obtained from 31 growth conditions mapped to reactions
	mapped abundance 18strains_rep1	Protein abundance obtained from replicate 1 of the 18 KO strains mapped to reactions
	mapped abundance 18strains_rep2	Protein abundance obtained from replicate 2 of the 18 KO strains mapped to reactions
	abundance 31 conditions	Protein abundance obtained from 31 growth conditions mapped to genes
	abundance 18strains_rep1	Protein abundance obtained from replicate 1 of the 18 KO strains mapped to genes
	abundance 18strains_rep2	Protein abundance obtained from replicate 2 of the 18 KO strains mapped to genes

## Sheet: mapped abundance 31 conditions
	GLC_CHEM_mu=0.11_V	GLC_CHEM_mu=0.12_S	GLC_CHEM_mu=0.20_S	GLC_CHEM_mu=0.21_P	GLC_CHEM_mu=0.21_V	GLC_CHEM_mu=0.22_P	GLC_CHEM_mu=0.26_P	GAL_BATCH_mu=0.26_S	ACE_BATCH_mu=0.3_S	GLC_CHEM_mu=0.31_P	GLC_CHEM_mu=0.31_V	GLC_CHEM_mu=0.35_S	GLC_CHEM_mu=0.36_P	GLC_CHEM_mu=0.40_V	PYR_BATCH_mu=0.40_S	GLC_CHEM_mu=0.41_P	FUM_BATCH_mu=0.42_S	SUCC_BATCH_mu=0.44_S	GLC_CHEM_mu=0.46_P	GAM_BATCH_mu=0.46_S	GLYC_BATCH_mu=0.47_S	MAN_BATCH_mu=0.47_S	GLC_CHEM_mu=0.49_V	GLC_CHEM_mu=0.50_S	GLC_CHEM_mu=0.51_P	GLC+SALTS_BATCH_mu=0.55_S	XYL_BATCH_mu=0.55_S	GLC_BATCH_mu=0.58_S	GLC@pH6_BATCH_mu=0.63_S	FRU_BATCH_mu=0.65_S	GLC@42deg_BATCH_mu=0.66_S
14GLUCANtexi	1.42801e-06	6.33462e-06	7.68408e-06	7.80763e-05	1.83515e-06	6.82021e-05	7.64975e-05	2.63908e-06	2.25763e-06	7.57078e-05	1.66079e-06	1.2142e-05	3.5857e-05	8.65392e-07	2.42815e-06	6.54262e-05	4.12858e-06	2.96291e-06	4.47138e-05	6.36135e-06	3.18405e-06	3.79953e-06	1.94887e-07	5.57308e-06	3.85365e-05	9.53976e-07	8.68757e-07	1.59954e-06	8.54673e-07	2.0275e-06	8.36011e-07
23PDE2pp	1.47652e-06	5.45568e-07	5.40062e-07	3.76937e-07	1.40889e-06	1.42527e-06	9.8581e-07	4.3006e-07	5.74188e-07	1.43023e-06	1.26e-06	5.89554e-07	5.48169e-07	7.8941e-07	4.44803e-07	7.4652e-07	5.08543e-07	5.57706e-07	7.9302e-07	4.77419e-07	3.76499e-07	5.05576e-07	5.26642e-07	4.62283e-07	5.74972e-07	2.09069e-07	3.63868e-07	2.37475e-07	1.99852e-07	3.10586e-07	3.00244e-07
23PDE4pp	1.47652e-06	5.45568e-07	5.40062e-07	3.76937e-07	1.40889e-06	1.42527e-06	9.8581e-07	4.3006e-07	5.74188e-07	1.43023e-06	1.26e-06	5.89554e-07	5.48169e-07	7.8941e-07	4.44803e-07	7.4652e-07	5.08543e-07	5.57706e-07	7.9302e-07	4.77419e-07	3.76499e-07	5.05576e-07	5.26642e-07	4.62283e-07	5.74972e-07	2.09069e-07	3.63868e-07	2.37475e-07	1.99852e-07	3.10586e-07	3.00244e-07
23PDE7pp	1.47652e-06	5.45568e-07	5.40062e-07	3.76937e-07	1.40889e-06	1.42527e-06	9.8581e-07	4.3006e-07	5.74188e-07	1.43023e-06	1.26e-06	5.89554e-07	5.48169e-07	7.8941e-07	4.44803e-07	7.4652e-07	5.08543e-07	5.57706e-07	7.9302e-07	4.77419e-07	3.76499e-07	5.05576e-07	5.26642e-07	4.62283e-07	5.74972e-07	2.09069e-07	3.63868e-07	2.37475e-07	1.99852e-07	3.10586e-07	3.00244e-07
23PDE9pp	1.47652e-06	5.45568e-07	5.40062e-07	3.76937e-07	1.40889e-06	1.42527e-06	9.8581e-07	4.3006e-07	5.74188e-07	1.43023e-06	1.26e-06	5.89554e-07	5.48169e-07	7.8941e-07	4.44803e-07	7.4652e-07	5.08543e-07	5.57706e-07	7.9302e-07	4.77419e-07	3.76499e-07	5.05576e-07	5.26642e-07	4.62283e-07	5.74972e-07	2.09069e-07	3.63868e-07	2.37475e-07	1.99852e-07	3.10586e-07	3.00244e-07
2DGULRGx	3.38976e-06	1.03766e-06	1.53837e-06	1.85994e-06	4.9713e-06	1.85575e-06	1.94079e-06	2.39078e-06	1.86424e-06	2.158e-06	7.14057e-06	1.65446e-06	2.15903e-06	6.61227e-06	2.80794e-06	2.24234e-06	1.89223e-06	2.21509e-06	2.26168e-06	2.32591e-06	2.20244e-06	2.9073e-06	8.22083e-06	2.32515e-06	2.37065e-06	4.11928e-06	3.58474e-06	3.16748e-06	3.13893e-06	2.84998e-06	2.80536e-06
2DGULRGy	3.38976e-06	1.03766e-06	1.53837e-06	1.85994e-06	4.9713e-06	1.85575e-06	1.94079e-06	2.39078e-06	1.86424e-06	2.158e-06	7.14057e-06	1.65446e-06	2.15903e-06	6.61227e-06	2.80794e-06	2.24234e-06	1.89223e-06	2.21509e-06	2.26168e-06	2.32591e-06	2.20244e-06	2.9073e-06	8.22083e-06	2.32515e-06	2.37065e-06	4.11928e-06	3.58474e-06	3.16748e-06	3.13893e-06	2.84998e-06	2.80536e-06
2DGULRx	3.38976e-06	1.03766e-06	1.53837e-06	1.85994e-06	4.9713e-06	1.85575e-06	1.94079e-06	2.39078e-06	1.86424e-06	2.158e-06	7.14057e-06	1.65446e-06	2.15903e-06	6.61227e-06	2.80794e-06	2.24234e-06	1.89223e-06	2.21509e-06	2.26168e-06	2.32591e-06	2.20244e-06	2.9073e-06	8.22083e-06	2.32515e-06	2.37065e-06	4.11928e-06	3.58474e-06	3.16748e-06	3.13893e-06	2.84998e-06	2.80536e-06
2DGULRy	3.38976e-06	1.03766e-06	1.53837e-06	1.85994e-06	4.9713e-06	1.85575e-06	1.94079e-06	2.39078e-06	1.86424e-06	2.158e-06	7.14057e-06	1.65446e-06	2.15903e-06	6.61227e-06	2.80794e-06	2.24234e-06	1.89223e-06	2.21509e-06	2.26168e-06	2.32591e-06	2.20244e-06	2.9073e-06	8.22083e-06	2.32515e-06	2.37065e-06	4.11928e-06	3.58474e-06	3.16748e-06	3.13893e-06	2.84998e-06	2.80536e-06
5DOAN	2.74507e-06	3.01111e-06	3.34503e-06	1.99469e-06	2.94514e-06	2.19704e-06	2.25761e-06	4.91504e-06	2.96265e-06	2.14215e-06	3.13042e-06	3.56838e-06	2.36412e-06	3.08161e-06	3.96309e-06	2.48245e-06	3.53503e-06	4.02812e-06	2.1363e-06	3.96008e-06	3.80466e-06	3.55074e-06	3.6864e-06	4.28328e-06	2.15981e-06	8.7303e-06	5.05787e-06	3.86183e-06	6.76663e-06	4.26077e-06	3.91317e-06
AAMYL	7.07088e-07	2.27973e-07	2.313e-07	5.34755e-07	4.15185e-07			3.77076e-07	2.47943e-07	5.80259e-07	5.07672e-07	2.2759e-07	4.48922e-07	4.76726e-07	2.0009e-07	3.36716e-07	2.84958e-07	3.04764e-07		2.3339e-07	3.48233e-07	3.52598e-07	4.2696e-07	2.08236e-07	4.10771e-07	4.52712e-07	3.03233e-07	1.92826e-07	3.85055e-07	2.76195e-07	1.40675e-07
AB6PGH	3.48678e-06	4.83066e-07	5.17588e-07	1.60514e-06	3.29114e-06	1.47583e-06	1.45951e-06	6.74598e-07	6.04292e-07	1.35059e-06	3.36269e-06	4.79145e-07	1.38271e-06	3.12478e-06	8.03419e-07	1.29523e-06	6.99736e-07	5.62446e-07	1.36489e-06	7.54618e-07	7.04376e-07	5.30641e-07	3.36808e-06	5.14473e-07	1.30123e-06	6.08486e-07	6.81151e-07	6.53408e-07	6.49412e-07	5.26432e-07	7.27892e-07
ABUTD	2.06157e-05	6.63328e-06	5.55504e-06	4.20665e-06		4.84935e-06	4.49599e-06	4.63362e-06	1.1237e-06	2.78801e-06		3.62283e-06	1.21266e-06		2.38178e-06		4.69597e-06	3.71835e-06		1.77606e-06	2.40751e-06	2.24175e-06		1.82257e-06	6.6538e-07	1.1321e-06	5.46154e-07	5.53956e-07	3.6132e-07	5.51524e-07	5.34331e-07
3NTD2pp	1.47652e-06	5.45568e-07	5.40062e-07	3.76937e-07	1.40889e-06	1.42527e-06	9.8581e-07	4.3006e-07	5.74188e-07	1.43023e-06	1.26e-06	5.89554e-07	5.48169e-07	7.8941e-07	4.44803e-07	7.4652e-07	5.08543e-07	5.57706e-07	7.9302e-07	4.77419e-07	3.76499e-07	5.05576e-07	5.26642e-07	4.62283e-07	5.74972e-07	2.09069e-07	3.63868e-07	2.37475e-07	1.99852e-07	3.10586e-07	3.00244e-07
3NTD4pp	1.47652e-06	5.45568e-07	5.40062e-07	3.76937e-07	1.40889e-06	1.42527e-06	9.8581e-07	4.3006e-07	5.74188e-07	1.43023e-06	1.26e-06	5.89554e-07	5.48169e-07	7.8941e-07	4.44803e-07	7.4652e-07	5.08543e-07	5.57706e-07	7.9302e-07	4.77419e-07	3.76499e-07	5.05576e-07	5.26642e-07	4.62283e-07	5.74972e-07	2.09069e-07	3.63868e-07	2.37475e-07	1.99852e-07	3.10586e-07	3.00244e-07
3NTD7pp	1.47652e-06	5.45568e-07	5.40062e-07	3.76937e-07	1.40889e-06	1.42527e-06	9.8581e-07	4.3006e-07	5.74188e-07	1.43023e-06	1.26e-06	5.89554e-07	5.48169e-07	7.8941e-07	4.44803e-07	7.4652e-07	5.08543e-07	5.57706e-07	7.9302e-07	4.77419e-07	3.76499e-07	5.05576e-07	5.26642e-07	4.62283e-07	5.74972e-07	2.09069e-07	3.63868e-07	2.37475e-07	1.99852e-07	3.10586e-07	3.00244e-07
3NTD9pp	1.47652e-06	5.45568e-07	5.40062e-07	3.76937e-07	1.40889e-06	1.42527e-06	9.8581e-07	4.3006e-07	5.74188e-07	1.43023e-06	1.26e-06	5.89554e-07	5.48169e-07	7.8941e-07	4.44803e-07	7.4652e-07	5.08543e-07	5.57706e-07	7.9302e-07	4.77419e-07	3.76499e-07	5.05576e-07	5.26642e-07	4.62283e-07	5.74972e-07	2.09069e-07	3.63868e-07	2.37475e-07	1.99852e-07	3.10586e-07	3.00244e-07
3OAR100_f	1.8297e-05	4.62713e-06	4.6439e-06	2.07657e-05	1.74549e-05	2.06593e-05	2.19867e-05	5.76314e-06	5.51645e-06	2.14709e-05	1.75329e-05	5.20199e-06	2.23098e-05	1.7783e-05	6.73744e-06	2.17562e-05	6.64459e-06	8.18844e-06	2.17219e-05	6.75161e-06	6.65496e-06	6.66846e-06	1.90718e-05	5.5963e-06	2.08266e-05	6.53511e-06	6.91229e-06	8.28372e-06	6.66405e-06	6.64867e-06	5.46367e-06
3OAR120_f	1.8297e-05	4.62713e-06	4.6439e-06	2.07657e-05	1.74549e-05	2.06593e-05	2.19867e-05	5.76314e-06	5.51645e-06	2.14709e-05	1.75329e-05	5.20199e-06	2.23098e-05	1.7783e-05	6.73744e-06	2.17562e-05	6.64459e-06	8.18844e-06	2.17219e-05	6.75161e-06	6.65496e-06	6.66846e-06	1.90718e-05	5.5963e-06	2.08266e-05	6.53511e-06	6.91229e-06	8.28372e-06	6.66405e-06	6.64867e-06	5.46367e-06
3OAR121	1.8297e-05	4.62713e-06	4.6439e-06	2.07657e-05	1.74549e-05	2.06593e-05	2.19867e-05	5.76314e-06	5.51645e-06	2.14709e-05	1.75329e-05	5.20199e-06	2.23098e-05	1.7783e-05	6.73744e-06	2.17562e-05	6.64459e-06	8.18844e-06	2.17219e-05	6.75161e-06	6.65496e-06	6.66846e-06	1.90718e-05	5.5963e-06	2.08266e-05	6.53511e-06	6.91229e-06	8.28372e-06	6.66405e-06	6.64867e-06	5.46367e-06
3OAR140_f	1.8297e-05	4.62713e-06	4.6439e-06	2.07657e-05	1.74549e-05	2.06593e-05	2.19867e-05	5.76314e-06	5.51645e-06	2.14709e-05	1.75329e-05	5.20199e-06	2.23098e-05	1.7783e-05	6.73744e-06	2.17562e-05	6.64459e-06	8.18844e-06	2.17219e-05	6.75161e-06	6.65496e-06	6.66846e-06	1.90718e-05	5.5963e-06	2.08266e-05	6.53511e-06	6.91229e-06	8.28372e-06	6.66405e-06	6.64867e-06	5.46367e-06
3OAR141	1.8297e-05	4.62713e-06	4.6439e-06	2.07657e-05	1.74549e-05	2.06593e-05	2.19867e-05	5.76314e-06	5.51645e-06	2.14709e-05	1.75329e-05	5.20199e-06	2.23098e-05	1.7783e-05	6.73744e-06	2.17562e-05	6.64459e-06	8.18844e-06	2.17219e-05	6.75161e-06	6.65496e-06	6.66846e-06	1.90718e-05	5.5963e-06	2.08266e-05	6.53511e-06	6.91229e-06	8.28372e-06	6.66405e-06	6.64867e-06	5.46367e-06
3OAR160_f	1.8297e-05	4.62713e-06	4.6439e-06	2.07657e-05	1.74549e-05	2.06593e-05	2.19867e-05	5.76314e-06	5.51645e-06	2.14709e-05	1.75329e-05	5.20199e-06	2.23098e-05	1.7783e-05	6.73744e-06	2.17562e-05	6.64459e-06	8.18844e-06	2.17219e-05	6.75161e-06	6.65496e-06	6.66846e-06	1.90718e-05	5.5963e-06	2.08266e-05	6.53511e-06	6.91229e-06	8.28372e-06	6.66405e-06	6.64867e-06	5.46367e-06
3OAR161	1.8297e-05	4.62713e-06	4.6439e-06	2.07657e-05	1.74549e-05	2.06593e-05	2.19867e-05	5.76314e-06	5.51645e-06	2.14709e-05	1.75329e-05	5.20199e-06	2.23098e-05	1.7783e-05	6.73744e-06	2.17562e-05	6.64459e-06	8.18844e-06	2.17219e-05	6.75161e-06	6.65496e-06	6.66846e-06	1.90718e-05	5.5963e-06	2.08266e-05	6.53511e-06	6.91229e-06	8.28372e-06	6.66405e-06	6.64867e-06	5.46367e-06
3OAR180_f	1.8297e-05	4.62713e-06	4.6439e-06	2.07657e-05	1.74549e-05	2.06593e-05	2.19867e-05	5.76314e-06	5.51645e-06	2.14709e-05	1.75329e-05	5.20199e-06	2.23098e-05	1.7783e-05	6.73744e-06	2.17562e-05	6.64459e-06	8.18844e-06	2.17219e-05	6.75161e-06	6.65496e-06	6.66846e-06	1.90718e-05	5.5963e-06	2.08266e-05	6.53511e-06	6.91229e-06	8.28372e-06	6.66405e-06	6.64867e-06	5.46367e-06
3OAR181	1.8297e-05	4.62713e-06	4.6439e-06	2.07657e-05	1.74549e-05	2.06593e-05	2.19867e-05	5.76314e-06	5.51645e-06	2.14709e-05	1.75329e-05	5.20199e-06	2.23098e-05	1.7783e-05	6.73744e-06	2.17562e-05	6.64459e-06	8.18844e-06	2.17219e-05	6.75161e-06	6.65496e-06	6.66846e-06	1.90718e-05	5.5963e-06	2.08266e-05	6.53511e-06	6.91229e-06	8.28372e-06	6.66405e-06	6.64867e-06	5.46367e-06
ACBIPGT									5.17196e-08			5.8014e-08									5.27019e-08			6.19733e-08				5.29594e-08
3OAR40_f	1.8297e-05	4.62713e-06	4.6439e-06	2.07657e-05	1.74549e-05	2.06593e-05	2.19867e-05	5.76314e-06	5.51645e-06	2.14709e-05	1.75329e-05	5.20199e-06	2.23098e-05	1.7783e-05	6.73744e-06	2.17562e-05	6.64459e-06	8.18844e-06	2.17219e-05	6.75161e-06	6.65496e-06	6.66846e-06	1.90718e-05	5.5963e-06	2.08266e-05	6.53511e-06	6.91229e-06	8.28372e-06	6.66405e-06	6.64867e-06	5.46367e-06
3OAR60_f	1.8297e-05	4.62713e-06	4.6439e-06	2.07657e-05	1.74549e-05	2.06593e-05	2.19867e-05	5.76314e-06	5.51645e-06	2.14709e-05	1.75329e-05	5.20199e-06	2.23098e-05	1.7783e-05	6.73744e-06	2.17562e-05	6.64459e-06	8.18844e-06	2.17219e-05	6.75161e-06	6.65496e-06	6.66846e-06	1.90718e-05	5.5963e-06	2.08266e-05	6.53511e-06	6.91229e-06	8.28372e-06	6.66405e-06	6.64867e-06	5.46367e-06
ACCOAL	5.40661e-05	3.88871e-05	3.49113e-05	6.15253e-05	5.16892e-05	6.67037e-05	5.52874e-05	2.24779e-05	1.44179e-05	6.9136e-05	3.12797e-05	3.05303e-05	3.44903e-05	1.28497e-05	1.1041e-05	4.53632e-05	2.36593e-05	1.7899e-05	3.17324e-05	1.50733e-05	7.56043e-06	1.92507e-05	4.42131e-06	1.36786e-05	1.45258e-05	2.03835e-06	3.58447e-06	1.76254e-06	1.87265e-06	4.23182e-06	1.94307e-06
3OAR80_f	1.8297e-05	4.62713e-06	4.6439e-06	2.07657e-05	1.74549e-05	2.06593e-05	2.19867e-05	5.76314e-06	5.51645e-06	2.14709e-05	1.75329e-05	5.20199e-06	2.23098e-05	1.7783e-05	6.73744e-06	2.17562e-05	6.64459e-06	8.18844e-06	2.17219e-05	6.75161e-06	6.65496e-06	6.66846e-06	1.90718e-05	5.5963e-06	2.08266e-05	6.53511e-06	6.91229e-06	8.28372e-06	6.66405e-06	6.64867e-06	5.46367e-06
ACGAMK	5.47626e-07
3OAS121	2.69342e-05	2.5156e-05	2.42548e-05	6.4073e-05	2.20276e-05	6.35841e-05	6.61559e-05	2.72975e-05	2.39174e-05	6.26554e-05	1.4867e-05	2.38203e-05	5.44708e-05	1.30864e-05	2.8415e-05	5.12945e-05	2.5713e-05	2.76101e-05	4.82687e-05	2.60482e-05	2.66087e-05	2.39796e-05	1.13181e-05	2.38203e-05	4.35787e-05	2.36287e-05	2.22458e-05	2.38618e-05	2.66307e-05	2.10928e-05	2.58048e-05
ACGK	3.07436e-06	5.99211e-06	4.52555e-06	6.95843e-06	3.42121e-06	4.7479e-06	6.46954e-06	6.28232e-06	5.12588e-06	7.9941e-06	3.72856e-06	3.69235e-06	6.7356e-06	3.93145e-06	7.85908e-06	7.63649e-06	5.79996e-06	7.07785e-06	7.34482e-06	6.55652e-06	7.36411e-06	6.76109e-06	4.79921e-06	5.14062e-06	7.78018e-06	5.60529e-06	6.62948e-06	1.13234e-05	7.64696e-06	9.32542e-06	9.31746e-06
ACGS	1.00513e-06	4.68076e-07	4.0945e-07		1.22623e-06			2.74024e-07	3.4425e-07	1.90139e-07	1.29492e-06	4.32726e-07	2.00395e-07	1.98299e-06	4.95887e-07	2.08295e-07	3.7583e-07	3.78312e-07	1.87251e-07	3.80833e-07	4.8299e-07	4.47709e-07	1.72867e-06	6.82978e-07	1.60613e-07	3.3512e-07	4.9111e-07	5.89339e-07	3.54691e-07	5.43177e-07	5.01269e-07
3OAS141	2.69342e-05	2.5156e-05	2.42548e-05	6.4073e-05	2.20276e-05	6.35841e-05	6.61559e-05	2.72975e-05	2.39174e-05	6.26554e-05	1.4867e-05	2.38203e-05	5.44708e-05	1.30864e-05	2.8415e-05	5.12945e-05	2.5713e-05	2.76101e-05	4.82687e-05	2.60482e-05	2.66087e-05	2.39796e-05	1.13181e-05	2.38203e-05	4.35787e-05	2.36287e-05	2.22458e-05	2.38618e-05	2.66307e-05	2.10928e-05	2.58048e-05
3OAS161	2.69342e-05	2.5156e-05	2.42548e-05	6.4073e-05	2.20276e-05	6.35841e-05	6.61559e-05	2.72975e-05	2.39174e-05	6.26554e-05	1.4867e-05	2.38203e-05	5.44708e-05	1.30864e-05	2.8415e-05	5.12945e-05	2.5713e-05	2.76101e-05	4.82687e-05	2.60482e-05	2.66087e-05	2.39796e-05	1.13181e-05	2.38203e-05	4.35787e-05	2.36287e-05	2.22458e-05	2.38618e-05	2.66307e-05	2.10928e-05	2.58048e-05
ACM6PH	6.34276e-07	2.39547e-07	2.1797e-07		6.06197e-07			1.45812e-07	1.45707e-07		4.25501e-07	2.77427e-07		2.88481e-07	1.36989e-07		2.61621e-07	1.79511e-07		1.81092e-07	2.04727e-07	1.82827e-07	2.03793e-07	1.91513e-07		7.31524e-08	8.51642e-08	6.90297e-08	6.11561e-08	1.0273e-07
ACMAMUT																												5.23038e-08	5.31015e-08
3OAS181	3.58732e-06	3.10725e-06	3.38335e-06	2.69384e-06	4.29315e-06	2.43341e-06	2.70911e-06	4.43505e-06	2.70366e-06	2.97039e-06	4.70491e-06	3.40574e-06	3.14043e-06	4.72776e-06	3.17632e-06	3.10837e-06	3.61545e-06	4.28214e-06	3.13169e-06	3.59661e-06	4.07472e-06	3.63784e-06	4.85124e-06	3.53594e-06	2.86387e-06	4.25819e-06	4.78353e-06	3.39587e-06	3.59179e-06	3.85926e-06	4.39722e-06
ACNML		1.59645e-07	2.28421e-07	4.39403e-07		5.18301e-07		9.12351e-08	2.03312e-07	4.07926e-07		3.01308e-07	4.84834e-07		2.47048e-07	2.21474e-07	3.32524e-07	2.93939e-07	2.77856e-07	2.99957e-07	3.31383e-07	3.72687e-07		2.45966e-07			1.25672e-07	1.44385e-07		1.41489e-07	7.60363e-08
ACOAD1f_f	1.40371e-06	9.18779e-07	1.07308e-06	1.67759e-06	1.48915e-06	1.28129e-06	6.97507e-07	2.53714e-07	6.8034e-07	1.46837e-06	1.0791e-06	1.10854e-06	9.97333e-07	6.47761e-07	8.11591e-07	1.02218e-06	3.70026e-07	2.75216e-07	6.21535e-07	4.18765e-07	2.25313e-07	5.50635e-07	2.84153e-07	7.78136e-07	6.52423e-07	2.56791e-07	2.1567e-07	1.53155e-07	8.81018e-08	3.34913e-07	2.47595e-07
4HTHRS	1.62659e-05	7.92265e-06	8.28136e-06	2.25434e-05	2.03778e-05	2.24616e-05	2.44364e-05	1.0646e-05	1.2254e-05	2.65252e-05	1.95102e-05	1.06795e-05	2.92887e-05	2.48306e-05	3.95235e-05	3.1298e-05	1.75673e-05	1.97318e-05	3.47641e-05	1.73102e-05	2.11744e-05	1.74249e-05	2.79501e-05	1.64035e-05	3.8695e-05	3.16024e-05	3.06148e-05	2.58836e-05	1.63897e-05	2.46608e-05	1.2589e-05
ACOAD2f_f	1.40371e-06	9.18779e-07	1.07308e-06	1.67759e-06	1.48915e-06	1.28129e-06	6.97507e-07	2.53714e-07	6.8034e-07	1.46837e-06	1.0791e-06	1.10854e-06	9.97333e-07	6.47761e-07	8.11591e-07	1.02218e-06	3.70026e-07	2.75216e-07	6.21535e-07	4.18765e-07	2.25313e-07	5.50635e-07	2.84153e-07	7.78136e-07	6.52423e-07	2.56791e-07	2.1567e-07	1.53155e-07	8.81018e-08	3.34913e-07	2.47595e-07
ACOAD3f_f	1.40371e-06	9.18779e-07	1.07308e-06	1.67759e-06	1.48915e-06	1.28129e-06	6.97507e-07	2.53714e-07	6.8034e-07	1.46837e-06	1.0791e-06	1.10854e-06	9.97333e-07	6.47761e-07	8.11591e-07	1.02218e-06	3.70026e-07	2.75216e-07	6.21535e-07	4.18765e-07	2.25313e-07	5.50635e-07	2.84153e-07	7.78136e-07	6.52423e-07	2.56791e-07	2.1567e-07	1.53155e-07	8.81018e-08	3.34913e-07	2.47595e-07
ACOAD4f_f	1.40371e-06	9.18779e-07	1.07308e-06	1.67759e-06	1.48915e-06	1.28129e-06	6.97507e-07	2.53714e-07	6.8034e-07	1.46837e-06	1.0791e-06	1.10854e-06	9.97333e-07	6.47761e-07	8.11591e-07	1.02218e-06	3.70026e-07	2.75216e-07	6.21535e-07	4.18765e-07	2.25313e-07	5.50635e-07	2.84153e-07	7.78136e-07	6.52423e-07	2.56791e-07	2.1567e-07	1.53155e-07	8.81018e-08	3.34913e-07	2.47595e-07
4PCP	4.02052e-07	1.65948e-07	1.50692e-07		4.0965e-07			2.02325e-07	1.84081e-07		3.53544e-07	1.6249e-07		2.65988e-07	1.59694e-07		1.6126e-07	1.57843e-07		1.80324e-07	1.57839e-07	1.92719e-07	3.09414e-07	1.18952e-07		2.60146e-07	2.33002e-07	1.89867e-07	1.84567e-07	1.47388e-07	1.89896e-07
ACOAD5f_f	1.40371e-06	9.18779e-07	1.07308e-06	1.67759e-06	1.48915e-06	1.28129e-06	6.97507e-07	2.53714e-07	6.8034e-07	1.46837e-06	1.0791e-06	1.10854e-06	9.97333e-07	6.47761e-07	8.11591e-07	1.02218e-06	3.70026e-07	2.75216e-07	6.21535e-07	4.18765e-07	2.25313e-07	5.50635e-07	2.84153e-07	7.78136e-07	6.52423e-07	2.56791e-07	2.1567e-07	1.53155e-07	8.81018e-08	3.34913e-07	2.47595e-07
5DGLCNR_f	2.14914e-07	9.54161e-07	1.1856e-06		1.8271e-07			6.55472e-07	8.55495e-07		7.80956e-08	1.19718e-06		1.10552e-07	8.93994e-07		9.90776e-07	7.87732e-07		2.87856e-05	7.34129e-07			9.12894e-07		9.46437e-07		1.06427e-06	8.78786e-07		8.94891e-07
ACOAD6f_f	1.40371e-06	9.18779e-07	1.07308e-06	1.67759e-06	1.48915e-06	1.28129e-06	6.97507e-07	2.53714e-07	6.8034e-07	1.46837e-06	1.0791e-06	1.10854e-06	9.97333e-07	6.47761e-07	8.11591e-07	1.02218e-06	3.70026e-07	2.75216e-07	6.21535e-07	4.18765e-07	2.25313e-07	5.50635e-07	2.84153e-07	7.78136e-07	6.52423e-07	2.56791e-07	2.1567e-07	1.53155e-07	8.81018e-08	3.34913e-07	2.47595e-07
ACOAD7f_f	1.40371e-06	9.18779e-07	1.07308e-06	1.67759e-06	1.48915e-06	1.28129e-06	6.97507e-07	2.53714e-07	6.8034e-07	1.46837e-06	1.0791e-06	1.10854e-06	9.97333e-07	6.47761e-07	8.11591e-07	1.02218e-06	3.70026e-07	2.75216e-07	6.21535e-07	4.18765e-07	2.25313e-07	5.50635e-07	2.84153e-07	7.78136e-07	6.52423e-07	2.56791e-07	2.1567e-07	1.53155e-07	8.81018e-08	3.34913e-07	2.47595e-07
ACOAD8f_f	1.40371e-06	9.18779e-07	1.07308e-06	1.67759e-06	1.48915e-06	1.28129e-06	6.97507e-07	2.53714e-07	6.8034e-07	1.46837e-06	1.0791e-06	1.10854e-06	9.97333e-07	6.47761e-07	8.11591e-07	1.02218e-06	3.70026e-07	2.75216e-07	6.21535e-07	4.18765e-07	2.25313e-07	5.50635e-07	2.84153e-07	7.78136e-07	6.52423e-07	2.56791e-07	2.1567e-07	1.53155e-07	8.81018e-08	3.34913e-07	2.47595e-07
ACODA	1.93055e-06	2.53771e-06	2.05714e-06	1.11834e-06	1.98741e-06	1.13548e-06	1.09835e-06	3.00413e-06	1.75118e-06	1.1275e-06	2.17878e-06	1.62385e-06	1.38725e-06	2.61173e-06	2.67464e-06	1.41626e-06	1.80472e-06	1.80397e-06	1.47827e-06	1.84795e-06	2.62558e-06	2.24276e-06	2.99018e-06	2.44414e-06	1.65107e-06	4.73406e-06	2.76789e-06	3.79964e-06	4.26229e-06	3.11679e-06	3.72767e-06
ACONMT	1.32748e-06	9.28551e-07	8.71372e-07		1.1736e-06			6.84161e-07	4.01395e-07		7.76931e-07	6.78578e-07		4.99218e-07	2.1738e-07		4.19236e-07	2.54483e-07		2.50483e-07	3.26676e-07	2.16888e-07	2.90091e-07	2.99017e-07		3.22621e-07	1.78697e-07	1.71086e-07	3.52837e-07	1.18624e-07	2.84423e-07
AGM4PH	4.22834e-07	1.02016e-07	1.23887e-07		4.42861e-07	2.62265e-07	2.52967e-07	2.02507e-07	1.76862e-07	2.67943e-07	4.68624e-07	1.32592e-07		4.52572e-07	1.89623e-07		1.84141e-07	1.88464e-07		1.67437e-07	1.99028e-07	1.63595e-07	5.29611e-07	1.49761e-07	2.59283e-07	2.30351e-07	2.38611e-07	2.31912e-07	2.11462e-07	1.87015e-07	2.06512e-07
AGMH	4.22834e-07	1.02016e-07	1.23887e-07		4.42861e-07	2.62265e-07	2.52967e-07	2.02507e-07	1.76862e-07	2.67943e-07	4.68624e-07	1.32592e-07		4.52572e-07	1.89623e-07		1.84141e-07	1.88464e-07		1.67437e-07	1.99028e-07	1.63595e-07	5.29611e-07	1.49761e-07	2.59283e-07	2.30351e-07	2.38611e-07	2.31912e-07	2.11462e-07	1.87015e-07	2.06512e-07
AGMHE	1.4072e-05	3.86649e-06	3.73832e-06	9.97145e-06	1.31507e-05	9.9806e-06	9.70557e-06	5.46698e-06	5.00074e-06	9.76729e-06	1.1013e-05	3.37224e-06	8.84408e-06	1.07441e-05	4.57725e-06	9.55403e-06	4.7236e-06	4.6091e-06	9.4735e-06	5.70351e-06	4.77834e-06	4.06127e-06	1.18656e-05	3.77403e-06	1.00095e-05	6.4646e-06	5.31192e-06	5.13488e-06	6.45905e-06	4.53947e-06	4.745e-06
AGMT	5.75357e-06	2.57029e-06	1.91729e-06	1.45062e-06	5.57473e-06	1.58219e-06	1.48601e-06	1.88386e-06	1.96797e-06	1.48623e-06	6.26089e-06	1.59401e-06	1.43845e-06	6.28756e-06	1.84674e-06	1.32252e-06	2.20314e-06	1.55419e-06	1.25121e-06	1.73596e-06	4.2258e-06	1.4844e-06	5.43741e-06	1.75437e-06	1.17896e-06	1.52244e-06	1.39619e-06	2.27373e-06	1.70681e-06	1.5844e-06	1.15226e-06
AGPAT120		1.00374e-07	1.24371e-07			5.37006e-08		6.79653e-08	5.36886e-08			1.47331e-07			9.17825e-08	5.34461e-08	5.1825e-08	5.73212e-08		1.11375e-07	7.64511e-08	6.98944e-08		1.58422e-07		6.32509e-08	1.17628e-07	7.57625e-08	7.23362e-08	1.13321e-07	7.72858e-08
AGPAT140		1.00374e-07	1.24371e-07			5.37006e-08		6.79653e-08	5.36886e-08			1.47331e-07			9.17825e-08	5.34461e-08	5.1825e-08	5.73212e-08		1.11375e-07	7.64511e-08	6.98944e-08		1.58422e-07		6.32509e-08	1.17628e-07	7.57625e-08	7.23362e-08	1.13321e-07	7.72858e-08
ACS	5.40661e-05	3.88871e-05	3.49113e-05	6.15253e-05	5.16892e-05	6.67037e-05	5.52874e-05	2.24779e-05	1.44179e-05	6.9136e-05	3.12797e-05	3.05303e-05	3.44903e-05	1.28497e-05	1.1041e-05	4.53632e-05	2.36593e-05	1.7899e-05	3.17324e-05	1.50733e-05	7.56043e-06	1.92507e-05	4.42131e-06	1.36786e-05	1.45258e-05	2.03835e-06	3.58447e-06	1.76254e-06	1.87265e-06	4.23182e-06	1.94307e-06
AGPAT141		1.00374e-07	1.24371e-07			5.37006e-08		6.79653e-08	5.36886e-08			1.47331e-07			9.17825e-08	5.34461e-08	5.1825e-08	5.73212e-08		1.11375e-07	7.64511e-08	6.98944e-08		1.58422e-07		6.32509e-08	1.17628e-07	7.57625e-08	7.23362e-08	1.13321e-07	7.72858e-08
AGPAT160		1.00374e-07	1.24371e-07			5.37006e-08		6.79653e-08	5.36886e-08			1.47331e-07			9.17825e-08	5.34461e-08	5.1825e-08	5.73212e-08		1.11375e-07	7.64511e-08	6.98944e-08		1.58422e-07		6.32509e-08	1.17628e-07	7.57625e-08	7.23362e-08	1.13321e-07	7.72858e-08
AGPAT161		1.00374e-07	1.24371e-07			5.37006e-08		6.79653e-08	5.36886e-08			1.47331e-07			9.17825e-08	5.34461e-08	5.1825e-08	5.73212e-08		1.11375e-07	7.64511e-08	6.98944e-08		1.58422e-07		6.32509e-08	1.17628e-07	7.57625e-08	7.23362e-08	1.13321e-07	7.72858e-08
AGPAT180		1.00374e-07	1.24371e-07			5.37006e-08		6.79653e-08	5.36886e-08			1.47331e-07			9.17825e-08	5.34461e-08	5.1825e-08	5.73212e-08		1.11375e-07	7.64511e-08	6.98944e-08		1.58422e-07		6.32509e-08	1.17628e-07	7.57625e-08	7.23362e-08	1.13321e-07	7.72858e-08
AGPAT181		1.00374e-07	1.24371e-07			5.37006e-08		6.79653e-08	5.36886e-08			1.47331e-07			9.17825e-08	5.34461e-08	5.1825e-08	5.73212e-08		1.11375e-07	7.64511e-08	6.98944e-08		1.58422e-07		6.32509e-08	1.17628e-07	7.57625e-08	7.23362e-08	1.13321e-07	7.72858e-08
AGPR_f	8.90753e-07	1.56242e-06	1.49976e-06	2.44398e-06	7.97159e-07	1.95955e-06	1.79774e-06	1.85034e-06	1.82276e-06	2.87089e-06	1.04005e-06	1.32891e-06	2.48426e-06	2.85185e-06	2.16301e-06	2.98591e-06	1.84581e-06	2.04111e-06	3.37196e-06	1.85627e-06	2.36865e-06	1.75102e-06	1.6543e-06	2.1388e-06	3.01145e-06	2.38162e-06	2.83767e-06	3.04345e-06	3.22748e-06	2.66914e-06	3.23243e-06
ACt4pp	5.38271e-06	5.067e-06	4.00651e-06	3.22909e-06		1.95556e-06	1.01982e-06	1.54398e-06	7.34597e-07	1.69659e-06		2.94584e-06			5.41295e-07		2.01697e-06	1.23189e-06		7.26116e-07	4.72392e-07	1.30672e-06		1.17727e-06		1.10252e-07	1.02587e-07	7.16697e-08	1.00982e-07	1.49054e-07	9.29388e-08
ADA	2.21128e-06	1.35698e-06	1.38146e-06		1.99018e-06			1.36518e-06	2.58182e-07		1.39772e-06	8.62851e-07		1.01912e-06	2.49363e-07		3.5596e-07	4.72397e-07		2.72128e-07	3.90718e-07	6.42372e-07	7.66163e-07	4.80671e-07		4.75527e-07	6.5123e-07	4.48675e-07	3.37895e-07	3.93052e-07	3.47322e-07
ADCL		1.05114e-07	1.2246e-07						5.69703e-08			1.00177e-07			6.58781e-08					6.90835e-08				6.86513e-08		5.18524e-08
AHCYSNS	2.74507e-06	3.01111e-06	3.34503e-06	1.99469e-06	2.94514e-06	2.19704e-06	2.25761e-06	4.91504e-06	2.96265e-06	2.14215e-06	3.13042e-06	3.56838e-06	2.36412e-06	3.08161e-06	3.96309e-06	2.48245e-06	3.53503e-06	4.02812e-06	2.1363e-06	3.96008e-06	3.80466e-06	3.55074e-06	3.6864e-06	4.28328e-06	2.15981e-06	8.7303e-06	5.05787e-06	3.86183e-06	6.76663e-06	4.26077e-06	3.91317e-06
AICART_f	2.45392e-06	2.2028e-06	2.44274e-06	5.98294e-06	3.16101e-06	5.99267e-06	6.42096e-06	3.11117e-06	2.48921e-06	6.99746e-06	4.49729e-06	2.67531e-06	7.69521e-06	5.86608e-06	5.20129e-06	8.93646e-06	4.22831e-06	4.26072e-06	1.02624e-05	4.08816e-06	4.52928e-06	3.55329e-06	7.20327e-06	4.22378e-06	1.13359e-05	4.26494e-06	4.51193e-06	4.83374e-06	5.07631e-06	4.78435e-06	5.51772e-06
AMALT3		1.19469e-07	1.78464e-07	1.90173e-07		3.32261e-07	2.10457e-07	9.76332e-08	6.40369e-08	1.92702e-07		1.76244e-07	2.65654e-07		8.72336e-08	2.0146e-07	9.50917e-08	8.16422e-08		1.10472e-07	1.16859e-07	1.41866e-07		1.88875e-07	1.59125e-07		5.56579e-08	1.14388e-07	5.80991e-08	1.31833e-07
AIRC2	1.31706e-06	1.25401e-07	1.45442e-07	2.39587e-07				2.89484e-07	1.99724e-07	2.82989e-07		1.65865e-07		2.19372e-06	4.27352e-07	3.318e-07	2.75944e-07	4.41699e-07	3.86595e-07	3.14919e-07	3.14877e-07	4.88212e-07		2.55581e-07		4.97567e-07	5.17063e-07	4.02395e-07	4.70014e-07	5.39845e-07	5.7413e-07
AIRC3_f	5.90951e-06	3.08037e-06	3.04976e-06	3.02271e-06	9.37792e-06	3.12582e-06	3.41054e-06	4.71301e-06	5.59963e-06	3.3801e-06	1.05568e-05	3.13653e-06	3.68312e-06	1.22123e-05	4.63413e-06	3.88076e-06	4.11331e-06	4.76987e-06	4.43902e-06	4.4634e-06	3.64888e-06	4.28405e-06	1.58882e-05	3.51143e-06	5.57816e-06	7.19051e-06	4.93364e-06	6.39692e-06	6.27644e-06	4.79306e-06	6.72512e-06
AKGt2rpp_f	2.1108e-06	1.10048e-06	1.00786e-06	2.02371e-06	2.59361e-06	1.55754e-06	1.58822e-06	3.32973e-07	2.45165e-07	1.55796e-06	1.78825e-06	7.48312e-07	1.07159e-06	1.10376e-06	2.73234e-07	1.08305e-06	2.86305e-07	2.61407e-07	8.32168e-07	5.89005e-07	1.77338e-07	2.97456e-07	6.47107e-07	6.16197e-07	8.20982e-07	4.33991e-07	4.33901e-07	2.20466e-07	2.75434e-07	2.21541e-07	2.46092e-07
ADK1_f	1.68829e-05	5.99754e-06	6.19354e-06	2.20991e-05	2.20774e-05	2.08943e-05	2.25585e-05	6.45003e-06	8.82221e-06	2.31261e-05	1.82564e-05	6.51665e-06	2.23552e-05	1.71732e-05	1.03615e-05	2.12537e-05	9.26439e-06	1.1464e-05	2.08202e-05	7.26571e-06	7.00394e-06	7.64904e-06	1.99957e-05	5.90489e-06	2.41392e-05	1.23134e-05	8.37439e-06	9.36045e-06	8.98814e-06	7.57711e-06	7.9655e-06
ADK3_f	1.68829e-05	5.99754e-06	6.19354e-06	2.20991e-05	2.20774e-05	2.08943e-05	2.25585e-05	6.45003e-06	8.82221e-06	2.31261e-05	1.82564e-05	6.51665e-06	2.23552e-05	1.71732e-05	1.03615e-05	2.12537e-05	9.26439e-06	1.1464e-05	2.08202e-05	7.26571e-06	7.00394e-06	7.64904e-06	1.99957e-05	5.90489e-06	2.41392e-05	1.23134e-05	8.37439e-06	9.36045e-06	8.98814e-06	7.57711e-06	7.9655e-06
ADK4_f	1.68829e-05	5.99754e-06	6.19354e-06	2.20991e-05	2.20774e-05	2.08943e-05	2.25585e-05	6.45003e-06	8.82221e-06	2.31261e-05	1.82564e-05	6.51665e-06	2.23552e-05	1.71732e-05	1.03615e-05	2.12537e-05	9.26439e-06	1.1464e-05	2.08202e-05	7.26571e-06	7.00394e-06	7.64904e-06	1.99957e-05	5.90489e-06	2.41392e-05	1.23134e-05	8.37439e-06	9.36045e-06	8.98814e-06	7.57711e-06	7.9655e-06
ADMDC		6.80821e-07	8.19044e-07	1.0132e-06		1.03239e-06	1.16907e-06	1.12957e-06	9.86303e-07	1.46566e-06		1.04874e-06	1.59147e-06		1.15509e-06	1.85411e-06	1.69166e-06	1.53221e-06	2.18476e-06	1.89228e-06	1.57629e-06	1.30451e-06		1.46572e-06	2.37441e-06	2.2066e-06	1.71153e-06	3.15419e-06	1.78364e-06	1.79246e-06	2.20855e-06
ADNK1	1.68829e-05	5.99754e-06	6.19354e-06	2.20991e-05	2.20774e-05	2.08943e-05	2.25585e-05	6.45003e-06	8.82221e-06	2.31261e-05	1.82564e-05	6.51665e-06	2.23552e-05	1.71732e-05	1.03615e-05	2.12537e-05	9.26439e-06	1.1464e-05	2.08202e-05	7.26571e-06	7.00394e-06	7.64904e-06	1.99957e-05	5.90489e-06	2.41392e-05	1.23134e-05	8.37439e-06	9.36045e-06	8.98814e-06	7.57711e-06	7.9655e-06
ALAGLUE_f	1.49383e-06	4.05124e-07	4.49536e-07		1.3314e-06			2.64234e-07	3.10142e-07		8.79733e-07	2.92062e-07		6.25319e-07	1.88718e-07		2.68079e-07	1.79121e-07		3.91569e-07	1.83704e-07		4.61177e-07	2.28121e-07		1.21181e-07		1.81451e-07	1.58463e-07		1.23941e-07
ADNUC	1.25813e-06	7.49255e-07	7.93014e-07		1.31203e-06		3.63101e-07	3.1264e-07	4.62588e-07		9.43438e-07	7.99868e-07		5.0264e-07	5.12291e-07		7.25292e-07	5.03701e-07		2.9506e-07	4.04594e-07	5.9962e-07	1.69576e-07	5.45806e-07		1.1449e-07	1.11875e-07	7.50184e-08		1.46028e-07	8.71977e-08
ADNtex_f	1.39682e-06	2.05046e-06	2.27978e-06	7.10539e-06	1.229e-06	7.1412e-06	7.1935e-06	1.13266e-06	1.37376e-06	7.63523e-06	1.19217e-06	2.06389e-06	7.80871e-06	1.13661e-06	1.4595e-06	7.43244e-06	1.71209e-06	2.06744e-06	7.05849e-06	2.2621e-06	1.43269e-06	2.02846e-06	8.12255e-07	2.1975e-06	6.2125e-06	1.97932e-06	1.88339e-06	2.3545e-06	2.1682e-06	2.13444e-06	1.97102e-06
ADOCBIK									5.17196e-08			5.8014e-08									5.27019e-08			6.19733e-08				5.29594e-08
ALATRS	7.01517e-06	2.7486e-06	2.88664e-06	6.06901e-06	7.16628e-06	5.99021e-06	6.17563e-06	2.88091e-06	2.47921e-06	6.38619e-06	7.03575e-06	3.01883e-06	6.20941e-06	6.9094e-06	3.71598e-06	6.19986e-06	2.9924e-06	3.55186e-06	6.57962e-06	3.20048e-06	3.25915e-06	3.3896e-06	7.99469e-06	3.22816e-06	6.88292e-06	3.09199e-06	4.30892e-06	3.452e-06	3.86497e-06	4.44187e-06	5.02143e-06
ALAt2pp_copy1	3.03275e-06	2.17748e-06	1.84295e-06	3.5887e-06	3.72293e-06	3.70944e-06	3.38686e-06	6.07339e-07	8.41012e-07	2.54277e-06	2.33084e-06	1.84523e-06	2.51719e-06	1.77225e-06	9.04118e-07	1.93032e-06	1.07759e-06	9.07718e-07	1.48293e-06	8.17113e-07	6.06977e-07	7.85935e-07		1.37112e-06	1.00978e-06	2.50641e-07	5.59952e-07	3.18908e-07	3.6029e-07	5.51167e-07	3.88928e-07
AMALT4		1.19469e-07	1.78464e-07	1.90173e-07		3.32261e-07	2.10457e-07	9.76332e-08	6.40369e-08	1.92702e-07		1.76244e-07	2.65654e-07		8.72336e-08	2.0146e-07	9.50917e-08	8.16422e-08		1.10472e-07	1.16859e-07	1.41866e-07		1.88875e-07	1.59125e-07		5.56579e-08	1.14388e-07	5.80991e-08	1.31833e-07
ALCD19_f	3.38282e-06	9.25426e-07	8.94741e-07	1.57175e-06	3.44059e-06	1.60323e-06	1.44112e-06	9.71961e-07	1.16971e-06	1.48864e-06	2.71317e-06	8.52284e-07	1.36291e-06	2.34227e-06	1.06655e-06	1.31319e-06	1.19689e-06	9.14798e-07	1.26558e-06	8.72407e-07	1.28004e-06	1.62471e-06	2.23448e-06	8.61976e-07	1.11957e-06	8.90436e-07	7.77389e-07	9.7554e-07	1.11062e-06	8.34927e-07	7.83564e-07
ADPT	3.53187e-06	1.47171e-06	1.68304e-06	2.54353e-06	3.92224e-06	2.56961e-06	2.92096e-06	1.54615e-06	2.12925e-06	2.90777e-06	4.16841e-06	2.08611e-06	2.87496e-06	4.6483e-06	2.66407e-06	2.89543e-06	2.53182e-06	2.84839e-06	3.36758e-06	2.94639e-06	3.4058e-06	2.63125e-06	5.74089e-06	2.78532e-06	2.80598e-06	4.20663e-06	3.54355e-06	5.42413e-06	3.75394e-06	3.26537e-06	3.11507e-06
ADSK		3.33988e-07	3.86177e-07	7.91482e-07		7.85165e-07	1.00232e-06	6.22389e-07	1.03233e-06	1.25847e-06		6.04273e-07	1.29586e-06		9.56209e-07	1.52901e-06	9.79821e-07	8.78034e-07	1.46943e-06	9.31004e-07	1.03589e-06	7.51112e-07		8.35956e-07	1.86248e-06	8.47566e-07	9.54914e-07	1.47818e-06	1.41622e-06	1.02145e-06	1.21648e-06
ADSL1r_f	6.93547e-06	1.77503e-06	2.00075e-06	8.3856e-06	7.0279e-06	8.39852e-06	9.15431e-06	2.08186e-06	1.56115e-06	9.55237e-06	8.26697e-06	2.28859e-06	1.01788e-05	9.1152e-06	3.03776e-06	1.07052e-05	2.78775e-06	3.82453e-06	1.21213e-05	2.93193e-06	2.85069e-06	2.87768e-06	1.11783e-05	3.42046e-06	1.26979e-05	2.48967e-06	3.82063e-06	3.42501e-06	2.62279e-06	4.2161e-06	3.77907e-06
ADSL2r_f	6.93547e-06	1.77503e-06	2.00075e-06	8.3856e-06	7.0279e-06	8.39852e-06	9.15431e-06	2.08186e-06	1.56115e-06	9.55237e-06	8.26697e-06	2.28859e-06	1.01788e-05	9.1152e-06	3.03776e-06	1.07052e-05	2.78775e-06	3.82453e-06	1.21213e-05	2.93193e-06	2.85069e-06	2.87768e-06	1.11783e-05	3.42046e-06	1.26979e-05	2.48967e-06	3.82063e-06	3.42501e-06	2.62279e-06	4.2161e-06	3.77907e-06
ADSS	3.29027e-05	1.20907e-05	1.16006e-05	3.99704e-05	3.35313e-05	4.01928e-05	4.00143e-05	1.0875e-05	1.30957e-05	4.12434e-05	2.82294e-05	1.40357e-05	4.11493e-05	2.66184e-05	1.23586e-05	4.18774e-05	1.05729e-05	1.09671e-05	4.22914e-05	1.14213e-05	1.22995e-05	8.80669e-06	2.95449e-05	1.57126e-05	3.8932e-05	1.20283e-05	1.42789e-05	1.21595e-05	1.29693e-05	1.14374e-05	8.24957e-06
AGDC	1.25813e-06	1.18926e-06	1.11869e-06	5.01997e-07		5.8827e-07		3.63026e-06	8.31845e-07	4.63006e-07	7.3587e-07	8.65011e-07	4.14277e-07		7.92812e-07	3.68827e-07	8.44929e-07	9.15442e-07	3.07638e-07	1.22482e-06	7.74728e-07	1.06525e-06		6.62831e-07		9.70136e-07	6.89429e-07	4.99597e-07	7.69079e-07	7.05338e-07	7.21813e-07
ALDD19xr_f		1.66531e-07	1.05961e-07					9.21687e-08				8.9233e-08					7.91044e-08	5.82183e-08				7.57078e-08		6.04955e-08
ALDD2x		1.13589e-07	5.53102e-07	4.9773e-07		6.62577e-07	9.72249e-07	6.18177e-08	6.11052e-08	8.70789e-07		1.1942e-06	4.93414e-07		1.17425e-07		1.00381e-07	1.36213e-07		3.23868e-07	1.37864e-07	7.03061e-07		7.31034e-07	7.32543e-07	1.20586e-07	1.70924e-07	2.04874e-07		2.81669e-07
AMANAPEr_f		9.25347e-08	9.83889e-08					1.11181e-07	5.80642e-08			9.33214e-08			9.55061e-08		1.04601e-07	8.73763e-08		9.02291e-08	9.80275e-08	1.22368e-07		5.29943e-08
ALDD2y	2.80607e-05	1.88975e-05	1.14059e-05	6.23556e-06	1.37043e-05	5.73929e-06	4.93265e-06	6.67435e-06	3.74348e-06	3.6897e-06	3.412e-06	6.52697e-06		1.32486e-06	2.73452e-06		4.70205e-06	2.3025e-06		2.20545e-06	2.01007e-06	2.69384e-06	3.64463e-07	2.62697e-06		1.28852e-06	1.07195e-06	1.04283e-06	8.61268e-07	7.73847e-07	1.11525e-06
ALDD3y	2.80607e-05	1.88975e-05	1.14059e-05	6.23556e-06	1.37043e-05	5.73929e-06	4.93265e-06	6.67435e-06	3.74348e-06	3.6897e-06	3.412e-06	6.52697e-06		1.32486e-06	2.73452e-06		4.70205e-06	2.3025e-06		2.20545e-06	2.01007e-06	2.69384e-06	3.64463e-07	2.62697e-06		1.28852e-06	1.07195e-06	1.04283e-06	8.61268e-07	7.73847e-07	1.11525e-06
AGM3PA		2.38673e-07	1.24565e-07					2.29033e-07	2.56344e-07			4.19014e-07			2.43526e-07		1.9783e-07	2.5107e-07		5.56336e-07	2.02192e-07			2.17627e-07		1.51788e-07		2.96317e-07	1.25214e-07		1.46382e-07
AGM3PH	4.22834e-07	1.02016e-07	1.23887e-07		4.42861e-07	2.62265e-07	2.52967e-07	2.02507e-07	1.76862e-07	2.67943e-07	4.68624e-07	1.32592e-07		4.52572e-07	1.89623e-07		1.84141e-07	1.88464e-07		1.67437e-07	1.99028e-07	1.63595e-07	5.29611e-07	1.49761e-07	2.59283e-07	2.30351e-07	2.38611e-07	2.31912e-07	2.11462e-07	1.87015e-07	2.06512e-07
AGM4PA		2.38673e-07	1.24565e-07					2.29033e-07	2.56344e-07			4.19014e-07			2.43526e-07		1.9783e-07	2.5107e-07		5.56336e-07	2.02192e-07			2.17627e-07		1.51788e-07		2.96317e-07	1.25214e-07		1.46382e-07
ALLPI_f		7.33074e-08	8.23012e-08					6.9764e-08				7.85821e-08			6.44088e-08		7.78761e-08	5.51953e-08		1.22533e-07	7.61652e-08	1.35748e-07		9.08741e-08				6.11628e-08
AGM4PCP	4.02052e-07	1.65948e-07	1.50692e-07		4.0965e-07			2.02325e-07	1.84081e-07		3.53544e-07	1.6249e-07		2.65988e-07	1.59694e-07		1.6126e-07	1.57843e-07		1.80324e-07	1.57839e-07	1.92719e-07	3.09414e-07	1.18952e-07		2.60146e-07	2.33002e-07	1.89867e-07	1.84567e-07	1.47388e-07	1.89896e-07
AMAOTr_f		1.09378e-07	1.20839e-07					1.97794e-07	2.73256e-07	1.64912e-07		1.48652e-07			1.67101e-07	1.99021e-07	1.7378e-07	2.06407e-07	1.94713e-07	2.09402e-07	1.72592e-07	1.76308e-07		2.09022e-07	2.45183e-07	5.6116e-07	2.59136e-07	2.4559e-07	2.38167e-07	1.68927e-07	2.99062e-07
AMMQLT8	3.36204e-06	1.42353e-06	1.50073e-06	4.13107e-06	3.72016e-06	4.1594e-06	3.8858e-06	1.36773e-06	1.25044e-06	4.26076e-06	3.4038e-06	1.60424e-06	4.62327e-06	3.31821e-06	1.63542e-06	4.29799e-06	1.58262e-06	1.63622e-06	4.2896e-06	1.59074e-06	1.48772e-06	1.29527e-06	3.35615e-06	1.49997e-06	4.36804e-06	1.00695e-06	1.36301e-06	1.64631e-06	1.11068e-06	1.42105e-06	1.71049e-06
AMPMS2	2.12121e-06			2.75102e-06	3.34926e-06	2.65105e-06	3.05109e-06			3.41629e-06	4.55692e-06		3.64285e-06	5.2857e-06		3.69804e-06			4.381e-06				5.87775e-06		4.63139e-06
ALR4x	3.32712e-07	1.96272e-07	1.52264e-07					1.16714e-07	1.23239e-07			1.10116e-07			8.54221e-08		8.0194e-08			6.50887e-08	6.77024e-08			8.7638e-08		7.55512e-08		9.48626e-08	6.21865e-08		7.27436e-08
AMPN	9.15007e-07	8.91474e-07	9.75228e-07	9.77056e-07	1.02138e-06	9.26735e-07	8.86416e-07	7.99258e-07	8.60045e-07	8.64502e-07	1.08936e-06	8.19807e-07	8.67549e-07	9.65578e-07	9.04903e-07	9.75371e-07	7.14971e-07	6.72953e-07	8.22594e-07	8.41217e-07	8.50397e-07	7.58564e-07	9.37248e-07	9.11173e-07	7.56027e-07	9.44056e-07	9.56411e-07	7.54578e-07	9.73242e-07	7.61522e-07	9.881e-07
ASNS1	2.07613e-06	1.57139e-06	1.89723e-06	1.60096e-06	2.64619e-06	1.72772e-06	1.67248e-06	1.56917e-06	2.12647e-06	1.75723e-06	3.38735e-06	2.04011e-06	1.7902e-06	3.80017e-06	2.62568e-06	1.9171e-06	1.74061e-06	1.52091e-06	1.95776e-06	1.88582e-06	2.27156e-06	2.11381e-06	3.72806e-06	1.95237e-06	1.96698e-06	1.50697e-06	2.20154e-06	2.04463e-06	1.9662e-06	2.6214e-06	3.28742e-06
AM3PA		2.38673e-07	1.24565e-07					2.29033e-07	2.56344e-07			4.19014e-07			2.43526e-07		1.9783e-07	2.5107e-07		5.56336e-07	2.02192e-07			2.17627e-07		1.51788e-07		2.96317e-07	1.25214e-07		1.46382e-07
ASNS2		4.91594e-07	8.38471e-07	1.17867e-06		1.17387e-06	1.48974e-06	8.26786e-07	1.17082e-06	1.60752e-06		1.21389e-06	1.89903e-06		2.07237e-06	2.2011e-06	1.15142e-06	1.14506e-06	2.27534e-06	1.36836e-06	1.58247e-06	1.54471e-06		1.96592e-06	2.66724e-06	1.69014e-06	1.66373e-06	3.12877e-06	1.50082e-06	2.09016e-06	1.18313e-06
AM4PA		2.38673e-07	1.24565e-07					2.29033e-07	2.56344e-07			4.19014e-07			2.43526e-07		1.9783e-07	2.5107e-07		5.56336e-07	2.02192e-07			2.17627e-07		1.51788e-07		2.96317e-07	1.25214e-07		1.46382e-07
ASNTRS	1.18537e-05	7.07297e-06	7.36775e-06	1.15689e-05	1.44987e-05	1.1893e-05	1.25133e-05	6.64648e-06	6.9649e-06	1.23574e-05	1.50931e-05	7.45379e-06	1.1704e-05	1.3938e-05	7.0372e-06	1.13665e-05	7.16575e-06	7.8491e-06	1.25204e-05	7.68788e-06	7.56778e-06	7.9703e-06	1.49822e-05	8.16631e-06	1.25691e-05	6.08623e-06	8.75001e-06	9.79523e-06	7.88096e-06	9.26235e-06	1.26398e-05
AM4PCP	4.02052e-07	1.65948e-07	1.50692e-07		4.0965e-07			2.02325e-07	1.84081e-07		3.53544e-07	1.6249e-07		2.65988e-07	1.59694e-07		1.6126e-07	1.57843e-07		1.80324e-07	1.57839e-07	1.92719e-07	3.09414e-07	1.18952e-07		2.60146e-07	2.33002e-07	1.89867e-07	1.84567e-07	1.47388e-07	1.89896e-07
AMALT1		1.19469e-07	1.78464e-07	1.90173e-07		3.32261e-07	2.10457e-07	9.76332e-08	6.40369e-08	1.92702e-07		1.76244e-07	2.65654e-07		8.72336e-08	2.0146e-07	9.50917e-08	8.16422e-08		1.10472e-07	1.16859e-07	1.41866e-07		1.88875e-07	1.59125e-07		5.56579e-08	1.14388e-07	5.80991e-08	1.31833e-07
AMALT2		1.19469e-07	1.78464e-07	1.90173e-07		3.32261e-07	2.10457e-07	9.76332e-08	6.40369e-08	1.92702e-07		1.76244e-07	2.65654e-07		8.72336e-08	2.0146e-07	9.50917e-08	8.16422e-08		1.10472e-07	1.16859e-07	1.41866e-07		1.88875e-07	1.59125e-07		5.56579e-08	1.14388e-07	5.80991e-08	1.31833e-07
ASP1DC		2.46538e-07	3.65348e-07	2.78665e-06		3.43078e-06	3.50247e-06	4.72729e-07	5.85586e-07	3.41349e-06		4.84114e-07	3.34247e-06		8.7139e-07	3.29677e-06	7.30403e-07	5.98176e-07	4.3164e-06	7.56845e-07	7.29783e-07	5.18023e-07		5.73809e-07	3.95682e-06	7.81231e-07	8.40568e-07	1.17751e-06	9.82653e-07	8.14749e-07	1.28517e-06
ASPO3															5.62772e-08											5.23935e-08		5.26404e-08	6.96399e-08	6.22362e-08	5.99949e-08
ANHMK	8.31829e-07	1.81203e-07	1.64989e-07		8.3037e-07			1.22542e-07	1.29124e-07		5.54972e-07	1.34038e-07		3.50676e-07	1.42907e-07		1.3091e-07	1.2377e-07		1.50171e-07	1.60507e-07	1.21071e-07	3.7191e-07	1.28586e-07		1.59832e-07	1.41219e-07	9.5465e-08	1.38696e-07	1.21701e-07	1.24836e-07
ASPO4															5.62772e-08											5.23935e-08		5.26404e-08	6.96399e-08	6.22362e-08	5.99949e-08
ASPO5															5.62772e-08											5.23935e-08		5.26404e-08	6.96399e-08	6.22362e-08	5.99949e-08
ANPRT	1.09525e-06	1.71541e-06	1.86748e-06	1.44452e-06	9.46658e-07	1.43552e-06	1.4194e-06	1.44417e-06	1.14529e-06	1.5315e-06	9.74283e-07	1.81995e-06	1.55911e-06	1.61334e-06	1.99607e-06	1.75336e-06	1.28473e-06	1.17946e-06	1.93803e-06	1.87885e-06	2.09837e-06	1.56573e-06	1.59774e-06	2.55585e-06	2.06668e-06	1.10524e-06	1.20983e-06	1.81685e-06	1.17043e-06	2.22978e-06	2.40741e-06
ASPO6															5.62772e-08											5.23935e-08		5.26404e-08	6.96399e-08	6.22362e-08	5.99949e-08
AOXSr2		9.36999e-08	1.10751e-07					1.50047e-07	2.14492e-07			1.19571e-07			2.67095e-07		1.56049e-07	1.4696e-07		1.56259e-07	1.59974e-07	1.70533e-07		1.34534e-07		2.27736e-07	2.31848e-07	1.27783e-07	1.28374e-07	1.89582e-07	3.83187e-07
ASPT	7.4207e-06	1.59406e-06	1.43069e-06	1.79612e-05	8.94613e-06	1.07929e-05	9.37204e-06	7.24257e-07	1.70716e-06	1.2619e-05	6.60824e-06	1.69679e-06	1.29435e-05	3.48059e-06	1.10866e-06	1.05439e-05	1.75488e-06	1.53187e-06	4.69152e-06	7.236e-07	8.51121e-07	1.28783e-06	1.22432e-06	1.53276e-06	6.69048e-06	1.97923e-07	4.7504e-07	1.95182e-07	1.6942e-07	3.73893e-07	2.06292e-07
ASPTA_f	2.41025e-05	8.24329e-06	1.04935e-05	5.94309e-05	3.55547e-05	6.09653e-05	6.28055e-05	1.52513e-05	1.71801e-05	6.15148e-05	3.8819e-05	1.40124e-05	5.80667e-05	3.05395e-05	1.65411e-05	5.23317e-05	1.70065e-05	1.93482e-05	4.90135e-05	1.74803e-05	1.65838e-05	1.64752e-05	2.80558e-05	1.48184e-05	4.7754e-05	1.39672e-05	1.80063e-05	1.23757e-05	1.71119e-05	1.55913e-05	1.25609e-05
AP4AH	4.78286e-07	1.08266e-07	1.00881e-07		4.59466e-07	4.54806e-07	3.13204e-07	8.18316e-08	1.1044e-07	3.77004e-07	4.06983e-07	8.2985e-08		3.55808e-07	9.13598e-08	2.98879e-07	8.95447e-08	7.7878e-08		7.89169e-08	7.78616e-08	7.6737e-08	3.52588e-07	7.0391e-08		1.1321e-07	7.55512e-08	1.01294e-07	1.02785e-07	5.26483e-08	1.01213e-07
ASPTRS	8.59913e-06	3.92833e-06	3.66874e-06	7.55605e-06	8.27904e-06	7.805e-06	7.84848e-06	3.18103e-06	3.29196e-06	7.93061e-06	9.25564e-06	4.04574e-06	7.65315e-06	8.68165e-06	3.2307e-06	7.36524e-06	3.34871e-06	3.83638e-06	7.74914e-06	3.3563e-06	3.50137e-06	3.86657e-06	8.4053e-06	4.36026e-06	7.84503e-06	3.61794e-06	4.95352e-06	4.02512e-06	4.34794e-06	4.40291e-06	3.23172e-06
CBIAT_f		1.9945e-07	2.79877e-07					3.80241e-07	2.72993e-07			2.65036e-07			3.77274e-07		2.8791e-07	3.38076e-07		2.56629e-07	7.49339e-07	3.84238e-07		2.20077e-07		1.93071e-07	2.35635e-07	2.91693e-07	1.42663e-07	3.87085e-07	1.36251e-07
AP4AS	4.74864e-07	7.06643e-07	6.86545e-07		4.87142e-07			5.71227e-07	5.85149e-07		4.70687e-07	6.88285e-07		4.04215e-07	5.52024e-07		6.70436e-07	5.78946e-07		7.30879e-07	7.50959e-07	6.36387e-07	3.61494e-07	8.12368e-07		5.93913e-07	8.64447e-07	8.73821e-07	8.79266e-07	7.04573e-07	1.23009e-06
AP5AH	4.78286e-07	1.08266e-07	1.00881e-07		4.59466e-07	4.54806e-07	3.13204e-07	8.18316e-08	1.1044e-07	3.77004e-07	4.06983e-07	8.2985e-08		3.55808e-07	9.13598e-08	2.98879e-07	8.95447e-08	7.7878e-08		7.89169e-08	7.78616e-08	7.6737e-08	3.52588e-07	7.0391e-08		1.1321e-07	7.55512e-08	1.01294e-07	1.02785e-07	5.26483e-08	1.01213e-07
ASPt2_2pp	2.54752e-06	1.55143e-06	1.36544e-06	6.09938e-06		5.1118e-06		5.53422e-07	4.53509e-07	5.71114e-06		8.44757e-07	2.89483e-06		2.54032e-07	2.72694e-06	1.18118e-06	1.1064e-06		2.4063e-07	1.85705e-07	3.8906e-07		4.79343e-07	1.15335e-06	1.7004e-07	1.00837e-07	6.5238e-08	9.48683e-08	1.24472e-07	9.87813e-08
APCS	1.60131e-06	6.96738e-07	7.41896e-07	1.36077e-06	2.02616e-06	1.25751e-06	1.35502e-06	1.03947e-06	6.88041e-07	1.516e-06	2.06365e-06	7.81648e-07	1.79159e-06	3.07814e-06	8.4772e-07	1.90502e-06	1.30987e-06	9.55736e-07	1.92443e-06	1.13797e-06	1.02993e-06	9.26886e-07	2.14522e-06	1.03892e-06	1.70823e-06	1.43603e-06	8.45059e-07	1.84218e-06	8.80623e-07	9.73034e-07	9.27295e-07
CBLAT_f		1.9945e-07	2.79877e-07					3.80241e-07	2.72993e-07			2.65036e-07			3.77274e-07		2.8791e-07	3.38076e-07		2.56629e-07	7.49339e-07	3.84238e-07		2.20077e-07		1.93071e-07	2.35635e-07	2.91693e-07	1.42663e-07	3.87085e-07	1.36251e-07
ATHRDHr_f	1.59783e-05	3.29706e-06	4.05743e-06	9.4788e-06	1.70895e-05	1.00495e-05	9.6313e-06	4.00927e-06	4.21477e-06	8.82615e-06	1.43305e-05	3.49124e-06	8.6328e-06	1.4641e-05	4.09181e-06	7.84495e-06	4.13653e-06	4.93385e-06	7.62799e-06	4.73611e-06	4.4999e-06	3.84632e-06	1.21661e-05	3.64469e-06	7.56911e-06	3.42864e-06	3.70033e-06	3.35061e-06	4.53999e-06	3.73689e-06	4.06069e-06
CCGS	1.54239e-06	3.94875e-07	3.44397e-07	5.19018e-07	1.52795e-06	6.41961e-07	5.96803e-07	3.01643e-07	4.2207e-07	5.30685e-07	1.68957e-06	3.31018e-07		1.51834e-06	5.80142e-07	5.65952e-07	3.39576e-07	3.33551e-07		4.28099e-07	4.33623e-07	3.67598e-07	1.63196e-06	3.96775e-07	6.02336e-07	6.32419e-07	4.23945e-07	5.43024e-07	4.89437e-07	3.5023e-07	3.46376e-07
CD2abcpp				1.06928e-06		2.12027e-06	1.0668e-06			9.0059e-07			9.33737e-07			1.05945e-06			2.71165e-06						3.07336e-06
ATPPRT	4.81425e-06	2.8932e-06	3.6556e-06	7.05004e-06	7.29087e-06	7.57216e-06	7.18612e-06	3.85248e-06	2.19981e-06	7.61084e-06	8.93294e-06	3.4569e-06	8.3872e-06	8.85435e-06	3.41248e-06	9.23486e-06	3.2397e-06	3.88542e-06	9.21628e-06	3.20769e-06	5.37197e-06	4.76282e-06	1.21066e-05	3.69191e-06	9.62683e-06	3.36754e-06	5.01626e-06	7.13213e-06	3.80045e-06	5.10753e-06	5.46174e-06
APG3PAT120		5.57221e-08
BALAt2pp	3.03275e-06	2.17748e-06	1.84295e-06	3.5887e-06	3.72293e-06	3.70944e-06	3.38686e-06	6.07339e-07	8.41012e-07	2.54277e-06	2.33084e-06	1.84523e-06	2.51719e-06	1.77225e-06	9.04118e-07	1.93032e-06	1.07759e-06	9.07718e-07	1.48293e-06	8.17113e-07	6.06977e-07	7.85935e-07		1.37112e-06	1.00978e-06	2.50641e-07	5.59952e-07	3.18908e-07	3.6029e-07	5.51167e-07	3.88928e-07
BETALDHx		5.34445e-08	9.59455e-08					1.02597e-07	1.3875e-07			9.95904e-08			8.01889e-08		1.08821e-07	9.93905e-08		8.48131e-08	1.20137e-07	1.34509e-07		1.14032e-07		1.84937e-07	1.19414e-07	1.51366e-07	9.87668e-08	1.54511e-07	1.66712e-07
CDGR	3.50072e-07	7.34398e-08	8.62445e-08		3.79207e-07		7.08804e-07	7.10846e-08	6.16959e-08	5.5618e-07	3.00105e-07	7.85192e-08		2.85009e-07	1.03094e-07		1.04581e-07	9.62894e-08	5.85227e-07	1.10799e-07	1.21148e-07	7.02184e-08	2.9457e-07	1.04343e-07	5.64895e-07	9.91057e-08	8.22604e-08	1.04324e-07	1.26503e-07	1.20749e-07	9.93216e-08
BETALDHy		5.34445e-08	9.59455e-08					1.02597e-07	1.3875e-07			9.95904e-08			8.01889e-08		1.08821e-07	9.93905e-08		8.48131e-08	1.20137e-07	1.34509e-07		1.14032e-07		1.84937e-07	1.19414e-07	1.51366e-07	9.87668e-08	1.54511e-07	1.66712e-07
BMOCOS	1.33442e-06	5.70092e-07	6.29331e-07	1.0298e-06	1.18749e-06	1.05932e-06	1.05738e-06	9.37329e-07	9.51058e-07	1.02598e-06	1.26614e-06	5.96075e-07	1.01141e-06	1.15906e-06	8.83628e-07	9.78822e-07	8.48753e-07	6.40382e-07	9.84112e-07	8.57964e-07	8.1849e-07	7.92377e-07	1.14849e-06	5.97828e-07	9.71143e-07	9.68494e-07	9.41657e-07	9.54278e-07	1.59983e-06	7.204e-07	1.09058e-06
BPNT	7.08451e-06	2.56269e-06	1.74313e-06	2.46551e-06	5.00728e-06	2.09559e-06	1.79801e-06	2.51765e-06	1.79957e-06	2.21896e-06	3.26814e-06	1.32617e-06	2.0229e-06	3.08674e-06	1.68379e-06	1.40453e-06	1.74509e-06	1.32705e-06	1.5347e-06	2.05082e-06	1.64051e-06	1.76215e-06	2.52457e-06	1.14498e-06	1.46483e-06	2.15751e-06	1.24448e-06	1.62404e-06	2.60398e-06	1.24165e-06	1.91783e-06
BSORx								5.40762e-08																		6.99962e-08	9.12782e-08	5.45894e-08	8.78786e-08	7.5785e-08	7.11732e-08
BSORy								5.40762e-08																		6.99962e-08	9.12782e-08	5.45894e-08	8.78786e-08	7.5785e-08	7.11732e-08
CDPMEK		2.4532e-07	2.7337e-07	4.03025e-07				2.73159e-07	3.45803e-07			2.6858e-07			3.81843e-07		3.73691e-07	3.31464e-07		3.33395e-07	4.19156e-07	2.97437e-07		2.80423e-07		2.72338e-07	1.43924e-07	3.29468e-07	3.69049e-07	2.70603e-07	3.73005e-07
APG3PAT140		5.57221e-08
BTS5		8.44041e-08	1.19557e-07			2.24681e-07		2.4422e-07	2.04078e-07	3.23911e-07		1.28797e-07	2.87872e-07		1.47174e-07	3.85721e-07	3.49482e-07	4.33722e-07	4.57893e-07	2.68978e-07	3.55076e-07	2.37626e-07		2.78347e-07	5.65942e-07	1.45908e-07	3.57141e-07	6.4857e-07	7.91199e-08	4.11446e-07	3.20153e-07
CFAS160E	5.99606e-07	5.51659e-08	6.28992e-08		6.20035e-07			5.74688e-08	8.70306e-08		8.20105e-07	7.00697e-08		6.70204e-07	5.11849e-08					8.98642e-08		5.72955e-08	8.0038e-07	7.71813e-08		1.3496e-07	1.03218e-07	1.25674e-07	2.31555e-07	5.51303e-08	8.41921e-08
CFAS160G	5.99606e-07	5.51659e-08	6.28992e-08		6.20035e-07			5.74688e-08	8.70306e-08		8.20105e-07	7.00697e-08		6.70204e-07	5.11849e-08					8.98642e-08		5.72955e-08	8.0038e-07	7.71813e-08		1.3496e-07	1.03218e-07	1.25674e-07	2.31555e-07	5.51303e-08	8.41921e-08
CFAS180E	5.99606e-07	5.51659e-08	6.28992e-08		6.20035e-07			5.74688e-08	8.70306e-08		8.20105e-07	7.00697e-08		6.70204e-07	5.11849e-08					8.98642e-08		5.72955e-08	8.0038e-07	7.71813e-08		1.3496e-07	1.03218e-07	1.25674e-07	2.31555e-07	5.51303e-08	8.41921e-08
CFAS180G	5.99606e-07	5.51659e-08	6.28992e-08		6.20035e-07			5.74688e-08	8.70306e-08		8.20105e-07	7.00697e-08		6.70204e-07	5.11849e-08					8.98642e-08		5.72955e-08	8.0038e-07	7.71813e-08		1.3496e-07	1.03218e-07	1.25674e-07	2.31555e-07	5.51303e-08	8.41921e-08
APG3PAT141		5.57221e-08
BWCOS	1.33442e-06	5.70092e-07	6.29331e-07	1.0298e-06	1.18749e-06	1.05932e-06	1.05738e-06	9.37329e-07	9.51058e-07	1.02598e-06	1.26614e-06	5.96075e-07	1.01141e-06	1.15906e-06	8.83628e-07	9.78822e-07	8.48753e-07	6.40382e-07	9.84112e-07	8.57964e-07	8.1849e-07	7.92377e-07	1.14849e-06	5.97828e-07	9.71143e-07	9.68494e-07	9.41657e-07	9.54278e-07	1.59983e-06	7.204e-07	1.09058e-06
CA2t3pp		5.12728e-08										5.04242e-08			6.27181e-08						5.92206e-08	5.21682e-08		6.70426e-08				7.56739e-08		9.34308e-08	1.07477e-07
CHORS	2.06229e-06	1.11124e-06	1.21587e-06	1.26858e-06	2.0566e-06	1.39205e-06	1.23379e-06	1.39512e-06	1.13265e-06	1.31889e-06	2.38433e-06	1.30658e-06	1.40232e-06	1.3784e-06	1.28449e-06	1.30852e-06	1.30573e-06	1.31784e-06	1.30944e-06	1.19937e-06	1.31435e-06	1.12584e-06	2.09313e-06	1.35112e-06	1.20834e-06	1.61437e-06	1.50754e-06	1.41366e-06	1.20033e-06	1.31551e-06	1.30511e-06
CHRPL		1.72887e-07	2.67007e-07					1.60976e-07	2.62251e-07			2.48431e-07			2.21204e-07		3.27472e-07	2.13818e-07		3.01647e-07	2.69685e-07	2.21234e-07		2.76906e-07		1.85695e-07	1.87498e-07	2.73585e-07	1.81407e-07	1.67397e-07	8.98488e-08
CHTBSptspp	1.64739e-05	8.93953e-06	9.77425e-06	1.7783e-05	2.18283e-05	1.777e-05	1.81351e-05	1.0148e-05	5.80042e-06	2.03266e-05	2.63919e-05	1.06721e-05	2.23628e-05	2.60847e-05	6.19003e-06	2.30694e-05	6.45282e-06	6.67693e-06	2.4332e-05	1.24256e-05	7.84999e-06	1.02061e-05	2.0427e-05	1.30117e-05	2.18821e-05	9.96884e-06	8.60053e-06	1.79985e-05	1.05393e-05	1.57431e-05	1.17917e-05
APG3PAT160		5.57221e-08
APG3PAT161		5.57221e-08
COBALT2abcpp				1.06928e-06		2.12027e-06	1.0668e-06			9.0059e-07			9.33737e-07			1.05945e-06			2.71165e-06						3.07336e-06
APG3PAT180		5.57221e-08
APG3PAT181		5.57221e-08
COLIPAabcpp	3.466e-07	3.36186e-07	3.32132e-07	2.79468e-07	3.45996e-07	2.93356e-07	2.84608e-07	1.54829e-07	1.78699e-07	3.08764e-07	3.14496e-07	3.18438e-07	2.85954e-07	3.07451e-07	2.35776e-07	2.83277e-07	1.80536e-07	1.94412e-07	3.42211e-07	3.03145e-07	2.23559e-07	2.4626e-07	2.49936e-07	2.83491e-07	2.91791e-07	1.60463e-07	2.53094e-07	2.68535e-07	1.40551e-07	2.9039e-07	1.1381e-07
APH120	1.16112e-06	1.45751e-06	1.08956e-06		7.3904e-07			8.53881e-07	5.36273e-07		5.48783e-07	7.27303e-07		4.33552e-07	4.48225e-07		3.67569e-07	3.53854e-07		5.93173e-07	5.7446e-07	3.79206e-07	3.74879e-07	5.51137e-07		9.71218e-07	6.07854e-07	2.08949e-07	8.40849e-07	3.35032e-07	5.77879e-07
APH140	1.16112e-06	1.45751e-06	1.08956e-06		7.3904e-07			8.53881e-07	5.36273e-07		5.48783e-07	7.27303e-07		4.33552e-07	4.48225e-07		3.67569e-07	3.53854e-07		5.93173e-07	5.7446e-07	3.79206e-07	3.74879e-07	5.51137e-07		9.71218e-07	6.07854e-07	2.08949e-07	8.40849e-07	3.35032e-07	5.77879e-07
APH141	1.16112e-06	1.45751e-06	1.08956e-06		7.3904e-07			8.53881e-07	5.36273e-07		5.48783e-07	7.27303e-07		4.33552e-07	4.48225e-07		3.67569e-07	3.53854e-07		5.93173e-07	5.7446e-07	3.79206e-07	3.74879e-07	5.51137e-07		9.71218e-07	6.07854e-07	2.08949e-07	8.40849e-07	3.35032e-07	5.77879e-07
APH160	1.16112e-06	1.45751e-06	1.08956e-06		7.3904e-07			8.53881e-07	5.36273e-07		5.48783e-07	7.27303e-07		4.33552e-07	4.48225e-07		3.67569e-07	3.53854e-07		5.93173e-07	5.7446e-07	3.79206e-07	3.74879e-07	5.51137e-07		9.71218e-07	6.07854e-07	2.08949e-07	8.40849e-07	3.35032e-07	5.77879e-07
APH161	1.16112e-06	1.45751e-06	1.08956e-06		7.3904e-07			8.53881e-07	5.36273e-07		5.48783e-07	7.27303e-07		4.33552e-07	4.48225e-07		3.67569e-07	3.53854e-07		5.93173e-07	5.7446e-07	3.79206e-07	3.74879e-07	5.51137e-07		9.71218e-07	6.07854e-07	2.08949e-07	8.40849e-07	3.35032e-07	5.77879e-07
CYANSTpp	4.71029e-06	2.69685e-07	2.88586e-07					2.44311e-07	7.69405e-07			5.67959e-07			8.80367e-07		8.81361e-07	6.59983e-07		4.47996e-07	5.42687e-07	9.26772e-07		5.26932e-07		2.46763e-07	2.21748e-07	2.05937e-07	1.93e-07	2.65452e-07	6.38617e-08
APH180	1.16112e-06	1.45751e-06	1.08956e-06		7.3904e-07			8.53881e-07	5.36273e-07		5.48783e-07	7.27303e-07		4.33552e-07	4.48225e-07		3.67569e-07	3.53854e-07		5.93173e-07	5.7446e-07	3.79206e-07	3.74879e-07	5.51137e-07		9.71218e-07	6.07854e-07	2.08949e-07	8.40849e-07	3.35032e-07	5.77879e-07
APH181	1.16112e-06	1.45751e-06	1.08956e-06		7.3904e-07			8.53881e-07	5.36273e-07		5.48783e-07	7.27303e-07		4.33552e-07	4.48225e-07		3.67569e-07	3.53854e-07		5.93173e-07	5.7446e-07	3.79206e-07	3.74879e-07	5.51137e-07		9.71218e-07	6.07854e-07	2.08949e-07	8.40849e-07	3.35032e-07	5.77879e-07
APPLDHr_f	3.32712e-07	1.96272e-07	1.52264e-07					1.16714e-07	1.23239e-07			1.10116e-07			8.54221e-08		8.0194e-08			6.50887e-08	6.77024e-08			8.7638e-08		7.55512e-08		9.48626e-08	6.21865e-08		7.27436e-08
CPH4S		1.45847e-07	1.95447e-07					3.57176e-07	1.66863e-07			1.90144e-07			3.55617e-07		3.54534e-07	3.91477e-07		3.93259e-07	4.02269e-07	2.81426e-07		2.38559e-07	3.47898e-07	3.59035e-07	2.95153e-07	5.00961e-07	3.56409e-07	4.4893e-07	4.71381e-07
CYSDDS	7.23356e-06	1.47314e-06	1.37454e-06	2.86078e-06	6.62932e-06	2.58823e-06	2.70491e-06	1.55339e-06	1.39547e-06	2.49828e-06	5.94226e-06	1.42802e-06	2.50384e-06	5.06802e-06	1.39495e-06	2.26629e-06	1.64461e-06	1.3077e-06	1.97665e-06	1.94945e-06	1.50085e-06	1.39798e-06	4.47933e-06	1.43371e-06	1.91029e-06	1.64817e-06	1.34475e-06	1.74835e-06	2.09691e-06	1.23575e-06	1.35155e-06
CPPPGO									7.35538e-08			1.02295e-07			9.06554e-08		1.06978e-07	5.55073e-08		9.42624e-08	6.50721e-08			7.98563e-08		1.29514e-07		2.05353e-07	1.77749e-07		2.33073e-07
CPPPGO2		1.09935e-07	1.04776e-07	1.80023e-07				1.58813e-07	1.19257e-07	2.01165e-07		1.13219e-07			1.53152e-07	1.98111e-07	1.39072e-07	1.44054e-07	1.96699e-07	1.39377e-07	1.43791e-07	1.54904e-07		1.02996e-07		1.06536e-07	1.30812e-07	1.36925e-07	1.33011e-07	1.58846e-07	1.39324e-07
CRNCAR_f			8.57848e-08									7.485e-08												5.26202e-08				1.0521e-07
APRAUR	2.5995e-07	1.64942e-07	1.73384e-07		2.10385e-07			2.62093e-07	2.3125e-07		2.42539e-07	1.80709e-07		1.62381e-07	3.59482e-07		2.98865e-07	3.2179e-07		3.42748e-07	3.35767e-07	2.43401e-07	1.88949e-07	2.50512e-07		3.40098e-07	2.91329e-07	3.43678e-07	4.14903e-07	2.35957e-07	3.00987e-07
CYSTRS	1.96522e-06	4.92918e-07	5.50949e-07	2.00682e-06	1.92099e-06	1.96566e-06	2.23538e-06	9.32639e-07	6.0613e-07	2.19394e-06	2.21164e-06	5.31163e-07	2.43837e-06	2.10219e-06	7.86995e-07	2.42937e-06	7.02114e-07	6.60685e-07	2.54536e-06	7.32896e-07	7.26047e-07	6.76395e-07	2.60785e-06	6.26111e-07	2.68275e-06	1.12816e-06	1.06502e-06	9.75026e-07	9.83529e-07	9.71657e-07	9.74642e-07
CRNCDH_f			8.57848e-08									7.485e-08												5.26202e-08				1.0521e-07
ARAI_f	4.43666e-07
CYTD	9.22646e-06	1.16974e-06	8.34745e-07	1.3118e-06	5.25088e-06	1.41607e-06	6.77251e-07	4.50392e-07	5.3682e-07	1.02043e-06	2.94338e-06	6.61448e-07	6.89956e-07	2.80173e-06	3.74919e-07	6.92209e-07	5.57515e-07	4.55468e-07	5.66846e-07	5.41932e-07	4.02155e-07	6.18318e-07	2.12141e-06	4.73619e-07	5.7309e-07	1.19742e-06	5.9467e-07	4.54646e-07	1.4165e-06	3.37871e-07	8.67908e-07
CRNDt2rpp_f		1.69126e-07	1.80206e-07	1.12301e-07		9.39378e-08		2.3682e-07	1.17091e-07	1.89994e-07		1.77166e-07	1.87273e-07		9.31512e-08	2.69928e-07	1.47927e-07	2.22302e-07	3.05241e-07	2.45489e-07	1.76099e-07	2.46813e-07		2.42955e-07	3.12829e-07	1.15776e-06	5.37588e-07	4.75553e-07	1.0248e-06	3.83651e-07	7.05434e-07
CRNt2rpp_f		1.69126e-07	1.80206e-07	1.12301e-07		9.39378e-08		2.3682e-07	1.17091e-07	1.89994e-07		1.77166e-07	1.87273e-07		9.31512e-08	2.69928e-07	1.47927e-07	2.22302e-07	3.05241e-07	2.45489e-07	1.76099e-07	2.46813e-07		2.42955e-07	3.12829e-07	1.15776e-06	5.37588e-07	4.75553e-07	1.0248e-06	3.83651e-07	7.05434e-07
CYTDK2		2.81497e-07	3.29568e-07	7.77875e-07		7.03378e-07	7.91951e-07	3.17832e-07	2.99028e-07	1.05015e-06		3.51019e-07			3.4513e-07	1.20824e-06	4.15313e-07	4.055e-07	1.04657e-06	3.11942e-07	3.89918e-07	3.29249e-07		4.46514e-07	1.05043e-06	3.42911e-07	3.95467e-07	3.40949e-07	4.17324e-07	4.1777e-07	3.50108e-07
CS	4.19247e-05	6.63956e-05	6.41797e-05	0.000133297	5.36822e-05	0.000141704	0.000136002	4.12797e-05	7.44158e-05	0.000117795	4.42495e-05	5.59287e-05	0.000104051	3.66543e-05	7.47864e-05	9.89608e-05	3.60342e-05	3.78436e-05	9.57281e-05	4.26475e-05	3.35488e-05	5.38092e-05	2.33697e-05	5.92315e-05	7.62266e-05	2.04371e-05	3.00554e-05	1.71359e-05	1.75221e-05	3.41134e-05	2.60242e-05
CSND	3.2615e-06	2.23527e-06	2.65573e-06	2.93171e-06	5.41693e-06	2.8729e-06	3.9161e-06	3.37502e-06	3.11013e-06	4.5644e-06	7.9484e-06	3.43354e-06	5.46669e-06	1.06352e-05	4.44499e-06	6.02721e-06	5.83964e-06	7.06273e-06	6.73623e-06	4.3909e-06	5.56789e-06	3.87678e-06	8.3904e-06	5.25903e-06	6.50124e-06	3.29585e-06	3.91959e-06	5.43118e-06	3.52339e-06	5.03731e-06	3.45903e-06
CSNt2pp		1.04055e-07	1.50861e-07					2.02598e-07	1.27155e-07			2.98939e-07			3.19085e-07		3.76959e-07	6.87093e-07		3.67351e-07	3.41047e-07	2.84133e-07		5.53494e-07	1.76095e-07	2.86766e-07	3.63003e-07	3.74401e-07	2.13385e-07	5.84759e-07	3.35907e-07
CYTK1_f	2.04146e-06	1.2619e-06	1.08879e-06	1.02101e-06	1.86564e-06	1.08686e-06	9.95026e-07	1.49635e-06	1.16986e-06	1.03168e-06	1.55185e-06	9.72149e-07	8.96487e-07	1.49589e-06	1.33018e-06	9.9823e-07	1.21391e-06	1.27505e-06	9.68157e-07	1.24663e-06	1.37564e-06	1.24295e-06	1.70336e-06	1.05076e-06	1.06014e-06	2.09976e-06	1.41022e-06	1.68363e-06	1.5434e-06	1.22902e-06	1.7103e-06
CYTK2_f	2.04146e-06	1.2619e-06	1.08879e-06	1.02101e-06	1.86564e-06	1.08686e-06	9.95026e-07	1.49635e-06	1.16986e-06	1.03168e-06	1.55185e-06	9.72149e-07	8.96487e-07	1.49589e-06	1.33018e-06	9.9823e-07	1.21391e-06	1.27505e-06	9.68157e-07	1.24663e-06	1.37564e-06	1.24295e-06	1.70336e-06	1.05076e-06	1.06014e-06	2.09976e-06	1.41022e-06	1.68363e-06	1.5434e-06	1.22902e-06	1.7103e-06
CTBTt2rpp_f		1.69126e-07	1.80206e-07	1.12301e-07		9.39378e-08		2.3682e-07	1.17091e-07	1.89994e-07		1.77166e-07	1.87273e-07		9.31512e-08	2.69928e-07	1.47927e-07	2.22302e-07	3.05241e-07	2.45489e-07	1.76099e-07	2.46813e-07		2.42955e-07	3.12829e-07	1.15776e-06	5.37588e-07	4.75553e-07	1.0248e-06	3.83651e-07	7.05434e-07
CTECOAI6_f	9.56269e-06	5.29677e-06	5.27707e-06	7.97731e-06	9.34748e-06	8.46315e-06	7.12829e-06	2.67972e-06	1.33742e-06	7.43526e-06	5.29893e-06	3.54104e-06	6.69589e-06	1.95536e-06	2.0728e-06	6.11568e-06	1.83129e-06	1.79232e-06	5.69896e-06	1.334e-06	5.31155e-07	2.35521e-06	7.51268e-07	1.61389e-06	4.79858e-06	3.74239e-07	5.22131e-07	3.07285e-07	2.5984e-07	5.61758e-07	2.50094e-07
CTECOAI7_f	9.56269e-06	5.29677e-06	5.27707e-06	7.97731e-06	9.34748e-06	8.46315e-06	7.12829e-06	2.67972e-06	1.33742e-06	7.43526e-06	5.29893e-06	3.54104e-06	6.69589e-06	1.95536e-06	2.0728e-06	6.11568e-06	1.83129e-06	1.79232e-06	5.69896e-06	1.334e-06	5.31155e-07	2.35521e-06	7.51268e-07	1.61389e-06	4.79858e-06	3.74239e-07	5.22131e-07	3.07285e-07	2.5984e-07	5.61758e-07	2.50094e-07
CTECOAI8_f	9.56269e-06	5.29677e-06	5.27707e-06	7.97731e-06	9.34748e-06	8.46315e-06	7.12829e-06	2.67972e-06	1.33742e-06	7.43526e-06	5.29893e-06	3.54104e-06	6.69589e-06	1.95536e-06	2.0728e-06	6.11568e-06	1.83129e-06	1.79232e-06	5.69896e-06	1.334e-06	5.31155e-07	2.35521e-06	7.51268e-07	1.61389e-06	4.79858e-06	3.74239e-07	5.22131e-07	3.07285e-07	2.5984e-07	5.61758e-07	2.50094e-07
DAAD	1.5909e-06	1.68994e-07	1.52869e-07	1.30925e-06	2.26976e-06	1.48729e-06	1.45412e-06	1.89096e-07	3.57289e-07	1.87971e-06	2.27539e-06	2.49311e-07	1.36781e-06	2.01061e-06	3.45614e-07	1.49462e-06	1.52939e-07	2.64235e-07	1.25688e-06	1.41701e-07	1.64491e-07	2.66254e-07	1.04136e-06	3.61009e-07	1.12389e-06	2.7452e-07	5.94562e-07	8.97598e-08	5.26207e-07	4.4043e-07	2.11324e-07
DADA	2.21128e-06	1.35698e-06	1.38146e-06		1.99018e-06			1.36518e-06	2.58182e-07		1.39772e-06	8.62851e-07		1.01912e-06	2.49363e-07		3.5596e-07	4.72397e-07		2.72128e-07	3.90718e-07	6.42372e-07	7.66163e-07	4.80671e-07		4.75527e-07	6.5123e-07	4.48675e-07	3.37895e-07	3.93052e-07	3.47322e-07
DADK_f	1.68829e-05	5.99754e-06	6.19354e-06	2.20991e-05	2.20774e-05	2.08943e-05	2.25585e-05	6.45003e-06	8.82221e-06	2.31261e-05	1.82564e-05	6.51665e-06	2.23552e-05	1.71732e-05	1.03615e-05	2.12537e-05	9.26439e-06	1.1464e-05	2.08202e-05	7.26571e-06	7.00394e-06	7.64904e-06	1.99957e-05	5.90489e-06	2.41392e-05	1.23134e-05	8.37439e-06	9.36045e-06	8.98814e-06	7.57711e-06	7.9655e-06
DADNtex_f	1.39682e-06	2.05046e-06	2.27978e-06	7.10539e-06	1.229e-06	7.1412e-06	7.1935e-06	1.13266e-06	1.37376e-06	7.63523e-06	1.19217e-06	2.06389e-06	7.80871e-06	1.13661e-06	1.4595e-06	7.43244e-06	1.71209e-06	2.06744e-06	7.05849e-06	2.2621e-06	1.43269e-06	2.02846e-06	8.12255e-07	2.1975e-06	6.2125e-06	1.97932e-06	1.88339e-06	2.3545e-06	2.1682e-06	2.13444e-06	1.97102e-06
CTPS2	2.14199e-06	7.01823e-07	8.47857e-07	3.40711e-06	2.61022e-06	3.44561e-06	4.13987e-06	1.08344e-06	8.52716e-07	4.39596e-06	3.35036e-06	9.44704e-07	4.88941e-06	3.7656e-06	1.26145e-06	5.31237e-06	1.32106e-06	1.45587e-06	5.83828e-06	1.21661e-06	1.43993e-06	1.10918e-06	4.19075e-06	1.32308e-06	6.18781e-06	1.12183e-06	1.3979e-06	1.70124e-06	1.23246e-06	1.55735e-06	1.32769e-06
CU1Opp	2.57524e-06	1.12869e-06	1.24809e-06	1.30489e-06	2.26976e-06	1.21003e-06	1.33539e-06	1.65471e-06	1.42071e-06	1.3863e-06	2.84883e-06	1.31493e-06	1.48974e-06	2.92959e-06	1.56799e-06	1.32779e-06	2.00527e-06	1.56511e-06	1.40258e-06	1.00116e-06	1.89679e-06	1.53932e-06	2.75217e-06	1.35454e-06	1.41006e-06	8.77e-07	1.11117e-06	1.83186e-06	2.1199e-06	1.11702e-06	1.83059e-06
CU1abcpp	1.60131e-06	6.29336e-06	5.83731e-06	1.1269e-06	1.81577e-06	1.0727e-06	1.08433e-06	7.01939e-06	8.11069e-06	1.05138e-06	1.88894e-06	6.55443e-06	1.0026e-06	1.6306e-06	8.31487e-06	9.50868e-07	8.36714e-06	7.63117e-06	8.89121e-07	4.39639e-06	7.58052e-06	7.51586e-06	1.41921e-06	5.3956e-06	8.6563e-07	4.06155e-06	5.91759e-06	4.90608e-06	1.64197e-05	6.00907e-06	8.97915e-06
CU2abcpp				1.06928e-06		2.12027e-06	1.0668e-06			9.0059e-07			9.33737e-07			1.05945e-06			2.71165e-06						3.07336e-06
CYANST																										1.02316e-07					1.22151e-07
DALAt2pp	3.03275e-06	2.17748e-06	1.84295e-06	3.5887e-06	3.72293e-06	3.70944e-06	3.38686e-06	6.07339e-07	8.41012e-07	2.54277e-06	2.33084e-06	1.84523e-06	2.51719e-06	1.77225e-06	9.04118e-07	1.93032e-06	1.07759e-06	9.07718e-07	1.48293e-06	8.17113e-07	6.06977e-07	7.85935e-07		1.37112e-06	1.00978e-06	2.50641e-07	5.59952e-07	3.18908e-07	3.6029e-07	5.51167e-07	3.88928e-07
DCYTtex_f	1.39682e-06	2.05046e-06	2.27978e-06	7.10539e-06	1.229e-06	7.1412e-06	7.1935e-06	1.13266e-06	1.37376e-06	7.63523e-06	1.19217e-06	2.06389e-06	7.80871e-06	1.13661e-06	1.4595e-06	7.43244e-06	1.71209e-06	2.06744e-06	7.05849e-06	2.2621e-06	1.43269e-06	2.02846e-06	8.12255e-07	2.1975e-06	6.2125e-06	1.97932e-06	1.88339e-06	2.3545e-06	2.1682e-06	2.13444e-06	1.97102e-06
DDCAtexi	5.92661e-07	1.04238e-05	9.21243e-06	8.01738e-06	3.9858e-07	8.307e-06	6.50342e-06	7.48051e-06	4.76071e-06	5.32976e-06	2.13757e-07	7.07784e-06	3.74533e-06	9.32921e-08	4.94893e-06	2.76576e-06	7.80636e-06	4.1539e-06	1.60804e-06	3.16797e-06	2.53213e-06	4.91765e-06		3.04907e-06	1.09599e-06	6.38533e-07	1.00287e-06	8.37002e-07	7.16046e-07	1.08175e-06	7.74091e-07
DAPDC	5.8924e-07	5.12516e-07	7.87522e-07		7.63949e-07			8.59254e-07	8.07998e-07	7.4848e-07	8.96188e-07	1.08258e-06		9.60395e-07	1.09736e-06		1.23173e-06	1.41144e-06		9.85357e-07	1.35799e-06	9.37027e-07	1.1574e-06	1.37611e-06		1.249e-06	1.38829e-06	1.2855e-06	1.46131e-06	1.63184e-06	1.14986e-06
DAPE_f	1.28244e-06	3.35312e-07	3.69992e-07		1.35908e-06			3.65237e-07	4.72914e-07		1.29698e-06	2.12851e-07		1.1504e-06	3.68136e-07		5.09236e-07	4.48388e-07		5.67975e-07	4.48395e-07		1.08599e-06	4.70458e-07		4.05783e-07		6.41182e-07	5.4053e-07		5.29805e-07
DDGALK								8.01922e-08
DDGLK	6.27331e-07	5.4239e-07	6.58797e-07	1.78385e-07	6.50478e-07	2.12829e-07	2.01967e-07	8.54655e-07	1.19843e-06		5.79629e-07	7.35648e-07		5.3892e-07	1.02329e-06		1.09845e-06	5.47291e-07		9.85914e-07	9.12229e-07	7.06453e-07	4.99873e-07	8.61322e-07		1.193e-06	1.04298e-06	9.68559e-07	1.21479e-06	7.67829e-07	1.07965e-06
DASYN120		1.52017e-07	1.49337e-07					1.52802e-07	6.41681e-08			1.30809e-07			9.12189e-08		8.02138e-08	1.4144e-07		1.15811e-07	7.64702e-08	1.53417e-07		1.07485e-07		1.2459e-07	1.69264e-07	7.81545e-08	1.31792e-07	2.16985e-07	1.36723e-07
DASYN140		1.52017e-07	1.49337e-07					1.52802e-07	6.41681e-08			1.30809e-07			9.12189e-08		8.02138e-08	1.4144e-07		1.15811e-07	7.64702e-08	1.53417e-07		1.07485e-07		1.2459e-07	1.69264e-07	7.81545e-08	1.31792e-07	2.16985e-07	1.36723e-07
DASYN141		1.52017e-07	1.49337e-07					1.52802e-07	6.41681e-08			1.30809e-07			9.12189e-08		8.02138e-08	1.4144e-07		1.15811e-07	7.64702e-08	1.53417e-07		1.07485e-07		1.2459e-07	1.69264e-07	7.81545e-08	1.31792e-07	2.16985e-07	1.36723e-07
DASYN160		1.52017e-07	1.49337e-07					1.52802e-07	6.41681e-08			1.30809e-07			9.12189e-08		8.02138e-08	1.4144e-07		1.15811e-07	7.64702e-08	1.53417e-07		1.07485e-07		1.2459e-07	1.69264e-07	7.81545e-08	1.31792e-07	2.16985e-07	1.36723e-07
DDPGALA_f								1.83814e-07
DGK1_f	8.04103e-07	3.5936e-07	3.85887e-07	8.41621e-07	7.08597e-07	6.69003e-07	6.78441e-07	6.35754e-07	4.25177e-07	6.02875e-07	7.37883e-07	4.25618e-07	6.72331e-07	7.99776e-07	4.66501e-07	7.21386e-07	5.52225e-07	5.39958e-07	7.85653e-07	5.17195e-07	5.57554e-07	5.22292e-07	1.06964e-06	5.04279e-07	8.26387e-07	9.35886e-07	7.78796e-07	7.74652e-07	9.22768e-07	6.26017e-07	8.69883e-07
DASYN161		1.52017e-07	1.49337e-07					1.52802e-07	6.41681e-08			1.30809e-07			9.12189e-08		8.02138e-08	1.4144e-07		1.15811e-07	7.64702e-08	1.53417e-07		1.07485e-07		1.2459e-07	1.69264e-07	7.81545e-08	1.31792e-07	2.16985e-07	1.36723e-07
DASYN180		1.52017e-07	1.49337e-07					1.52802e-07	6.41681e-08			1.30809e-07			9.12189e-08		8.02138e-08	1.4144e-07		1.15811e-07	7.64702e-08	1.53417e-07		1.07485e-07		1.2459e-07	1.69264e-07	7.81545e-08	1.31792e-07	2.16985e-07	1.36723e-07
DASYN181		1.52017e-07	1.49337e-07					1.52802e-07	6.41681e-08			1.30809e-07			9.12189e-08		8.02138e-08	1.4144e-07		1.15811e-07	7.64702e-08	1.53417e-07		1.07485e-07		1.2459e-07	1.69264e-07	7.81545e-08	1.31792e-07	2.16985e-07	1.36723e-07
DGSNt2pp	1.17848e-07
DB4PS	7.6254e-07	2.59913e-07	4.21836e-07	4.37939e-07				6.01328e-07	5.04572e-07	4.77931e-07	1.10994e-06	3.17641e-07		1.12967e-06	9.36906e-07	4.69023e-07	6.96349e-07	4.35594e-07		8.62535e-07	1.20231e-06	4.56934e-07	9.75894e-07	4.96235e-07	3.72221e-07	7.06202e-07	5.99378e-07	6.57057e-07	7.26059e-07	4.7358e-07	4.47251e-07
DHAD1	1.28264e-07	7.34504e-07	9.27037e-07	1.11959e-06	1.71639e-07	1.12634e-06	1.25175e-06	1.01197e-06	1.10296e-06	1.2417e-06	3.12433e-07	1.06834e-06	1.36373e-06	2.31469e-07	2.00102e-06	1.4467e-06	1.3445e-06	1.40194e-06	1.54899e-06	1.72565e-06	1.35357e-06	1.53331e-06	3.95711e-07	1.57374e-06	1.73265e-06	3.75602e-06	2.66294e-06	2.1242e-06	1.96424e-06	2.06559e-06	1.9585e-06
DHAD2	1.28264e-07	7.34504e-07	9.27037e-07	1.11959e-06	1.71639e-07	1.12634e-06	1.25175e-06	1.01197e-06	1.10296e-06	1.2417e-06	3.12433e-07	1.06834e-06	1.36373e-06	2.31469e-07	2.00102e-06	1.4467e-06	1.3445e-06	1.40194e-06	1.54899e-06	1.72565e-06	1.35357e-06	1.53331e-06	3.95711e-07	1.57374e-06	1.73265e-06	3.75602e-06	2.66294e-06	2.1242e-06	1.96424e-06	2.06559e-06	1.9585e-06
DBTS	3.95108e-07	3.1394e-07	4.12062e-07	5.74678e-07		6.60542e-07	5.23004e-07	3.81881e-07	6.89178e-07	5.80299e-07	5.59098e-07	4.79376e-07	7.67528e-07	4.90563e-07	4.21072e-07	6.17269e-07	5.06324e-07	3.20757e-07	6.06896e-07	4.09392e-07	3.84124e-07	3.055e-07	6.30753e-07	5.70479e-07	6.77459e-07	1.11379e-06	5.024e-07	7.80074e-07	7.33151e-07	3.59715e-07	1.0238e-06
DHBD_f		5.69933e-08						1.30102e-07	1.14225e-07			5.28353e-08			2.40104e-07		1.46639e-07	2.72758e-07		1.57488e-07	1.67064e-07	1.8338e-07		7.98189e-08		1.63904e-06	6.49967e-07	2.50941e-07	6.32633e-07	2.55133e-07	2.4155e-07
DHBS		6.35878e-08	7.35679e-08					1.14755e-07	1.05518e-07			7.86869e-08			1.73843e-07		1.34575e-07	2.2201e-07		1.44063e-07	1.10112e-07	1.43372e-07		8.46076e-08		9.67917e-07	5.20778e-07	1.63502e-07	2.50618e-07	1.72497e-07	1.61495e-07
DCTPD		8.54741e-07	1.07311e-06	9.87987e-07		9.15084e-07	8.5546e-07	1.07091e-06	1.23569e-06	7.87286e-07		1.00494e-06	7.02464e-07		1.07152e-06	6.94561e-07	1.37732e-06	9.90999e-07	5.59771e-07	1.18869e-06	9.69772e-07	1.08013e-06		8.39903e-07	5.22565e-07	1.22263e-06	1.09813e-06	9.08885e-07	1.08932e-06	8.1922e-07	8.45433e-07
DCYTD	9.22646e-06	1.16974e-06	8.34745e-07	1.3118e-06	5.25088e-06	1.41607e-06	6.77251e-07	4.50392e-07	5.3682e-07	1.02043e-06	2.94338e-06	6.61448e-07	6.89956e-07	2.80173e-06	3.74919e-07	6.92209e-07	5.57515e-07	4.55468e-07	5.66846e-07	5.41932e-07	4.02155e-07	6.18318e-07	2.12141e-06	4.73619e-07	5.7309e-07	1.19742e-06	5.9467e-07	4.54646e-07	1.4165e-06	3.37871e-07	8.67908e-07
DHDPRy	2.98424e-06	2.2559e-06	2.36259e-06	2.88614e-06	3.38247e-06	2.45603e-06	2.48145e-06	2.43275e-06	3.54296e-06	2.5806e-06	3.31745e-06	2.28148e-06	2.80114e-06	3.23533e-06	3.32959e-06	3.07963e-06	2.42373e-06	2.17524e-06	3.68365e-06	3.17396e-06	3.34128e-06	2.95314e-06	5.51329e-06	2.74325e-06	4.51574e-06	4.80774e-06	3.66949e-06	5.46032e-06	6.76957e-06	3.87949e-06	6.88386e-06
DHDPS	4.24932e-06	3.19049e-06	4.67571e-06	5.63034e-06	5.27302e-06	5.60121e-06	6.10279e-06	5.2806e-06	4.97827e-06	5.93155e-06	6.20126e-06	4.82403e-06	6.83613e-06	6.17524e-06	6.67609e-06	6.35408e-06	6.07462e-06	7.85255e-06	6.40251e-06	6.61327e-06	7.25697e-06	6.9365e-06	4.78728e-06	5.74499e-06	6.0837e-06	8.79801e-06	8.92673e-06	6.3592e-06	8.64708e-06	8.37834e-06	7.1738e-06
DHFS		3.01969e-07	3.56977e-07	3.31283e-07		3.57372e-07	3.62782e-07	3.15441e-07	3.77986e-07	4.19953e-07		3.78129e-07	4.38034e-07		4.77893e-07	3.67829e-07	4.90297e-07	4.70135e-07	4.21487e-07	5.36573e-07	5.31803e-07	4.04213e-07		4.3703e-07	4.05199e-07	4.74986e-07	3.82103e-07	6.45736e-07	5.69399e-07	4.51514e-07	5.0782e-07
DHMPTR		7.3837e-08	6.44959e-08					1.13025e-07	6.63778e-08						6.78104e-08		6.92783e-08	6.92964e-08		5.99799e-08	8.65722e-08	6.87126e-08				5.95536e-08	6.48561e-08	6.9136e-08	6.36806e-08	6.95801e-08
DHNCOAS	4.42262e-06	1.13573e-06	9.79002e-07	2.17554e-06	4.02741e-06	1.98083e-06	1.94032e-06	1.15816e-06	1.0701e-06	1.95965e-06	4.47878e-06	9.84477e-07	1.73628e-06	4.60684e-06	9.36282e-07	2.04883e-06	1.06043e-06	1.12181e-06	1.99648e-06	1.07132e-06	1.01184e-06	9.83324e-07	4.82598e-06	9.70546e-07	1.817e-06	9.82472e-07	1.10809e-06	9.88332e-07	1.42328e-06	7.99704e-07	1.28426e-06
DHNCOAT		1.19972e-07	1.4341e-07					1.42875e-07	1.32865e-07			1.96036e-07			1.22457e-07		2.66633e-07	1.98488e-07		2.97076e-07	1.88659e-07			1.6828e-07		2.03496e-07		3.42402e-07	2.82372e-07		2.86381e-07
DHNPA2r_f		1.44311e-07	2.37444e-07				5.47949e-07	1.72406e-07	1.96202e-07	5.5025e-07		2.37151e-07			1.32119e-07		1.99831e-07	1.37637e-07		6.82192e-08	3.0853e-07			2.26063e-07		2.52877e-07	2.09646e-07		1.11338e-07	1.93509e-07	8.28074e-08
DHNPTE_f		1.44311e-07	2.37444e-07				5.47949e-07	1.72406e-07	1.96202e-07	5.5025e-07		2.37151e-07			1.32119e-07		1.99831e-07	1.37637e-07		6.82192e-08	3.0853e-07			2.26063e-07		2.52877e-07	2.09646e-07		1.11338e-07	1.93509e-07	8.28074e-08
ARGDCpp	2.30488e-06	1.53863e-06	1.60831e-06	2.24451e-06	3.28837e-06	2.06181e-06	2.27909e-06	1.68884e-06	1.39319e-06	2.46336e-06	4.46237e-06	1.3994e-06	2.39537e-06	4.80203e-06	1.98198e-06	2.66054e-06	1.63308e-06	1.40723e-06	2.4013e-06	1.7103e-06	2.106e-06	1.55916e-06	4.91374e-06	1.68946e-06	2.56978e-06	1.04444e-06	1.57961e-06	2.29408e-06	1.81883e-06	1.87486e-06	1.4034e-06
DHORD2	5.92661e-07	6.25125e-07	7.43541e-07	1.15089e-06	1.00201e-06	1.19187e-06	1.52682e-06	1.34282e-06	1.34456e-06	1.902e-06	1.55804e-06	1.04008e-06	2.19154e-06	1.80335e-06	1.41719e-06	2.78159e-06	1.89122e-06	2.07074e-06	3.3513e-06	1.69492e-06	1.95666e-06	1.30657e-06	2.72837e-06	1.81522e-06	3.89984e-06	1.88369e-06	1.71773e-06	2.7373e-06	2.03677e-06	2.05072e-06	1.85677e-06
DHORD5	5.92661e-07	6.25125e-07	7.43541e-07	1.15089e-06	1.00201e-06	1.19187e-06	1.52682e-06	1.34282e-06	1.34456e-06	1.902e-06	1.55804e-06	1.04008e-06	2.19154e-06	1.80335e-06	1.41719e-06	2.78159e-06	1.89122e-06	2.07074e-06	3.3513e-06	1.69492e-06	1.95666e-06	1.30657e-06	2.72837e-06	1.81522e-06	3.89984e-06	1.88369e-06	1.71773e-06	2.7373e-06	2.03677e-06	2.05072e-06	1.85677e-06
DHORTS_f	5.69464e-06	3.05168e-06	3.51048e-06	1.03655e-05	6.3885e-06	1.03801e-05	1.15223e-05	6.87647e-06	5.25702e-06	1.16141e-05	6.29374e-06	4.79736e-06	1.1219e-05	7.24966e-06	7.48251e-06	1.15806e-05	8.10332e-06	8.63441e-06	1.19964e-05	6.39601e-06	6.66947e-06	6.30313e-06	6.66767e-06	6.36633e-06	1.31767e-05	1.0187e-05	7.19949e-06	7.94732e-06	8.88844e-06	7.28323e-06	7.57051e-06
DPCOAK		1.23706e-07	1.05235e-07					7.71639e-08	1.40697e-07			1.00681e-07			1.29663e-07		1.17597e-07	6.85943e-08		8.79629e-08	7.81475e-08	7.89671e-08		1.02322e-07		1.6627e-07	9.48854e-08	1.26507e-07	1.37236e-07	8.1276e-08	9.52522e-08
DRPA	7.41028e-06	2.36869e-06	1.95667e-06	4.04761e-06	5.3256e-06	3.93144e-06	3.69539e-06	1.9872e-06	1.87101e-06	3.61122e-06	4.17047e-06	1.67459e-06	3.20378e-06	3.66023e-06	1.57111e-06	3.38285e-06	1.62944e-06	1.37083e-06	2.68922e-06	2.08387e-06	1.59465e-06	1.72807e-06	3.83519e-06	1.65678e-06	2.76522e-06	4.08168e-06	2.62737e-06	2.05911e-06	4.7282e-06	1.56597e-06	3.41804e-06
DHPPDA2	2.5995e-07	1.64942e-07	1.73384e-07		2.10385e-07			2.62093e-07	2.3125e-07		2.42539e-07	1.80709e-07		1.62381e-07	3.59482e-07		2.98865e-07	3.2179e-07		3.42748e-07	3.35767e-07	2.43401e-07	1.88949e-07	2.50512e-07		3.40098e-07	2.91329e-07	3.43678e-07	4.14903e-07	2.35957e-07	3.00987e-07
ARGSL_f	1.17496e-06	1.95358e-06	1.94371e-06	2.71288e-06	1.90439e-06	3.42722e-06	3.08863e-06	2.32138e-06	2.66629e-06	3.67722e-06	2.55698e-06	1.97858e-06	4.66093e-06	3.05912e-06	2.67351e-06	5.12711e-06	2.80481e-06	2.49851e-06	5.05017e-06	3.06067e-06	3.43462e-06	2.78373e-06	4.94795e-06	2.8495e-06	6.10765e-06	3.25653e-06	3.46684e-06	5.10821e-06	4.30696e-06	3.43258e-06	5.62572e-06
DHPS2		1.42245e-07	1.83472e-07	3.74981e-07		3.91379e-07	4.40765e-07	2.35044e-07	3.20863e-07	4.62575e-07		2.42644e-07			3.06908e-07	5.37332e-07	3.43182e-07	3.68072e-07		3.66563e-07	3.17679e-07	2.53408e-07		3.40301e-07	5.77969e-07	4.61387e-07	3.67331e-07	3.95468e-07	3.78838e-07	2.9974e-07	3.60864e-07
DSBCGT	2.10038e-06	5.11721e-07	5.6931e-07	9.05571e-07	1.85175e-06	9.91991e-07	9.89585e-07	8.28721e-07	1.03907e-06	9.57619e-07	1.84783e-06	5.72362e-07	1.47968e-06	1.69279e-06	2.15707e-06	9.35687e-07	1.40771e-06	7.73046e-07	1.57341e-06	9.69416e-07	1.19291e-06	8.98887e-07	1.87445e-06	7.55819e-07	1.18913e-06	1.26074e-06	8.39197e-07	2.5173e-06	1.25627e-06	1.08275e-06	1.14899e-06
DHPTDNR	7.55585e-06	1.06179e-06	1.50073e-06	1.11544e-05	9.63812e-06	1.15114e-05	1.136e-05	1.28171e-06	1.56012e-06	1.11392e-05	9.63384e-06	1.7594e-06	1.10662e-05	9.67485e-06	2.00754e-06	1.12921e-05	1.81441e-06	1.53696e-06	1.11254e-05	2.32477e-06	2.19053e-06	1.68791e-06	1.06903e-05	1.73381e-06	1.14569e-05	2.66323e-06	1.98044e-06	2.66365e-06	2.59382e-06	1.68259e-06	2.54964e-06
DHPTDNRN	7.55585e-06	1.06179e-06	1.50073e-06	1.11544e-05	9.63812e-06	1.15114e-05	1.136e-05	1.28171e-06	1.56012e-06	1.11392e-05	9.63384e-06	1.7594e-06	1.10662e-05	9.67485e-06	2.00754e-06	1.12921e-05	1.81441e-06	1.53696e-06	1.11254e-05	2.32477e-06	2.19053e-06	1.68791e-06	1.06903e-05	1.73381e-06	1.14569e-05	2.66323e-06	1.98044e-06	2.66365e-06	2.59382e-06	1.68259e-06	2.54964e-06
ARGSS	8.47091e-06	5.93265e-06	5.75138e-06	1.65977e-05	1.08947e-05	1.7653e-05	1.88513e-05	6.55746e-06	5.23505e-06	2.27519e-05	1.65299e-05	5.22325e-06	2.45932e-05	2.3162e-05	6.72561e-06	3.08772e-05	6.28431e-06	7.46318e-06	3.55211e-05	7.84012e-06	8.18696e-06	7.55421e-06	3.11516e-05	8.03207e-06	4.04282e-05	8.6613e-06	8.79063e-06	1.47502e-05	1.07169e-05	1.00548e-05	1.39179e-05
DHPTPE_f	3.49372e-06	1.3934e-06	1.68207e-06	5.90292e-06	4.22673e-06	5.8045e-06	6.08399e-06	1.52429e-06	1.40023e-06	6.42912e-06	4.01221e-06	1.79275e-06	5.81072e-06	4.27347e-06	1.69003e-06	6.76097e-06	1.99017e-06	1.93207e-06	6.91486e-06	2.26078e-06	2.29544e-06	1.9108e-06	4.49271e-06	2.10851e-06	6.55015e-06	2.77891e-06	2.73039e-06	2.09408e-06	2.61293e-06	2.33682e-06	3.42626e-06
DHQS	2.35686e-06	4.58621e-07	5.18943e-07	2.18566e-06	2.47179e-06	2.24152e-06	2.01635e-06	5.55334e-07	4.64754e-07	2.06376e-06	2.28978e-06	4.74365e-07	1.834e-06	1.80335e-06	5.4512e-07	1.87711e-06	4.37778e-07	4.82247e-07	1.70552e-06	4.566e-07	4.77424e-07	4.913e-07	1.72867e-06	3.93052e-07	1.57842e-06	5.9072e-07	4.97837e-07	5.40278e-07	5.69553e-07	4.4179e-07	6.80341e-07
DSBGGT	2.70366e-07	1.26408e-07	1.19533e-07		2.38061e-07			2.02689e-07	1.3875e-07		2.85713e-07	1.4601e-07		2.93664e-07	1.74306e-07		1.98702e-07	2.26145e-07		2.19369e-07	2.32136e-07	2.28591e-07	3.12433e-07	1.46918e-07	1.04264e-07	2.99662e-07	2.24381e-07	2.3092e-07	2.90289e-07	2.57088e-07	2.03456e-07
DSERDHr_f	1.59783e-05	3.29706e-06	4.05743e-06	9.4788e-06	1.70895e-05	1.00495e-05	9.6313e-06	4.00927e-06	4.21477e-06	8.82615e-06	1.43305e-05	3.49124e-06	8.6328e-06	1.4641e-05	4.09181e-06	7.84495e-06	4.13653e-06	4.93385e-06	7.62799e-06	4.73611e-06	4.4999e-06	3.84632e-06	1.21661e-05	3.64469e-06	7.56911e-06	3.42864e-06	3.70033e-06	3.35061e-06	4.53999e-06	3.73689e-06	4.06069e-06
DSERt2pp	3.03275e-06	2.17748e-06	1.84295e-06	3.5887e-06	3.72293e-06	3.70944e-06	3.38686e-06	6.07339e-07	8.41012e-07	2.54277e-06	2.33084e-06	1.84523e-06	2.51719e-06	1.77225e-06	9.04118e-07	1.93032e-06	1.07759e-06	9.07718e-07	1.48293e-06	8.17113e-07	6.06977e-07	7.85935e-07		1.37112e-06	1.00978e-06	2.50641e-07	5.59952e-07	3.18908e-07	3.6029e-07	5.51167e-07	3.88928e-07
DHQTi	1.02938e-06	7.06351e-07	7.30187e-07	1.61839e-06	1.22346e-06	1.68481e-06	1.66044e-06	1.09412e-06	9.39287e-07	1.55777e-06	1.01952e-06	7.80327e-07	1.47257e-06	8.10142e-07	1.22208e-06	1.32604e-06	9.45766e-07	1.01996e-06	1.12745e-06	1.36248e-06	1.15022e-06	1.08989e-06	8.76211e-07	8.34478e-07	1.10232e-06	1.66085e-06	1.45416e-06	1.56121e-06	2.10967e-06	1.34706e-06	1.7157e-06
ARGTRS	2.65495e-06	8.77252e-07	8.35519e-07	2.07472e-06	2.81502e-06	2.09528e-06	2.10913e-06	1.2201e-06	9.72936e-07	2.09219e-06	2.58163e-06	9.69214e-07	2.45775e-06	2.53227e-06	1.16739e-06	2.19483e-06	1.15509e-06	1.26768e-06	2.29016e-06	1.23136e-06	1.24392e-06	1.1518e-06	2.85482e-06	1.02627e-06	2.30732e-06	1.01113e-06	1.2964e-06	1.66766e-06	1.1105e-06	1.40168e-06	1.37564e-06
DINSt2pp	1.17848e-07
DTMPK_f	2.73838e-07	1.64783e-07	1.75126e-07		2.74039e-07			1.115e-07	1.99965e-07		2.67196e-07	1.45905e-07		2.72932e-07	2.50248e-07		2.05695e-07	1.35921e-07		2.71033e-07	2.10179e-07	1.69942e-07	3.09414e-07	2.18581e-07		1.91646e-07	2.23515e-07	3.60581e-07	1.52246e-07	1.29861e-07	1.94388e-07
DURIK1						3.61151e-07			8.9656e-08			6.41991e-08			1.08831e-07		8.9307e-08	8.01209e-08		1.23494e-07	9.70935e-08	7.47929e-08		8.64969e-08	5.57857e-07	1.20983e-07	9.15127e-08	1.62687e-07	1.33166e-07	1.02645e-07
DURItex_f	1.39682e-06	2.05046e-06	2.27978e-06	7.10539e-06	1.229e-06	7.1412e-06	7.1935e-06	1.13266e-06	1.37376e-06	7.63523e-06	1.19217e-06	2.06389e-06	7.80871e-06	1.13661e-06	1.4595e-06	7.43244e-06	1.71209e-06	2.06744e-06	7.05849e-06	2.2621e-06	1.43269e-06	2.02846e-06	8.12255e-07	2.1975e-06	6.2125e-06	1.97932e-06	1.88339e-06	2.3545e-06	2.1682e-06	2.13444e-06	1.97102e-06
DKGLCNR2x	3.38976e-06	1.03766e-06	1.53837e-06	1.85994e-06	4.9713e-06	1.85575e-06	1.94079e-06	2.39078e-06	1.86424e-06	2.158e-06	7.14057e-06	1.65446e-06	2.15903e-06	6.61227e-06	2.80794e-06	2.24234e-06	1.89223e-06	2.21509e-06	2.26168e-06	2.32591e-06	2.20244e-06	2.9073e-06	8.22083e-06	2.32515e-06	2.37065e-06	4.11928e-06	3.58474e-06	3.16748e-06	3.13893e-06	2.84998e-06	2.80536e-06
DXPRIi			8.73742e-07						7.1366e-08			1.04119e-07			1.45443e-07		9.13078e-08	1.05924e-07		9.46465e-08	1.10931e-07			8.92654e-08		5.65958e-08		1.27907e-07	1.0124e-07		1.812e-07
DXPS	5.5457e-07	6.76822e-07	6.33758e-07	7.32158e-07	5.42543e-07	6.93525e-07	6.87583e-07	5.09068e-07	4.60181e-07	7.56008e-07	5.03596e-07	6.32724e-07	6.73989e-07	3.9556e-07	6.19129e-07	6.49981e-07	6.44444e-07	6.2199e-07	7.16482e-07	6.07904e-07	5.77853e-07	5.55953e-07	3.48109e-07	6.11333e-07	5.95451e-07	2.72518e-07	3.94295e-07	5.28761e-07	2.4526e-07	5.05183e-07	4.20082e-07
DKGLCNR2y	3.38976e-06	1.03766e-06	1.53837e-06	1.85994e-06	4.9713e-06	1.85575e-06	1.94079e-06	2.39078e-06	1.86424e-06	2.158e-06	7.14057e-06	1.65446e-06	2.15903e-06	6.61227e-06	2.80794e-06	2.24234e-06	1.89223e-06	2.21509e-06	2.26168e-06	2.32591e-06	2.20244e-06	2.9073e-06	8.22083e-06	2.32515e-06	2.37065e-06	4.11928e-06	3.58474e-06	3.16748e-06	3.13893e-06	2.84998e-06	2.80536e-06
DMATT	9.25423e-07			4.64124e-07	9.41123e-07	3.94091e-07	3.36182e-07			3.93837e-07	8.85872e-07		3.53589e-07	7.27215e-07		3.47414e-07			3.15444e-07				6.69449e-07		3.37365e-07
DMPPS	8.69971e-07	1.63141e-07	2.04858e-07	7.74951e-07	9.68799e-07			2.09907e-07	2.60217e-07		9.70157e-07	2.58327e-07		9.5003e-07	3.61957e-07	7.28944e-07	3.09682e-07	2.62441e-07	6.61426e-07	2.58357e-07	3.94359e-07	2.73993e-07	9.34229e-07	2.68264e-07	6.51873e-07	1.87751e-07	2.76738e-07	3.97612e-07	2.40571e-07	3.22486e-07	2.52728e-07
DMQMT	1.77461e-06	1.12072e-06	1.59362e-06	1.79771e-06	2.15623e-06	2.37463e-06	2.1126e-06	1.22488e-06	2.1324e-06	2.31588e-06	2.33291e-06	1.66832e-06	2.35479e-06	2.25245e-06	1.74936e-06	2.67668e-06	2.29474e-06	2.07078e-06	2.31082e-06	2.03937e-06	2.13026e-06	1.98813e-06	2.43677e-06	1.93065e-06	2.38268e-06	1.64028e-06	1.6313e-06	2.36494e-06	1.41964e-06	1.46618e-06	1.03307e-06
DXYLK		1.5554e-07	1.16001e-07					1.00935e-07	8.41208e-08			9.14345e-08			8.38924e-08		8.52259e-08	7.86971e-08		9.8334e-08	8.51617e-08	1.0752e-07		6.76412e-08		9.78252e-08	3.61363e-06	8.51177e-08	9.07638e-08	7.09741e-08	1.0741e-07
ASAD_f	2.73883e-05	6.82331e-06	8.65684e-06	2.22423e-05	3.71186e-05	2.30403e-05	2.39802e-05	1.06027e-05	1.82081e-05	2.62467e-05	4.09032e-05	1.03405e-05	2.76719e-05	4.75434e-05	1.65975e-05	2.95845e-05	1.16599e-05	1.20694e-05	3.411e-05	1.18802e-05	1.70408e-05	1.11659e-05	5.74445e-05	1.49033e-05	3.87208e-05	2.17097e-05	1.86599e-05	2.43969e-05	2.742e-05	1.83464e-05	2.05446e-05
EAR100x	3.64311e-05	6.4506e-06	6.12648e-06	3.43235e-05	3.39161e-05	3.58404e-05	3.5317e-05	5.25443e-06	6.33046e-06	3.60046e-05	3.32138e-05	6.42278e-06	3.58088e-05	3.49597e-05	8.06303e-06	3.62573e-05	7.86652e-06	6.67149e-06	3.80212e-05	7.72318e-06	7.28253e-06	4.96069e-06	4.48485e-05	7.17545e-06	3.87221e-05	5.8428e-06	5.62482e-06	8.88372e-06	6.73845e-06	6.10782e-06	6.76885e-06
EAR100y	3.64311e-05	6.4506e-06	6.12648e-06	3.43235e-05	3.39161e-05	3.58404e-05	3.5317e-05	5.25443e-06	6.33046e-06	3.60046e-05	3.32138e-05	6.42278e-06	3.58088e-05	3.49597e-05	8.06303e-06	3.62573e-05	7.86652e-06	6.67149e-06	3.80212e-05	7.72318e-06	7.28253e-06	4.96069e-06	4.48485e-05	7.17545e-06	3.87221e-05	5.8428e-06	5.62482e-06	8.88372e-06	6.73845e-06	6.10782e-06	6.76885e-06
EAR120x	3.64311e-05	6.4506e-06	6.12648e-06	3.43235e-05	3.39161e-05	3.58404e-05	3.5317e-05	5.25443e-06	6.33046e-06	3.60046e-05	3.32138e-05	6.42278e-06	3.58088e-05	3.49597e-05	8.06303e-06	3.62573e-05	7.86652e-06	6.67149e-06	3.80212e-05	7.72318e-06	7.28253e-06	4.96069e-06	4.48485e-05	7.17545e-06	3.87221e-05	5.8428e-06	5.62482e-06	8.88372e-06	6.73845e-06	6.10782e-06	6.76885e-06
EAR120y	3.64311e-05	6.4506e-06	6.12648e-06	3.43235e-05	3.39161e-05	3.58404e-05	3.5317e-05	5.25443e-06	6.33046e-06	3.60046e-05	3.32138e-05	6.42278e-06	3.58088e-05	3.49597e-05	8.06303e-06	3.62573e-05	7.86652e-06	6.67149e-06	3.80212e-05	7.72318e-06	7.28253e-06	4.96069e-06	4.48485e-05	7.17545e-06	3.87221e-05	5.8428e-06	5.62482e-06	8.88372e-06	6.73845e-06	6.10782e-06	6.76885e-06
EAR121x	3.64311e-05	6.4506e-06	6.12648e-06	3.43235e-05	3.39161e-05	3.58404e-05	3.5317e-05	5.25443e-06	6.33046e-06	3.60046e-05	3.32138e-05	6.42278e-06	3.58088e-05	3.49597e-05	8.06303e-06	3.62573e-05	7.86652e-06	6.67149e-06	3.80212e-05	7.72318e-06	7.28253e-06	4.96069e-06	4.48485e-05	7.17545e-06	3.87221e-05	5.8428e-06	5.62482e-06	8.88372e-06	6.73845e-06	6.10782e-06	6.76885e-06
EAR121y	3.64311e-05	6.4506e-06	6.12648e-06	3.43235e-05	3.39161e-05	3.58404e-05	3.5317e-05	5.25443e-06	6.33046e-06	3.60046e-05	3.32138e-05	6.42278e-06	3.58088e-05	3.49597e-05	8.06303e-06	3.62573e-05	7.86652e-06	6.67149e-06	3.80212e-05	7.72318e-06	7.28253e-06	4.96069e-06	4.48485e-05	7.17545e-06	3.87221e-05	5.8428e-06	5.62482e-06	8.88372e-06	6.73845e-06	6.10782e-06	6.76885e-06
EAR140x	3.64311e-05	6.4506e-06	6.12648e-06	3.43235e-05	3.39161e-05	3.58404e-05	3.5317e-05	5.25443e-06	6.33046e-06	3.60046e-05	3.32138e-05	6.42278e-06	3.58088e-05	3.49597e-05	8.06303e-06	3.62573e-05	7.86652e-06	6.67149e-06	3.80212e-05	7.72318e-06	7.28253e-06	4.96069e-06	4.48485e-05	7.17545e-06	3.87221e-05	5.8428e-06	5.62482e-06	8.88372e-06	6.73845e-06	6.10782e-06	6.76885e-06
EAR140y	3.64311e-05	6.4506e-06	6.12648e-06	3.43235e-05	3.39161e-05	3.58404e-05	3.5317e-05	5.25443e-06	6.33046e-06	3.60046e-05	3.32138e-05	6.42278e-06	3.58088e-05	3.49597e-05	8.06303e-06	3.62573e-05	7.86652e-06	6.67149e-06	3.80212e-05	7.72318e-06	7.28253e-06	4.96069e-06	4.48485e-05	7.17545e-06	3.87221e-05	5.8428e-06	5.62482e-06	8.88372e-06	6.73845e-06	6.10782e-06	6.76885e-06
EAR141x	3.64311e-05	6.4506e-06	6.12648e-06	3.43235e-05	3.39161e-05	3.58404e-05	3.5317e-05	5.25443e-06	6.33046e-06	3.60046e-05	3.32138e-05	6.42278e-06	3.58088e-05	3.49597e-05	8.06303e-06	3.62573e-05	7.86652e-06	6.67149e-06	3.80212e-05	7.72318e-06	7.28253e-06	4.96069e-06	4.48485e-05	7.17545e-06	3.87221e-05	5.8428e-06	5.62482e-06	8.88372e-06	6.73845e-06	6.10782e-06	6.76885e-06
EAR141y	3.64311e-05	6.4506e-06	6.12648e-06	3.43235e-05	3.39161e-05	3.58404e-05	3.5317e-05	5.25443e-06	6.33046e-06	3.60046e-05	3.32138e-05	6.42278e-06	3.58088e-05	3.49597e-05	8.06303e-06	3.62573e-05	7.86652e-06	6.67149e-06	3.80212e-05	7.72318e-06	7.28253e-06	4.96069e-06	4.48485e-05	7.17545e-06	3.87221e-05	5.8428e-06	5.62482e-06	8.88372e-06	6.73845e-06	6.10782e-06	6.76885e-06
EAR160x	3.64311e-05	6.4506e-06	6.12648e-06	3.43235e-05	3.39161e-05	3.58404e-05	3.5317e-05	5.25443e-06	6.33046e-06	3.60046e-05	3.32138e-05	6.42278e-06	3.58088e-05	3.49597e-05	8.06303e-06	3.62573e-05	7.86652e-06	6.67149e-06	3.80212e-05	7.72318e-06	7.28253e-06	4.96069e-06	4.48485e-05	7.17545e-06	3.87221e-05	5.8428e-06	5.62482e-06	8.88372e-06	6.73845e-06	6.10782e-06	6.76885e-06
EAR160y	3.64311e-05	6.4506e-06	6.12648e-06	3.43235e-05	3.39161e-05	3.58404e-05	3.5317e-05	5.25443e-06	6.33046e-06	3.60046e-05	3.32138e-05	6.42278e-06	3.58088e-05	3.49597e-05	8.06303e-06	3.62573e-05	7.86652e-06	6.67149e-06	3.80212e-05	7.72318e-06	7.28253e-06	4.96069e-06	4.48485e-05	7.17545e-06	3.87221e-05	5.8428e-06	5.62482e-06	8.88372e-06	6.73845e-06	6.10782e-06	6.76885e-06
EAR161x	3.64311e-05	6.4506e-06	6.12648e-06	3.43235e-05	3.39161e-05	3.58404e-05	3.5317e-05	5.25443e-06	6.33046e-06	3.60046e-05	3.32138e-05	6.42278e-06	3.58088e-05	3.49597e-05	8.06303e-06	3.62573e-05	7.86652e-06	6.67149e-06	3.80212e-05	7.72318e-06	7.28253e-06	4.96069e-06	4.48485e-05	7.17545e-06	3.87221e-05	5.8428e-06	5.62482e-06	8.88372e-06	6.73845e-06	6.10782e-06	6.76885e-06
EAR161y	3.64311e-05	6.4506e-06	6.12648e-06	3.43235e-05	3.39161e-05	3.58404e-05	3.5317e-05	5.25443e-06	6.33046e-06	3.60046e-05	3.32138e-05	6.42278e-06	3.58088e-05	3.49597e-05	8.06303e-06	3.62573e-05	7.86652e-06	6.67149e-06	3.80212e-05	7.72318e-06	7.28253e-06	4.96069e-06	4.48485e-05	7.17545e-06	3.87221e-05	5.8428e-06	5.62482e-06	8.88372e-06	6.73845e-06	6.10782e-06	6.76885e-06
EAR180x	3.64311e-05	6.4506e-06	6.12648e-06	3.43235e-05	3.39161e-05	3.58404e-05	3.5317e-05	5.25443e-06	6.33046e-06	3.60046e-05	3.32138e-05	6.42278e-06	3.58088e-05	3.49597e-05	8.06303e-06	3.62573e-05	7.86652e-06	6.67149e-06	3.80212e-05	7.72318e-06	7.28253e-06	4.96069e-06	4.48485e-05	7.17545e-06	3.87221e-05	5.8428e-06	5.62482e-06	8.88372e-06	6.73845e-06	6.10782e-06	6.76885e-06
EAR180y	3.64311e-05	6.4506e-06	6.12648e-06	3.43235e-05	3.39161e-05	3.58404e-05	3.5317e-05	5.25443e-06	6.33046e-06	3.60046e-05	3.32138e-05	6.42278e-06	3.58088e-05	3.49597e-05	8.06303e-06	3.62573e-05	7.86652e-06	6.67149e-06	3.80212e-05	7.72318e-06	7.28253e-06	4.96069e-06	4.48485e-05	7.17545e-06	3.87221e-05	5.8428e-06	5.62482e-06	8.88372e-06	6.73845e-06	6.10782e-06	6.76885e-06
EAR181x	3.64311e-05	6.4506e-06	6.12648e-06	3.43235e-05	3.39161e-05	3.58404e-05	3.5317e-05	5.25443e-06	6.33046e-06	3.60046e-05	3.32138e-05	6.42278e-06	3.58088e-05	3.49597e-05	8.06303e-06	3.62573e-05	7.86652e-06	6.67149e-06	3.80212e-05	7.72318e-06	7.28253e-06	4.96069e-06	4.48485e-05	7.17545e-06	3.87221e-05	5.8428e-06	5.62482e-06	8.88372e-06	6.73845e-06	6.10782e-06	6.76885e-06
EAR181y	3.64311e-05	6.4506e-06	6.12648e-06	3.43235e-05	3.39161e-05	3.58404e-05	3.5317e-05	5.25443e-06	6.33046e-06	3.60046e-05	3.32138e-05	6.42278e-06	3.58088e-05	3.49597e-05	8.06303e-06	3.62573e-05	7.86652e-06	6.67149e-06	3.80212e-05	7.72318e-06	7.28253e-06	4.96069e-06	4.48485e-05	7.17545e-06	3.87221e-05	5.8428e-06	5.62482e-06	8.88372e-06	6.73845e-06	6.10782e-06	6.76885e-06
EDA	1.35486e-05	3.31207e-06	4.28353e-06	1.34301e-05	1.27991e-05	1.31574e-05	1.27389e-05	4.63781e-06	5.14671e-06	1.29111e-05	1.31157e-05	5.01263e-06	1.22187e-05	1.25215e-05	5.13119e-06	1.21589e-05	4.44171e-06	5.31603e-06	1.32066e-05	5.76781e-06	4.15501e-06	4.51386e-06	1.52723e-05	5.41412e-06	1.30343e-05	8.7007e-06	6.12168e-06	6.44067e-06	8.9209e-06	6.08419e-06	6.66725e-06
EDD		5.85823e-08	7.43904e-08					5.6763e-08	6.74279e-08			8.10351e-08			7.0427e-08		9.11692e-08	5.04754e-08		3.81757e-06	7.94627e-08			6.46669e-08		1.24121e-07		1.44207e-07	1.08659e-07		1.25005e-07
EDTXS2		1.64174e-07	1.33056e-07					1.57516e-07	1.08449e-07			1.34332e-07			9.46608e-08	2.69626e-07	1.13139e-07	1.05417e-07		1.04441e-07	1.28524e-07	8.7468e-08		1.18989e-07		7.16735e-08	9.75727e-08	1.25462e-07	1.18603e-07	8.29759e-08	1.09217e-07
EDTXS4		1.64174e-07	1.33056e-07					1.57516e-07	1.08449e-07			1.34332e-07			9.46608e-08	2.69626e-07	1.13139e-07	1.05417e-07		1.04441e-07	1.28524e-07	8.7468e-08		1.18989e-07		7.16735e-08	9.75727e-08	1.25462e-07	1.18603e-07	8.29759e-08	1.09217e-07
EAR40x	3.64311e-05	6.4506e-06	6.12648e-06	3.43235e-05	3.39161e-05	3.58404e-05	3.5317e-05	5.25443e-06	6.33046e-06	3.60046e-05	3.32138e-05	6.42278e-06	3.58088e-05	3.49597e-05	8.06303e-06	3.62573e-05	7.86652e-06	6.67149e-06	3.80212e-05	7.72318e-06	7.28253e-06	4.96069e-06	4.48485e-05	7.17545e-06	3.87221e-05	5.8428e-06	5.62482e-06	8.88372e-06	6.73845e-06	6.10782e-06	6.76885e-06
EAR40y	3.64311e-05	6.4506e-06	6.12648e-06	3.43235e-05	3.39161e-05	3.58404e-05	3.5317e-05	5.25443e-06	6.33046e-06	3.60046e-05	3.32138e-05	6.42278e-06	3.58088e-05	3.49597e-05	8.06303e-06	3.62573e-05	7.86652e-06	6.67149e-06	3.80212e-05	7.72318e-06	7.28253e-06	4.96069e-06	4.48485e-05	7.17545e-06	3.87221e-05	5.8428e-06	5.62482e-06	8.88372e-06	6.73845e-06	6.10782e-06	6.76885e-06
EAR60x	3.64311e-05	6.4506e-06	6.12648e-06	3.43235e-05	3.39161e-05	3.58404e-05	3.5317e-05	5.25443e-06	6.33046e-06	3.60046e-05	3.32138e-05	6.42278e-06	3.58088e-05	3.49597e-05	8.06303e-06	3.62573e-05	7.86652e-06	6.67149e-06	3.80212e-05	7.72318e-06	7.28253e-06	4.96069e-06	4.48485e-05	7.17545e-06	3.87221e-05	5.8428e-06	5.62482e-06	8.88372e-06	6.73845e-06	6.10782e-06	6.76885e-06
EAR60y	3.64311e-05	6.4506e-06	6.12648e-06	3.43235e-05	3.39161e-05	3.58404e-05	3.5317e-05	5.25443e-06	6.33046e-06	3.60046e-05	3.32138e-05	6.42278e-06	3.58088e-05	3.49597e-05	8.06303e-06	3.62573e-05	7.86652e-06	6.67149e-06	3.80212e-05	7.72318e-06	7.28253e-06	4.96069e-06	4.48485e-05	7.17545e-06	3.87221e-05	5.8428e-06	5.62482e-06	8.88372e-06	6.73845e-06	6.10782e-06	6.76885e-06
EGMEACPR	3.64311e-05	6.4506e-06	6.12648e-06	3.43235e-05	3.39161e-05	3.58404e-05	3.5317e-05	5.25443e-06	6.33046e-06	3.60046e-05	3.32138e-05	6.42278e-06	3.58088e-05	3.49597e-05	8.06303e-06	3.62573e-05	7.86652e-06	6.67149e-06	3.80212e-05	7.72318e-06	7.28253e-06	4.96069e-06	4.48485e-05	7.17545e-06	3.87221e-05	5.8428e-06	5.62482e-06	8.88372e-06	6.73845e-06	6.10782e-06	6.76885e-06
ENO_f	9.40256e-05	3.8642e-05	3.41349e-05	9.80535e-05	7.89842e-05	9.97053e-05	9.34187e-05	5.92512e-05	4.21077e-05	9.45643e-05	7.7525e-05	3.29958e-05	0.000103269	7.88378e-05	3.93801e-05	0.000106597	4.24204e-05	4.58466e-05	0.0001213	5.93068e-05	5.05547e-05	5.09011e-05	9.63275e-05	4.48929e-05	0.000115963	7.77377e-05	8.55411e-05	6.40501e-05	8.25873e-05	8.93998e-05	6.43966e-05
EAR80x	3.64311e-05	6.4506e-06	6.12648e-06	3.43235e-05	3.39161e-05	3.58404e-05	3.5317e-05	5.25443e-06	6.33046e-06	3.60046e-05	3.32138e-05	6.42278e-06	3.58088e-05	3.49597e-05	8.06303e-06	3.62573e-05	7.86652e-06	6.67149e-06	3.80212e-05	7.72318e-06	7.28253e-06	4.96069e-06	4.48485e-05	7.17545e-06	3.87221e-05	5.8428e-06	5.62482e-06	8.88372e-06	6.73845e-06	6.10782e-06	6.76885e-06
EAR80y	3.64311e-05	6.4506e-06	6.12648e-06	3.43235e-05	3.39161e-05	3.58404e-05	3.5317e-05	5.25443e-06	6.33046e-06	3.60046e-05	3.32138e-05	6.42278e-06	3.58088e-05	3.49597e-05	8.06303e-06	3.62573e-05	7.86652e-06	6.67149e-06	3.80212e-05	7.72318e-06	7.28253e-06	4.96069e-06	4.48485e-05	7.17545e-06	3.87221e-05	5.8428e-06	5.62482e-06	8.88372e-06	6.73845e-06	6.10782e-06	6.76885e-06
ENTERES																										1.25275e-07	8.32704e-08
ENTERES2																										1.25275e-07	8.32704e-08
EPMEACPR	3.64311e-05	6.4506e-06	6.12648e-06	3.43235e-05	3.39161e-05	3.58404e-05	3.5317e-05	5.25443e-06	6.33046e-06	3.60046e-05	3.32138e-05	6.42278e-06	3.58088e-05	3.49597e-05	8.06303e-06	3.62573e-05	7.86652e-06	6.67149e-06	3.80212e-05	7.72318e-06	7.28253e-06	4.96069e-06	4.48485e-05	7.17545e-06	3.87221e-05	5.8428e-06	5.62482e-06	8.88372e-06	6.73845e-06	6.10782e-06	6.76885e-06
F6PP		7.74918e-08	7.82611e-08	2.39957e-07		2.5007e-07		1.48681e-07	1.45139e-07	2.62856e-07		7.00487e-08			1.54662e-07	3.01485e-07	1.04522e-07	1.58096e-07	3.51266e-07	1.1343e-07	1.4524e-07	1.44535e-07		1.38163e-07	3.27138e-07	4.12907e-07	2.73654e-07	2.40045e-07	3.1344e-07	2.10678e-07	2.8785e-07
F6Pt6_2pp		6.64216e-08	1.60659e-07									2.07043e-07
FLVRx	1.09178e-06	1.36474e-06	1.47932e-06	1.24605e-06	1.28435e-06	1.19739e-06	1.27086e-06	1.62962e-06	1.37669e-06	1.25907e-06	1.28672e-06	1.3681e-06	1.25238e-06	1.12967e-06	1.52454e-06	1.26188e-06	1.48066e-06	1.70001e-06	1.11551e-06	1.56559e-06	1.37122e-06	1.42278e-06	1.12469e-06	1.49467e-06	9.85834e-07	1.83033e-06	1.38405e-06	1.13924e-06	1.57415e-06	1.41022e-06	1.23747e-06
FMETTRS	2.04146e-06	9.59352e-07	1.04623e-06	1.6051e-06	1.69123e-06	1.55825e-06	1.53572e-06	1.17326e-06	1.38065e-06	1.80109e-06	1.78825e-06	8.90653e-07	1.5703e-06	1.6306e-06	1.53092e-06	1.6366e-06	1.38465e-06	1.05491e-06	1.67392e-06	1.57114e-06	1.46098e-06	1.01714e-06	1.54717e-06	1.07393e-06	1.43841e-06	1.54726e-06	1.67704e-06	1.26725e-06	1.54003e-06	1.12697e-06	1.2775e-06
FMNAT		2.33138e-07	3.07916e-07			3.58877e-06		2.60636e-07	2.18102e-07			2.38053e-07			2.83741e-07		2.5859e-07	2.26106e-07	3.26041e-06	2.80847e-07	2.94006e-07	2.14677e-07		3.37514e-07		1.9042e-07	2.69614e-07	2.83436e-07	2.58707e-07	2.88775e-07	3.01173e-07
FA100ACPHi			3.63195e-07														7.80941e-08			7.20028e-08	5.65521e-08										6.02481e-08
FA120ACPHi			3.63195e-07														7.80941e-08			7.20028e-08	5.65521e-08										6.02481e-08
FA140ACPHi			3.63195e-07														7.80941e-08			7.20028e-08	5.65521e-08										6.02481e-08
FA141ACPHi			3.63195e-07														7.80941e-08			7.20028e-08	5.65521e-08										6.02481e-08
FA160ACPHi			3.63195e-07														7.80941e-08			7.20028e-08	5.65521e-08										6.02481e-08
FA161ACPHi			3.63195e-07														7.80941e-08			7.20028e-08	5.65521e-08										6.02481e-08
FOMETRi																												6.2598e-08
FRUK	8.42245e-07	2.06468e-07	1.63756e-07	3.65284e-07	8.0823e-07	4.3619e-07		1.9431e-07	5.20477e-08	3.87256e-07	7.76931e-07	1.64985e-07	4.57767e-07	8.53316e-07	8.39528e-08	4.47082e-07	1.08722e-07	1.63343e-07	4.79016e-07	1.85855e-07	1.5923e-07	1.47737e-07	6.87312e-07	2.13698e-07	3.23057e-07	1.82232e-07	2.58829e-07	1.00019e-07	1.14223e-07	4.18995e-06	1.34292e-07
FA80ACPHi			3.63195e-07														7.80941e-08			7.20028e-08	5.65521e-08										6.02481e-08
FACOAE100	1.20268e-06	4.23583e-07	3.81726e-07		9.90939e-07	5.02622e-07	5.71709e-07	4.30811e-07	4.18263e-07		8.07777e-07	3.15523e-07	5.26128e-07	7.47947e-07	4.93955e-07		3.53741e-07	3.53484e-07		3.0401e-07	3.71772e-07	4.1138e-07	7.91423e-07	3.17255e-07	5.15944e-07	5.16017e-07	5.09488e-07	4.23427e-07	4.76351e-07	4.20405e-07	4.47809e-07
FACOAE120	1.20268e-06	4.23583e-07	3.81726e-07		9.90939e-07	5.02622e-07	5.71709e-07	4.30811e-07	4.18263e-07		8.07777e-07	3.15523e-07	5.26128e-07	7.47947e-07	4.93955e-07		3.53741e-07	3.53484e-07		3.0401e-07	3.71772e-07	4.1138e-07	7.91423e-07	3.17255e-07	5.15944e-07	5.16017e-07	5.09488e-07	4.23427e-07	4.76351e-07	4.20405e-07	4.47809e-07
FACOAE140	1.20268e-06	4.23583e-07	3.81726e-07		9.90939e-07	5.02622e-07	5.71709e-07	4.30811e-07	4.18263e-07		8.07777e-07	3.15523e-07	5.26128e-07	7.47947e-07	4.93955e-07		3.53741e-07	3.53484e-07		3.0401e-07	3.71772e-07	4.1138e-07	7.91423e-07	3.17255e-07	5.15944e-07	5.16017e-07	5.09488e-07	4.23427e-07	4.76351e-07	4.20405e-07	4.47809e-07
FTHFD	2.59255e-06	1.99755e-06	2.32185e-06	3.01594e-06	3.33819e-06	2.82944e-06	2.94324e-06	2.14713e-06	2.49247e-06	3.31259e-06	2.91872e-06	2.52568e-06	3.54893e-06	4.21128e-06	2.04222e-06	3.64448e-06	2.66615e-06	3.26844e-06	3.93824e-06	2.97764e-06	2.58613e-06	2.63622e-06	4.46594e-06	3.31859e-06	4.64266e-06	3.1936e-06	3.95003e-06	4.0829e-06	3.83085e-06	3.9642e-06	5.01041e-06
FUMt2_2pp	2.54752e-06	1.55143e-06	1.36544e-06	6.09938e-06		5.1118e-06		5.53422e-07	4.53509e-07	5.71114e-06		8.44757e-07	2.89483e-06		2.54032e-07	2.72694e-06	1.18118e-06	1.1064e-06		2.4063e-07	1.85705e-07	3.8906e-07		4.79343e-07	1.15335e-06	1.7004e-07	1.00837e-07	6.5238e-08	9.48683e-08	1.24472e-07	9.87813e-08
FACOAE141	1.20268e-06	4.23583e-07	3.81726e-07		9.90939e-07	5.02622e-07	5.71709e-07	4.30811e-07	4.18263e-07		8.07777e-07	3.15523e-07	5.26128e-07	7.47947e-07	4.93955e-07		3.53741e-07	3.53484e-07		3.0401e-07	3.71772e-07	4.1138e-07	7.91423e-07	3.17255e-07	5.15944e-07	5.16017e-07	5.09488e-07	4.23427e-07	4.76351e-07	4.20405e-07	4.47809e-07
FACOAE160	1.20268e-06	4.23583e-07	3.81726e-07		9.90939e-07	5.02622e-07	5.71709e-07	4.30811e-07	4.18263e-07		8.07777e-07	3.15523e-07	5.26128e-07	7.47947e-07	4.93955e-07		3.53741e-07	3.53484e-07		3.0401e-07	3.71772e-07	4.1138e-07	7.91423e-07	3.17255e-07	5.15944e-07	5.16017e-07	5.09488e-07	4.23427e-07	4.76351e-07	4.20405e-07	4.47809e-07
FACOAE161	1.20268e-06	4.23583e-07	3.81726e-07		9.90939e-07	5.02622e-07	5.71709e-07	4.30811e-07	4.18263e-07		8.07777e-07	3.15523e-07	5.26128e-07	7.47947e-07	4.93955e-07		3.53741e-07	3.53484e-07		3.0401e-07	3.71772e-07	4.1138e-07	7.91423e-07	3.17255e-07	5.15944e-07	5.16017e-07	5.09488e-07	4.23427e-07	4.76351e-07	4.20405e-07	4.47809e-07
FACOAE180	1.20268e-06	4.23583e-07	3.81726e-07		9.90939e-07	5.02622e-07	5.71709e-07	4.30811e-07	4.18263e-07		8.07777e-07	3.15523e-07	5.26128e-07	7.47947e-07	4.93955e-07		3.53741e-07	3.53484e-07		3.0401e-07	3.71772e-07	4.1138e-07	7.91423e-07	3.17255e-07	5.15944e-07	5.16017e-07	5.09488e-07	4.23427e-07	4.76351e-07	4.20405e-07	4.47809e-07
FACOAE181	1.20268e-06	4.23583e-07	3.81726e-07		9.90939e-07	5.02622e-07	5.71709e-07	4.30811e-07	4.18263e-07		8.07777e-07	3.15523e-07	5.26128e-07	7.47947e-07	4.93955e-07		3.53741e-07	3.53484e-07		3.0401e-07	3.71772e-07	4.1138e-07	7.91423e-07	3.17255e-07	5.15944e-07	5.16017e-07	5.09488e-07	4.23427e-07	4.76351e-07	4.20405e-07	4.47809e-07
G1PACT	9.35839e-07	5.53566e-07	6.83255e-07	5.70384e-07	1.0629e-06	5.59274e-07	7.42786e-07	5.85777e-07	5.81167e-07	6.43341e-07	1.25381e-06	7.02165e-07	7.50437e-07	1.32486e-06	7.08718e-07	6.81096e-07	6.05635e-07	7.00785e-07	8.44605e-07	5.35037e-07	8.11609e-07	6.10122e-07	1.58285e-06	9.38765e-07	8.26137e-07	8.1952e-07	9.66565e-07	7.2451e-07	7.36346e-07	9.05851e-07	8.45095e-07
G1PPpp	1.66091e-05	5.64308e-06	4.52736e-06	9.7895e-06	1.27687e-05	8.91729e-06	7.68383e-06	3.62566e-06	3.02012e-06	8.64262e-06	7.14676e-06	3.32921e-06	5.20715e-06	3.82432e-06	1.82913e-06	4.48516e-06	2.46678e-06	1.8584e-06	1.03515e-06	1.82828e-06	1.61731e-06	2.36246e-06	2.07975e-06	2.30405e-06	2.28994e-06	9.53308e-07	1.16689e-06	8.88225e-07	1.18874e-06	1.54526e-06	1.5202e-06
FACOAE60	1.20268e-06	4.23583e-07	3.81726e-07		9.90939e-07	5.02622e-07	5.71709e-07	4.30811e-07	4.18263e-07		8.07777e-07	3.15523e-07	5.26128e-07	7.47947e-07	4.93955e-07		3.53741e-07	3.53484e-07		3.0401e-07	3.71772e-07	4.1138e-07	7.91423e-07	3.17255e-07	5.15944e-07	5.16017e-07	5.09488e-07	4.23427e-07	4.76351e-07	4.20405e-07	4.47809e-07
FACOAE80	1.20268e-06	4.23583e-07	3.81726e-07		9.90939e-07	5.02622e-07	5.71709e-07	4.30811e-07	4.18263e-07		8.07777e-07	3.15523e-07	5.26128e-07	7.47947e-07	4.93955e-07		3.53741e-07	3.53484e-07		3.0401e-07	3.71772e-07	4.1138e-07	7.91423e-07	3.17255e-07	5.15944e-07	5.16017e-07	5.09488e-07	4.23427e-07	4.76351e-07	4.20405e-07	4.47809e-07
G1SAT_f	5.94418e-06	3.05076e-06	3.49761e-06	5.15198e-06	6.34975e-06	5.17277e-06	5.39968e-06	3.96435e-06	3.36389e-06	5.47584e-06	6.90628e-06	3.65006e-06	5.46602e-06	7.03545e-06	4.33805e-06	5.29861e-06	4.32467e-06	4.03429e-06	5.12382e-06	4.20993e-06	4.8428e-06	3.90223e-06	7.72246e-06	3.97454e-06	5.32638e-06	4.61921e-06	4.7432e-06	5.15486e-06	4.5188e-06	4.5656e-06	5.11473e-06
G2PP	2.10385e-06	1.3096e-06	1.32045e-06	2.84436e-06	2.63512e-06	2.60513e-06	3.16376e-06	1.35191e-06	1.59602e-06	3.85526e-06	3.19825e-06	1.35525e-06	3.80612e-06	4.32007e-06	1.50757e-06	4.17473e-06	1.85908e-06	1.61324e-06	4.29217e-06	1.80775e-06	1.87074e-06	1.65978e-06	3.95123e-06	1.78623e-06	4.89895e-06	1.81384e-06	1.89414e-06	2.54903e-06	1.81692e-06	1.89643e-06	2.044e-06
G2PPpp	1.96175e-06	3.86241e-07	4.73437e-07		2.67941e-06	1.19786e-06		1.5895e-07	1.93248e-07	3.21773e-06	2.51994e-06	3.84838e-07			1.91898e-07		2.34342e-07	1.58525e-07		3.07601e-07	1.58449e-07	1.56543e-07		2.44376e-07		1.3285e-07	1.07294e-07	1.49417e-07	1.06426e-07	6.18282e-08	1.51887e-07
FADRx	1.09178e-06	1.36474e-06	1.47932e-06	1.24605e-06	1.28435e-06	1.19739e-06	1.27086e-06	1.62962e-06	1.37669e-06	1.25907e-06	1.28672e-06	1.3681e-06	1.25238e-06	1.12967e-06	1.52454e-06	1.26188e-06	1.48066e-06	1.70001e-06	1.11551e-06	1.56559e-06	1.37122e-06	1.42278e-06	1.12469e-06	1.49467e-06	9.85834e-07	1.83033e-06	1.38405e-06	1.13924e-06	1.57415e-06	1.41022e-06	1.23747e-06
FALDH2_f	3.38282e-06	9.25426e-07	8.94741e-07	1.57175e-06	3.44059e-06	1.60323e-06	1.44112e-06	9.71961e-07	1.16971e-06	1.48864e-06	2.71317e-06	8.52284e-07	1.36291e-06	2.34227e-06	1.06655e-06	1.31319e-06	1.19689e-06	9.14798e-07	1.26558e-06	8.72407e-07	1.28004e-06	1.62471e-06	2.23448e-06	8.61976e-07	1.11957e-06	8.90436e-07	7.77389e-07	9.7554e-07	1.11062e-06	8.34927e-07	7.83564e-07
G3PD2_f	1.86816e-06	7.31114e-07	6.62062e-07	2.09949e-06	1.42826e-06	2.17257e-06		4.07928e-07	6.7207e-07	1.78887e-06	1.15513e-06	6.35219e-07	1.87905e-06	1.00704e-06	6.50831e-07	1.73138e-06	6.91079e-07	4.96562e-07	1.67751e-06	5.86816e-07	5.73679e-07	5.27191e-07	9.61049e-07	6.11614e-07	1.52181e-06	6.07205e-07	4.87304e-07	5.7869e-07	6.71824e-07	3.68929e-07	4.41696e-07
FBA3_f	5.50885e-05	1.87155e-05	2.00534e-05	4.53373e-05	4.80327e-05	4.44802e-05	4.32168e-05	2.57232e-05	2.48361e-05	4.35773e-05	4.68105e-05	1.96677e-05	4.41967e-05	4.84002e-05	2.80637e-05	4.47599e-05	2.7422e-05	2.44053e-05	4.58827e-05	2.74147e-05	2.97791e-05	2.04097e-05	5.97072e-05	2.547e-05	4.52574e-05	4.27929e-05	3.13912e-05	3.55229e-05	4.02465e-05	4.16708e-05	2.76781e-05
FE2abcpp																				6.16508e-08										5.19173e-08	7.88731e-08
FCI_f		6.11248e-08
G3PT		7.74918e-08	7.82611e-08	2.39957e-07		2.5007e-07		1.48681e-07	1.45139e-07	2.62856e-07		7.00487e-08			1.54662e-07	3.01485e-07	1.04522e-07	1.58096e-07	3.51266e-07	1.1343e-07	1.4524e-07	1.44535e-07		1.38163e-07	3.27138e-07	4.12907e-07	2.73654e-07	2.40045e-07	3.1344e-07	2.10678e-07	2.8785e-07
GGPTRCS		1.10292e-06	1.22092e-06					5.75485e-07	6.18731e-07			1.09157e-06			1.2296e-07		2.87236e-07	1.90336e-07		4.60729e-07	1.60774e-07	2.80511e-07		5.72836e-07		1.43239e-07	1.12723e-07	2.16426e-07	6.85752e-08	1.61447e-07	1.20361e-07
GHMT2r_f	3.01368e-05	1.35731e-05	1.66219e-05	4.29011e-05	3.73566e-05	4.30427e-05	4.49434e-05	2.85279e-05	1.98902e-05	4.60242e-05	3.59866e-05	1.93296e-05	4.5608e-05	4.56969e-05	3.07524e-05	4.6493e-05	2.76373e-05	3.23524e-05	4.92922e-05	3.21089e-05	2.67998e-05	3.06043e-05	4.68166e-05	2.47978e-05	5.16319e-05	4.50339e-05	3.93122e-05	4.34264e-05	4.15863e-05	3.57464e-05	3.3299e-05
G5SD	3.75367e-06	2.00459e-06	1.9469e-06	3.7571e-06	4.17132e-06	3.72535e-06	3.70297e-06	2.0959e-06	1.49985e-06	3.38595e-06	3.23116e-06	1.79504e-06	3.08308e-06	2.6083e-06	1.6072e-06	2.96497e-06	1.47059e-06	1.5985e-06	2.79341e-06	1.51041e-06	1.81133e-06	1.51522e-06	2.17048e-06	1.74127e-06	2.59754e-06	1.62719e-06	1.8691e-06	1.67264e-06	1.91277e-06	1.81369e-06	2.2216e-06
G6PDA	8.10695e-06	1.98121e-06	2.03402e-06	3.84292e-06	6.95318e-06	4.10703e-06	3.10739e-06	5.86578e-06	1.54012e-06	3.49283e-06	6.07586e-06	1.92105e-06	2.81501e-06	4.87977e-06	1.13374e-06	2.65908e-06	1.65337e-06	1.29011e-06	2.01547e-06	2.72061e-06	1.53224e-06	1.85724e-06	3.83222e-06	1.6891e-06	1.7659e-06	9.67466e-07	1.19486e-06	9.75168e-07	1.81696e-06	1.23043e-06	1.29083e-06
GK1_f	8.04103e-07	3.5936e-07	3.85887e-07	8.41621e-07	7.08597e-07	6.69003e-07	6.78441e-07	6.35754e-07	4.25177e-07	6.02875e-07	7.37883e-07	4.25618e-07	6.72331e-07	7.99776e-07	4.66501e-07	7.21386e-07	5.52225e-07	5.39958e-07	7.85653e-07	5.17195e-07	5.57554e-07	5.22292e-07	1.06964e-06	5.04279e-07	8.26387e-07	9.35886e-07	7.78796e-07	7.74652e-07	9.22768e-07	6.26017e-07	8.69883e-07
GLBRAN2	1.57012e-06	1.57764e-07	1.51902e-07		1.5999e-06	2.36962e-07	1.45622e-07	1.59064e-07	1.45357e-07		1.26e-06	1.26742e-07	1.7952e-07	1.27132e-06	1.65933e-07	2.54735e-07	1.47174e-07	1.4618e-07	2.12116e-07	1.41855e-07	1.48309e-07	1.55666e-07	1.20797e-06	1.33674e-07		9.97009e-08	1.6692e-07	1.34409e-07	1.93841e-07	1.48459e-07	2.11983e-07
GLCATr_f		1.79375e-07	2.31517e-07					2.84748e-07	1.51505e-07			1.66788e-07			1.29442e-07		1.50027e-07	3.20952e-07		2.25611e-07	1.359e-07	1.95292e-07		1.09038e-07			8.39017e-08	1.20235e-07		1.4851e-07
G6PDH2r_f	6.82804e-06	2.43781e-06	2.08978e-06	6.21527e-06	6.65423e-06	6.45375e-06	6.16772e-06	2.7274e-06	1.36722e-06	5.85539e-06	5.99777e-06	1.70994e-06	5.95078e-06	5.51712e-06	2.00849e-06	5.70802e-06	1.66997e-06	1.69816e-06	5.70747e-06	2.14622e-06	2.23269e-06	1.87888e-06	5.42402e-06	1.86494e-06	5.44547e-06	2.32903e-06	3.19784e-06	2.18604e-06	2.6817e-06	2.58286e-06	3.12277e-06
G6PP		7.74918e-08	7.82611e-08	2.39957e-07		2.5007e-07		1.48681e-07	1.45139e-07	2.62856e-07		7.00487e-08			1.54662e-07	3.01485e-07	1.04522e-07	1.58096e-07	3.51266e-07	1.1343e-07	1.4524e-07	1.44535e-07		1.38163e-07	3.27138e-07	4.12907e-07	2.73654e-07	2.40045e-07	3.1344e-07	2.10678e-07	2.8785e-07
G6Pt6_2pp		6.64216e-08	1.60659e-07									2.07043e-07
GAL1PPpp	1.66091e-05	5.64308e-06	4.52736e-06	9.7895e-06	1.27687e-05	8.91729e-06	7.68383e-06	3.62566e-06	3.02012e-06	8.64262e-06	7.14676e-06	3.32921e-06	5.20715e-06	3.82432e-06	1.82913e-06	4.48516e-06	2.46678e-06	1.8584e-06	1.03515e-06	1.82828e-06	1.61731e-06	2.36246e-06	2.07975e-06	2.30405e-06	2.28994e-06	9.53308e-07	1.16689e-06	8.88225e-07	1.18874e-06	1.54526e-06	1.5202e-06
GALCTD		9.57127e-08	5.71657e-08
GALCTND								1.53765e-06
GLCRAL		5.04783e-08
GALM2pp	4.34291e-06	2.21704e-06	2.42075e-06	3.93652e-06	4.20453e-06	3.90172e-06	4.44486e-06	7.05418e-06	2.47243e-06	3.70478e-06	3.79433e-06	2.32723e-06	3.77674e-06	3.91761e-06	2.1495e-06	3.64651e-06	2.4629e-06	2.46772e-06	3.5897e-06	2.73586e-06	2.78037e-06	2.6455e-06	3.62692e-06	2.18375e-06	3.0532e-06	3.24028e-06	2.44337e-06	2.19722e-06	2.43024e-06	2.17403e-06	4.53239e-06
GALS3		9.75136e-08	1.03276e-07					2.93947e-07				8.56477e-08					5.33702e-08							5.40419e-08
GLCS1	3.90272e-06	1.35529e-06	1.19177e-06	1.55242e-06	3.76998e-06	1.6186e-06	1.52116e-06	7.7321e-07	9.10102e-07	1.41598e-06	3.73063e-06	1.10763e-06	1.3878e-06	3.23533e-06	8.56013e-07	1.4107e-06	6.12093e-07	6.30201e-07	1.38315e-06	9.35844e-07	7.43087e-07	8.0936e-07	2.63019e-06	1.06514e-06	1.26365e-06	3.53137e-07	7.20793e-07	5.85866e-07	6.43057e-07	8.14579e-07	8.33376e-07
GLCTR1																				9.52995e-08	5.83247e-08							8.73147e-08			6.73064e-08
GALUi	8.43277e-06	2.7347e-06	3.11549e-06	9.34444e-06	7.45693e-06	9.59959e-06	8.72411e-06	2.89685e-06	2.34882e-06	9.25487e-06	7.32353e-06	2.56035e-06	9.13907e-06	7.14082e-06	2.09455e-06	8.81252e-06	2.69492e-06	2.42984e-06	8.65798e-06	2.94307e-06	3.10977e-06	2.46639e-06	7.65997e-06	2.83799e-06	8.62049e-06	4.51724e-06	3.60527e-06	2.86836e-06	4.47617e-06	2.81217e-06	4.75542e-06
GLCtex_copy2	1.42801e-06	6.33462e-06	7.68408e-06	7.80763e-05	1.83515e-06	6.82021e-05	7.64975e-05	2.63908e-06	2.25763e-06	7.57078e-05	1.66079e-06	1.2142e-05	3.5857e-05	8.65392e-07	2.42815e-06	6.54262e-05	4.12858e-06	2.96291e-06	4.47138e-05	6.36135e-06	3.18405e-06	3.79953e-06	1.94887e-07	5.57308e-06	3.85365e-05	9.53976e-07	8.68757e-07	1.59954e-06	8.54673e-07	2.0275e-06	8.36011e-07
GLDBRAN2		1.96166e-07	1.7382e-07	1.65175e-07			1.39789e-07	2.15576e-07	2.42321e-07			1.60078e-07			1.99245e-07		1.60844e-07	1.51173e-07		1.54991e-07	1.80464e-07	1.55571e-07		1.4327e-07		1.18656e-07	1.52311e-07	1.96476e-07	2.21096e-07	1.07541e-07	1.45436e-07
GLGC	4.24932e-06	1.05348e-06	9.04055e-07	9.84887e-07	4.73324e-06	1.17943e-06	1.03667e-06	4.12801e-07	6.29233e-07	9.33184e-07	4.74602e-06	8.00791e-07	1.0268e-06	3.82608e-06	6.23397e-07	9.34933e-07	4.21296e-07	4.15193e-07	8.94503e-07	4.93533e-07	5.56181e-07	4.9616e-07	3.072e-06	7.99367e-07	8.05306e-07	4.0324e-07	4.84743e-07	4.24951e-07	5.63542e-07	4.6644e-07	5.51031e-07
GLNTRS	6.04819e-06	1.22371e-06	1.25731e-06	4.72629e-06	6.5075e-06	4.67722e-06	4.83661e-06	1.24038e-06	1.29822e-06	5.08007e-06	7.12004e-06	1.29308e-06	5.34428e-06	7.17192e-06	1.55515e-06	5.64313e-06	1.4695e-06	1.26044e-06	5.71522e-06	1.23085e-06	1.6099e-06	1.33809e-06	7.22259e-06	1.52174e-06	5.76068e-06	1.19421e-06	1.53359e-06	1.77018e-06	1.37403e-06	1.65767e-06	1.86629e-06
GLTPD_f	3.57864e-05	3.39544e-06	2.91671e-06	2.00658e-05		2.28048e-05	1.00726e-05	1.64376e-06	2.37431e-06	1.7159e-05		2.76972e-06	7.24686e-06		1.22767e-06	1.39629e-05	1.859e-06	1.78961e-06	7.71355e-06	1.19578e-06	1.17858e-06	1.42211e-06		1.45833e-06	7.24202e-06	2.68586e-07	6.38262e-07	2.27358e-07	1.79449e-07	6.98011e-07	4.03973e-07
GLU5K	1.87857e-06	1.09699e-06	1.12894e-06	2.45511e-06	2.08428e-06	2.52326e-06	2.30099e-06	8.79951e-07	9.51517e-07	2.39417e-06	1.91359e-06	1.18374e-06	2.2197e-06	1.67724e-06	1.20611e-06	2.31014e-06	9.45271e-07	9.8035e-07	2.25267e-06	9.30697e-07	1.04992e-06	1.1676e-06	1.64237e-06	1.17364e-06	2.29777e-06	6.76588e-07	1.27609e-06	1.20463e-06	9.85555e-07	1.19808e-06	1.35069e-06
GLUABUTt7pp_f	3.47641e-06	1.95292e-07	1.53184e-07		1.80194e-06				3.05592e-07		7.31744e-07	1.4515e-07		1.31625e-06	6.37647e-08		9.67558e-08			2.08057e-07	6.04595e-08		7.55746e-07	1.21496e-07		1.15013e-07		1.09551e-07	2.19449e-06		5.39836e-08
GAM6Pt6_2pp		6.64216e-08	1.60659e-07									2.07043e-07
GAPD_f	8.12533e-05	3.48897e-05	3.7151e-05	0.00015843	0.00011155	0.00015421	0.000154907	3.7908e-05	4.43077e-05	0.000161039	0.000120665	4.49636e-05	0.000171082	0.000139932	4.24126e-05	0.000177829	4.47663e-05	4.76512e-05	0.000196745	5.777e-05	6.20699e-05	5.17854e-05	9.31662e-05	6.35851e-05	0.000191838	4.56018e-05	7.16866e-05	8.34227e-05	6.72047e-05	0.000106694	8.69905e-05
GLUCYS	7.10509e-07	6.71763e-07	7.31687e-07	5.7331e-07	6.08965e-07	5.25124e-07	5.77596e-07	7.69681e-07	7.32169e-07	5.62966e-07	5.673e-07	6.95623e-07	5.48984e-07	5.14767e-07	7.44626e-07	5.34083e-07	7.54949e-07	6.34726e-07	5.12104e-07	7.50527e-07	8.07626e-07	6.71287e-07	5.66797e-07	6.069e-07	5.75735e-07	9.2768e-07	7.21443e-07	9.74158e-07	1.00168e-06	6.70267e-07	8.24849e-07
GLUDy_f	9.88157e-06	6.77675e-06	9.75414e-06	2.04018e-05	2.3132e-05	1.98673e-05	2.3743e-05	5.47718e-06	7.98533e-06	2.42665e-05	2.28524e-05	1.22895e-05	2.47263e-05	2.83492e-05	7.60004e-06	2.62543e-05	6.14189e-06	6.8652e-06	2.65944e-05	9.71143e-06	7.91306e-06	8.07389e-06	2.22613e-05	1.50638e-05	2.5572e-05	8.95769e-06	9.77101e-06	1.12384e-05	1.01955e-05	1.05127e-05	4.2361e-06
GLUPRT	8.83809e-07	4.4816e-07	5.10742e-07	1.09575e-06	6.86457e-07	1.18077e-06	1.31067e-06	5.47001e-07	6.12824e-07	1.53883e-06	9.82486e-07	6.32347e-07	1.51625e-06	1.63925e-06	1.00194e-06	1.85521e-06	6.55261e-07	7.8192e-07	2.3055e-06	8.70122e-07	7.51779e-07	8.30727e-07	1.57394e-06	8.55448e-07	2.47221e-06	6.81674e-07	7.04742e-07	1.36544e-06	6.46355e-07	1.05431e-06	1.29179e-06
GLUR_f		1.25163e-07	1.3025e-07					1.14983e-07	1.38488e-07			1.62112e-07			1.24913e-07		1.30533e-07	1.02375e-07		1.28871e-07	9.67695e-08	1.09692e-07		1.49836e-07		1.46251e-07	1.53194e-07	1.18587e-07	1.59425e-07	1.20681e-07	1.54977e-07
GARFT_f	6.68946e-07	3.56288e-07	3.79766e-07		6.69851e-07		4.81186e-07	5.54629e-07	5.17371e-07	5.28176e-07	8.42749e-07	4.24842e-07	3.99506e-07	7.25505e-07	7.02579e-07	4.62646e-07	5.74631e-07	5.29055e-07	5.59799e-07	7.32147e-07	5.53627e-07	5.01402e-07	9.66987e-07	4.2822e-07	6.32619e-07	1.00814e-06	6.44593e-07	8.13207e-07	8.19965e-07	6.35639e-07	7.17524e-07
GART	1.71569e-06	1.42269e-06	1.80961e-06	1.96834e-06	1.5833e-06	1.86083e-06	2.21001e-06	2.85475e-06	1.60335e-06	2.15515e-06	1.6937e-06	1.93042e-06	2.28372e-06	2.79831e-06	4.74985e-06	2.61866e-06	2.50046e-06	2.41738e-06	2.99941e-06	3.25478e-06	2.71391e-06	2.71843e-06	2.85633e-06	2.6494e-06	3.2824e-06	3.02421e-06	2.71874e-06	4.21444e-06	2.8286e-06	2.32929e-06	3.76347e-06
GLUTRS	7.96832e-06	2.15971e-06	2.45774e-06	7.00895e-06	8.61951e-06	7.01645e-06	7.5708e-06	2.61845e-06	3.18342e-06	7.82533e-06	9.43035e-06	2.6382e-06	7.66975e-06	9.50387e-06	3.35783e-06	7.96696e-06	3.52444e-06	3.31452e-06	8.63781e-06	3.50236e-06	3.6258e-06	3.07066e-06	1.05386e-05	3.02343e-06	8.41817e-06	4.23988e-06	3.90269e-06	4.53719e-06	4.1716e-06	3.69929e-06	3.88671e-06
GCALDD	0.000116114	9.70763e-05	8.64157e-05	0.000166368		0.000135229	0.000123448	6.51702e-05	3.7668e-05	0.000121812		6.50205e-05	7.86271e-05		5.50547e-05	5.98674e-05	5.70855e-05	5.27718e-05	4.18531e-05	3.29659e-05	3.12741e-05	5.82502e-05		3.56458e-05	2.40563e-05	3.25453e-06	1.08113e-05	6.20376e-06	3.2011e-06	1.61274e-05	2.85218e-06
FE3Ri	1.09178e-06	1.36474e-06	1.47932e-06	1.24605e-06	1.28435e-06	1.19739e-06	1.27086e-06	1.62962e-06	1.37669e-06	1.25907e-06	1.28672e-06	1.3681e-06	1.25238e-06	1.12967e-06	1.52454e-06	1.26188e-06	1.48066e-06	1.70001e-06	1.11551e-06	1.56559e-06	1.37122e-06	1.42278e-06	1.12469e-06	1.49467e-06	9.85834e-07	1.83033e-06	1.38405e-06	1.13924e-06	1.57415e-06	1.41022e-06	1.23747e-06
GDPMNP		2.4906e-06	2.34771e-06					2.75288e-06	2.29246e-06			2.64831e-06			3.16308e-06		3.71375e-06	3.45243e-06		3.50699e-06	4.09283e-06	3.3535e-06		3.18729e-06		3.96708e-06	4.32196e-06	4.4135e-06	3.92701e-06	4.26307e-06	4.66486e-06
GDPTPDP		9.5289e-08	8.9462e-08									8.37608e-08												7.17378e-08
GLYALDtpp_f		3.09438e-07	2.99521e-07					1.76141e-07	1.53912e-07			2.60927e-07			1.65973e-07		1.33366e-07	9.95855e-08		1.16407e-07	2.45671e-06	1.53341e-07		1.70469e-07		1.91773e-07	2.24994e-07	8.09008e-08	2.69252e-07	1.3134e-07	2.5933e-07
GF6PTA	5.56985e-06	3.69736e-06	3.89731e-06	5.51665e-06	6.19472e-06	5.65691e-06	5.90173e-06	4.80368e-06	3.63433e-06	5.84916e-06	6.78708e-06	4.47496e-06	5.77197e-06	6.22536e-06	5.63001e-06	5.76852e-06	5.79071e-06	6.52373e-06	6.0725e-06	3.65255e-06	6.86261e-06	4.61678e-06	8.78018e-06	5.5434e-06	5.84687e-06	3.93532e-06	7.27842e-06	7.13064e-06	5.00116e-06	7.11431e-06	8.40546e-06
GGGABADr_f		1.13589e-07	5.53102e-07	4.9773e-07		6.62577e-07	9.72249e-07	6.18177e-08	6.11052e-08	8.70789e-07		1.1942e-06	4.93414e-07		1.17425e-07		1.00381e-07	1.36213e-07		3.23868e-07	1.37864e-07	7.03061e-07		7.31034e-07	7.32543e-07	1.20586e-07	1.70924e-07	2.04874e-07		2.81669e-07
GGGABAH		2.41957e-07	5.93623e-07	1.37474e-06		1.11665e-06	1.00586e-06		9.39441e-08	1.13284e-06		8.76123e-07			6.77902e-08		1.2459e-07	6.94329e-08		3.00053e-07	6.69019e-08	2.22149e-07		4.00927e-07		1.41057e-07	5.22852e-08	2.01614e-07		7.9644e-08
GLYAT_f	1.3863e-07	1.68623e-07	1.62232e-07	2.62727e-07				1.97384e-07	3.18718e-07	1.89805e-07	1.39787e-07	1.5968e-07	1.96021e-07	8.98201e-08	2.44552e-07	1.99862e-07	2.5964e-07	2.46116e-07		2.16719e-07	2.05375e-07	2.18641e-07	7.73409e-08	1.92991e-07	1.59356e-07	2.91185e-07	3.24912e-07	3.04255e-07	3.43563e-07	2.44797e-07	2.11983e-07
GLYC3Pt6pp		1.83215e-07	1.7215e-07					1.17419e-07	1.11556e-07			1.7096e-07			1.69999e-07		1.81387e-07	1.23419e-07		1.38033e-07	7.86526e-07	1.29477e-07		1.32289e-07		1.29387e-07	1.39722e-07	9.46854e-08	8.78614e-08	9.24108e-08	8.56105e-08
GTPDPDP		5.39741e-08	7.44146e-08					7.04243e-08				6.62748e-08			7.85586e-08		6.18492e-08	7.05836e-08		8.5274e-08	5.75051e-08	5.23588e-08		5.98221e-08				1.06911e-07		6.63332e-08	5.67866e-08
GTPDPK	6.86255e-07	2.52074e-07	2.35291e-07	2.7929e-07	7.75019e-07	3.13429e-07	2.73776e-07	1.07037e-07	1.14356e-07	2.72613e-07	6.43333e-07	1.93331e-07	2.49433e-07	4.81909e-07	1.61968e-07	2.15943e-07	1.05037e-07	9.35979e-08	1.99557e-07	1.36323e-07	1.12685e-07	1.20881e-07	3.94252e-07	1.86537e-07		1.37215e-07	1.27945e-07	1.13927e-07	1.12351e-07	1.23792e-07	1.55247e-07
GLYCDx	3.32712e-07	1.96272e-07	1.52264e-07					1.16714e-07	1.23239e-07			1.10116e-07			8.54221e-08		8.0194e-08			6.50887e-08	6.77024e-08			8.7638e-08		7.55512e-08		9.48626e-08	6.21865e-08		7.27436e-08
GUAtex_f	1.39682e-06	2.05046e-06	2.27978e-06	7.10539e-06	1.229e-06	7.1412e-06	7.1935e-06	1.13266e-06	1.37376e-06	7.63523e-06	1.19217e-06	2.06389e-06	7.80871e-06	1.13661e-06	1.4595e-06	7.43244e-06	1.71209e-06	2.06744e-06	7.05849e-06	2.2621e-06	1.43269e-06	2.02846e-06	8.12255e-07	2.1975e-06	6.2125e-06	1.97932e-06	1.88339e-06	2.3545e-06	2.1682e-06	2.13444e-06	1.97102e-06
GUI1_f	6.23859e-07	5.68159e-07	5.52594e-07	5.43348e-07	9.13447e-07			4.31039e-07	3.66259e-07	2.82038e-07	8.05714e-07	4.24234e-07			3.62018e-07	2.54894e-07	4.56718e-07	3.44649e-07	2.2276e-07	4.7498e-07	4.35491e-07	4.42791e-07		4.01601e-07	1.71153e-07	2.20936e-07	2.88137e-07	2.53227e-07	2.47252e-07	5.49484e-07	3.7981e-07
GUI2_f	6.23859e-07	5.68159e-07	5.52594e-07	5.43348e-07	9.13447e-07			4.31039e-07	3.66259e-07	2.82038e-07	8.05714e-07	4.24234e-07			3.62018e-07	2.54894e-07	4.56718e-07	3.44649e-07	2.2276e-07	4.7498e-07	4.35491e-07	4.42791e-07		4.01601e-07	1.71153e-07	2.20936e-07	2.88137e-07	2.53227e-07	2.47252e-07	5.49484e-07	3.7981e-07
GLYCLTt4pp	5.38271e-06	5.067e-06	4.00651e-06	3.22909e-06		1.95556e-06	1.01982e-06	1.54398e-06	7.34597e-07	1.69659e-06		2.94584e-06			5.41295e-07		2.01697e-06	1.23189e-06		7.26116e-07	4.72392e-07	1.30672e-06		1.17727e-06		1.10252e-07	1.02587e-07	7.16697e-08	1.00982e-07	1.49054e-07	9.29388e-08
GLYCtpp_f		3.09438e-07	2.99521e-07					1.76141e-07	1.53912e-07			2.60927e-07			1.65973e-07		1.33366e-07	9.95855e-08		1.16407e-07	2.45671e-06	1.53341e-07		1.70469e-07		1.91773e-07	2.24994e-07	8.09008e-08	2.69252e-07	1.3134e-07	2.5933e-07
GLYK	7.03248e-06	2.69704e-06	2.61629e-06	2.51746e-06	6.25565e-06	3.79727e-06	2.25614e-06	9.43386e-07	1.15317e-06	2.3906e-06	3.74296e-06	2.39071e-06	2.40326e-06	1.53389e-06	1.23136e-06	1.3655e-06	1.36292e-06	1.11198e-06	9.61378e-07	8.18112e-07	5.30976e-05	1.4933e-06	7.21529e-07	1.58878e-06		7.35005e-07	7.37152e-07	8.78764e-07	7.20786e-07	7.21675e-07	8.97204e-07
GLYOX	3.2615e-06	8.66182e-07	7.27961e-07	1.10577e-06	2.86206e-06	1.17716e-06	8.93319e-07	5.58909e-07	7.84676e-07	7.97742e-07	1.91566e-06	6.94617e-07	7.60287e-07	1.88798e-06	4.76243e-07	5.36259e-07	5.47015e-07	5.59871e-07	5.06343e-07	4.71005e-07	5.23626e-07	7.40934e-07	1.32103e-06	4.59796e-07		4.51125e-07	3.71606e-07	5.00058e-07	3.75592e-07	3.51556e-07	2.14955e-07
HCYSMT	4.02052e-07	2.01224e-07	1.62957e-07		3.87509e-07			2.23773e-07	1.90273e-07		2.87776e-07	1.25211e-07			1.67241e-07		1.53395e-07	1.2104e-07		1.61291e-07	1.70152e-07	1.76709e-07	2.20198e-07	1.27893e-07		2.60579e-07	1.66144e-07	2.67897e-07	2.36638e-07	1.81728e-07	3.34016e-07
HCYSMT2	4.02052e-07	2.01224e-07	1.62957e-07		3.87509e-07			2.23773e-07	1.90273e-07		2.87776e-07	1.25211e-07			1.67241e-07		1.53395e-07	1.2104e-07		1.61291e-07	1.70152e-07	1.76709e-07	2.20198e-07	1.27893e-07		2.60579e-07	1.66144e-07	2.67897e-07	2.36638e-07	1.81728e-07	3.34016e-07
GMHEPAT	3.18874e-06	1.10467e-06	1.1364e-06	3.0647e-06	3.74784e-06	3.11239e-06	3.13883e-06	1.41063e-06	9.27583e-07	3.17973e-06	3.3401e-06	1.09719e-06	3.16464e-06	3.04186e-06	1.42402e-06	3.10198e-06	1.27764e-06	1.30021e-06	2.97068e-06	1.18706e-06	1.41228e-06	1.43063e-06	3.23865e-06	1.077e-06	2.9777e-06	9.71921e-07	1.51402e-06	1.42042e-06	9.9519e-07	1.4006e-06	1.57711e-06
GMHEPK	3.18874e-06	1.10467e-06	1.1364e-06	3.0647e-06	3.74784e-06	3.11239e-06	3.13883e-06	1.41063e-06	9.27583e-07	3.17973e-06	3.3401e-06	1.09719e-06	3.16464e-06	3.04186e-06	1.42402e-06	3.10198e-06	1.27764e-06	1.30021e-06	2.97068e-06	1.18706e-06	1.41228e-06	1.43063e-06	3.23865e-06	1.077e-06	2.9777e-06	9.71921e-07	1.51402e-06	1.42042e-06	9.9519e-07	1.4006e-06	1.57711e-06
HDCAtexi	5.92661e-07	1.04238e-05	9.21243e-06	8.01738e-06	3.9858e-07	8.307e-06	6.50342e-06	7.48051e-06	4.76071e-06	5.32976e-06	2.13757e-07	7.07784e-06	3.74533e-06	9.32921e-08	4.94893e-06	2.76576e-06	7.80636e-06	4.1539e-06	1.60804e-06	3.16797e-06	2.53213e-06	4.91765e-06		3.04907e-06	1.09599e-06	6.38533e-07	1.00287e-06	8.37002e-07	7.16046e-07	1.08175e-06	7.74091e-07
HDCEAtexi	5.92661e-07	1.04238e-05	9.21243e-06	8.01738e-06	3.9858e-07	8.307e-06	6.50342e-06	7.48051e-06	4.76071e-06	5.32976e-06	2.13757e-07	7.07784e-06	3.74533e-06	9.32921e-08	4.94893e-06	2.76576e-06	7.80636e-06	4.1539e-06	1.60804e-06	3.16797e-06	2.53213e-06	4.91765e-06		3.04907e-06	1.09599e-06	6.38533e-07	1.00287e-06	8.37002e-07	7.16046e-07	1.08175e-06	7.74091e-07
GMHEPPA		4.53934e-07	5.11975e-07	9.11642e-07		8.42668e-07		5.62734e-07	5.97641e-07	8.90058e-07		5.19233e-07	8.01377e-07		5.0259e-07	8.39194e-07	4.48437e-07	4.26388e-07	7.59484e-07	5.58679e-07	5.30431e-07	4.22301e-07		5.25491e-07		9.60829e-07	6.43168e-07	5.59626e-07	8.0353e-07	5.40882e-07	4.55221e-07
GMPR	1.41413e-06	6.65831e-07	8.42753e-07	3.02979e-06	1.48915e-06	2.85236e-06	3.33312e-06	1.65972e-06	1.42218e-06	3.89281e-06	2.16232e-06	1.21058e-06	4.46982e-06	3.41497e-06	2.44993e-06	4.92371e-06	2.30992e-06	2.25698e-06	5.62984e-06	1.98314e-06	2.18924e-06	1.71202e-06	2.7581e-06	2.22533e-06	5.40138e-06	1.18972e-06	2.00262e-06	2.02815e-06	1.33903e-06	1.98008e-06	2.26525e-06
HEPT1									5.28572e-08			5.63367e-08			6.68845e-08		6.35331e-08	9.02433e-08		8.91152e-08	6.80836e-08					1.13895e-07		1.09834e-07	9.52977e-08		1.0638e-07
GMPS2	7.07757e-06	2.14074e-06	2.67861e-06	6.17502e-06	8.56964e-06	6.42143e-06	7.84266e-06	2.94917e-06	3.04542e-06	8.44671e-06	1.07828e-05	3.08745e-06	9.14021e-06	1.16216e-05	3.30119e-06	9.95396e-06	4.13887e-06	4.79647e-06	1.12683e-05	4.86959e-06	4.41753e-06	3.21383e-06	1.6275e-05	4.43822e-06	1.23967e-05	5.28483e-06	4.8237e-06	6.85773e-06	5.56781e-06	5.08812e-06	5.58153e-06
GND	2.31806e-05	7.81973e-06	9.47018e-06	3.60048e-05	2.79566e-05	3.52579e-05	3.70631e-05	1.09304e-05	1.20355e-05	4.14023e-05	3.52631e-05	1.09129e-05	4.52659e-05	3.89119e-05	1.40937e-05	4.87114e-05	1.33626e-05	1.56502e-05	5.46102e-05	1.62104e-05	1.58801e-05	1.3886e-05	5.2077e-05	1.53627e-05	6.03879e-05	1.82967e-05	2.25375e-05	2.49831e-05	2.50617e-05	1.75402e-05	2.76067e-05
HEPT2		8.09877e-08	1.66296e-07					1.23954e-07	1.19432e-07			1.16384e-07			1.87812e-07		3.82229e-07	2.29694e-07		2.61449e-07	4.92996e-07			9.81882e-08		2.29774e-07		3.35581e-07	2.3772e-07		1.79714e-07
HEPT4	9.7066e-08													1.10552e-07									7.73409e-08
HETZK	6.94931e-06			2.50429e-06	7.00853e-06	2.30673e-06	2.04929e-06			2.36938e-06	5.95253e-06		1.91011e-06	5.35302e-06		1.88817e-06			1.87599e-06				5.65313e-06		1.78834e-06
HEX1	6.39821e-06	2.35288e-06	2.30347e-06	4.67595e-06	6.20302e-06	4.43641e-06	4.25162e-06	2.53418e-06	1.31224e-06	4.13456e-06	5.21877e-06	1.78644e-06	4.11613e-06	4.73983e-06	1.25472e-06	4.11872e-06	1.32924e-06	1.49634e-06	3.88126e-06	2.00561e-06	1.85842e-06	1.90994e-06	2.95002e-06	1.93563e-06	2.97606e-06	9.17905e-07	1.7397e-06	8.80305e-07	1.18836e-06	2.59233e-06	1.07871e-06
HEX7	2.35344e-06	7.71846e-07	5.9822e-07		1.82684e-06	7.51792e-07		5.83978e-07	4.94333e-07	5.69028e-07	1.42444e-06	4.89733e-07	5.46714e-07	1.06405e-06	4.38664e-07	3.90576e-07	5.32712e-07	5.12126e-07	3.87493e-07	4.86677e-07	6.13343e-07	4.99153e-07	7.57206e-07	3.73579e-07		3.72562e-07	3.54562e-07	3.55584e-07	4.48254e-07	3.36426e-07	3.36414e-07
GP4GH	4.78286e-07	1.08266e-07	1.00881e-07		4.59466e-07	4.54806e-07	3.13204e-07	8.18316e-08	1.1044e-07	3.77004e-07	4.06983e-07	8.2985e-08		3.55808e-07	9.13598e-08	2.98879e-07	8.95447e-08	7.7878e-08		7.89169e-08	7.78616e-08	7.6737e-08	3.52588e-07	7.0391e-08		1.1321e-07	7.55512e-08	1.01294e-07	1.02785e-07	5.26483e-08	1.01213e-07
GPDDA1	1.35173e-06	6.54761e-07	6.31e-07		1.13485e-06			4.50916e-07	4.37363e-07		7.85183e-07	4.89628e-07		6.25319e-07	3.94363e-07		5.89271e-07	4.56658e-07		4.19955e-07	4.79845e-07	3.74574e-07	6.06952e-07	4.05529e-07		7.93477e-07	5.34089e-07	3.44865e-07	7.64854e-07	3.38177e-07	5.10792e-07
GPDDA1pp		1.73284e-07	1.69755e-07					9.53563e-08	2.02284e-07			1.84546e-07			1.74045e-07		2.09241e-07	1.25525e-07		2.50368e-07	1.1886e-06	1.43372e-07		2.01427e-07		1.46666e-07	9.53904e-08	2.90913e-07	8.13181e-08	1.40622e-07	2.08994e-07
GPDDA2	1.35173e-06	6.54761e-07	6.31e-07		1.13485e-06			4.50916e-07	4.37363e-07		7.85183e-07	4.89628e-07		6.25319e-07	3.94363e-07		5.89271e-07	4.56658e-07		4.19955e-07	4.79845e-07	3.74574e-07	6.06952e-07	4.05529e-07		7.93477e-07	5.34089e-07	3.44865e-07	7.64854e-07	3.38177e-07	5.10792e-07
GPDDA2pp		1.73284e-07	1.69755e-07					9.53563e-08	2.02284e-07			1.84546e-07			1.74045e-07		2.09241e-07	1.25525e-07		2.50368e-07	1.1886e-06	1.43372e-07		2.01427e-07		1.46666e-07	9.53904e-08	2.90913e-07	8.13181e-08	1.40622e-07	2.08994e-07
HG2abcpp				1.06928e-06		2.12027e-06	1.0668e-06			9.0059e-07			9.33737e-07			1.05945e-06			2.71165e-06						3.07336e-06
GPDDA3	1.35173e-06	6.54761e-07	6.31e-07		1.13485e-06			4.50916e-07	4.37363e-07		7.85183e-07	4.89628e-07		6.25319e-07	3.94363e-07		5.89271e-07	4.56658e-07		4.19955e-07	4.79845e-07	3.74574e-07	6.06952e-07	4.05529e-07		7.93477e-07	5.34089e-07	3.44865e-07	7.64854e-07	3.38177e-07	5.10792e-07
GPDDA3pp		1.73284e-07	1.69755e-07					9.53563e-08	2.02284e-07			1.84546e-07			1.74045e-07		2.09241e-07	1.25525e-07		2.50368e-07	1.1886e-06	1.43372e-07		2.01427e-07		1.46666e-07	9.53904e-08	2.90913e-07	8.13181e-08	1.40622e-07	2.08994e-07
HISTD	2.65495e-06	2.8762e-06	3.59154e-06	3.6454e-06	2.97282e-06	3.73268e-06	3.71907e-06	3.14931e-06	2.33095e-06	3.68191e-06	3.4819e-06	2.99752e-06	4.05651e-06	3.96773e-06	3.48421e-06	4.1988e-06	2.89986e-06	2.68189e-06	4.39148e-06	3.30721e-06	4.69457e-06	3.56168e-06	4.12976e-06	3.18331e-06	4.55295e-06	4.26789e-06	3.79758e-06	6.10787e-06	4.11152e-06	3.34906e-06	7.03254e-06
HISTP	3.83338e-06	2.56102e-06	3.20902e-06	4.05715e-06	4.32359e-06	3.93881e-06	4.05348e-06	3.14494e-06	1.88886e-06	4.39288e-06	5.11803e-06	2.77566e-06	4.7664e-06	6.46891e-06	2.96971e-06	4.88875e-06	2.75542e-06	2.82742e-06	4.82406e-06	2.48535e-06	4.33898e-06	3.57771e-06	6.62308e-06	3.00777e-06	5.36986e-06	2.19511e-06	2.878e-06	4.95026e-06	2.20059e-06	3.27144e-06	4.00753e-06
HISTRS	4.96677e-06	1.90943e-06	1.99245e-06	4.80748e-06	5.19547e-06	4.27021e-06	4.51898e-06	2.47772e-06	2.14284e-06	4.37204e-06	5.44486e-06	2.00579e-06	4.46899e-06	4.96612e-06	2.37342e-06	4.67002e-06	2.48756e-06	2.50483e-06	4.67705e-06	2.38863e-06	2.53173e-06	2.43809e-06	5.33476e-06	2.19686e-06	4.3022e-06	1.92242e-06	2.94493e-06	3.34695e-06	2.20055e-06	2.83641e-06	3.4731e-06
GPDDA4	1.35173e-06	6.54761e-07	6.31e-07		1.13485e-06			4.50916e-07	4.37363e-07		7.85183e-07	4.89628e-07		6.25319e-07	3.94363e-07		5.89271e-07	4.56658e-07		4.19955e-07	4.79845e-07	3.74574e-07	6.06952e-07	4.05529e-07		7.93477e-07	5.34089e-07	3.44865e-07	7.64854e-07	3.38177e-07	5.10792e-07
FEENTERtex	1.04674e-06	6.62465e-06	6.27357e-06	1.52166e-05	1.01861e-06	1.53019e-05	1.47552e-05	9.95829e-06	7.54602e-06	1.4535e-05	8.87935e-07	6.04071e-06	1.40335e-05	8.67103e-07	7.522e-06	1.38514e-05	8.31337e-06	9.02673e-06	1.39688e-05	8.275e-06	9.14023e-06	9.20901e-06	7.21529e-07	6.13305e-06	1.36349e-05	9.45079e-06	9.39993e-06	8.65415e-06	9.14864e-06	9.14179e-06	8.91266e-06
GPDDA4pp		1.73284e-07	1.69755e-07					9.53563e-08	2.02284e-07			1.84546e-07			1.74045e-07		2.09241e-07	1.25525e-07		2.50368e-07	1.1886e-06	1.43372e-07		2.01427e-07		1.46666e-07	9.53904e-08	2.90913e-07	8.13181e-08	1.40622e-07	2.08994e-07
GPDDA5	1.35173e-06	6.54761e-07	6.31e-07		1.13485e-06			4.50916e-07	4.37363e-07		7.85183e-07	4.89628e-07		6.25319e-07	3.94363e-07		5.89271e-07	4.56658e-07		4.19955e-07	4.79845e-07	3.74574e-07	6.06952e-07	4.05529e-07		7.93477e-07	5.34089e-07	3.44865e-07	7.64854e-07	3.38177e-07	5.10792e-07
GPDDA5pp		1.73284e-07	1.69755e-07					9.53563e-08	2.02284e-07			1.84546e-07			1.74045e-07		2.09241e-07	1.25525e-07		2.50368e-07	1.1886e-06	1.43372e-07		2.01427e-07		1.46666e-07	9.53904e-08	2.90913e-07	8.13181e-08	1.40622e-07	2.08994e-07
HISt2rpp_f	1.94444e-06	3.40768e-07	3.54074e-07	8.05076e-07	2.36939e-06	8.16183e-07	8.77639e-07	9.84301e-08	1.90273e-07	8.18768e-07	2.67206e-06	3.39006e-07	9.12902e-07	2.28007e-06	2.23982e-07	8.40175e-07	3.28681e-07	2.20723e-07	8.72683e-07	2.96174e-07	2.64729e-07	1.81741e-07	2.04402e-06	4.3168e-07	8.05874e-07	1.03849e-07	1.2551e-07	3.5406e-07	1.52864e-07	2.32217e-07	1.58303e-07
HMBS		3.13463e-07	3.90604e-07					4.27487e-07	2.95965e-07			3.50579e-07			4.48527e-07		3.62478e-07	3.84534e-07		4.3169e-07	8.30365e-07	3.84333e-07		3.09511e-07		3.99633e-07	3.50468e-07	3.96938e-07	4.31338e-07	3.18406e-07	3.90161e-07
GRTT	9.25423e-07			4.64124e-07	9.41123e-07	3.94091e-07	3.36182e-07			3.93837e-07	8.85872e-07		3.53589e-07	7.27215e-07		3.47414e-07			3.15444e-07				6.69449e-07		3.37365e-07
GSNK															5.18692e-08			5.6385e-08		6.56072e-08		5.15583e-08		5.46779e-08		1.29315e-07	5.32952e-08	8.09185e-08		7.00901e-08
GSNt2pp	1.17848e-07
FEOXAMR1																										1.3855e-07	7.95551e-08		9.02829e-08
FEOXAMR2																										1.3855e-07	7.95551e-08		9.02829e-08
FEOXAMR3																										1.3855e-07	7.95551e-08		9.02829e-08
GSPMDA	2.32913e-06	1.20846e-07	9.74454e-08	4.74381e-07		3.87395e-07	5.53712e-07	1.47497e-07	1.47961e-07	5.26183e-07		1.11919e-07	3.85103e-07	2.94338e-06	1.37231e-07	4.65603e-07	1.32554e-07	1.16456e-07	5.31789e-07	1.39492e-07	1.58163e-07	1.55228e-07		1.4544e-07	6.60291e-07	3.56528e-07	3.64121e-07	3.25162e-07	7.9125e-07	2.77419e-07	5.98952e-07
GSPMDS	2.32913e-06	1.20846e-07	9.74454e-08	4.74381e-07		3.87395e-07	5.53712e-07	1.47497e-07	1.47961e-07	5.26183e-07		1.11919e-07	3.85103e-07	2.94338e-06	1.37231e-07	4.65603e-07	1.32554e-07	1.16456e-07	5.31789e-07	1.39492e-07	1.58163e-07	1.55228e-07		1.4544e-07	6.60291e-07	3.56528e-07	3.64121e-07	3.25162e-07	7.9125e-07	2.77419e-07	5.98952e-07
GTHOr_f	3.38282e-06	1.78475e-06	1.87478e-06	2.42273e-06	3.0088e-06	2.21104e-06	2.18815e-06	2.20943e-06	1.67445e-06	2.25507e-06	2.64328e-06	1.79112e-06	2.07054e-06	2.26799e-06	1.9503e-06	1.92085e-06	1.96037e-06	2.08474e-06	1.95575e-06	2.3445e-06	1.89931e-06	2.18129e-06	2.5052e-06	1.76671e-06	1.8973e-06	1.87275e-06	2.22689e-06	1.7467e-06	2.06333e-06	1.92718e-06	1.96902e-06
GTHPi	1.47825e-05	2.2953e-06	2.47083e-06	8.91347e-06	1.08283e-05	8.86759e-06	8.0674e-06	3.00329e-06	2.67132e-06	7.20838e-06	1.00367e-05	2.03013e-06	7.14207e-06	8.04249e-06	1.4807e-06	6.19254e-06	2.24912e-06	1.71232e-06	5.63859e-06	2.4858e-06	2.25745e-06	1.96712e-06	7.17202e-06	1.69232e-06	4.94615e-06	3.47651e-06	1.54581e-06	2.05209e-06	2.97101e-06	1.32357e-06	1.39712e-06
HPPK2		4.7671e-07	5.90527e-07					3.00391e-07	3.50376e-07			5.88338e-07			3.79026e-07		4.50893e-07	3.48822e-07		4.88175e-07	3.19375e-07			5.65242e-07		3.30575e-07		3.79132e-07	4.04478e-07		3.77665e-07
GTHRDHpp	2.15583e-06	4.17095e-07	4.46584e-07		1.54179e-06	3.80536e-07		4.79286e-07	3.34514e-07	4.00598e-07	1.65259e-06	4.38743e-07	3.61116e-07	1.51486e-06	4.2862e-07		6.5017e-07	4.29957e-07		5.42988e-07	5.32146e-07	4.01049e-07	1.09787e-06	3.87291e-07	2.63397e-07	3.31855e-07	2.34734e-07	3.05088e-07	1.77646e-07	2.45732e-07	1.52309e-07
GTHS	4.11069e-06	2.22888e-06	2.10562e-06	2.32543e-06	4.22119e-06	2.228e-06	2.16777e-06	2.46524e-06	2.44143e-06	2.24786e-06	3.83751e-06	2.00896e-06	1.97085e-06	3.5065e-06	2.16005e-06	2.14087e-06	2.0666e-06	2.17181e-06	1.88023e-06	2.03555e-06	2.19985e-06	2.20605e-06	3.76676e-06	1.90969e-06	1.89361e-06	2.2898e-06	2.34587e-06	2.26602e-06	2.38418e-06	2.16372e-06	1.71209e-06
GTPCI	7.30632e-06	3.42813e-06	5.04964e-06	1.11995e-05	8.79663e-06	1.07235e-05	1.17552e-05	7.89181e-06	6.38876e-06	1.18671e-05	9.35633e-06	6.68547e-06	1.1666e-05	9.6265e-06	1.027e-05	1.27641e-05	9.62015e-06	1.02273e-05	1.28519e-05	1.11971e-05	1.30419e-05	8.11411e-06	1.12199e-05	1.08035e-05	1.36945e-05	1.83116e-05	1.80564e-05	2.51178e-05	1.68662e-05	1.4962e-05	1.14893e-05
GTPCII2		2.41268e-07	2.85006e-07			4.97639e-07	5.65104e-07	3.02986e-07	4.20779e-07	5.05718e-07		3.17222e-07	5.40819e-07		5.47837e-07	5.94011e-07	5.16467e-07	3.59315e-07	4.7008e-07	6.35023e-07	4.89813e-07	3.5822e-07		3.97205e-07	5.38508e-07	6.11984e-07	4.52081e-07	5.50288e-07	7.62759e-07	4.29245e-07	4.70739e-07
FEROpp	2.57524e-06	1.12869e-06	1.24809e-06	1.30489e-06	2.26976e-06	1.21003e-06	1.33539e-06	1.65471e-06	1.42071e-06	1.3863e-06	2.84883e-06	1.31493e-06	1.48974e-06	2.92959e-06	1.56799e-06	1.32779e-06	2.00527e-06	1.56511e-06	1.40258e-06	1.00116e-06	1.89679e-06	1.53932e-06	2.75217e-06	1.35454e-06	1.41006e-06	8.77e-07	1.11117e-06	1.83186e-06	2.1199e-06	1.11702e-06	1.83059e-06
HSK	7.72905e-07	4.01019e-07	4.25876e-07	2.4307e-06	1.00754e-06	2.59879e-06	2.79149e-06	6.94271e-07	8.32129e-07	3.04768e-06	1.20449e-06	4.37024e-07	3.90781e-06	1.91219e-06	1.69341e-06	4.06901e-06	8.98636e-07	7.81101e-07	4.26616e-06	1.32436e-06	8.42849e-07	4.40866e-07	1.95778e-06	6.10772e-07	5.05139e-06	2.74397e-06	2.11388e-06	1.05261e-06	1.43324e-06	1.21076e-06	9.84081e-07
HSST	2.75202e-06	1.32562e-06	1.4259e-06	2.96153e-06	3.42952e-06	3.01489e-06	3.00959e-06	1.90232e-06	1.0769e-06	2.5275e-06	3.49221e-06	1.46968e-06	2.46948e-06	3.37698e-06	1.62634e-06	2.29566e-06	1.40934e-06	2.16613e-06	2.50541e-06	1.58873e-06	1.74793e-06	1.87482e-06	3.76082e-06	1.67058e-06	2.74373e-06	2.53299e-06	2.98076e-06	4.7612e-06	4.04183e-06	2.14564e-06	2.45173e-06
INStex_f	1.39682e-06	2.05046e-06	2.27978e-06	7.10539e-06	1.229e-06	7.1412e-06	7.1935e-06	1.13266e-06	1.37376e-06	7.63523e-06	1.19217e-06	2.06389e-06	7.80871e-06	1.13661e-06	1.4595e-06	7.43244e-06	1.71209e-06	2.06744e-06	7.05849e-06	2.2621e-06	1.43269e-06	2.02846e-06	8.12255e-07	2.1975e-06	6.2125e-06	1.97932e-06	1.88339e-06	2.3545e-06	2.1682e-06	2.13444e-06	1.97102e-06
IPDDI_f		1.24554e-07	1.06493e-07					1.41076e-07	7.46914e-08			6.04671e-08												5.20216e-08		6.01127e-08			5.51452e-08
IPDPS	8.69971e-07	1.63141e-07	2.04858e-07	7.74951e-07	9.68799e-07			2.09907e-07	2.60217e-07		9.70157e-07	2.58327e-07		9.5003e-07	3.61957e-07	7.28944e-07	3.09682e-07	2.62441e-07	6.61426e-07	2.58357e-07	3.94359e-07	2.73993e-07	9.34229e-07	2.68264e-07	6.51873e-07	1.87751e-07	2.76738e-07	3.97612e-07	2.40571e-07	3.22486e-07	2.52728e-07
HSTPT	3.38976e-06	2.05867e-06	2.75501e-06	5.96132e-06	3.90564e-06	5.76594e-06	5.89844e-06	3.28478e-06	1.42758e-06	6.01003e-06	4.90428e-06	2.28219e-06	6.28088e-06	5.1682e-06	2.0291e-06	6.69621e-06	1.82439e-06	2.13832e-06	6.86583e-06	2.39284e-06	3.07646e-06	2.57317e-06	6.42075e-06	2.69972e-06	6.55954e-06	2.56658e-06	2.66655e-06	3.90303e-06	2.99048e-06	2.58701e-06	4.03365e-06
IPMD	2.00057e-05	1.82901e-05	1.52269e-05	2.34786e-05	2.80368e-05	2.46064e-05	2.42576e-05	1.74883e-05	1.58512e-05	2.3004e-05	2.4248e-05	1.29674e-05	2.2e-05	1.76034e-05	6.00849e-06	1.93337e-05	8.83101e-06	8.58723e-06	1.89606e-05	8.20797e-06	9.59045e-06	8.16071e-06	1.6336e-05	1.02043e-05	1.70888e-05	2.20448e-05	1.24723e-05	8.12911e-06	8.04193e-06	8.54159e-06	1.06118e-05
FESR																										6.12417e-07			2.17524e-07
IPPS	2.53433e-05	1.33266e-05	9.17007e-06	2.78871e-05	3.04145e-05	2.88883e-05	2.79123e-05	9.72769e-06	9.28311e-06	2.73705e-05	2.26304e-05	8.02437e-06	2.37499e-05	1.65894e-05	4.21231e-06	2.19055e-05	5.77858e-06	6.76425e-06	1.96374e-05	6.08912e-06	6.44431e-06	6.35383e-06	1.29471e-05	6.92131e-06	1.77455e-05	1.13825e-05	9.48001e-06	4.80383e-06	3.79034e-06	6.47612e-06	7.99006e-06
K2L4Aabcpp	3.466e-07	3.36186e-07	3.32132e-07	2.79468e-07	3.45996e-07	2.93356e-07	2.84608e-07	1.54829e-07	1.78699e-07	3.08764e-07	3.14496e-07	3.18438e-07	2.85954e-07	3.07451e-07	2.35776e-07	2.83277e-07	1.80536e-07	1.94412e-07	3.42211e-07	3.03145e-07	2.23559e-07	2.4626e-07	2.49936e-07	2.83491e-07	2.91791e-07	1.60463e-07	2.53094e-07	2.68535e-07	1.40551e-07	2.9039e-07	1.1381e-07
KARA1_f	4.337e-05	1.80033e-05	2.80206e-05	0.000117618	5.25252e-05	0.000116765	0.000120029	3.09121e-05	3.41384e-05	0.000122705	5.96899e-05	3.7403e-05	0.000121234	6.22103e-05	2.83381e-05	0.000121493	3.95307e-05	4.83183e-05	0.000122939	4.03084e-05	5.53985e-05	4.54652e-05	7.33357e-05	5.02392e-05	0.000122779	7.5145e-05	5.29256e-05	5.90683e-05	3.39589e-05	6.08418e-05	5.74495e-05
KARA2_f	4.337e-05	1.80033e-05	2.80206e-05	0.000117618	5.25252e-05	0.000116765	0.000120029	3.09121e-05	3.41384e-05	0.000122705	5.96899e-05	3.7403e-05	0.000121234	6.22103e-05	2.83381e-05	0.000121493	3.95307e-05	4.83183e-05	0.000122939	4.03084e-05	5.53985e-05	4.54652e-05	7.33357e-05	5.02392e-05	0.000122779	7.5145e-05	5.29256e-05	5.90683e-05	3.39589e-05	6.08418e-05	5.74495e-05
KAS15	8.80362e-06	2.90398e-06	3.00965e-06	4.79073e-06	8.45617e-06	4.50952e-06	4.6255e-06	2.65201e-06	3.24074e-06	4.38848e-06	7.85998e-06	2.88758e-06	4.15678e-06	7.10977e-06	3.92837e-06	4.11679e-06	3.32324e-06	2.37702e-06	4.22687e-06	3.41893e-06	3.61087e-06	2.61817e-06	7.84741e-06	2.71994e-06	4.19986e-06	2.7171e-06	2.96303e-06	3.75689e-06	3.59689e-06	2.6845e-06	2.77429e-06
LIPOS	2.62722e-06	9.1282e-07	9.15885e-07	2.18442e-06	2.82332e-06	1.99853e-06	2.46915e-06	9.86487e-07	9.96389e-07	2.29812e-06	2.37608e-06	1.04337e-06	2.13766e-06	2.18336e-06	1.7307e-06	1.95683e-06	1.42909e-06	1.61841e-06	1.81528e-06	1.26903e-06	1.04401e-06	1.03315e-06	2.21068e-06	8.78194e-07	1.69623e-06	4.44866e-07	1.08187e-06	7.74883e-07	8.29239e-07	1.42174e-06	4.86966e-07
KDOCT2	1.8127e-06	5.12278e-07	4.73776e-07	1.2723e-06	1.96527e-06	1.38521e-06	1.31639e-06	7.24303e-07	6.34943e-07	1.5715e-06	2.06365e-06	5.21036e-07	1.38783e-06	2.04171e-06	9.15329e-07	1.33783e-06	7.04729e-07	9.17139e-07	1.61278e-06	8.22664e-07	7.7589e-07	6.36254e-07	2.28354e-06	6.35614e-07	1.98837e-06	1.04231e-06	7.89184e-07	9.6677e-07	1.13655e-06	9.34529e-07	9.36751e-07
KDOPP	1.5285e-06	3.27023e-07	3.8129e-07		1.87118e-06	1.03729e-06	1.13796e-06	6.33751e-07	3.88225e-07	1.04013e-06	1.97735e-06	3.12211e-07	1.06021e-06	1.90871e-06	3.38851e-07	9.1461e-07	3.52493e-07	5.37052e-07	1.02839e-06	3.04739e-07	3.61327e-07	3.35138e-07	1.37161e-06	3.96344e-07	9.93359e-07	6.22084e-07	5.96311e-07	3.59677e-07	5.29933e-07	4.5352e-07	3.48605e-07
KDOPS	1.22661e-05	4.42273e-06	4.95225e-06	1.68117e-05	1.22234e-05	1.72647e-05	1.74431e-05	5.27766e-06	5.86971e-06	1.67639e-05	1.2419e-05	5.57903e-06	1.67774e-05	1.19273e-05	4.97968e-06	1.63394e-05	5.79477e-06	4.65768e-06	1.61862e-05	5.38917e-06	6.11405e-06	3.92424e-06	1.24562e-05	6.21758e-06	1.48988e-05	6.32323e-06	5.34763e-06	4.68665e-06	4.93265e-06	4.89876e-06	7.15764e-06
I4FE4SR	1.64461e-05	8.27044e-06	1.16839e-05	3.42392e-05	2.14712e-05	3.49323e-05	3.08004e-05	1.76236e-05	1.49095e-05	3.31427e-05	2.27496e-05	1.42678e-05	3.12369e-05	1.9481e-05	1.3884e-05	3.09505e-05	1.31571e-05	1.24584e-05	2.81345e-05	1.20523e-05	1.71677e-05	1.78952e-05	1.86865e-05	1.89897e-05	2.66618e-05	2.51001e-05	2.30512e-05	1.67104e-05	1.23007e-05	2.09938e-05	2.01727e-05
ICDHyr_f	5.97052e-05	4.0451e-05	5.37075e-05	0.000159674	8.65381e-05	0.000159522	0.000166864	4.95751e-05	6.57526e-05	0.000166067	9.06407e-05	5.7517e-05	0.000150574	7.36333e-05	7.13422e-05	0.000137922	5.86146e-05	5.48452e-05	0.000124136	6.0936e-05	4.68717e-05	6.41428e-05	6.9258e-05	5.71129e-05	0.000115169	6.75424e-05	5.81136e-05	5.96572e-05	4.85082e-05	4.0288e-05	5.02494e-05
ICHORS_copy2		5.29413e-08	7.72934e-08						1.59206e-07			1.34478e-07			1.6865e-07		1.54722e-07	1.09298e-07		1.13699e-07	1.15677e-07	1.08625e-07		1.76642e-07		1.92027e-06	7.2698e-07	3.41676e-07	2.95991e-07	1.24115e-07	2.17099e-07
ICHORT		1.55964e-07	1.81126e-07			3.46181e-07	3.7424e-07	2.80992e-07	2.1692e-07			1.62594e-07			4.07889e-07	4.07871e-07	2.99737e-07	3.24228e-07	2.47986e-07	2.66232e-07	3.12247e-07	2.33413e-07		1.53932e-07	3.18181e-07	4.83546e-06	1.83722e-06	4.29805e-07	1.14175e-06	3.04687e-07	3.68851e-07
ICL	0.000223515	0.000577698	0.000486072	0.000845373	0.000257713	0.000876416	0.000756351	0.000446236	0.00053106	0.000617473	0.000155329	0.000386136	0.000468573	8.20022e-05	9.80688e-05	0.000356897	0.000275629	0.000237051	0.00027416	0.000168913	0.000142778	0.000264913	4.17735e-05	0.000204887	0.000194832	7.85835e-05	5.05691e-05	4.99178e-05	4.06612e-05	5.66481e-05	0.000102978
ICYSDS	2.11807e-05	1.15296e-05	1.59894e-05	3.34532e-05	2.38517e-05	3.36088e-05	3.31962e-05	2.05899e-05	2.07388e-05	3.35954e-05	2.3987e-05	1.74871e-05	3.04135e-05	2.11358e-05	1.97734e-05	3.04204e-05	1.78736e-05	1.68018e-05	2.82672e-05	1.92056e-05	2.35246e-05	2.35043e-05	2.03125e-05	2.329e-05	2.6657e-05	2.10527e-05	2.80704e-05	2.42432e-05	1.78495e-05	2.47185e-05	2.71518e-05
IDOND_f		3.77528e-07	3.33535e-07					2.3222e-07	2.81241e-07			3.1546e-07			3.44325e-07		2.84364e-07	1.98683e-07		1.53753e-05	3.53341e-07			2.86072e-07		4.34424e-07		4.84802e-07	3.49127e-07		3.86598e-07
IDOND2		3.77528e-07	3.33535e-07					2.3222e-07	2.81241e-07			3.1546e-07			3.44325e-07		2.84364e-07	1.98683e-07		1.53753e-05	3.53341e-07			2.86072e-07		4.34424e-07		4.84802e-07	3.49127e-07		3.86598e-07
LACZpp	7.00144e-07	1.47859e-07	1.91939e-07	9.01581e-07	9.13447e-07	6.44875e-07	7.84536e-07	1.68786e-07	2.54944e-07	8.47827e-07	8.75607e-07	2.09811e-07	8.44405e-07	7.70389e-07	3.16509e-07	9.50765e-07	2.74557e-07	2.26125e-07	8.63594e-07	2.39593e-07	2.85467e-07	2.26799e-07	9.11938e-07	2.11304e-07	7.98164e-07	1.71104e-07	2.47611e-07	2.78528e-07	1.49327e-07	2.15285e-07	2.04773e-07
LADGMDH	5.51098e-07	1.75111e-07	1.66997e-07		5.9236e-07			2.32676e-07	6.79968e-08		3.28887e-07	1.46492e-07		3.62752e-07			5.78871e-08	5.22307e-08		6.27071e-08	6.46909e-08		2.26135e-07	9.84127e-08		1.23472e-07	7.90501e-08		1.04194e-07
IGPDH	3.83338e-06	2.56102e-06	3.20902e-06	4.05715e-06	4.32359e-06	3.93881e-06	4.05348e-06	3.14494e-06	1.88886e-06	4.39288e-06	5.11803e-06	2.77566e-06	4.7664e-06	6.46891e-06	2.96971e-06	4.88875e-06	2.75542e-06	2.82742e-06	4.82406e-06	2.48535e-06	4.33898e-06	3.57771e-06	6.62308e-06	3.00777e-06	5.36986e-06	2.19511e-06	2.878e-06	4.95026e-06	2.20059e-06	3.27144e-06	4.00753e-06
IGPS	2.40542e-06	8.26694e-07	8.69098e-07	2.8751e-06	2.47456e-06	2.60192e-06	2.72887e-06	1.08521e-06	7.30221e-07	2.77737e-06	2.51994e-06	9.73512e-07	2.83449e-06	3.01594e-06	1.31434e-06	3.10662e-06	9.14168e-07	9.06704e-07	3.29607e-06	1.13278e-06	1.17324e-06	9.34129e-07	3.75483e-06	1.07031e-06	3.6088e-06	9.59422e-07	8.94981e-07	1.42422e-06	1.00424e-06	1.38276e-06	1.43945e-06
LPADSS	3.39666e-06	8.11466e-08	7.17051e-08					6.34798e-08	5.07132e-08		2.27333e-06	5.52674e-08		1.80682e-06	6.70858e-08		5.61635e-08			5.72335e-08	5.81151e-08		1.56503e-06	5.48836e-08				5.48198e-08		5.06254e-08
ILETA_f	3.86805e-06	2.10454e-06	2.22419e-06	5.66746e-06	6.58228e-06	6.22642e-06	5.89752e-06	2.63651e-06	2.74488e-06	7.10873e-06	7.89289e-06	3.00849e-06	7.98343e-06	1.09445e-05	3.96456e-06	8.08981e-06	3.42419e-06	3.83646e-06	8.9366e-06	3.5223e-06	3.61951e-06	3.1219e-06	9.88997e-06	4.4265e-06	1.11471e-05	9.32308e-06	7.25169e-06	4.62272e-06	6.02984e-06	5.00288e-06	4.44675e-06
ILETRS	7.54202e-06	2.34038e-06	2.59776e-06	8.99715e-06	8.25962e-06	9.07006e-06	9.53326e-06	3.08911e-06	2.94935e-06	9.40193e-06	7.91136e-06	2.85797e-06	9.05654e-06	7.37576e-06	3.86594e-06	8.86737e-06	3.2829e-06	3.05934e-06	9.15692e-06	3.11381e-06	3.45768e-06	3.0978e-06	6.7272e-06	3.0807e-06	8.667e-06	3.7625e-06	4.42529e-06	3.83813e-06	3.47609e-06	3.43642e-06	4.98057e-06
IMPC_f	2.45392e-06	2.2028e-06	2.44274e-06	5.98294e-06	3.16101e-06	5.99267e-06	6.42096e-06	3.11117e-06	2.48921e-06	6.99746e-06	4.49729e-06	2.67531e-06	7.69521e-06	5.86608e-06	5.20129e-06	8.93646e-06	4.22831e-06	4.26072e-06	1.02624e-05	4.08816e-06	4.52928e-06	3.55329e-06	7.20327e-06	4.22378e-06	1.13359e-05	4.26494e-06	4.51193e-06	4.83374e-06	5.07631e-06	4.78435e-06	5.51772e-06
LALDO2x	3.32712e-07	1.96272e-07	1.52264e-07					1.16714e-07	1.23239e-07			1.10116e-07			8.54221e-08		8.0194e-08			6.50887e-08	6.77024e-08			8.7638e-08		7.55512e-08		9.48626e-08	6.21865e-08		7.27436e-08
LALGP	1.19473e-05	4.36083e-06	4.9649e-06	1.30624e-05	1.31783e-05	1.26681e-05	1.23433e-05	5.48071e-06	6.20589e-06	1.23412e-05	1.31527e-05	5.10035e-06	1.17193e-05	1.10585e-05	5.1591e-06	1.10169e-05	5.55555e-06	5.75402e-06	1.02364e-05	5.10755e-06	5.47768e-06	5.75955e-06	1.01919e-05	5.05584e-06	9.52384e-06	6.69771e-06	7.36356e-06	4.26651e-06	7.42233e-06	5.98707e-06	6.12591e-06
LCADi	0.000116114	9.70763e-05	8.64157e-05	0.000166368		0.000135229	0.000123448	6.51702e-05	3.7668e-05	0.000121812		6.50205e-05	7.86271e-05		5.50547e-05	5.98674e-05	5.70855e-05	5.27718e-05	4.18531e-05	3.29659e-05	3.12741e-05	5.82502e-05		3.56458e-05	2.40563e-05	3.25453e-06	1.08113e-05	6.20376e-06	3.2011e-06	1.61274e-05	2.85218e-06
LCARS_f	1.77114e-06	6.54549e-07	4.70704e-07	4.76718e-07	2.12026e-06	2.04596e-06	6.96945e-07	4.30925e-07	4.61779e-07		1.01952e-06	3.21897e-07		3.29944e-07	2.04941e-07		2.52548e-07	2.59398e-07		2.26495e-07	1.5862e-07	2.56819e-07	1.77024e-07	1.69365e-07			9.59495e-08	7.32643e-08	7.0928e-08	8.49479e-08	6.88936e-08
IMPD	1.41586e-05	6.61896e-06	6.76237e-06	1.04938e-05	1.66466e-05	1.02559e-05	1.27611e-05	7.37648e-06	8.84157e-06	1.37442e-05	1.8725e-05	8.43076e-06	1.55034e-05	2.2813e-05	8.85591e-06	1.60717e-05	1.18312e-05	1.3026e-05	1.80249e-05	1.14313e-05	1.05893e-05	8.87329e-06	2.78341e-05	1.31004e-05	1.93973e-05	2.34876e-05	1.5822e-05	1.99099e-05	1.96955e-05	1.2922e-05	1.34113e-05
INSH	1.25813e-06	7.49255e-07	7.93014e-07		1.31203e-06		3.63101e-07	3.1264e-07	4.62588e-07		9.43438e-07	7.99868e-07		5.0264e-07	5.12291e-07		7.25292e-07	5.03701e-07		2.9506e-07	4.04594e-07	5.9962e-07	1.69576e-07	5.45806e-07		1.1449e-07	1.11875e-07	7.50184e-08		1.46028e-07	8.71977e-08
INSK															5.18692e-08			5.6385e-08		6.56072e-08		5.15583e-08		5.46779e-08		1.29315e-07	5.32952e-08	8.09185e-08		7.00901e-08
INSt2pp_copy1	1.17848e-07
LPLIPAL1A120pp	1.03286e-06	4.62647e-07	3.94184e-07		1.01861e-06			3.2407e-07	3.78642e-07		9.7841e-07	4.19223e-07		7.94593e-07	4.6799e-07		4.86612e-07	2.48593e-07		3.76877e-07	3.7406e-07	3.90776e-07	7.4679e-07	3.29321e-07		5.51331e-07	2.59911e-07	2.97823e-07	3.7238e-07	2.50764e-07	3.4484e-07
LDH_D2	5.17127e-06	1.56578e-06	1.2605e-06	5.67076e-06	5.79337e-06	5.67685e-06	5.72656e-06	1.16994e-06	1.46933e-06	4.99073e-06	5.69152e-06	1.30811e-06	4.64212e-06	4.28384e-06	1.16187e-06	4.13247e-06	1.36825e-06	1.17794e-06	3.80164e-06	1.1081e-06	1.06155e-06	1.09222e-06	3.09137e-06	1.23419e-06	3.43818e-06	1.1644e-06	1.34791e-06	1.07758e-06	1.03469e-06	9.31163e-07	7.21171e-07
LEUTRS	8.7447e-06	2.8311e-06	2.8804e-06	7.82259e-06	1.01087e-05	7.82246e-06	7.78425e-06	2.50358e-06	2.63019e-06	8.03598e-06	9.66876e-06	2.86938e-06	7.70095e-06	9.34838e-06	2.63931e-06	8.04074e-06	2.95333e-06	2.87047e-06	8.243e-06	2.80219e-06	2.86849e-06	2.61281e-06	8.96761e-06	3.03465e-06	8.19947e-06	2.41499e-06	3.03666e-06	3.2714e-06	3.06457e-06	3.05479e-06	3.55511e-06
LPLIPAL1A140pp	1.03286e-06	4.62647e-07	3.94184e-07		1.01861e-06			3.2407e-07	3.78642e-07		9.7841e-07	4.19223e-07		7.94593e-07	4.6799e-07		4.86612e-07	2.48593e-07		3.76877e-07	3.7406e-07	3.90776e-07	7.4679e-07	3.29321e-07		5.51331e-07	2.59911e-07	2.97823e-07	3.7238e-07	2.50764e-07	3.4484e-07
LGTHL	5.4832e-06	2.42889e-06	3.35693e-06	2.41774e-06	4.19623e-06	2.37342e-06	2.12653e-06	2.94434e-06	2.63533e-06	2.42573e-06		3.07544e-06	2.4199e-06	4.41854e-06	3.18336e-06	2.2387e-06	3.37984e-06	3.49671e-06	2.02359e-06	2.74976e-06	4.6429e-06	3.07836e-06	3.8203e-06	3.77079e-06	1.79713e-06	3.40684e-06	3.37051e-06	3.48412e-06	4.31869e-06	4.02866e-06	2.38721e-06
LPLIPAL1A141pp	1.03286e-06	4.62647e-07	3.94184e-07		1.01861e-06			3.2407e-07	3.78642e-07		9.7841e-07	4.19223e-07		7.94593e-07	4.6799e-07		4.86612e-07	2.48593e-07		3.76877e-07	3.7406e-07	3.90776e-07	7.4679e-07	3.29321e-07		5.51331e-07	2.59911e-07	2.97823e-07	3.7238e-07	2.50764e-07	3.4484e-07
LIPACabcpp	3.466e-07	3.36186e-07	3.32132e-07	2.79468e-07	3.45996e-07	2.93356e-07	2.84608e-07	1.54829e-07	1.78699e-07	3.08764e-07	3.14496e-07	3.18438e-07	2.85954e-07	3.07451e-07	2.35776e-07	2.83277e-07	1.80536e-07	1.94412e-07	3.42211e-07	3.03145e-07	2.23559e-07	2.4626e-07	2.49936e-07	2.83491e-07	2.91791e-07	1.60463e-07	2.53094e-07	2.68535e-07	1.40551e-07	2.9039e-07	1.1381e-07
LIPAMPL		8.30799e-08	9.56794e-08	2.7871e-07		1.74396e-07	2.63092e-07	1.47566e-07	1.0228e-07	2.80097e-07		1.16531e-07	2.97297e-07		1.5122e-07	2.5219e-07	1.30295e-07	1.58389e-07		1.76559e-07	1.41352e-07	1.26351e-07		1.226e-07	2.53134e-07	1.80573e-07	1.66198e-07	1.10384e-07	8.47186e-08	1.30184e-07	1.09402e-07
LIPATPT		8.30799e-08	9.56794e-08	2.7871e-07		1.74396e-07	2.63092e-07	1.47566e-07	1.0228e-07	2.80097e-07		1.16531e-07	2.97297e-07		1.5122e-07	2.5219e-07	1.30295e-07	1.58389e-07		1.76559e-07	1.41352e-07	1.26351e-07		1.226e-07	2.53134e-07	1.80573e-07	1.66198e-07	1.10384e-07	8.47186e-08	1.30184e-07	1.09402e-07
LIPAabcpp	3.466e-07	3.36186e-07	3.32132e-07	2.79468e-07	3.45996e-07	2.93356e-07	2.84608e-07	1.54829e-07	1.78699e-07	3.08764e-07	3.14496e-07	3.18438e-07	2.85954e-07	3.07451e-07	2.35776e-07	2.83277e-07	1.80536e-07	1.94412e-07	3.42211e-07	3.03145e-07	2.23559e-07	2.4626e-07	2.49936e-07	2.83491e-07	2.91791e-07	1.60463e-07	2.53094e-07	2.68535e-07	1.40551e-07	2.9039e-07	1.1381e-07
M1PD_f	6.59234e-06	2.32944e-06	1.64658e-06	2.60912e-06	4.94916e-06	2.74882e-06	2.22166e-06	2.35228e-06	2.11586e-06	1.98542e-06	3.40174e-06	1.50098e-06	1.83467e-06	2.65837e-06	1.137e-06	1.51634e-06	1.98187e-06	1.66463e-06	1.42102e-06	1.78338e-06	1.91783e-06	1.71848e-06	2.09017e-06	1.43109e-06	1.17562e-06	1.76585e-06	1.42434e-06	1.28414e-06	1.87258e-06	1.24615e-06	2.03451e-06
MACPD	2.69342e-05	2.5156e-05	2.42548e-05	6.4073e-05	2.20276e-05	6.35841e-05	6.61559e-05	2.72975e-05	2.39174e-05	6.26554e-05	1.4867e-05	2.38203e-05	5.44708e-05	1.30864e-05	2.8415e-05	5.12945e-05	2.5713e-05	2.76101e-05	4.82687e-05	2.60482e-05	2.66087e-05	2.39796e-05	1.13181e-05	2.38203e-05	4.35787e-05	2.36287e-05	2.22458e-05	2.38618e-05	2.66307e-05	2.10928e-05	2.58048e-05
MALDt2_2pp	2.54752e-06	1.55143e-06	1.36544e-06	6.09938e-06		5.1118e-06		5.53422e-07	4.53509e-07	5.71114e-06		8.44757e-07	2.89483e-06		2.54032e-07	2.72694e-06	1.18118e-06	1.1064e-06		2.4063e-07	1.85705e-07	3.8906e-07		4.79343e-07	1.15335e-06	1.7004e-07	1.00837e-07	6.5238e-08	9.48683e-08	1.24472e-07	9.87813e-08
LPLIPAL1A160pp	1.03286e-06	4.62647e-07	3.94184e-07		1.01861e-06			3.2407e-07	3.78642e-07		9.7841e-07	4.19223e-07		7.94593e-07	4.6799e-07		4.86612e-07	2.48593e-07		3.76877e-07	3.7406e-07	3.90776e-07	7.4679e-07	3.29321e-07		5.51331e-07	2.59911e-07	2.97823e-07	3.7238e-07	2.50764e-07	3.4484e-07
MALTATr_f		1.79375e-07	2.31517e-07					2.84748e-07	1.51505e-07			1.66788e-07			1.29442e-07		1.50027e-07	3.20952e-07		2.25611e-07	1.359e-07	1.95292e-07		1.09038e-07			8.39017e-08	1.20235e-07		1.4851e-07
LPLIPAL1A161pp	1.03286e-06	4.62647e-07	3.94184e-07		1.01861e-06			3.2407e-07	3.78642e-07		9.7841e-07	4.19223e-07		7.94593e-07	4.6799e-07		4.86612e-07	2.48593e-07		3.76877e-07	3.7406e-07	3.90776e-07	7.4679e-07	3.29321e-07		5.51331e-07	2.59911e-07	2.97823e-07	3.7238e-07	2.50764e-07	3.4484e-07
MALTHXtexi	1.42801e-06	6.33462e-06	7.68408e-06	7.80763e-05	1.83515e-06	6.82021e-05	7.64975e-05	2.63908e-06	2.25763e-06	7.57078e-05	1.66079e-06	1.2142e-05	3.5857e-05	8.65392e-07	2.42815e-06	6.54262e-05	4.12858e-06	2.96291e-06	4.47138e-05	6.36135e-06	3.18405e-06	3.79953e-06	1.94887e-07	5.57308e-06	3.85365e-05	9.53976e-07	8.68757e-07	1.59954e-06	8.54673e-07	2.0275e-06	8.36011e-07
LPLIPAL1A180pp	1.03286e-06	4.62647e-07	3.94184e-07		1.01861e-06			3.2407e-07	3.78642e-07		9.7841e-07	4.19223e-07		7.94593e-07	4.6799e-07		4.86612e-07	2.48593e-07		3.76877e-07	3.7406e-07	3.90776e-07	7.4679e-07	3.29321e-07		5.51331e-07	2.59911e-07	2.97823e-07	3.7238e-07	2.50764e-07	3.4484e-07
MALTPTtexi	1.42801e-06	6.33462e-06	7.68408e-06	7.80763e-05	1.83515e-06	6.82021e-05	7.64975e-05	2.63908e-06	2.25763e-06	7.57078e-05	1.66079e-06	1.2142e-05	3.5857e-05	8.65392e-07	2.42815e-06	6.54262e-05	4.12858e-06	2.96291e-06	4.47138e-05	6.36135e-06	3.18405e-06	3.79953e-06	1.94887e-07	5.57308e-06	3.85365e-05	9.53976e-07	8.68757e-07	1.59954e-06	8.54673e-07	2.0275e-06	8.36011e-07
MEPCT		1.0485e-07	1.18371e-07					6.79881e-08	1.01995e-07			1.21228e-07			1.07663e-07		1.17399e-07	5.59559e-08		9.42624e-08	9.5988e-08	5.31975e-08		1.33468e-07		1.43455e-07	9.8258e-08	1.1919e-07	1.34866e-07	6.98181e-08	6.00286e-08
MALTTRtexi	1.42801e-06	6.33462e-06	7.68408e-06	7.80763e-05	1.83515e-06	6.82021e-05	7.64975e-05	2.63908e-06	2.25763e-06	7.57078e-05	1.66079e-06	1.2142e-05	3.5857e-05	8.65392e-07	2.42815e-06	6.54262e-05	4.12858e-06	2.96291e-06	4.47138e-05	6.36135e-06	3.18405e-06	3.79953e-06	1.94887e-07	5.57308e-06	3.85365e-05	9.53976e-07	8.68757e-07	1.59954e-06	8.54673e-07	2.0275e-06	8.36011e-07
LPLIPAL1A181pp	1.03286e-06	4.62647e-07	3.94184e-07		1.01861e-06			3.2407e-07	3.78642e-07		9.7841e-07	4.19223e-07		7.94593e-07	4.6799e-07		4.86612e-07	2.48593e-07		3.76877e-07	3.7406e-07	3.90776e-07	7.4679e-07	3.29321e-07		5.51331e-07	2.59911e-07	2.97823e-07	3.7238e-07	2.50764e-07	3.4484e-07
MALTTTRtexi	1.42801e-06	6.33462e-06	7.68408e-06	7.80763e-05	1.83515e-06	6.82021e-05	7.64975e-05	2.63908e-06	2.25763e-06	7.57078e-05	1.66079e-06	1.2142e-05	3.5857e-05	8.65392e-07	2.42815e-06	6.54262e-05	4.12858e-06	2.96291e-06	4.47138e-05	6.36135e-06	3.18405e-06	3.79953e-06	1.94887e-07	5.57308e-06	3.85365e-05	9.53976e-07	8.68757e-07	1.59954e-06	8.54673e-07	2.0275e-06	8.36011e-07
METAT	1.32609e-05	9.67739e-06	1.04406e-05	2.10053e-05	1.33139e-05	2.20712e-05	2.14497e-05	1.12143e-05	7.75736e-06	2.09291e-05	1.59872e-05	1.0979e-05	2.2912e-05	2.3751e-05	1.3653e-05	2.42962e-05	1.0309e-05	1.17761e-05	2.79998e-05	1.43114e-05	1.30035e-05	1.22877e-05	2.02798e-05	1.4382e-05	3.12783e-05	2.34578e-05	2.07399e-05	2.21459e-05	4.00577e-05	1.45098e-05	2.66241e-05
MALTtexi	1.42801e-06	6.33462e-06	7.68408e-06	7.80763e-05	1.83515e-06	6.82021e-05	7.64975e-05	2.63908e-06	2.25763e-06	7.57078e-05	1.66079e-06	1.2142e-05	3.5857e-05	8.65392e-07	2.42815e-06	6.54262e-05	4.12858e-06	2.96291e-06	4.47138e-05	6.36135e-06	3.18405e-06	3.79953e-06	1.94887e-07	5.57308e-06	3.85365e-05	9.53976e-07	8.68757e-07	1.59954e-06	8.54673e-07	2.0275e-06	8.36011e-07
LPLIPAL1E120pp	1.03286e-06	4.62647e-07	3.94184e-07		1.01861e-06			3.2407e-07	3.78642e-07		9.7841e-07	4.19223e-07		7.94593e-07	4.6799e-07		4.86612e-07	2.48593e-07		3.76877e-07	3.7406e-07	3.90776e-07	7.4679e-07	3.29321e-07		5.51331e-07	2.59911e-07	2.97823e-07	3.7238e-07	2.50764e-07	3.4484e-07
MALt2_2pp	2.54752e-06	1.55143e-06	1.36544e-06	6.09938e-06		5.1118e-06		5.53422e-07	4.53509e-07	5.71114e-06		8.44757e-07	2.89483e-06		2.54032e-07	2.72694e-06	1.18118e-06	1.1064e-06		2.4063e-07	1.85705e-07	3.8906e-07		4.79343e-07	1.15335e-06	1.7004e-07	1.00837e-07	6.5238e-08	9.48683e-08	1.24472e-07	9.87813e-08
LPLIPAL1E140pp	1.03286e-06	4.62647e-07	3.94184e-07		1.01861e-06			3.2407e-07	3.78642e-07		9.7841e-07	4.19223e-07		7.94593e-07	4.6799e-07		4.86612e-07	2.48593e-07		3.76877e-07	3.7406e-07	3.90776e-07	7.4679e-07	3.29321e-07		5.51331e-07	2.59911e-07	2.97823e-07	3.7238e-07	2.50764e-07	3.4484e-07
MAN1PT2																			4.15582e-07
MAN6PI_f	4.79694e-06	1.47279e-06	1.58666e-06	5.89206e-06	5.2315e-06	5.89263e-06	5.72143e-06	1.06242e-06	1.97125e-06	5.60756e-06	4.98237e-06	1.60856e-06	5.61548e-06	4.4911e-06	1.71036e-06	5.11201e-06	1.79341e-06	1.59409e-06	5.12906e-06	1.62514e-06	1.69125e-06	1.42516e-06	4.62214e-06	1.70712e-06	4.9134e-06	2.13859e-06	1.93041e-06	1.61906e-06	1.49589e-06	1.43881e-06	1.64585e-06
LPLIPAL1E141pp	1.03286e-06	4.62647e-07	3.94184e-07		1.01861e-06			3.2407e-07	3.78642e-07		9.7841e-07	4.19223e-07		7.94593e-07	4.6799e-07		4.86612e-07	2.48593e-07		3.76877e-07	3.7406e-07	3.90776e-07	7.4679e-07	3.29321e-07		5.51331e-07	2.59911e-07	2.97823e-07	3.7238e-07	2.50764e-07	3.4484e-07
MAN6Pt6_2pp		6.64216e-08	1.60659e-07									2.07043e-07
LPLIPAL1E160pp	1.03286e-06	4.62647e-07	3.94184e-07		1.01861e-06			3.2407e-07	3.78642e-07		9.7841e-07	4.19223e-07		7.94593e-07	4.6799e-07		4.86612e-07	2.48593e-07		3.76877e-07	3.7406e-07	3.90776e-07	7.4679e-07	3.29321e-07		5.51331e-07	2.59911e-07	2.97823e-07	3.7238e-07	2.50764e-07	3.4484e-07
MANAO_f	5.92661e-07	9.90762e-08	1.3325e-07		4.98212e-07			1.02711e-07	6.79093e-08		2.67196e-07	1.02211e-07		2.1421e-07	5.81088e-08		9.52106e-08	9.23497e-08		7.88593e-08	7.66989e-08	1.68818e-07	1.27962e-07	6.15243e-08
LPLIPAL1E161pp	1.03286e-06	4.62647e-07	3.94184e-07		1.01861e-06			3.2407e-07	3.78642e-07		9.7841e-07	4.19223e-07		7.94593e-07	4.6799e-07		4.86612e-07	2.48593e-07		3.76877e-07	3.7406e-07	3.90776e-07	7.4679e-07	3.29321e-07		5.51331e-07	2.59911e-07	2.97823e-07	3.7238e-07	2.50764e-07	3.4484e-07
METTRS	4.91826e-06	2.22412e-06	2.35516e-06	4.80257e-06	5.47228e-06	4.8565e-06	4.78754e-06	2.34249e-06	2.3931e-06	4.86934e-06	5.4284e-06	2.48622e-06	4.96341e-06	5.58797e-06	2.8525e-06	4.78404e-06	2.52369e-06	2.52549e-06	5.17051e-06	2.55839e-06	2.79608e-06	2.81903e-06	6.10983e-06	2.81644e-06	5.39694e-06	2.36824e-06	3.01489e-06	3.6894e-06	2.78477e-06	3.26466e-06	3.77588e-06
LPLIPAL1E180pp	1.03286e-06	4.62647e-07	3.94184e-07		1.01861e-06			3.2407e-07	3.78642e-07		9.7841e-07	4.19223e-07		7.94593e-07	4.6799e-07		4.86612e-07	2.48593e-07		3.76877e-07	3.7406e-07	3.90776e-07	7.4679e-07	3.29321e-07		5.51331e-07	2.59911e-07	2.97823e-07	3.7238e-07	2.50764e-07	3.4484e-07
MANPGH												6.90843e-08			1.39727e-07
MCITD	3.88536e-06	4.04589e-06	5.29314e-06	5.07891e-06		6.56764e-06	4.19363e-06	2.0189e-06	2.62514e-07	3.41697e-06		3.96854e-06			1.82357e-07		1.16929e-06	3.33356e-07		4.61517e-07	1.36015e-07	2.81674e-07		1.69346e-07		1.85947e-07	2.57458e-07	1.65469e-07	1.84516e-07	2.47636e-07	2.16255e-07
LPLIPAL1E181pp	1.03286e-06	4.62647e-07	3.94184e-07		1.01861e-06			3.2407e-07	3.78642e-07		9.7841e-07	4.19223e-07		7.94593e-07	4.6799e-07		4.86612e-07	2.48593e-07		3.76877e-07	3.7406e-07	3.90776e-07	7.4679e-07	3.29321e-07		5.51331e-07	2.59911e-07	2.97823e-07	3.7238e-07	2.50764e-07	3.4484e-07
MG2tpp	2.13158e-06	1.73946e-06	1.52359e-06	6.89753e-07	1.60267e-06	8.64386e-07	8.38633e-07	8.00715e-07	4.26227e-07	6.77676e-07	9.43438e-07	9.48394e-07	6.14002e-07	6.52944e-07	7.02277e-07	5.69734e-07	4.53191e-07	4.1884e-07	5.22982e-07	7.95795e-07	6.32594e-07	6.17746e-07	6.87312e-07	9.38783e-07	5.5496e-07	2.64258e-07	3.30719e-07	4.89515e-07	2.90221e-07	5.03058e-07	6.0086e-07
MCITL2_f	2.82478e-06	1.30046e-06	1.83204e-06	2.46846e-06		2.41045e-06	2.16136e-06	1.94312e-06	5.53294e-08	8.50706e-06		1.98504e-06					9.64785e-07	2.15964e-07		5.62079e-07		1.59821e-07				1.09548e-07	1.05941e-07		9.32883e-08	6.75741e-08	1.41316e-07
MCITS	2.06571e-06	2.10629e-06	2.64099e-06	5.76003e-06		4.15303e-06	2.85592e-06	2.37899e-06	3.41887e-07	7.11493e-06		2.06475e-06			3.9861e-07		1.2895e-06	5.36915e-07	4.62359e-07	7.97293e-07	5.73069e-07	6.29716e-07		4.64977e-07		9.7717e-07	8.11368e-07	8.32874e-07	5.68197e-07	6.37305e-07	1.19777e-06
MG2uabcpp		3.583e-07	1.97431e-07					1.84224e-07				1.08019e-07			2.1899e-07		1.94463e-07	1.59208e-07		1.80804e-07	1.48347e-07	9.42535e-08		8.0698e-08		1.38297e-07	1.2239e-07	1.1577e-07	6.99662e-08	1.12505e-07	7.50231e-08
LPLIPAL1G120pp	1.03286e-06	4.62647e-07	3.94184e-07		1.01861e-06			3.2407e-07	3.78642e-07		9.7841e-07	4.19223e-07		7.94593e-07	4.6799e-07		4.86612e-07	2.48593e-07		3.76877e-07	3.7406e-07	3.90776e-07	7.4679e-07	3.29321e-07		5.51331e-07	2.59911e-07	2.97823e-07	3.7238e-07	2.50764e-07	3.4484e-07
MGSA	5.24061e-06	2.43501e-06	2.52729e-06	2.86649e-06	4.41492e-06	2.88785e-06	1.74014e-06	1.2351e-06	2.59738e-06	2.63604e-06	5.28454e-06	2.70823e-06	2.22739e-06	3.83816e-06	3.16617e-06	2.15208e-06	2.73729e-06	1.75702e-06	2.12822e-06	3.13916e-06	2.9713e-06	1.24113e-06	3.16574e-06	2.42683e-06	1.65931e-06	1.05739e-06	8.22442e-07	1.53901e-06	1.20251e-06	1.05603e-06	8.91716e-07
MI1PP	2.10385e-06	1.3096e-06	1.32045e-06	2.84436e-06	2.63512e-06	2.60513e-06	3.16376e-06	1.35191e-06	1.59602e-06	3.85526e-06	3.19825e-06	1.35525e-06	3.80612e-06	4.32007e-06	1.50757e-06	4.17473e-06	1.85908e-06	1.61324e-06	4.29217e-06	1.80775e-06	1.87074e-06	1.65978e-06	3.95123e-06	1.78623e-06	4.89895e-06	1.81384e-06	1.89414e-06	2.54903e-06	1.81692e-06	1.89643e-06	2.044e-06
MICITDr_f	4.55536e-05	3.64507e-05	3.9698e-05	0.000112208	5.96167e-05	0.000111497	0.000113004	2.93157e-05	4.9978e-05	9.93954e-05	4.6866e-05	4.24803e-05	8.12434e-05	3.14118e-05	3.29999e-05	6.74959e-05	3.86141e-05	3.8124e-05	5.88102e-05	2.64134e-05	2.05703e-05	3.14819e-05	2.33473e-05	2.94307e-05	4.97434e-05	5.07614e-06	1.20793e-05	1.34578e-05	7.984e-06	1.49298e-05	8.17576e-06
MCPST	6.1452e-06	3.45246e-06	2.8376e-06	2.32857e-06	5.27025e-06	2.62794e-06	2.25591e-06	3.07827e-06	2.76595e-06	2.18259e-06	3.88682e-06	2.24441e-06	1.68148e-06	2.78276e-06	3.25301e-06	1.61561e-06	3.05456e-06	2.62532e-06	1.52829e-06	2.67228e-06	2.17728e-06	2.8703e-06	2.40703e-06	2.00789e-06	9.22193e-07	2.26944e-06	1.82118e-06	1.45515e-06	2.27792e-06	1.68043e-06	1.50771e-06
LPLIPAL1G140pp	1.03286e-06	4.62647e-07	3.94184e-07		1.01861e-06			3.2407e-07	3.78642e-07		9.7841e-07	4.19223e-07		7.94593e-07	4.6799e-07		4.86612e-07	2.48593e-07		3.76877e-07	3.7406e-07	3.90776e-07	7.4679e-07	3.29321e-07		5.51331e-07	2.59911e-07	2.97823e-07	3.7238e-07	2.50764e-07	3.4484e-07
LPLIPAL1G141pp	1.03286e-06	4.62647e-07	3.94184e-07		1.01861e-06			3.2407e-07	3.78642e-07		9.7841e-07	4.19223e-07		7.94593e-07	4.6799e-07		4.86612e-07	2.48593e-07		3.76877e-07	3.7406e-07	3.90776e-07	7.4679e-07	3.29321e-07		5.51331e-07	2.59911e-07	2.97823e-07	3.7238e-07	2.50764e-07	3.4484e-07
LPLIPAL1G160pp	1.03286e-06	4.62647e-07	3.94184e-07		1.01861e-06			3.2407e-07	3.78642e-07		9.7841e-07	4.19223e-07		7.94593e-07	4.6799e-07		4.86612e-07	2.48593e-07		3.76877e-07	3.7406e-07	3.90776e-07	7.4679e-07	3.29321e-07		5.51331e-07	2.59911e-07	2.97823e-07	3.7238e-07	2.50764e-07	3.4484e-07
LPLIPAL1G161pp	1.03286e-06	4.62647e-07	3.94184e-07		1.01861e-06			3.2407e-07	3.78642e-07		9.7841e-07	4.19223e-07		7.94593e-07	4.6799e-07		4.86612e-07	2.48593e-07		3.76877e-07	3.7406e-07	3.90776e-07	7.4679e-07	3.29321e-07		5.51331e-07	2.59911e-07	2.97823e-07	3.7238e-07	2.50764e-07	3.4484e-07
MDH_f	0.00013672	0.000112026	0.000118632	0.000335987	0.000162843	0.000341644	0.000346778	0.000113507	0.000262056	0.000330362	0.000155991	0.000126733	0.000318627	0.000142784	0.000259843	0.000311829	0.000137393	0.000139578	0.000321952	0.000128648	0.000125755	0.000173016	9.34637e-05	0.000133672	0.00028696	0.000113526	0.000127437	9.41496e-05	6.15127e-05	0.000128795	0.000105967
MDH2								6.35253e-08	1.02236e-07						4.4754e-07			5.62095e-08							2.05978e-07	3.27076e-07	5.48084e-07	2.59322e-07	7.85532e-08	2.2234e-07
LPLIPAL1G180pp	1.03286e-06	4.62647e-07	3.94184e-07		1.01861e-06			3.2407e-07	3.78642e-07		9.7841e-07	4.19223e-07		7.94593e-07	4.6799e-07		4.86612e-07	2.48593e-07		3.76877e-07	3.7406e-07	3.90776e-07	7.4679e-07	3.29321e-07		5.51331e-07	2.59911e-07	2.97823e-07	3.7238e-07	2.50764e-07	3.4484e-07
MDH3								6.35253e-08	1.02236e-07						4.4754e-07			5.62095e-08							2.05978e-07	3.27076e-07	5.48084e-07	2.59322e-07	7.85532e-08	2.2234e-07
ME1	4.40873e-06	6.31826e-07	7.01592e-07	2.7362e-06	5.29516e-06	2.76603e-06	2.96728e-06	6.46228e-07	1.33839e-06	3.08702e-06	5.92994e-06	7.73178e-07	3.08355e-06	5.81425e-06	9.66031e-07	3.31052e-06	1.15715e-06	1.01243e-06	3.62167e-06	8.91383e-07	9.16918e-07	8.42602e-07	5.15773e-06	9.98063e-07	3.53377e-06	5.35261e-07	8.0318e-07	9.36064e-07	4.90159e-07	8.69794e-07	6.07328e-07
ME2	1.35278e-05	7.39867e-06	6.91886e-06	2.71045e-05	1.68265e-05	2.83208e-05	2.81238e-05	2.246e-06	3.2894e-06	2.56046e-05	1.5015e-05	6.35257e-06	2.18462e-05	9.25685e-06	2.53024e-06	1.84828e-05	2.65411e-06	2.83756e-06	1.5095e-05	2.52039e-06	2.16084e-06	3.04102e-06	4.98811e-06	5.29219e-06	1.06721e-05	9.85466e-07	1.74731e-06	8.30659e-07	9.31784e-07	2.11719e-06	1.31575e-06
MECDPS		2.62524e-06	2.62732e-06	5.45514e-06		5.76222e-06	3.97335e-06	2.57749e-06	2.558e-06	4.37541e-06		2.55692e-06	4.54437e-06		2.46873e-06	3.85831e-06	2.43324e-06	3.3015e-06	3.69769e-06	2.29677e-06	2.9531e-06	3.15034e-06		2.72808e-06		3.15223e-06	2.96074e-06	2.63293e-06	2.74344e-06	2.72056e-06	2.42779e-06
MLTP1_f	2.79705e-06	5.84287e-07	8.19044e-07	2.71102e-06	3.269e-06	2.73676e-06	2.77051e-06	4.03534e-07	3.42522e-07	2.79038e-06	3.95259e-06	9.36548e-07	3.1087e-06	3.77254e-06	4.46333e-07	3.13205e-06	4.41622e-07	4.63153e-07	3.18928e-06	5.89082e-07	5.22559e-07	7.57478e-07	2.45911e-06	1.05577e-06	2.74253e-06	2.44978e-07	4.07911e-07	4.86308e-07	5.00772e-07	7.46206e-07	3.64343e-07
MLTP2_f	2.79705e-06	5.84287e-07	8.19044e-07	2.71102e-06	3.269e-06	2.73676e-06	2.77051e-06	4.03534e-07	3.42522e-07	2.79038e-06	3.95259e-06	9.36548e-07	3.1087e-06	3.77254e-06	4.46333e-07	3.13205e-06	4.41622e-07	4.63153e-07	3.18928e-06	5.89082e-07	5.22559e-07	7.57478e-07	2.45911e-06	1.05577e-06	2.74253e-06	2.44978e-07	4.07911e-07	4.86308e-07	5.00772e-07	7.46206e-07	3.64343e-07
MLTP3_f	2.79705e-06	5.84287e-07	8.19044e-07	2.71102e-06	3.269e-06	2.73676e-06	2.77051e-06	4.03534e-07	3.42522e-07	2.79038e-06	3.95259e-06	9.36548e-07	3.1087e-06	3.77254e-06	4.46333e-07	3.13205e-06	4.41622e-07	4.63153e-07	3.18928e-06	5.89082e-07	5.22559e-07	7.57478e-07	2.45911e-06	1.05577e-06	2.74253e-06	2.44978e-07	4.07911e-07	4.86308e-07	5.00772e-07	7.46206e-07	3.64343e-07
LPLIPAL1G181pp	1.03286e-06	4.62647e-07	3.94184e-07		1.01861e-06			3.2407e-07	3.78642e-07		9.7841e-07	4.19223e-07		7.94593e-07	4.6799e-07		4.86612e-07	2.48593e-07		3.76877e-07	3.7406e-07	3.90776e-07	7.4679e-07	3.29321e-07		5.51331e-07	2.59911e-07	2.97823e-07	3.7238e-07	2.50764e-07	3.4484e-07
MOAT		6.04362e-08	6.74715e-08									7.11809e-08			6.50931e-08		5.39645e-08	5.13921e-08		6.70093e-08	7.06949e-08			1.08701e-07				5.45185e-08			7.66948e-08
MOAT2		6.04362e-08	6.74715e-08									7.11809e-08			6.50931e-08		5.39645e-08	5.13921e-08		6.70093e-08	7.06949e-08			1.08701e-07				5.45185e-08			7.66948e-08
MN6PP		7.74918e-08	7.82611e-08	2.39957e-07		2.5007e-07		1.48681e-07	1.45139e-07	2.62856e-07		7.00487e-08			1.54662e-07	3.01485e-07	1.04522e-07	1.58096e-07	3.51266e-07	1.1343e-07	1.4524e-07	1.44535e-07		1.38163e-07	3.27138e-07	4.12907e-07	2.73654e-07	2.40045e-07	3.1344e-07	2.10678e-07	2.8785e-07
MOCDS		5.63047e-08										8.52913e-08																7.82431e-08
MOCOS	1.33442e-06	5.70092e-07	6.29331e-07	1.0298e-06	1.18749e-06	1.05932e-06	1.05738e-06	9.37329e-07	9.51058e-07	1.02598e-06	1.26614e-06	5.96075e-07	1.01141e-06	1.15906e-06	8.83628e-07	9.78822e-07	8.48753e-07	6.40382e-07	9.84112e-07	8.57964e-07	8.1849e-07	7.92377e-07	1.14849e-06	5.97828e-07	9.71143e-07	9.68494e-07	9.41657e-07	9.54278e-07	1.59983e-06	7.204e-07	1.09058e-06
MOHMT	1.48587e-05	5.49204e-06	4.91739e-06	7.93374e-06	1.37956e-05	7.98779e-06	7.92001e-06	3.38428e-06	5.79742e-06	7.82988e-06	1.09617e-05	4.83793e-06	7.6871e-06	1.08892e-05	4.19996e-06	7.02124e-06	4.97312e-06	3.53453e-06	7.04043e-06	4.26725e-06	4.28178e-06	3.87711e-06	1.01488e-05	4.61112e-06	6.45168e-06	3.36992e-06	4.10875e-06	4.56992e-06	3.67343e-06	3.78135e-06	4.73784e-06
MPTAT	9.73931e-07	5.4186e-08	5.92946e-08		8.58096e-07	4.80861e-07	4.54265e-07		1.05342e-07		8.36559e-07	5.64835e-08		6.52944e-07	9.74787e-08		1.34773e-07			1.22553e-07	8.31413e-08		6.05493e-07	6.31704e-08				8.36116e-08
MNNH	4.24238e-06	1.37303e-06	1.40035e-06	1.91745e-06	2.9313e-06	1.77819e-06	2.10454e-06	9.50262e-07	7.60194e-07	2.02033e-06	1.99174e-06	1.00769e-06	1.2911e-06	1.33699e-06	6.68483e-07	1.41233e-06	1.00554e-06	7.43634e-07	9.39264e-07	8.59981e-07	9.41144e-07	1.10621e-06	8.5392e-07	7.80118e-07	5.65934e-07	4.46814e-07	5.16071e-07	6.9951e-07	5.43432e-07	6.11329e-07	4.95882e-07
MPTSS		8.72908e-08						7.08342e-08	1.42163e-07			1.36303e-07			8.6811e-08			1.07855e-07		1.10818e-07	6.73784e-08			9.60744e-08				1.66196e-07			6.18861e-08
NH4tpp_f		7.74653e-08																										9.4083e-08	8.03049e-08
MTAN	2.74507e-06	3.01111e-06	3.34503e-06	1.99469e-06	2.94514e-06	2.19704e-06	2.25761e-06	4.91504e-06	2.96265e-06	2.14215e-06	3.13042e-06	3.56838e-06	2.36412e-06	3.08161e-06	3.96309e-06	2.48245e-06	3.53503e-06	4.02812e-06	2.1363e-06	3.96008e-06	3.80466e-06	3.55074e-06	3.6864e-06	4.28328e-06	2.15981e-06	8.7303e-06	5.05787e-06	3.86183e-06	6.76663e-06	4.26077e-06	3.91317e-06
MTHFC_f	1.81965e-06	1.86378e-06	2.0061e-06	1.51376e-06	2.07874e-06	1.57946e-06	1.70359e-06	2.56228e-06	2.68344e-06	1.69857e-06	2.32883e-06	2.25854e-06	1.78643e-06	2.53056e-06	2.7675e-06	1.8075e-06	2.74171e-06	2.70133e-06	1.83225e-06	3.58182e-06	3.02934e-06	2.50062e-06	2.5216e-06	2.61322e-06	1.98956e-06	4.50102e-06	3.6784e-06	3.29698e-06	4.77802e-06	3.00799e-06	3.82317e-06
MTHFD_f	1.81965e-06	1.86378e-06	2.0061e-06	1.51376e-06	2.07874e-06	1.57946e-06	1.70359e-06	2.56228e-06	2.68344e-06	1.69857e-06	2.32883e-06	2.25854e-06	1.78643e-06	2.53056e-06	2.7675e-06	1.8075e-06	2.74171e-06	2.70133e-06	1.83225e-06	3.58182e-06	3.02934e-06	2.50062e-06	2.5216e-06	2.61322e-06	1.98956e-06	4.50102e-06	3.6784e-06	3.29698e-06	4.77802e-06	3.00799e-06	3.82317e-06
MTHFR2	3.50414e-06	2.44767e-06	3.00385e-06	4.46385e-06	5.13182e-06	4.40104e-06	5.21882e-06	4.91798e-06	4.87735e-06	6.09275e-06	7.5229e-06	2.73668e-06	6.50559e-06	9.58156e-06	3.89878e-06	8.00689e-06	4.01099e-06	4.51837e-06	8.49782e-06	4.60845e-06	6.40522e-06	5.13545e-06	9.43176e-06	4.61073e-06	8.73268e-06	5.64113e-06	6.75439e-06	7.77005e-06	8.14155e-06	7.23261e-06	6.35586e-06
NI2abcpp				1.06928e-06		2.12027e-06	1.0668e-06			9.0059e-07			9.33737e-07			1.05945e-06			2.71165e-06						3.07336e-06
MTRPOX	1.38293e-06	7.05292e-07	7.30792e-07	1.20177e-06	1.64972e-06	1.28606e-06	1.34063e-06	8.21936e-07	7.48052e-07	1.2237e-06	1.43883e-06	7.63974e-07	1.16206e-06	1.3715e-06	1.072e-06	1.13192e-06	8.97428e-07	9.42513e-07	1.13964e-06	8.8297e-07	1.01702e-06	9.44327e-07	1.49509e-06	7.62048e-07	1.10439e-06	1.37687e-06	9.22431e-07	1.4408e-06	1.1733e-06	9.44032e-07	1.15182e-06
NI2tpp	2.13158e-06	1.73946e-06	1.52359e-06	6.89753e-07	1.60267e-06	8.64386e-07	8.38633e-07	8.00715e-07	4.26227e-07	6.77676e-07	9.43438e-07	9.48394e-07	6.14002e-07	6.52944e-07	7.02277e-07	5.69734e-07	4.53191e-07	4.1884e-07	5.22982e-07	7.95795e-07	6.32594e-07	6.17746e-07	6.87312e-07	9.38783e-07	5.5496e-07	2.64258e-07	3.30719e-07	4.89515e-07	2.90221e-07	5.03058e-07	6.0086e-07
NACODA	1.93055e-06	2.53771e-06	2.05714e-06	1.11834e-06	1.98741e-06	1.13548e-06	1.09835e-06	3.00413e-06	1.75118e-06	1.1275e-06	2.17878e-06	1.62385e-06	1.38725e-06	2.61173e-06	2.67464e-06	1.41626e-06	1.80472e-06	1.80397e-06	1.47827e-06	1.84795e-06	2.62558e-06	2.24276e-06	2.99018e-06	2.44414e-06	1.65107e-06	4.73406e-06	2.76789e-06	3.79964e-06	4.26229e-06	3.11679e-06	3.72767e-06
NADH10	1.77461e-06	9.5048e-07	8.08061e-07	7.7807e-07	1.57776e-06	8.40222e-07	8.45804e-07	8.31271e-07	5.15555e-07	8.61433e-07	1.57857e-06	6.94973e-07	1.13165e-06	1.58053e-06	1.1289e-06	1.01907e-06	6.02505e-07	8.02672e-07	1.22314e-06	8.38701e-07	8.46051e-07	6.93778e-07	2.111e-06	1.22321e-06	1.51933e-06	1.68678e-06	2.69681e-06	1.17379e-06	1.51925e-06	1.92354e-06	1.94641e-06
NMNPtpp		1.48283e-07	1.47692e-07					8.17177e-08	6.53277e-08			1.06237e-07			8.65493e-08		5.42023e-08	5.95641e-08		9.26491e-08	6.74737e-08	8.85545e-08		1.14519e-07		8.97452e-08	7.08439e-08	1.06202e-07	1.07817e-07	8.85859e-08	1.60887e-07
NNAM	1.12992e-06		5.43836e-08		9.74334e-07				1.11009e-07		8.67405e-07	7.08035e-08		8.74047e-07	5.41839e-08		1.01213e-07			1.30408e-07	7.9558e-08		8.12255e-07	5.55009e-08				6.05427e-08	5.10578e-08	5.17133e-08
NADH5	1.77461e-06	9.5048e-07	8.08061e-07	7.7807e-07	1.57776e-06	8.40222e-07	8.45804e-07	8.31271e-07	5.15555e-07	8.61433e-07	1.57857e-06	6.94973e-07	1.13165e-06	1.58053e-06	1.1289e-06	1.01907e-06	6.02505e-07	8.02672e-07	1.22314e-06	8.38701e-07	8.46051e-07	6.93778e-07	2.111e-06	1.22321e-06	1.51933e-06	1.68678e-06	2.69681e-06	1.17379e-06	1.51925e-06	1.92354e-06	1.94641e-06
NADH9	1.77461e-06	9.5048e-07	8.08061e-07	7.7807e-07	1.57776e-06	8.40222e-07	8.45804e-07	8.31271e-07	5.15555e-07	8.61433e-07	1.57857e-06	6.94973e-07	1.13165e-06	1.58053e-06	1.1289e-06	1.01907e-06	6.02505e-07	8.02672e-07	1.22314e-06	8.38701e-07	8.46051e-07	6.93778e-07	2.111e-06	1.22321e-06	1.51933e-06	1.68678e-06	2.69681e-06	1.17379e-06	1.51925e-06	1.92354e-06	1.94641e-06
NADK	5.06011e-07				5.20403e-07						3.86402e-07			3.38549e-07									3.12433e-07
NNATr_f								6.7305e-08	5.38198e-08								6.16115e-08	5.91935e-08			5.07768e-08	6.57773e-08				8.41902e-08	9.17832e-08	7.08901e-08	9.58129e-08	8.2007e-08	8.05785e-08
NNDMBRT		8.09347e-08	8.48172e-08						1.35643e-07			1.26008e-07			1.54943e-07		1.26908e-07	6.36013e-08		1.22956e-07	1.50653e-07	8.27029e-08		1.16558e-07		7.30623e-08	1.06627e-07	1.47521e-07	8.22971e-08	6.58742e-08	7.95823e-08
NADPHQR2	1.37598e-06	6.53649e-07	8.44688e-07	4.60344e-06	2.18668e-06	5.16048e-06	4.20444e-06	7.13624e-07	9.66372e-07	3.86003e-06	1.84989e-06	9.07971e-07	3.41736e-06	1.08302e-06	8.92625e-07	3.42121e-06	8.3338e-07	1.0294e-06	3.13061e-06	1.08515e-06	1.1039e-06	1.02733e-06	9.99695e-07	1.04941e-06	2.83346e-06	2.23804e-06	1.40092e-06	7.9276e-07	1.83776e-06	1.33389e-06	1.91845e-06
NADPHQR3	1.37598e-06	6.53649e-07	8.44688e-07	4.60344e-06	2.18668e-06	5.16048e-06	4.20444e-06	7.13624e-07	9.66372e-07	3.86003e-06	1.84989e-06	9.07971e-07	3.41736e-06	1.08302e-06	8.92625e-07	3.42121e-06	8.3338e-07	1.0294e-06	3.13061e-06	1.08515e-06	1.1039e-06	1.02733e-06	9.99695e-07	1.04941e-06	2.83346e-06	2.23804e-06	1.40092e-06	7.9276e-07	1.83776e-06	1.33389e-06	1.91845e-06
NNDPR	1.99642e-06	7.6986e-07	7.52758e-07	8.368e-07	2.01509e-06	8.97154e-07	8.66303e-07	1.15735e-06	8.8538e-07	8.37618e-07	1.79233e-06	8.38719e-07	7.8556e-07	1.53041e-06	1.20183e-06	7.53462e-07	9.71461e-07	1.09144e-06	7.64545e-07	9.30044e-07	1.07035e-06	1.16091e-06	1.59774e-06	8.05933e-07	7.66786e-07	9.3567e-07	1.44674e-06	1.11831e-06	1.13294e-06	1.11241e-06	7.99858e-07
NADPHQR4	1.37598e-06	6.53649e-07	8.44688e-07	4.60344e-06	2.18668e-06	5.16048e-06	4.20444e-06	7.13624e-07	9.66372e-07	3.86003e-06	1.84989e-06	9.07971e-07	3.41736e-06	1.08302e-06	8.92625e-07	3.42121e-06	8.3338e-07	1.0294e-06	3.13061e-06	1.08515e-06	1.1039e-06	1.02733e-06	9.99695e-07	1.04941e-06	2.83346e-06	2.23804e-06	1.40092e-06	7.9276e-07	1.83776e-06	1.33389e-06	1.91845e-06
NADS1	7.34794e-06	4.64024e-06	4.85272e-06	6.57997e-06	7.07495e-06	6.7163e-06	6.69415e-06	5.84848e-06	5.14712e-06	6.54988e-06	7.78808e-06	4.22699e-06	6.08455e-06	6.52074e-06	4.40276e-06	6.60151e-06	4.66322e-06	4.18915e-06	6.42319e-06	4.89342e-06	5.87913e-06	5.07854e-06	7.62424e-06	4.88203e-06	6.60716e-06	8.21304e-06	6.37092e-06	6.97876e-06	7.13925e-06	5.64439e-06	5.92426e-06
NAMNPP	2.02067e-06	6.89402e-07	7.40928e-07	1.66298e-06	2.4026e-06	1.82298e-06	1.84133e-06	8.20775e-07	8.04257e-07	1.83067e-06	2.26714e-06	7.75149e-07	1.80218e-06	1.98988e-06	1.1308e-06	1.67179e-06	9.81089e-07	9.17022e-07	1.92813e-06	1.00452e-06	1.075e-06	7.9335e-07	2.23297e-06	8.97836e-07	1.77355e-06	8.24498e-07	9.81462e-07	1.05026e-06	8.46533e-07	8.78498e-07	8.81197e-07
NAt3_1p5pp													2.84694e-07												5.41086e-07
NODOx		1.07392e-07	1.72392e-07					1.22451e-07	9.66351e-08			2.08427e-07			1.70522e-07		2.02724e-07	2.07226e-07		2.07519e-07	1.59497e-07	2.68237e-07		2.69929e-07		1.83045e-06	3.02277e-07	2.63751e-07	2.40399e-07	2.20351e-07	3.8827e-07
NODOy		1.07392e-07	1.72392e-07					1.22451e-07	9.66351e-08			2.08427e-07			1.70522e-07		2.02724e-07	2.07226e-07		2.07519e-07	1.59497e-07	2.68237e-07		2.69929e-07		1.83045e-06	3.02277e-07	2.63751e-07	2.40399e-07	2.20351e-07	3.8827e-07
NTD10		2.98076e-07	3.04819e-07					2.68901e-07	2.9159e-07			2.65498e-07			3.74255e-07		3.56673e-07	2.94115e-07		2.62544e-07	2.81884e-07	2.93148e-07		2.08311e-07		1.96101e-07	2.76973e-07	2.84659e-07	1.31054e-07	1.9016e-07	1.99842e-07
NTD11		2.98076e-07	3.04819e-07					2.68901e-07	2.9159e-07			2.65498e-07			3.74255e-07		3.56673e-07	2.94115e-07		2.62544e-07	2.81884e-07	2.93148e-07		2.08311e-07		1.96101e-07	2.76973e-07	2.84659e-07	1.31054e-07	1.9016e-07	1.99842e-07
NTD4		2.98076e-07	3.04819e-07					2.68901e-07	2.9159e-07			2.65498e-07			3.74255e-07		3.56673e-07	2.94115e-07		2.62544e-07	2.81884e-07	2.93148e-07		2.08311e-07		1.96101e-07	2.76973e-07	2.84659e-07	1.31054e-07	1.9016e-07	1.99842e-07
NTP11		3.63465e-07	3.80056e-07					4.87984e-07	5.13848e-07			4.82647e-07			4.13082e-07		6.47654e-07	5.54859e-07		7.74015e-07	5.44497e-07			5.19805e-07	3.20892e-07	5.16143e-07		7.35797e-07	7.73441e-07		6.47735e-07
NTP12		3.63465e-07	3.80056e-07					4.87984e-07	5.13848e-07			4.82647e-07			4.13082e-07		6.47654e-07	5.54859e-07		7.74015e-07	5.44497e-07			5.19805e-07	3.20892e-07	5.16143e-07		7.35797e-07	7.73441e-07		6.47735e-07
NTD7		2.98076e-07	3.04819e-07					2.68901e-07	2.9159e-07			2.65498e-07			3.74255e-07		3.56673e-07	2.94115e-07		2.62544e-07	2.81884e-07	2.93148e-07		2.08311e-07		1.96101e-07	2.76973e-07	2.84659e-07	1.31054e-07	1.9016e-07	1.99842e-07
NTP3	1.38293e-06	4.9644e-07	4.09982e-07	1.02698e-06	1.27051e-06	1.00186e-06	9.89683e-07	4.91923e-07	4.29618e-07	1.13239e-06	1.07497e-06	4.25324e-07	9.26091e-07	8.72286e-07	6.24403e-07	9.41775e-07	5.71996e-07	4.73314e-07	9.22356e-07	5.76733e-07	6.23712e-07	4.99248e-07	9.13447e-07	4.63911e-07	7.56953e-07	5.30229e-07	5.75571e-07	6.63418e-07	4.91756e-07	4.7902e-07	7.298e-07
NTP3pp																													1.34849e-07		5.09948e-08
NTP5	1.38293e-06	4.9644e-07	4.09982e-07	1.02698e-06	1.27051e-06	1.00186e-06	9.89683e-07	4.91923e-07	4.29618e-07	1.13239e-06	1.07497e-06	4.25324e-07	9.26091e-07	8.72286e-07	6.24403e-07	9.41775e-07	5.71996e-07	4.73314e-07	9.22356e-07	5.76733e-07	6.23712e-07	4.99248e-07	9.13447e-07	4.63911e-07	7.56953e-07	5.30229e-07	5.75571e-07	6.63418e-07	4.91756e-07	4.7902e-07	7.298e-07
NTPP10	8.83809e-07	5.40245e-07	6.18686e-07	1.31886e-06	1.06843e-06	1.10812e-06	1.25384e-06	6.25736e-07	7.01714e-07	1.39803e-06	1.25793e-06	6.12366e-07	1.42198e-06	1.27479e-06	9.17181e-07	1.37277e-06	8.06596e-07	8.65142e-07	1.47495e-06	9.05787e-07	8.97915e-07	9.16937e-07	1.34036e-06	7.24243e-07	1.48435e-06	7.64151e-07	6.78554e-07	1.1992e-06	5.27134e-07	7.93125e-07	5.178e-07
NTD9		2.98076e-07	3.04819e-07					2.68901e-07	2.9159e-07			2.65498e-07			3.74255e-07		3.56673e-07	2.94115e-07		2.62544e-07	2.81884e-07	2.93148e-07		2.08311e-07		1.96101e-07	2.76973e-07	2.84659e-07	1.31054e-07	1.9016e-07	1.99842e-07
NTPP11	8.83809e-07	5.40245e-07	6.18686e-07	1.31886e-06	1.06843e-06	1.10812e-06	1.25384e-06	6.25736e-07	7.01714e-07	1.39803e-06	1.25793e-06	6.12366e-07	1.42198e-06	1.27479e-06	9.17181e-07	1.37277e-06	8.06596e-07	8.65142e-07	1.47495e-06	9.05787e-07	8.97915e-07	9.16937e-07	1.34036e-06	7.24243e-07	1.48435e-06	7.64151e-07	6.78554e-07	1.1992e-06	5.27134e-07	7.93125e-07	5.178e-07
OPMEACPS	2.69342e-05	2.5156e-05	2.42548e-05	6.4073e-05	2.20276e-05	6.35841e-05	6.61559e-05	2.72975e-05	2.39174e-05	6.26554e-05	1.4867e-05	2.38203e-05	5.44708e-05	1.30864e-05	2.8415e-05	5.12945e-05	2.5713e-05	2.76101e-05	4.82687e-05	2.60482e-05	2.66087e-05	2.39796e-05	1.13181e-05	2.38203e-05	4.35787e-05	2.36287e-05	2.22458e-05	2.38618e-05	2.66307e-05	2.10928e-05	2.58048e-05
OROTt2_2pp	2.54752e-06	1.55143e-06	1.36544e-06	6.09938e-06		5.1118e-06		5.53422e-07	4.53509e-07	5.71114e-06		8.44757e-07	2.89483e-06		2.54032e-07	2.72694e-06	1.18118e-06	1.1064e-06		2.4063e-07	1.85705e-07	3.8906e-07		4.79343e-07	1.15335e-06	1.7004e-07	1.00837e-07	6.5238e-08	9.48683e-08	1.24472e-07	9.87813e-08
NTPP9	8.83809e-07	5.40245e-07	6.18686e-07	1.31886e-06	1.06843e-06	1.10812e-06	1.25384e-06	6.25736e-07	7.01714e-07	1.39803e-06	1.25793e-06	6.12366e-07	1.42198e-06	1.27479e-06	9.17181e-07	1.37277e-06	8.06596e-07	8.65142e-07	1.47495e-06	9.05787e-07	8.97915e-07	9.16937e-07	1.34036e-06	7.24243e-07	1.48435e-06	7.64151e-07	6.78554e-07	1.1992e-06	5.27134e-07	7.93125e-07	5.178e-07
P5CD		2.52206e-07	2.60693e-07					1.75867e-07	2.56344e-07			3.15796e-07			2.41533e-07		2.44029e-07	2.22575e-07		3.30994e-07	2.5619e-07	2.16754e-07		3.15852e-07		2.81247e-07	2.97858e-07	2.27447e-07	3.06536e-07	2.31231e-07	1.90369e-07
P5CR	6.24921e-06	2.06964e-06	1.72516e-06	5.35054e-06	4.87992e-06	5.45999e-06	4.86289e-06	1.52324e-06	1.02266e-06	4.84818e-06	3.59497e-06	1.48465e-06	4.41416e-06	3.20595e-06	8.08592e-07	4.07792e-06	1.09064e-06	7.83714e-07	3.85183e-06	1.01757e-06	8.57774e-07	7.17203e-07	3.06309e-06	1.33011e-06	3.7099e-06	1.30286e-06	9.81444e-07	9.71979e-07	9.93576e-07	6.2447e-07	1.11459e-06
PA120abcpp	3.466e-07	3.36186e-07	3.32132e-07	2.79468e-07	3.45996e-07	2.93356e-07	2.84608e-07	1.54829e-07	1.78699e-07	3.08764e-07	3.14496e-07	3.18438e-07	2.85954e-07	3.07451e-07	2.35776e-07	2.83277e-07	1.80536e-07	1.94412e-07	3.42211e-07	3.03145e-07	2.23559e-07	2.4626e-07	2.49936e-07	2.83491e-07	2.91791e-07	1.60463e-07	2.53094e-07	2.68535e-07	1.40551e-07	2.9039e-07	1.1381e-07
PA140abcpp	3.466e-07	3.36186e-07	3.32132e-07	2.79468e-07	3.45996e-07	2.93356e-07	2.84608e-07	1.54829e-07	1.78699e-07	3.08764e-07	3.14496e-07	3.18438e-07	2.85954e-07	3.07451e-07	2.35776e-07	2.83277e-07	1.80536e-07	1.94412e-07	3.42211e-07	3.03145e-07	2.23559e-07	2.4626e-07	2.49936e-07	2.83491e-07	2.91791e-07	1.60463e-07	2.53094e-07	2.68535e-07	1.40551e-07	2.9039e-07	1.1381e-07
PA141abcpp	3.466e-07	3.36186e-07	3.32132e-07	2.79468e-07	3.45996e-07	2.93356e-07	2.84608e-07	1.54829e-07	1.78699e-07	3.08764e-07	3.14496e-07	3.18438e-07	2.85954e-07	3.07451e-07	2.35776e-07	2.83277e-07	1.80536e-07	1.94412e-07	3.42211e-07	3.03145e-07	2.23559e-07	2.4626e-07	2.49936e-07	2.83491e-07	2.91791e-07	1.60463e-07	2.53094e-07	2.68535e-07	1.40551e-07	2.9039e-07	1.1381e-07
O16AT		4.18313e-07	3.60775e-07					2.67285e-07	2.63411e-07			3.8488e-07			2.02203e-07		2.86642e-07	2.71315e-07		2.94714e-07	1.34928e-07	2.3347e-07		1.9632e-07			1.42139e-07	7.30162e-08	9.60705e-08	1.22279e-07	6.29836e-08
PA160abcpp	3.466e-07	3.36186e-07	3.32132e-07	2.79468e-07	3.45996e-07	2.93356e-07	2.84608e-07	1.54829e-07	1.78699e-07	3.08764e-07	3.14496e-07	3.18438e-07	2.85954e-07	3.07451e-07	2.35776e-07	2.83277e-07	1.80536e-07	1.94412e-07	3.42211e-07	3.03145e-07	2.23559e-07	2.4626e-07	2.49936e-07	2.83491e-07	2.91791e-07	1.60463e-07	2.53094e-07	2.68535e-07	1.40551e-07	2.9039e-07	1.1381e-07
PA161abcpp	3.466e-07	3.36186e-07	3.32132e-07	2.79468e-07	3.45996e-07	2.93356e-07	2.84608e-07	1.54829e-07	1.78699e-07	3.08764e-07	3.14496e-07	3.18438e-07	2.85954e-07	3.07451e-07	2.35776e-07	2.83277e-07	1.80536e-07	1.94412e-07	3.42211e-07	3.03145e-07	2.23559e-07	2.4626e-07	2.49936e-07	2.83491e-07	2.91791e-07	1.60463e-07	2.53094e-07	2.68535e-07	1.40551e-07	2.9039e-07	1.1381e-07
PA180abcpp	3.466e-07	3.36186e-07	3.32132e-07	2.79468e-07	3.45996e-07	2.93356e-07	2.84608e-07	1.54829e-07	1.78699e-07	3.08764e-07	3.14496e-07	3.18438e-07	2.85954e-07	3.07451e-07	2.35776e-07	2.83277e-07	1.80536e-07	1.94412e-07	3.42211e-07	3.03145e-07	2.23559e-07	2.4626e-07	2.49936e-07	2.83491e-07	2.91791e-07	1.60463e-07	2.53094e-07	2.68535e-07	1.40551e-07	2.9039e-07	1.1381e-07
O16GALFT	6.10022e-07	7.03703e-07	9.19635e-07	2.11855e-06	6.97527e-07	2.2257e-06	2.58296e-06	7.99167e-07	8.29679e-07	2.69169e-06	8.20105e-07	1.07319e-06	2.95985e-06	8.51605e-07	1.13178e-06	3.18503e-06	9.59059e-07	1.10451e-06	3.19667e-06	1.0786e-06	1.07443e-06	1.11991e-06	9.40217e-07	1.21378e-06	3.66013e-06	7.70662e-07	1.22132e-06	1.39874e-06	1.07239e-06	1.28253e-06	1.0499e-06
O16GLCT1	5.33788e-07	1.12583e-07	1.29621e-07	6.28828e-07		6.17885e-07	7.22659e-07	5.88805e-08	9.11874e-08	7.57133e-07		1.67102e-07	6.72361e-07		1.01142e-07	7.22145e-07	1.13555e-07	6.2002e-08	9.32849e-07	1.24108e-07	1.15182e-07	6.93225e-08		1.8302e-07	8.2499e-07		7.77515e-08	1.08878e-07		6.80331e-08	5.24301e-08
PA181abcpp	3.466e-07	3.36186e-07	3.32132e-07	2.79468e-07	3.45996e-07	2.93356e-07	2.84608e-07	1.54829e-07	1.78699e-07	3.08764e-07	3.14496e-07	3.18438e-07	2.85954e-07	3.07451e-07	2.35776e-07	2.83277e-07	1.80536e-07	1.94412e-07	3.42211e-07	3.03145e-07	2.23559e-07	2.4626e-07	2.49936e-07	2.83491e-07	2.91791e-07	1.60463e-07	2.53094e-07	2.68535e-07	1.40551e-07	2.9039e-07	1.1381e-07
OAADC	1.35486e-05	3.31207e-06	4.28353e-06	1.34301e-05	1.27991e-05	1.31574e-05	1.27389e-05	4.63781e-06	5.14671e-06	1.29111e-05	1.31157e-05	5.01263e-06	1.22187e-05	1.25215e-05	5.13119e-06	1.21589e-05	4.44171e-06	5.31603e-06	1.32066e-05	5.76781e-06	4.15501e-06	4.51386e-06	1.52723e-05	5.41412e-06	1.30343e-05	8.7007e-06	6.12168e-06	6.44067e-06	8.9209e-06	6.08419e-06	6.66725e-06
OCDCAtexi	5.92661e-07	1.04238e-05	9.21243e-06	8.01738e-06	3.9858e-07	8.307e-06	6.50342e-06	7.48051e-06	4.76071e-06	5.32976e-06	2.13757e-07	7.07784e-06	3.74533e-06	9.32921e-08	4.94893e-06	2.76576e-06	7.80636e-06	4.1539e-06	1.60804e-06	3.16797e-06	2.53213e-06	4.91765e-06		3.04907e-06	1.09599e-06	6.38533e-07	1.00287e-06	8.37002e-07	7.16046e-07	1.08175e-06	7.74091e-07
PANTS	5.73273e-06	2.16294e-06	2.18316e-06	8.18481e-06	5.26471e-06	8.31842e-06	8.10854e-06	2.33999e-06	2.38831e-06	7.54274e-06	4.61036e-06	1.95336e-06	7.32828e-06	4.09207e-06	2.85896e-06	6.86903e-06	2.35275e-06	2.03115e-06	6.71451e-06	2.25189e-06	2.59013e-06	1.9035e-06	4.28892e-06	2.07299e-06	6.93787e-06	2.59552e-06	2.39733e-06	2.2781e-06	2.67398e-06	2.23673e-06	2.55139e-06
OCDCEAtexi	5.92661e-07	1.04238e-05	9.21243e-06	8.01738e-06	3.9858e-07	8.307e-06	6.50342e-06	7.48051e-06	4.76071e-06	5.32976e-06	2.13757e-07	7.07784e-06	3.74533e-06	9.32921e-08	4.94893e-06	2.76576e-06	7.80636e-06	4.1539e-06	1.60804e-06	3.16797e-06	2.53213e-06	4.91765e-06		3.04907e-06	1.09599e-06	6.38533e-07	1.00287e-06	8.37002e-07	7.16046e-07	1.08175e-06	7.74091e-07
OCTDPS	1.2443e-06	1.32499e-07	1.25968e-07		1.23454e-06	3.66705e-07		7.34526e-08	1.41791e-07	4.47592e-07	1.48608e-06	1.17768e-07	4.46892e-07	1.34041e-06	1.50072e-07		1.52464e-07	9.49242e-08	3.55262e-07	1.64383e-07	1.13295e-07	1.02259e-07	1.59326e-06	1.01892e-07	3.9086e-07	5.96798e-08	9.17291e-08	1.45412e-07	7.75571e-08	9.41108e-08	6.87923e-08
OCTNLL		8.30799e-08	9.56794e-08	2.7871e-07		1.74396e-07	2.63092e-07	1.47566e-07	1.0228e-07	2.80097e-07		1.16531e-07	2.97297e-07		1.5122e-07	2.5219e-07	1.30295e-07	1.58389e-07		1.76559e-07	1.41352e-07	1.26351e-07		1.226e-07	2.53134e-07	1.80573e-07	1.66198e-07	1.10384e-07	8.47186e-08	1.30184e-07	1.09402e-07
OGMEACPD	1.00063e-05	7.5692e-06	7.95102e-06	9.49796e-06	1.35133e-05	9.22482e-06	1.04041e-05	8.3981e-06	6.10967e-06	1.05096e-05	1.56748e-05	8.0741e-06	1.12838e-05	1.73512e-05	6.67915e-06	1.22848e-05	6.08985e-06	7.79599e-06	1.23437e-05	8.93486e-06	8.02611e-06	9.2297e-06	2.03943e-05	9.35244e-06	1.29173e-05	1.09446e-05	1.02394e-05	8.73461e-06	8.83325e-06	9.57195e-06	9.73941e-06
OGMEACPR	1.8297e-05	4.62713e-06	4.6439e-06	2.07657e-05	1.74549e-05	2.06593e-05	2.19867e-05	5.76314e-06	5.51645e-06	2.14709e-05	1.75329e-05	5.20199e-06	2.23098e-05	1.7783e-05	6.73744e-06	2.17562e-05	6.64459e-06	8.18844e-06	2.17219e-05	6.75161e-06	6.65496e-06	6.66846e-06	1.90718e-05	5.5963e-06	2.08266e-05	6.53511e-06	6.91229e-06	8.28372e-06	6.66405e-06	6.64867e-06	5.46367e-06
OGMEACPS	8.80362e-06	2.90398e-06	3.00965e-06	4.79073e-06	8.45617e-06	4.50952e-06	4.6255e-06	2.65201e-06	3.24074e-06	4.38848e-06	7.85998e-06	2.88758e-06	4.15678e-06	7.10977e-06	3.92837e-06	4.11679e-06	3.32324e-06	2.37702e-06	4.22687e-06	3.41893e-06	3.61087e-06	2.61817e-06	7.84741e-06	2.71994e-06	4.19986e-06	2.7171e-06	2.96303e-06	3.75689e-06	3.59689e-06	2.6845e-06	2.77429e-06
OHPBAT_f	2.12674e-05	8.6374e-06	1.14651e-05	3.16937e-05	2.84548e-05	3.19849e-05	3.41649e-05	1.82056e-05	1.75072e-05	3.5109e-05	3.02396e-05	1.26264e-05	3.58166e-05	3.00299e-05	1.75547e-05	3.68715e-05	1.5246e-05	1.95944e-05	3.88173e-05	2.04106e-05	1.84612e-05	1.8782e-05	4.0265e-05	1.43472e-05	4.2167e-05	3.11266e-05	2.82722e-05	3.21585e-05	3.65988e-05	2.65829e-05	3.15612e-05
OHPHM	1.77461e-06	1.12072e-06	1.59362e-06	1.79771e-06	2.15623e-06	2.37463e-06	2.1126e-06	1.22488e-06	2.1324e-06	2.31588e-06	2.33291e-06	1.66832e-06	2.35479e-06	2.25245e-06	1.74936e-06	2.67668e-06	2.29474e-06	2.07078e-06	2.31082e-06	2.03937e-06	2.13026e-06	1.98813e-06	2.43677e-06	1.93065e-06	2.38268e-06	1.64028e-06	1.6313e-06	2.36494e-06	1.41964e-06	1.46618e-06	1.03307e-06
OMBZLM	3.36204e-06	1.42353e-06	1.50073e-06	4.13107e-06	3.72016e-06	4.1594e-06	3.8858e-06	1.36773e-06	1.25044e-06	4.26076e-06	3.4038e-06	1.60424e-06	4.62327e-06	3.31821e-06	1.63542e-06	4.29799e-06	1.58262e-06	1.63622e-06	4.2896e-06	1.59074e-06	1.48772e-06	1.29527e-06	3.35615e-06	1.49997e-06	4.36804e-06	1.00695e-06	1.36301e-06	1.64631e-06	1.11068e-06	1.42105e-06	1.71049e-06
OMMBLHX	4.40194e-07	1.004e-07	8.32205e-08		3.59834e-07	2.38317e-07		6.56201e-08	5.26165e-08		3.04181e-07	6.6128e-08		3.02268e-07			5.47966e-08	5.60339e-08	3.2973e-07	7.41922e-08		5.4322e-08	2.97538e-07	7.97627e-08			5.11851e-08	5.49792e-08	6.80084e-08	5.15943e-08	5.99611e-08
PAPPT3		5.12728e-08	5.34401e-08									5.29821e-08			6.67637e-08									6.39748e-08					5.16417e-08		6.67998e-08
OMPDC	8.56083e-07	7.52566e-07	7.68338e-07	1.15566e-06	1.13762e-06	1.19815e-06	1.41519e-06	1.77882e-06	1.28148e-06	1.39351e-06	1.48814e-06	9.88335e-07	1.45597e-06	1.55291e-06	1.90833e-06	1.54076e-06	2.03367e-06	2.44784e-06	1.75992e-06	2.26744e-06	2.36139e-06	1.8427e-06	2.13928e-06	1.53584e-06	2.02324e-06	3.36685e-06	2.42144e-06	2.66955e-06	2.76008e-06	2.57754e-06	2.77996e-06
OMPHHX			6.74957e-08					6.84662e-08	8.4624e-08			9.52084e-08			1.11971e-07		1.07929e-07	1.18972e-07		1.34422e-07	9.30908e-08			1.04941e-07		1.11803e-07		1.12031e-07	1.16301e-07		1.23485e-07
OP4ENH												6.86796e-07
PDX5POi	2.93915e-06	4.34256e-07	4.76752e-07	2.35834e-06	3.06691e-06	2.30075e-06	2.27868e-06	5.21067e-07	5.19755e-07	2.12035e-06	2.74195e-06	5.15123e-07	2.08474e-06	2.67221e-06	6.08643e-07	2.01346e-06	5.77623e-07	6.2946e-07	2.00221e-06	5.07265e-07	5.73869e-07	5.65464e-07	2.74326e-06	5.48612e-07	2.0009e-06	7.52392e-07	8.36798e-07	5.34838e-07	7.72823e-07	5.89757e-07	7.4883e-07
OPHHX	5.33788e-07				5.31473e-07						5.63174e-07			4.94035e-07									4.76071e-07
OPMEACPD	1.00063e-05	7.5692e-06	7.95102e-06	9.49796e-06	1.35133e-05	9.22482e-06	1.04041e-05	8.3981e-06	6.10967e-06	1.05096e-05	1.56748e-05	8.0741e-06	1.12838e-05	1.73512e-05	6.67915e-06	1.22848e-05	6.08985e-06	7.79599e-06	1.23437e-05	8.93486e-06	8.02611e-06	9.2297e-06	2.03943e-05	9.35244e-06	1.29173e-05	1.09446e-05	1.02394e-05	8.73461e-06	8.83325e-06	9.57195e-06	9.73941e-06
OPMEACPR	1.8297e-05	4.62713e-06	4.6439e-06	2.07657e-05	1.74549e-05	2.06593e-05	2.19867e-05	5.76314e-06	5.51645e-06	2.14709e-05	1.75329e-05	5.20199e-06	2.23098e-05	1.7783e-05	6.73744e-06	2.17562e-05	6.64459e-06	8.18844e-06	2.17219e-05	6.75161e-06	6.65496e-06	6.66846e-06	1.90718e-05	5.5963e-06	2.08266e-05	6.53511e-06	6.91229e-06	8.28372e-06	6.66405e-06	6.64867e-06	5.46367e-06
PDXPP			8.43817e-08	4.32874e-07		4.6563e-07	4.80216e-07	1.79784e-07	3.16531e-07	6.20143e-07		1.73015e-07	5.99877e-07		4.40033e-07	5.81514e-07	4.19612e-07	5.95524e-07	5.80559e-07	3.48318e-07	4.82913e-07	4.17956e-07		3.46942e-07	6.50508e-07	4.88278e-07	5.48445e-07	6.2412e-07	3.77722e-07	5.61928e-07	4.36343e-07
PE120abcpp	3.466e-07	3.36186e-07	3.32132e-07	2.79468e-07	3.45996e-07	2.93356e-07	2.84608e-07	1.54829e-07	1.78699e-07	3.08764e-07	3.14496e-07	3.18438e-07	2.85954e-07	3.07451e-07	2.35776e-07	2.83277e-07	1.80536e-07	1.94412e-07	3.42211e-07	3.03145e-07	2.23559e-07	2.4626e-07	2.49936e-07	2.83491e-07	2.91791e-07	1.60463e-07	2.53094e-07	2.68535e-07	1.40551e-07	2.9039e-07	1.1381e-07
PE140abcpp	3.466e-07	3.36186e-07	3.32132e-07	2.79468e-07	3.45996e-07	2.93356e-07	2.84608e-07	1.54829e-07	1.78699e-07	3.08764e-07	3.14496e-07	3.18438e-07	2.85954e-07	3.07451e-07	2.35776e-07	2.83277e-07	1.80536e-07	1.94412e-07	3.42211e-07	3.03145e-07	2.23559e-07	2.4626e-07	2.49936e-07	2.83491e-07	2.91791e-07	1.60463e-07	2.53094e-07	2.68535e-07	1.40551e-07	2.9039e-07	1.1381e-07
PE141abcpp	3.466e-07	3.36186e-07	3.32132e-07	2.79468e-07	3.45996e-07	2.93356e-07	2.84608e-07	1.54829e-07	1.78699e-07	3.08764e-07	3.14496e-07	3.18438e-07	2.85954e-07	3.07451e-07	2.35776e-07	2.83277e-07	1.80536e-07	1.94412e-07	3.42211e-07	3.03145e-07	2.23559e-07	2.4626e-07	2.49936e-07	2.83491e-07	2.91791e-07	1.60463e-07	2.53094e-07	2.68535e-07	1.40551e-07	2.9039e-07	1.1381e-07
PG120abcpp	3.466e-07	3.36186e-07	3.32132e-07	2.79468e-07	3.45996e-07	2.93356e-07	2.84608e-07	1.54829e-07	1.78699e-07	3.08764e-07	3.14496e-07	3.18438e-07	2.85954e-07	3.07451e-07	2.35776e-07	2.83277e-07	1.80536e-07	1.94412e-07	3.42211e-07	3.03145e-07	2.23559e-07	2.4626e-07	2.49936e-07	2.83491e-07	2.91791e-07	1.60463e-07	2.53094e-07	2.68535e-07	1.40551e-07	2.9039e-07	1.1381e-07
PG140abcpp	3.466e-07	3.36186e-07	3.32132e-07	2.79468e-07	3.45996e-07	2.93356e-07	2.84608e-07	1.54829e-07	1.78699e-07	3.08764e-07	3.14496e-07	3.18438e-07	2.85954e-07	3.07451e-07	2.35776e-07	2.83277e-07	1.80536e-07	1.94412e-07	3.42211e-07	3.03145e-07	2.23559e-07	2.4626e-07	2.49936e-07	2.83491e-07	2.91791e-07	1.60463e-07	2.53094e-07	2.68535e-07	1.40551e-07	2.9039e-07	1.1381e-07
PG141abcpp	3.466e-07	3.36186e-07	3.32132e-07	2.79468e-07	3.45996e-07	2.93356e-07	2.84608e-07	1.54829e-07	1.78699e-07	3.08764e-07	3.14496e-07	3.18438e-07	2.85954e-07	3.07451e-07	2.35776e-07	2.83277e-07	1.80536e-07	1.94412e-07	3.42211e-07	3.03145e-07	2.23559e-07	2.4626e-07	2.49936e-07	2.83491e-07	2.91791e-07	1.60463e-07	2.53094e-07	2.68535e-07	1.40551e-07	2.9039e-07	1.1381e-07
PG160abcpp	3.466e-07	3.36186e-07	3.32132e-07	2.79468e-07	3.45996e-07	2.93356e-07	2.84608e-07	1.54829e-07	1.78699e-07	3.08764e-07	3.14496e-07	3.18438e-07	2.85954e-07	3.07451e-07	2.35776e-07	2.83277e-07	1.80536e-07	1.94412e-07	3.42211e-07	3.03145e-07	2.23559e-07	2.4626e-07	2.49936e-07	2.83491e-07	2.91791e-07	1.60463e-07	2.53094e-07	2.68535e-07	1.40551e-07	2.9039e-07	1.1381e-07
PG161abcpp	3.466e-07	3.36186e-07	3.32132e-07	2.79468e-07	3.45996e-07	2.93356e-07	2.84608e-07	1.54829e-07	1.78699e-07	3.08764e-07	3.14496e-07	3.18438e-07	2.85954e-07	3.07451e-07	2.35776e-07	2.83277e-07	1.80536e-07	1.94412e-07	3.42211e-07	3.03145e-07	2.23559e-07	2.4626e-07	2.49936e-07	2.83491e-07	2.91791e-07	1.60463e-07	2.53094e-07	2.68535e-07	1.40551e-07	2.9039e-07	1.1381e-07
PE160abcpp	3.466e-07	3.36186e-07	3.32132e-07	2.79468e-07	3.45996e-07	2.93356e-07	2.84608e-07	1.54829e-07	1.78699e-07	3.08764e-07	3.14496e-07	3.18438e-07	2.85954e-07	3.07451e-07	2.35776e-07	2.83277e-07	1.80536e-07	1.94412e-07	3.42211e-07	3.03145e-07	2.23559e-07	2.4626e-07	2.49936e-07	2.83491e-07	2.91791e-07	1.60463e-07	2.53094e-07	2.68535e-07	1.40551e-07	2.9039e-07	1.1381e-07
PE161abcpp	3.466e-07	3.36186e-07	3.32132e-07	2.79468e-07	3.45996e-07	2.93356e-07	2.84608e-07	1.54829e-07	1.78699e-07	3.08764e-07	3.14496e-07	3.18438e-07	2.85954e-07	3.07451e-07	2.35776e-07	2.83277e-07	1.80536e-07	1.94412e-07	3.42211e-07	3.03145e-07	2.23559e-07	2.4626e-07	2.49936e-07	2.83491e-07	2.91791e-07	1.60463e-07	2.53094e-07	2.68535e-07	1.40551e-07	2.9039e-07	1.1381e-07
PG180abcpp	3.466e-07	3.36186e-07	3.32132e-07	2.79468e-07	3.45996e-07	2.93356e-07	2.84608e-07	1.54829e-07	1.78699e-07	3.08764e-07	3.14496e-07	3.18438e-07	2.85954e-07	3.07451e-07	2.35776e-07	2.83277e-07	1.80536e-07	1.94412e-07	3.42211e-07	3.03145e-07	2.23559e-07	2.4626e-07	2.49936e-07	2.83491e-07	2.91791e-07	1.60463e-07	2.53094e-07	2.68535e-07	1.40551e-07	2.9039e-07	1.1381e-07
PG181abcpp	3.466e-07	3.36186e-07	3.32132e-07	2.79468e-07	3.45996e-07	2.93356e-07	2.84608e-07	1.54829e-07	1.78699e-07	3.08764e-07	3.14496e-07	3.18438e-07	2.85954e-07	3.07451e-07	2.35776e-07	2.83277e-07	1.80536e-07	1.94412e-07	3.42211e-07	3.03145e-07	2.23559e-07	2.4626e-07	2.49936e-07	2.83491e-07	2.91791e-07	1.60463e-07	2.53094e-07	2.68535e-07	1.40551e-07	2.9039e-07	1.1381e-07
PE180abcpp	3.466e-07	3.36186e-07	3.32132e-07	2.79468e-07	3.45996e-07	2.93356e-07	2.84608e-07	1.54829e-07	1.78699e-07	3.08764e-07	3.14496e-07	3.18438e-07	2.85954e-07	3.07451e-07	2.35776e-07	2.83277e-07	1.80536e-07	1.94412e-07	3.42211e-07	3.03145e-07	2.23559e-07	2.4626e-07	2.49936e-07	2.83491e-07	2.91791e-07	1.60463e-07	2.53094e-07	2.68535e-07	1.40551e-07	2.9039e-07	1.1381e-07
PE181abcpp	3.466e-07	3.36186e-07	3.32132e-07	2.79468e-07	3.45996e-07	2.93356e-07	2.84608e-07	1.54829e-07	1.78699e-07	3.08764e-07	3.14496e-07	3.18438e-07	2.85954e-07	3.07451e-07	2.35776e-07	2.83277e-07	1.80536e-07	1.94412e-07	3.42211e-07	3.03145e-07	2.23559e-07	2.4626e-07	2.49936e-07	2.83491e-07	2.91791e-07	1.60463e-07	2.53094e-07	2.68535e-07	1.40551e-07	2.9039e-07	1.1381e-07
PGAMT_f	4.84198e-06	2.9984e-06	2.8878e-06	4.56447e-06	4.98514e-06	4.43333e-06	4.20858e-06	2.12033e-06	1.59407e-06	4.6819e-06	4.95978e-06	2.62707e-06	4.86055e-06	4.56538e-06	2.24354e-06	4.60496e-06	1.99031e-06	1.85597e-06	4.64175e-06	2.38377e-06	2.10457e-06	2.2796e-06	4.40647e-06	2.6999e-06	4.71249e-06	2.01191e-06	2.37965e-06	1.92675e-06	2.3252e-06	2.43432e-06	2.70906e-06
PGCD	1.90699e-05	8.86879e-06	1.00022e-05	3.09477e-05	2.3334e-05	3.23392e-05	3.47705e-05	9.34501e-06	1.02005e-05	3.83599e-05	2.84226e-05	1.27754e-05	4.27399e-05	4.01849e-05	1.22751e-05	4.80404e-05	9.64951e-06	8.43468e-06	5.7367e-05	1.44851e-05	1.15607e-05	5.73578e-06	4.63287e-05	1.8124e-05	6.99493e-05	1.97833e-05	2.14737e-05	2.01159e-05	2.42313e-05	1.30589e-05	1.73828e-05
PGI_f	2.02345e-05	6.46906e-06	6.47571e-06	1.55559e-05	1.81275e-05	1.59979e-05	1.53109e-05	7.87942e-06	6.38483e-06	1.52171e-05	1.87127e-05	6.39272e-06	1.5004e-05	1.77951e-05	5.17617e-06	1.44546e-05	6.34662e-06	6.14417e-06	1.53984e-05	8.1825e-06	8.56628e-06	7.43021e-06	1.71364e-05	7.05722e-06	1.44183e-05	6.76444e-06	1.00835e-05	8.15207e-06	1.05982e-05	7.87469e-06	9.8988e-06
PGK_f	7.15971e-05	5.66021e-05	5.16152e-05	9.46562e-05	6.28884e-05	9.5869e-05	8.89368e-05	6.81382e-05	6.52e-05	8.68374e-05	6.24319e-05	5.65295e-05	8.72195e-05	5.70559e-05	5.66599e-05	8.36968e-05	6.11097e-05	5.42424e-05	8.52397e-05	5.91353e-05	6.54399e-05	4.80375e-05	5.61547e-05	5.78583e-05	7.69361e-05	8.04397e-05	7.37055e-05	7.09414e-05	7.08075e-05	7.83033e-05	6.54276e-05
PGL	1.37843e-05	8.67217e-06	8.44252e-06	6.00128e-06	9.4305e-06	5.69753e-06	4.87373e-06	1.06027e-05	6.39614e-06	4.5496e-06	8.54035e-06	6.39136e-06	4.30597e-06	7.90261e-06	3.57332e-06	4.00843e-06	6.12268e-06	4.78841e-06	3.78075e-06	4.21457e-06	6.38335e-06	5.02271e-06	6.90125e-06	6.10292e-06	3.14342e-06	1.03146e-05	5.43599e-06	3.1925e-06	1.11501e-05	4.22944e-06	5.94886e-06
PGLYCP	1.2131e-06	6.35454e-07	7.62411e-07	6.89488e-07	1.53902e-06	6.904e-07		6.98551e-07	9.06427e-07	7.08463e-07		7.70956e-07	7.85893e-07		1.04234e-06	7.31196e-07	1.127e-06	8.49266e-07	9.09803e-07	1.00061e-06	1.10205e-06	8.9233e-07		8.77334e-07		1.33002e-06	1.02945e-06	1.30802e-06	1.22027e-06	7.81395e-07	1.3284e-06
PGP120abcpp	3.466e-07	3.36186e-07	3.32132e-07	2.79468e-07	3.45996e-07	2.93356e-07	2.84608e-07	1.54829e-07	1.78699e-07	3.08764e-07	3.14496e-07	3.18438e-07	2.85954e-07	3.07451e-07	2.35776e-07	2.83277e-07	1.80536e-07	1.94412e-07	3.42211e-07	3.03145e-07	2.23559e-07	2.4626e-07	2.49936e-07	2.83491e-07	2.91791e-07	1.60463e-07	2.53094e-07	2.68535e-07	1.40551e-07	2.9039e-07	1.1381e-07
PGP140abcpp	3.466e-07	3.36186e-07	3.32132e-07	2.79468e-07	3.45996e-07	2.93356e-07	2.84608e-07	1.54829e-07	1.78699e-07	3.08764e-07	3.14496e-07	3.18438e-07	2.85954e-07	3.07451e-07	2.35776e-07	2.83277e-07	1.80536e-07	1.94412e-07	3.42211e-07	3.03145e-07	2.23559e-07	2.4626e-07	2.49936e-07	2.83491e-07	2.91791e-07	1.60463e-07	2.53094e-07	2.68535e-07	1.40551e-07	2.9039e-07	1.1381e-07
PERD_f	3.74326e-06	9.37715e-07	9.39859e-07	2.31125e-06	3.38524e-06	2.34114e-06	2.13743e-06	1.28437e-06	8.33595e-07	2.27381e-06	3.46751e-06	9.89446e-07	2.16077e-06	3.08674e-06	1.25044e-06	2.15453e-06	1.05096e-06	1.31944e-06	2.15582e-06	1.26121e-06	1.23098e-06	1.10918e-06	2.87268e-06	1.0756e-06	2.04846e-06	1.29151e-06	1.33565e-06	1.30625e-06	1.64998e-06	1.44575e-06	1.39837e-06
PETNT161pp	3.466e-07
PETNT181pp	3.466e-07
PFK_2	8.76548e-06	2.17536e-06	2.15708e-06	9.87396e-06	8.56964e-06	1.03496e-05	1.02763e-05	2.65295e-06	1.82366e-06	1.05629e-05	9.59067e-06	2.00361e-06	1.14988e-05	9.15148e-06	1.62898e-06	1.14885e-05	1.98936e-06	1.62411e-06	1.14819e-05	2.1511e-06	2.41889e-06	1.83923e-06	9.52993e-06	2.63223e-06	1.04183e-05	2.12806e-06	2.83875e-06	2.56595e-06	2.27205e-06	3.37957e-06	1.92151e-06
PFK_3	8.76548e-06	2.17536e-06	2.15708e-06	9.87396e-06	8.56964e-06	1.03496e-05	1.02763e-05	2.65295e-06	1.82366e-06	1.05629e-05	9.59067e-06	2.00361e-06	1.14988e-05	9.15148e-06	1.62898e-06	1.14885e-05	1.98936e-06	1.62411e-06	1.14819e-05	2.1511e-06	2.41889e-06	1.83923e-06	9.52993e-06	2.63223e-06	1.04183e-05	2.12806e-06	2.83875e-06	2.56595e-06	2.27205e-06	3.37957e-06	1.92151e-06
PGP141abcpp	3.466e-07	3.36186e-07	3.32132e-07	2.79468e-07	3.45996e-07	2.93356e-07	2.84608e-07	1.54829e-07	1.78699e-07	3.08764e-07	3.14496e-07	3.18438e-07	2.85954e-07	3.07451e-07	2.35776e-07	2.83277e-07	1.80536e-07	1.94412e-07	3.42211e-07	3.03145e-07	2.23559e-07	2.4626e-07	2.49936e-07	2.83491e-07	2.91791e-07	1.60463e-07	2.53094e-07	2.68535e-07	1.40551e-07	2.9039e-07	1.1381e-07
PGP160abcpp	3.466e-07	3.36186e-07	3.32132e-07	2.79468e-07	3.45996e-07	2.93356e-07	2.84608e-07	1.54829e-07	1.78699e-07	3.08764e-07	3.14496e-07	3.18438e-07	2.85954e-07	3.07451e-07	2.35776e-07	2.83277e-07	1.80536e-07	1.94412e-07	3.42211e-07	3.03145e-07	2.23559e-07	2.4626e-07	2.49936e-07	2.83491e-07	2.91791e-07	1.60463e-07	2.53094e-07	2.68535e-07	1.40551e-07	2.9039e-07	1.1381e-07
PGP161abcpp	3.466e-07	3.36186e-07	3.32132e-07	2.79468e-07	3.45996e-07	2.93356e-07	2.84608e-07	1.54829e-07	1.78699e-07	3.08764e-07	3.14496e-07	3.18438e-07	2.85954e-07	3.07451e-07	2.35776e-07	2.83277e-07	1.80536e-07	1.94412e-07	3.42211e-07	3.03145e-07	2.23559e-07	2.4626e-07	2.49936e-07	2.83491e-07	2.91791e-07	1.60463e-07	2.53094e-07	2.68535e-07	1.40551e-07	2.9039e-07	1.1381e-07
PGP180abcpp	3.466e-07	3.36186e-07	3.32132e-07	2.79468e-07	3.45996e-07	2.93356e-07	2.84608e-07	1.54829e-07	1.78699e-07	3.08764e-07	3.14496e-07	3.18438e-07	2.85954e-07	3.07451e-07	2.35776e-07	2.83277e-07	1.80536e-07	1.94412e-07	3.42211e-07	3.03145e-07	2.23559e-07	2.4626e-07	2.49936e-07	2.83491e-07	2.91791e-07	1.60463e-07	2.53094e-07	2.68535e-07	1.40551e-07	2.9039e-07	1.1381e-07
PGP181abcpp	3.466e-07	3.36186e-07	3.32132e-07	2.79468e-07	3.45996e-07	2.93356e-07	2.84608e-07	1.54829e-07	1.78699e-07	3.08764e-07	3.14496e-07	3.18438e-07	2.85954e-07	3.07451e-07	2.35776e-07	2.83277e-07	1.80536e-07	1.94412e-07	3.42211e-07	3.03145e-07	2.23559e-07	2.4626e-07	2.49936e-07	2.83491e-07	2.91791e-07	1.60463e-07	2.53094e-07	2.68535e-07	1.40551e-07	2.9039e-07	1.1381e-07
PLIPA1E181pp										2.48475e-07
LSERDHr_f	1.59783e-05	3.29706e-06	4.05743e-06	9.4788e-06	1.70895e-05	1.00495e-05	9.6313e-06	4.00927e-06	4.21477e-06	8.82615e-06	1.43305e-05	3.49124e-06	8.6328e-06	1.4641e-05	4.09181e-06	7.84495e-06	4.13653e-06	4.93385e-06	7.62799e-06	4.73611e-06	4.4999e-06	3.84632e-06	1.21661e-05	3.64469e-06	7.56911e-06	3.42864e-06	3.70033e-06	3.35061e-06	4.53999e-06	3.73689e-06	4.06069e-06
PLIPA1G120pp										2.48475e-07
PLIPA1G140pp										2.48475e-07
PLIPA1G141pp										2.48475e-07
PLIPA1G160pp										2.48475e-07
PLIPA1G161pp										2.48475e-07
PLIPA1G180pp										2.48475e-07
PLIPA1G181pp										2.48475e-07
PLIPA2A120pp										2.48475e-07
PLIPA2A140pp										2.48475e-07
PLIPA2A141pp										2.48475e-07
PLIPA2A160pp										2.48475e-07
PLIPA2A161pp										2.48475e-07
PLIPA2A180pp										2.48475e-07
PLIPA2A181pp										2.48475e-07
PLIPA2E120pp										2.48475e-07
PLIPA2E140pp										2.48475e-07
PLIPA2E141pp										2.48475e-07
PLIPA2E160pp										2.48475e-07
PLIPA2E161pp										2.48475e-07
PLIPA2E180pp										2.48475e-07
PLIPA2E181pp										2.48475e-07
PLIPA2G120pp										2.48475e-07
PLIPA2G140pp										2.48475e-07
PLIPA2G141pp										2.48475e-07
PLIPA2G160pp										2.48475e-07
PLIPA2G161pp										2.48475e-07
PLIPA2G180pp										2.48475e-07
PLIPA2G181pp										2.48475e-07
LYSt2pp						2.20884e-07										3.4567e-07									9.22522e-07
PMEACPE									1.32449e-07						7.1534e-08						5.03765e-08			5.06374e-08				1.20554e-07	7.92573e-08	5.07954e-08
PHYTSpp																													1.34849e-07		5.09948e-08
PMPK	7.7049e-06			3.10753e-06	7.15521e-06	2.89903e-06	2.74444e-06			2.63255e-06	5.8539e-06		2.26156e-06	5.55858e-06	5.07622e-08	2.20043e-06			2.10833e-06		1.06833e-07		5.30054e-06		2.04297e-06
PNTK	4.5056e-07	2.68467e-07	3.3714e-07	4.09959e-07	5.25938e-07	3.34329e-07	3.20364e-07	4.05993e-07	3.17384e-07	3.43994e-07	4.5222e-07	2.9982e-07	3.07119e-07	3.52386e-07	5.78793e-07	3.38149e-07	5.14288e-07	5.281e-07		4.26236e-07	4.70619e-07	4.58478e-07	3.68942e-07	2.98474e-07	3.04025e-07	2.43481e-07	3.41504e-07	4.86751e-07	2.57281e-07	3.68912e-07	2.45163e-07
PLIPA1A120pp										2.48475e-07
PLIPA1A140pp										2.48475e-07
PLIPA1A141pp										2.48475e-07
PLIPA1A160pp										2.48475e-07
POX	1.23008e-05	2.29014e-06	1.49119e-06	2.86127e-06	8.62227e-06	2.59632e-06	2.12275e-06	1.1642e-06	9.51473e-07	1.91935e-06	6.80348e-06	9.85463e-07	1.60107e-06	5.3893e-06	3.0248e-07	1.64039e-06	6.87315e-07	5.19655e-07	1.38287e-06	6.96808e-07	5.30831e-07	6.30955e-07	4.06133e-06	8.06588e-07	1.25456e-06	1.00123e-06	4.13394e-07	4.56471e-07	1.6829e-06	4.25369e-07	6.83904e-07
PLIPA1A161pp										2.48475e-07
PLIPA1A180pp										2.48475e-07
PLIPA1A181pp										2.48475e-07
PLIPA1E120pp										2.48475e-07
PPAt4pp		4.40427e-07	3.90411e-07	2.62892e-07				1.52848e-07	1.03877e-07	5.57085e-07		4.36583e-07			1.70019e-07	3.52103e-07	1.78337e-07	1.59189e-07		2.08729e-07	1.15372e-07	2.04384e-07		2.83865e-07		8.68054e-08	1.06194e-07	1.36624e-07	7.32636e-08	9.29038e-08	1.22877e-07
PPBNGS	6.35664e-06	5.87916e-07	6.2292e-07	1.98538e-06	7.78908e-06	2.08378e-06	2.24699e-06	7.76398e-07	7.17488e-07	2.01815e-06	6.34311e-06	5.63199e-07	1.98262e-06	4.3011e-06	7.59339e-07	1.85362e-06	7.05323e-07	6.78473e-07	1.96821e-06	8.43118e-07	7.1383e-07	6.67094e-07	7.9099e-06	6.32041e-07	1.87849e-06	8.57864e-07	9.02412e-07	7.79826e-07	1.13172e-06	6.78019e-07	7.83766e-07
PPC	1.16735e-05	4.42972e-06	5.15021e-06	1.26867e-05	1.54619e-05	1.32353e-05	1.37621e-05	3.7867e-06	2.95134e-06	1.491e-05	1.86428e-05	6.01964e-06	1.62227e-05	1.90561e-05	3.09084e-06	1.67203e-05	2.87692e-06	2.885e-06	1.91717e-05	6.31293e-06	4.1656e-06	5.04509e-06	2.40555e-05	8.0204e-06	2.00276e-05	5.44569e-06	6.44831e-06	6.4364e-06	9.69354e-06	8.71394e-06	6.19539e-06
PLIPA1E140pp										2.48475e-07
PLIPA1E141pp										2.48475e-07
PLIPA1E160pp										2.48475e-07
PLIPA1E161pp										2.48475e-07
PLIPA1E180pp										2.48475e-07
PPCDC	2.62722e-06	1.10753e-06	8.28721e-07	7.25605e-07		7.16013e-07	5.15773e-07	4.18265e-07	4.8847e-07	6.42012e-07		8.27837e-07	5.98011e-07	1.93116e-06	8.62715e-07	5.85135e-07	4.5022e-07	3.58496e-07	5.59712e-07	6.61968e-07	4.67951e-07	4.32613e-07		8.42803e-07	5.13402e-07	3.57664e-07	4.80667e-07	4.46478e-07	4.23988e-07	4.81842e-07	6.13474e-07
PPCK	2.9558e-05	1.45775e-05	1.53015e-05	5.57982e-05	3.44585e-05	5.12438e-05	4.74735e-05	1.22893e-05	1.55265e-05	5.00458e-05	2.66364e-05	1.6522e-05	3.60407e-05	1.47515e-05	1.73323e-05	3.23613e-05	1.65402e-05	1.63192e-05	2.25916e-05	1.15319e-05	1.00858e-05	1.27344e-05	6.36273e-06	1.03872e-05	1.43501e-05	2.14985e-06	5.1369e-06	2.03267e-06	1.73861e-06	4.11747e-06	1.90178e-06
PPGPPDP		9.5289e-08	8.9462e-08									8.37608e-08												7.17378e-08
PPK2_f	4.40194e-07	2.57873e-07	2.45186e-07	1.87649e-07	4.42861e-07	1.90599e-07	1.50676e-07	1.25935e-07	1.36431e-07	1.52155e-07	3.90529e-07	1.96895e-07	1.4432e-07	3.29944e-07	1.13581e-07	1.32785e-07	9.79445e-08	1.10703e-07	1.61766e-07	1.8042e-07	1.25989e-07	1.23969e-07	3.28787e-07	2.15026e-07	1.31558e-07	1.15518e-07	1.5608e-07	1.07e-07	1.87315e-07	1.55786e-07	3.07978e-07
PPK_f	4.40194e-07	2.57873e-07	2.45186e-07	1.87649e-07	4.42861e-07	1.90599e-07	1.50676e-07	1.25935e-07	1.36431e-07	1.52155e-07	3.90529e-07	1.96895e-07	1.4432e-07	3.29944e-07	1.13581e-07	1.32785e-07	9.79445e-08	1.10703e-07	1.61766e-07	1.8042e-07	1.25989e-07	1.23969e-07	3.28787e-07	2.15026e-07	1.31558e-07	1.15518e-07	1.5608e-07	1.07e-07	1.87315e-07	1.55786e-07	3.07978e-07
PPM2_f	1.04049e-05	3.79133e-06	3.4625e-06	8.70034e-06	7.51505e-06	8.1503e-06	6.9257e-06	3.911e-06	2.90271e-06	6.46955e-06	5.94226e-06	2.957e-06	5.59173e-06	4.92118e-06	2.0666e-06	5.26472e-06	2.71653e-06	2.45582e-06	4.61954e-06	2.36707e-06	2.26024e-06	2.62503e-06	4.22049e-06	2.48243e-06	4.08736e-06	4.21792e-06	2.57599e-06	1.79348e-06	4.99326e-06	2.06631e-06	3.47513e-06
PPNCL2	2.62722e-06	1.10753e-06	8.28721e-07	7.25605e-07		7.16013e-07	5.15773e-07	4.18265e-07	4.8847e-07	6.42012e-07		8.27837e-07	5.98011e-07	1.93116e-06	8.62715e-07	5.85135e-07	4.5022e-07	3.58496e-07	5.59712e-07	6.61968e-07	4.67951e-07	4.32613e-07		8.42803e-07	5.13402e-07	3.57664e-07	4.80667e-07	4.46478e-07	4.23988e-07	4.81842e-07	6.13474e-07
PPND	6.03078e-07	8.4322e-07	9.26796e-07	1.10697e-06	5.31473e-07	1.12537e-06	1.2085e-06	1.43784e-06	1.89566e-06	1.2202e-06	5.34392e-07	1.06203e-06	1.56302e-06	1.18497e-06	4.56346e-06	2.04482e-06	1.1704e-06	1.14974e-06	2.49237e-06	1.4472e-06	2.35012e-06	1.38178e-06	1.11276e-06	1.95174e-06	2.76606e-06	8.32181e-07	8.06949e-07	2.5089e-06	1.20727e-06	3.06974e-06	2.08744e-06
PPNDH	2.49896e-06	8.92517e-06	7.59808e-06	1.64891e-05	2.59361e-06	1.68533e-05	1.42247e-05	5.02631e-06	2.35094e-06	1.24783e-05	2.67e-06	5.4868e-06	1.00399e-05	2.20062e-06	2.27655e-06	9.04764e-06	2.46494e-06	2.72056e-06	7.3252e-06	2.91457e-06	2.79181e-06	2.87817e-06	2.32375e-06	3.77854e-06	6.63045e-06	1.24525e-06	1.63664e-06	2.80607e-06	1.36743e-06	2.47743e-06	1.9303e-06
PPPGO	2.98092e-07	1.70424e-07	2.74216e-07	4.12887e-07	3.10018e-07		1.01466e-06	1.63071e-07	1.68745e-07	6.44615e-07	2.91852e-07	2.84367e-07	7.95751e-07	2.76354e-07	2.88853e-07	5.67479e-07	2.09737e-07	1.49983e-07	6.90001e-07	3.35142e-07	2.89165e-07	2.02097e-07	3.12433e-07	2.67029e-07	6.34063e-07	2.10025e-07	2.30477e-07	1.86961e-07	2.47166e-07	1.70389e-07	2.38966e-07
PPPGO3	2.98092e-07	1.70424e-07	2.74216e-07	4.12887e-07	3.10018e-07		1.01466e-06	1.63071e-07	1.68745e-07	6.44615e-07	2.91852e-07	2.84367e-07	7.95751e-07	2.76354e-07	2.88853e-07	5.67479e-07	2.09737e-07	1.49983e-07	6.90001e-07	3.35142e-07	2.89165e-07	2.02097e-07	3.12433e-07	2.67029e-07	6.34063e-07	2.10025e-07	2.30477e-07	1.86961e-07	2.47166e-07	1.70389e-07	2.38966e-07
PPS	7.79849e-06	4.83058e-06	4.52386e-06	1.19153e-05	8.7136e-06	1.17433e-05	1.12443e-05	4.0089e-06	5.70703e-06	1.04535e-05	5.60105e-06	4.39848e-06	7.33894e-06	3.45815e-06	8.42095e-06	6.37186e-06	6.02335e-06	6.84045e-06	4.76954e-06	3.02323e-06	3.52798e-06	3.67707e-06	3.0884e-06	3.46515e-06	5.02563e-06	3.41946e-06	2.24744e-06	2.0512e-06	3.52103e-06	1.03185e-06	2.83816e-06
PRAGSr_f	2.37075e-06	1.01052e-06	1.27148e-06	1.92361e-06	2.81778e-06	1.8699e-06	1.98083e-06	1.82081e-06	1.75361e-06	2.12147e-06	3.48602e-06	1.49702e-06	2.29572e-06	4.84173e-06	4.18941e-06	2.57107e-06	2.6967e-06	2.60385e-06	3.06793e-06	3.30512e-06	2.88195e-06	2.84057e-06	5.68881e-06	2.17408e-06	3.41367e-06	3.97665e-06	3.07581e-06	3.74764e-06	4.01773e-06	3.20366e-06	3.67005e-06
PRAIS	3.41749e-06	1.87967e-06	2.38591e-06	4.71648e-06	4.25717e-06	4.33414e-06	4.68483e-06	3.99007e-06	2.60895e-06	5.06442e-06	5.03581e-06	2.56381e-06	5.44118e-06	5.6726e-06	5.60777e-06	6.40705e-06	4.06723e-06	3.56329e-06	6.8509e-06	4.32372e-06	4.3742e-06	3.24341e-06	7.47102e-06	3.91283e-06	7.73519e-06	4.79287e-06	3.86328e-06	4.50814e-06	4.54209e-06	4.03932e-06	4.58865e-06
PRAIi	2.40542e-06	8.26694e-07	8.69098e-07	2.8751e-06	2.47456e-06	2.60192e-06	2.72887e-06	1.08521e-06	7.30221e-07	2.77737e-06	2.51994e-06	9.73512e-07	2.83449e-06	3.01594e-06	1.31434e-06	3.10662e-06	9.14168e-07	9.06704e-07	3.29607e-06	1.13278e-06	1.17324e-06	9.34129e-07	3.75483e-06	1.07031e-06	3.6088e-06	9.59422e-07	8.94981e-07	1.42422e-06	1.00424e-06	1.38276e-06	1.43945e-06
PRAMPC	7.41707e-07	1.06314e-06	1.37311e-06	4.23655e-07	1.05736e-06	3.82133e-07	3.87906e-07	1.65391e-06	9.53618e-07	4.68871e-07	1.23735e-06	1.22058e-06	5.0785e-07	1.70487e-06	1.7868e-06	5.50811e-07	1.42182e-06	1.96115e-06	5.61174e-07	1.94961e-06	2.48353e-06	2.03759e-06	1.92799e-06	1.34214e-06	6.39668e-07	2.42547e-06	2.56515e-06	3.37225e-06	2.64534e-06	2.57562e-06	3.48328e-06
PRASCSi	1.49211e-05	7.48924e-06	8.73418e-06	3.57734e-05	1.69234e-05	3.68719e-05	3.72841e-05	1.06825e-05	1.0759e-05	3.57035e-05	1.50253e-05	1.00717e-05	3.6363e-05	1.59641e-05	1.74609e-05	3.59088e-05	1.33085e-05	1.25878e-05	3.62194e-05	1.37552e-05	1.34497e-05	1.20091e-05	1.74651e-05	1.29111e-05	3.77849e-05	1.99841e-05	1.63653e-05	1.45068e-05	2.25638e-05	1.24049e-05	1.50165e-05
PRATPP	7.41707e-07	1.06314e-06	1.37311e-06	4.23655e-07	1.05736e-06	3.82133e-07	3.87906e-07	1.65391e-06	9.53618e-07	4.68871e-07	1.23735e-06	1.22058e-06	5.0785e-07	1.70487e-06	1.7868e-06	5.50811e-07	1.42182e-06	1.96115e-06	5.61174e-07	1.94961e-06	2.48353e-06	2.03759e-06	1.92799e-06	1.34214e-06	6.39668e-07	2.42547e-06	2.56515e-06	3.37225e-06	2.64534e-06	2.57562e-06	3.48328e-06
PRFGS	5.199e-06	3.22788e-06	3.55124e-06	3.52368e-06	6.20855e-06	3.41744e-06	3.74964e-06	3.57586e-06	3.14531e-06	3.69154e-06	7.02343e-06	3.6279e-06	3.73785e-06	7.68668e-06	5.45079e-06	3.92919e-06	4.1038e-06	3.73196e-06	4.42103e-06	3.76231e-06	3.94117e-06	3.36278e-06	9.66534e-06	4.27481e-06	4.55601e-06	2.37733e-06	3.10348e-06	4.35204e-06	2.93367e-06	4.08967e-06	3.18378e-06
PRMICI_f		1.49946e-06	2.0239e-06	9.36893e-07		1.01134e-06	1.2439e-06	1.76031e-06	1.50958e-06	1.09956e-06		1.85253e-06	1.24801e-06		2.6466e-06	1.31327e-06	2.01115e-06	1.91974e-06	1.19234e-06	2.27889e-06	3.11244e-06	1.78308e-06		1.84992e-06	1.29025e-06	2.27088e-06	1.35229e-06	3.75733e-06	1.79858e-06	1.8253e-06	2.50379e-06
PROD2		2.52206e-07	2.60693e-07					1.75867e-07	2.56344e-07			3.15796e-07			2.41533e-07		2.44029e-07	2.22575e-07		3.30994e-07	2.5619e-07	2.16754e-07		3.15852e-07		2.81247e-07	2.97858e-07	2.27447e-07	3.06536e-07	2.31231e-07	1.90369e-07
PROTRS	1.15626e-05	5.14913e-06	5.23486e-06	9.57639e-06	1.30123e-05	9.4337e-06	9.78365e-06	6.19217e-06	4.96007e-06	1.01123e-05	1.38454e-05	5.82564e-06	1.01492e-05	1.4026e-05	6.45978e-06	1.01408e-05	6.56018e-06	7.49815e-06	1.09152e-05	5.90523e-06	7.08906e-06	7.35433e-06	1.50224e-05	7.07385e-06	1.05052e-05	4.6635e-06	7.96745e-06	7.65799e-06	7.35803e-06	8.2197e-06	6.83695e-06
PROt2rpp_f		1.69126e-07	1.80206e-07	1.12301e-07		9.39378e-08		2.3682e-07	1.17091e-07	1.89994e-07		1.77166e-07	1.87273e-07		9.31512e-08	2.69928e-07	1.47927e-07	2.22302e-07	3.05241e-07	2.45489e-07	1.76099e-07	2.46813e-07		2.42955e-07	3.12829e-07	1.15776e-06	5.37588e-07	4.75553e-07	1.0248e-06	3.83651e-07	7.05434e-07
PROt4pp		4.40427e-07	3.90411e-07	2.62892e-07				1.52848e-07	1.03877e-07	5.57085e-07		4.36583e-07			1.70019e-07	3.52103e-07	1.78337e-07	1.59189e-07		2.08729e-07	1.15372e-07	2.04384e-07		2.83865e-07		8.68054e-08	1.06194e-07	1.36624e-07	7.32636e-08	9.29038e-08	1.22877e-07
PRPPS_f	1.41309e-05	8.36986e-06	8.58523e-06	1.46426e-05	1.64805e-05	1.48036e-05	1.58364e-05	1.17011e-05	1.20748e-05	1.67367e-05	1.66018e-05	1.01688e-05	1.68033e-05	1.52421e-05	1.57418e-05	1.62912e-05	1.65712e-05	1.9063e-05	1.62977e-05	1.50053e-05	1.50171e-05	1.24637e-05	1.6086e-05	1.28585e-05	1.64415e-05	1.24806e-05	1.36031e-05	1.31603e-05	1.51443e-05	1.49593e-05	1.25084e-05
PSCVT_f	2.01026e-06	9.80274e-07	1.07666e-06	1.71423e-06	1.99848e-06	1.82135e-06	1.71337e-06	1.97165e-06	1.39433e-06	1.86875e-06	2.24867e-06	1.15667e-06	1.91786e-06	2.64977e-06	2.04828e-06	2.10755e-06	1.52573e-06	1.7777e-06	2.36115e-06	2.46221e-06	2.19349e-06	1.5765e-06	3.52578e-06	1.49508e-06	2.61429e-06	3.705e-06	2.94572e-06	3.64365e-06	4.38386e-06	2.79476e-06	3.55851e-06
PSD120	5.05689e-06	2.85854e-06	2.48166e-06	1.69554e-06	4.40938e-06	1.49561e-06	1.61567e-06	2.4465e-06	1.97886e-06	1.58595e-06	3.57237e-06	2.29962e-06	1.42144e-06	3.36314e-06	3.03623e-06	1.41928e-06	2.27192e-06	2.57142e-06	1.37044e-06	2.46308e-06	2.80224e-06	2.74519e-06	3.136e-06	2.17535e-06	1.27213e-06	2.387e-06	2.26567e-06	2.87054e-06	2.09634e-06	2.82708e-06	2.2527e-06
PSD140	5.05689e-06	2.85854e-06	2.48166e-06	1.69554e-06	4.40938e-06	1.49561e-06	1.61567e-06	2.4465e-06	1.97886e-06	1.58595e-06	3.57237e-06	2.29962e-06	1.42144e-06	3.36314e-06	3.03623e-06	1.41928e-06	2.27192e-06	2.57142e-06	1.37044e-06	2.46308e-06	2.80224e-06	2.74519e-06	3.136e-06	2.17535e-06	1.27213e-06	2.387e-06	2.26567e-06	2.87054e-06	2.09634e-06	2.82708e-06	2.2527e-06
PSD141	5.05689e-06	2.85854e-06	2.48166e-06	1.69554e-06	4.40938e-06	1.49561e-06	1.61567e-06	2.4465e-06	1.97886e-06	1.58595e-06	3.57237e-06	2.29962e-06	1.42144e-06	3.36314e-06	3.03623e-06	1.41928e-06	2.27192e-06	2.57142e-06	1.37044e-06	2.46308e-06	2.80224e-06	2.74519e-06	3.136e-06	2.17535e-06	1.27213e-06	2.387e-06	2.26567e-06	2.87054e-06	2.09634e-06	2.82708e-06	2.2527e-06
S7PI	1.37947e-05	7.9306e-06	9.35035e-06	1.86534e-05	1.37569e-05	1.90324e-05	1.9016e-05	7.27509e-06	7.12677e-06	1.67571e-05	1.11405e-05	8.63436e-06	1.59083e-05	9.71113e-06	9.35876e-06	1.38377e-05	8.23344e-06	7.43258e-06	1.29702e-05	7.58349e-06	7.55589e-06	8.47961e-06	8.36212e-06	8.0643e-06	1.12041e-05	7.11873e-06	7.03865e-06	5.97142e-06	6.23515e-06	6.40147e-06	6.06929e-06
PSD160	5.05689e-06	2.85854e-06	2.48166e-06	1.69554e-06	4.40938e-06	1.49561e-06	1.61567e-06	2.4465e-06	1.97886e-06	1.58595e-06	3.57237e-06	2.29962e-06	1.42144e-06	3.36314e-06	3.03623e-06	1.41928e-06	2.27192e-06	2.57142e-06	1.37044e-06	2.46308e-06	2.80224e-06	2.74519e-06	3.136e-06	2.17535e-06	1.27213e-06	2.387e-06	2.26567e-06	2.87054e-06	2.09634e-06	2.82708e-06	2.2527e-06
PSD161	5.05689e-06	2.85854e-06	2.48166e-06	1.69554e-06	4.40938e-06	1.49561e-06	1.61567e-06	2.4465e-06	1.97886e-06	1.58595e-06	3.57237e-06	2.29962e-06	1.42144e-06	3.36314e-06	3.03623e-06	1.41928e-06	2.27192e-06	2.57142e-06	1.37044e-06	2.46308e-06	2.80224e-06	2.74519e-06	3.136e-06	2.17535e-06	1.27213e-06	2.387e-06	2.26567e-06	2.87054e-06	2.09634e-06	2.82708e-06	2.2527e-06
PYNP2r_f	3.55195e-05	1.64135e-05	1.32807e-05	2.25264e-05	3.21999e-05	2.19326e-05	1.72733e-05	7.44178e-06	6.7932e-06	1.55526e-05	1.90333e-05	9.82425e-06	1.38639e-05	1.69038e-05	5.29603e-06	1.17277e-05	7.37367e-06	5.13743e-06	9.56191e-06	5.81108e-06	6.21252e-06	4.77775e-06	1.30825e-05	7.44448e-06	8.9703e-06	5.71208e-06	4.56665e-06	3.05834e-06	6.80617e-06	4.15568e-06	7.38842e-06
SARCOX	1.38293e-06	7.05292e-07	7.30792e-07	1.20177e-06	1.64972e-06	1.28606e-06	1.34063e-06	8.21936e-07	7.48052e-07	1.2237e-06	1.43883e-06	7.63974e-07	1.16206e-06	1.3715e-06	1.072e-06	1.13192e-06	8.97428e-07	9.42513e-07	1.13964e-06	8.8297e-07	1.01702e-06	9.44327e-07	1.49509e-06	7.62048e-07	1.10439e-06	1.37687e-06	9.22431e-07	1.4408e-06	1.1733e-06	9.44032e-07	1.15182e-06
PSD180	5.05689e-06	2.85854e-06	2.48166e-06	1.69554e-06	4.40938e-06	1.49561e-06	1.61567e-06	2.4465e-06	1.97886e-06	1.58595e-06	3.57237e-06	2.29962e-06	1.42144e-06	3.36314e-06	3.03623e-06	1.41928e-06	2.27192e-06	2.57142e-06	1.37044e-06	2.46308e-06	2.80224e-06	2.74519e-06	3.136e-06	2.17535e-06	1.27213e-06	2.387e-06	2.26567e-06	2.87054e-06	2.09634e-06	2.82708e-06	2.2527e-06
PSD181	5.05689e-06	2.85854e-06	2.48166e-06	1.69554e-06	4.40938e-06	1.49561e-06	1.61567e-06	2.4465e-06	1.97886e-06	1.58595e-06	3.57237e-06	2.29962e-06	1.42144e-06	3.36314e-06	3.03623e-06	1.41928e-06	2.27192e-06	2.57142e-06	1.37044e-06	2.46308e-06	2.80224e-06	2.74519e-06	3.136e-06	2.17535e-06	1.27213e-06	2.387e-06	2.26567e-06	2.87054e-06	2.09634e-06	2.82708e-06	2.2527e-06
SDPDS	3.39656e-07	1.0432e-07	1.2321e-07		3.76439e-07	2.04273e-07		9.17588e-08	1.11315e-07	1.83214e-07	3.20635e-07	1.45716e-07	1.49949e-07	3.42021e-07	1.09656e-07	1.55935e-07	9.39625e-08	1.3518e-07	1.77108e-07	1.12719e-07	1.14743e-07	8.48949e-08	3.68942e-07	1.5049e-07	1.94551e-07	1.67569e-07	1.53213e-07	1.30334e-07	2.23947e-07	1.60767e-07	7.992e-08
SDPTA_f	7.32363e-06	7.04847e-06	6.40123e-06	4.78983e-06	7.12477e-06	4.94471e-06	5.25736e-06	6.56677e-06	3.38875e-06	5.73556e-06	7.99152e-06	4.8311e-06	5.36017e-06	1.18893e-05	4.99569e-06	6.19372e-06	3.51936e-06	3.94613e-06	6.85567e-06	5.01021e-06	4.35667e-06	3.79724e-06	1.14044e-05	5.16254e-06	7.15624e-06	3.96387e-06	3.75961e-06	6.94402e-06	5.73126e-06	4.97692e-06	5.75051e-06
SELCYSS		3.64683e-07	3.24318e-07	1.57678e-07			1.60101e-07	3.54376e-07	2.34948e-07	1.70894e-07		3.35882e-07			4.33632e-07		3.24976e-07	3.68599e-07		3.57863e-07	3.51873e-07	3.47623e-07		3.71316e-07		2.73492e-07	3.94583e-07	3.20502e-07	3.13131e-07	3.8003e-07	2.5364e-07
PSERT	2.12674e-05	8.6374e-06	1.14651e-05	3.16937e-05	2.84548e-05	3.19849e-05	3.41649e-05	1.82056e-05	1.75072e-05	3.5109e-05	3.02396e-05	1.26264e-05	3.58166e-05	3.00299e-05	1.75547e-05	3.68715e-05	1.5246e-05	1.95944e-05	3.88173e-05	2.04106e-05	1.84612e-05	1.8782e-05	4.0265e-05	1.43472e-05	4.2167e-05	3.11266e-05	2.82722e-05	3.21585e-05	3.65988e-05	2.65829e-05	3.15612e-05
PSP_L	5.3721e-07	1.0959e-07	1.65473e-07	2.01057e-07	5.17635e-07	1.97057e-07	2.09543e-07	1.58449e-07	9.94136e-08	1.62684e-07	4.95344e-07	1.65048e-07		4.75015e-07	1.82498e-07	1.95028e-07	1.5498e-07	1.67887e-07		2.24324e-07	2.29277e-07	1.95083e-07	5.42996e-07	1.61639e-07	1.84496e-07	2.13794e-07	2.54681e-07	3.33756e-07	1.85083e-07	2.45018e-07	1.06262e-07
PSP_Lpp	1.96175e-06	3.86241e-07	4.73437e-07		2.67941e-06	1.19786e-06		1.5895e-07	1.93248e-07	3.21773e-06	2.51994e-06	3.84838e-07			1.91898e-07		2.34342e-07	1.58525e-07		3.07601e-07	1.58449e-07	1.56543e-07		2.44376e-07		1.3285e-07	1.07294e-07	1.49417e-07	1.06426e-07	6.18282e-08	1.51887e-07
PSSA120	4.78306e-06	1.7776e-06	1.35042e-06	1.85935e-06	4.89381e-06	1.94569e-06	1.74305e-06	7.45319e-07	6.18053e-07	1.61417e-06	3.2928e-06	1.35263e-06	1.39991e-06	2.68776e-06	9.21468e-07	1.30504e-06	7.82823e-07	8.1609e-07	1.07605e-06	7.95315e-07	7.36855e-07	7.52961e-07	2.11548e-06	1.09111e-06	9.07201e-07	3.17553e-07	4.76591e-07	5.24402e-07	4.00374e-07	6.83731e-07	4.07114e-07
SELNPS	3.51451e-06	1.22512e-06	1.25731e-06	4.08922e-06	3.8281e-06	3.85613e-06	3.8532e-06	8.91951e-07	1.4688e-06	3.69346e-06	3.54973e-06	1.28073e-06	3.27539e-06	2.92783e-06	1.34292e-06	3.34081e-06	1.4048e-06	1.11668e-06	3.28828e-06	1.23778e-06	1.26723e-06	1.27314e-06	2.85331e-06	1.29525e-06	2.92901e-06	1.77921e-06	1.4222e-06	1.25503e-06	1.43287e-06	9.76128e-07	1.42427e-06
PSSA140	4.78306e-06	1.7776e-06	1.35042e-06	1.85935e-06	4.89381e-06	1.94569e-06	1.74305e-06	7.45319e-07	6.18053e-07	1.61417e-06	3.2928e-06	1.35263e-06	1.39991e-06	2.68776e-06	9.21468e-07	1.30504e-06	7.82823e-07	8.1609e-07	1.07605e-06	7.95315e-07	7.36855e-07	7.52961e-07	2.11548e-06	1.09111e-06	9.07201e-07	3.17553e-07	4.76591e-07	5.24402e-07	4.00374e-07	6.83731e-07	4.07114e-07
PSSA141	4.78306e-06	1.7776e-06	1.35042e-06	1.85935e-06	4.89381e-06	1.94569e-06	1.74305e-06	7.45319e-07	6.18053e-07	1.61417e-06	3.2928e-06	1.35263e-06	1.39991e-06	2.68776e-06	9.21468e-07	1.30504e-06	7.82823e-07	8.1609e-07	1.07605e-06	7.95315e-07	7.36855e-07	7.52961e-07	2.11548e-06	1.09111e-06	9.07201e-07	3.17553e-07	4.76591e-07	5.24402e-07	4.00374e-07	6.83731e-07	4.07114e-07
PSSA160	4.78306e-06	1.7776e-06	1.35042e-06	1.85935e-06	4.89381e-06	1.94569e-06	1.74305e-06	7.45319e-07	6.18053e-07	1.61417e-06	3.2928e-06	1.35263e-06	1.39991e-06	2.68776e-06	9.21468e-07	1.30504e-06	7.82823e-07	8.1609e-07	1.07605e-06	7.95315e-07	7.36855e-07	7.52961e-07	2.11548e-06	1.09111e-06	9.07201e-07	3.17553e-07	4.76591e-07	5.24402e-07	4.00374e-07	6.83731e-07	4.07114e-07
SERASr_f			7.34711e-08					5.87894e-08	7.23942e-08			5.75737e-08			6.43283e-08		5.05175e-08			8.40449e-08	6.05548e-08			6.63318e-08		4.77078e-07	3.00672e-07	7.56917e-08	1.3557e-07	5.47733e-08	8.01057e-08
SERAT_f	2.29104e-06	9.30511e-07	8.47059e-07	1.43357e-06	2.25315e-06	1.67552e-06	1.31679e-06	9.41997e-07	8.61446e-07	1.23563e-06	1.81291e-06	8.61111e-07	1.30928e-06	1.44235e-06	9.69916e-07	1.17293e-06	8.857e-07	9.39158e-07	1.0606e-06	1.1571e-06	1.01081e-06	9.86812e-07	1.26749e-06	8.91794e-07	1.00609e-06	4.95799e-07	9.61623e-07	7.0867e-07	9.32128e-07	9.90084e-07	1.04085e-06
PSSA161	4.78306e-06	1.7776e-06	1.35042e-06	1.85935e-06	4.89381e-06	1.94569e-06	1.74305e-06	7.45319e-07	6.18053e-07	1.61417e-06	3.2928e-06	1.35263e-06	1.39991e-06	2.68776e-06	9.21468e-07	1.30504e-06	7.82823e-07	8.1609e-07	1.07605e-06	7.95315e-07	7.36855e-07	7.52961e-07	2.11548e-06	1.09111e-06	9.07201e-07	3.17553e-07	4.76591e-07	5.24402e-07	4.00374e-07	6.83731e-07	4.07114e-07
PSSA180	4.78306e-06	1.7776e-06	1.35042e-06	1.85935e-06	4.89381e-06	1.94569e-06	1.74305e-06	7.45319e-07	6.18053e-07	1.61417e-06	3.2928e-06	1.35263e-06	1.39991e-06	2.68776e-06	9.21468e-07	1.30504e-06	7.82823e-07	8.1609e-07	1.07605e-06	7.95315e-07	7.36855e-07	7.52961e-07	2.11548e-06	1.09111e-06	9.07201e-07	3.17553e-07	4.76591e-07	5.24402e-07	4.00374e-07	6.83731e-07	4.07114e-07
PSSA181	4.78306e-06	1.7776e-06	1.35042e-06	1.85935e-06	4.89381e-06	1.94569e-06	1.74305e-06	7.45319e-07	6.18053e-07	1.61417e-06	3.2928e-06	1.35263e-06	1.39991e-06	2.68776e-06	9.21468e-07	1.30504e-06	7.82823e-07	8.1609e-07	1.07605e-06	7.95315e-07	7.36855e-07	7.52961e-07	2.11548e-06	1.09111e-06	9.07201e-07	3.17553e-07	4.76591e-07	5.24402e-07	4.00374e-07	6.83731e-07	4.07114e-07
PTA2	8.85908e-06	3.72083e-06	3.36136e-06	6.54381e-06	7.73373e-06	6.72968e-06	6.17971e-06	2.06874e-06	1.91914e-06	5.77264e-06	6.49724e-06	3.12014e-06	5.3556e-06	4.74849e-06	7.06796e-06	4.53308e-06	2.16668e-06	2.21579e-06	4.28014e-06	2.37803e-06	2.00685e-06	2.17982e-06	4.1446e-06	2.84087e-06	3.75523e-06	2.14122e-06	2.71503e-06	2.03483e-06	3.15492e-06	2.48408e-06	3.01231e-06
SERD_D		5.42125e-08	6.91165e-08						6.23085e-08								6.23445e-08			6.18621e-08	5.5561e-08			5.36865e-08		8.68956e-08	5.19426e-08	1.18268e-07	1.02339e-07		1.29159e-07
PTHRpp	1.96175e-06	3.86241e-07	4.73437e-07		2.67941e-06	1.19786e-06		1.5895e-07	1.93248e-07	3.21773e-06	2.51994e-06	3.84838e-07			1.91898e-07		2.34342e-07	1.58525e-07		3.07601e-07	1.58449e-07	1.56543e-07		2.44376e-07		1.3285e-07	1.07294e-07	1.49417e-07	1.06426e-07	6.18282e-08	1.51887e-07
PTPATi		8.62845e-08	6.36492e-08					1.24523e-07	6.47588e-08			5.63787e-08			7.80956e-08		7.01103e-08	1.19245e-07		7.79182e-08	1.09959e-07	1.0914e-07		7.68259e-08		1.00512e-07	8.57413e-08	1.09161e-07	1.26537e-07	9.44168e-08	1.63791e-07
SERTRS	9.42753e-06	3.23342e-06	3.22443e-06	9.17337e-06	1.03273e-05	9.35286e-06	9.51985e-06	3.2065e-06	4.26389e-06	9.683e-06	1.09596e-05	3.55542e-06	9.85555e-06	1.01827e-05	4.26072e-06	9.67423e-06	3.79236e-06	4.07815e-06	1.05208e-05	3.72219e-06	4.05869e-06	3.97656e-06	1.079e-05	3.8412e-06	1.01912e-05	4.51251e-06	5.71053e-06	4.47864e-06	4.92165e-06	4.73529e-06	4.592e-06
QMO2	1.09421e-05	7.60696e-07	7.98723e-07	5.4381e-06	1.13211e-05	6.87771e-06	6.15989e-06	9.00261e-07	1.25184e-06	5.59516e-06	9.84347e-06	8.11169e-07	4.91005e-06	7.99932e-06	9.65145e-07	4.64948e-06	1.00607e-06	9.70227e-07	4.2632e-06	1.17926e-06	1.01073e-06	9.30756e-07	8.00657e-06	8.51744e-07	4.19015e-06	2.12602e-06	1.33249e-06	1.08063e-06	2.97259e-06	9.75771e-07	2.09153e-06
PTRCTA			5.46255e-08					5.81519e-08	7.67917e-08			6.40943e-08					9.07333e-08	5.3869e-08		6.54536e-08	1.06891e-07	5.72002e-08		7.10644e-08			7.71924e-08	6.05781e-08		5.80373e-08
SERTRS2	9.42753e-06	3.23342e-06	3.22443e-06	9.17337e-06	1.03273e-05	9.35286e-06	9.51985e-06	3.2065e-06	4.26389e-06	9.683e-06	1.09596e-05	3.55542e-06	9.85555e-06	1.01827e-05	4.26072e-06	9.67423e-06	3.79236e-06	4.07815e-06	1.05208e-05	3.72219e-06	4.05869e-06	3.97656e-06	1.079e-05	3.8412e-06	1.01912e-05	4.51251e-06	5.71053e-06	4.47864e-06	4.92165e-06	4.73529e-06	4.592e-06
SERt4pp	1.06753e-06	7.64722e-07	6.80037e-07		1.43103e-06		1.55899e-06	2.36706e-07	2.76188e-07	1.48331e-06	1.32989e-06	5.91923e-07	1.21451e-06	9.53502e-07	1.79258e-07	1.24816e-06	1.86954e-07	2.8134e-07		2.68018e-07	1.78081e-07	1.34147e-07	5.14717e-07	7.14554e-07	8.36791e-07	2.00646e-07	3.20006e-07	1.02251e-07	2.44195e-07	2.9464e-07	1.29125e-07
QMO3	1.09421e-05	7.60696e-07	7.98723e-07	5.4381e-06	1.13211e-05	6.87771e-06	6.15989e-06	9.00261e-07	1.25184e-06	5.59516e-06	9.84347e-06	8.11169e-07	4.91005e-06	7.99932e-06	9.65145e-07	4.64948e-06	1.00607e-06	9.70227e-07	4.2632e-06	1.17926e-06	1.01073e-06	9.30756e-07	8.00657e-06	8.51744e-07	4.19015e-06	2.12602e-06	1.33249e-06	1.08063e-06	2.97259e-06	9.75771e-07	2.09153e-06
SHCHD2		8.32388e-08	7.40517e-08					8.7706e-08	6.20897e-08			6.46184e-08			8.11551e-08		8.63948e-08	8.64011e-08		8.1817e-08	7.56315e-08	8.47805e-08		8.41961e-08		7.82746e-08	9.76087e-08	5.25873e-08	1.02906e-07	9.05239e-08	9.6012e-08
SHCHF		8.32388e-08	7.40517e-08					8.7706e-08	6.20897e-08			6.46184e-08			8.11551e-08		8.63948e-08	8.64011e-08		8.1817e-08	7.56315e-08	8.47805e-08		8.41961e-08		7.82746e-08	9.76087e-08	5.25873e-08	1.02906e-07	9.05239e-08	9.6012e-08
PUNP1_f	8.92494e-06	5.72369e-06	6.10321e-06	2.27044e-05	1.01502e-05	2.42516e-05	2.28863e-05	6.24163e-06	4.90447e-06	2.2541e-05	9.61739e-06	5.64581e-06	2.22258e-05	1.01982e-05	4.40214e-06	2.0171e-05	6.13975e-06	6.35705e-06	1.88271e-05	5.17617e-06	6.46348e-06	5.93044e-06	7.54841e-06	5.69378e-06	1.79345e-05	5.18446e-06	5.19925e-06	4.89668e-06	4.98668e-06	5.48826e-06	5.32855e-06
PUNP2_f	8.92494e-06	5.72369e-06	6.10321e-06	2.27044e-05	1.01502e-05	2.42516e-05	2.28863e-05	6.24163e-06	4.90447e-06	2.2541e-05	9.61739e-06	5.64581e-06	2.22258e-05	1.01982e-05	4.40214e-06	2.0171e-05	6.13975e-06	6.35705e-06	1.88271e-05	5.17617e-06	6.46348e-06	5.93044e-06	7.54841e-06	5.69378e-06	1.79345e-05	5.18446e-06	5.19925e-06	4.89668e-06	4.98668e-06	5.48826e-06	5.32855e-06
SHSL1	2.51632e-06	1.97919e-06	1.87807e-06	1.98171e-06	3.84747e-06	1.99357e-06	2.10002e-06	2.31376e-06	2.34952e-06	2.29112e-06	4.66994e-06	1.36948e-06	2.20769e-06	5.10948e-06	1.75202e-06	2.50038e-06	1.37824e-06	1.72231e-06	2.57683e-06	1.60202e-06	2.5669e-06	1.90994e-06	3.73702e-06	2.26301e-06	2.10766e-06	1.45367e-06	2.18363e-06	3.39526e-06	2.21776e-06	2.6945e-06	2.4349e-06
SKMt2pp																												6.02946e-08
PYAM5PO	2.93915e-06	4.34256e-07	4.76752e-07	2.35834e-06	3.06691e-06	2.30075e-06	2.27868e-06	5.21067e-07	5.19755e-07	2.12035e-06	2.74195e-06	5.15123e-07	2.08474e-06	2.67221e-06	6.08643e-07	2.01346e-06	5.77623e-07	6.2946e-07	2.00221e-06	5.07265e-07	5.73869e-07	5.65464e-07	2.74326e-06	5.48612e-07	2.0009e-06	7.52392e-07	8.36798e-07	5.34838e-07	7.72823e-07	5.89757e-07	7.4883e-07
PYDAMK	3.18874e-07	2.68599e-07	3.45317e-07	7.99602e-07		6.88698e-07	9.33868e-07	1.88663e-07	3.23072e-07	8.51974e-07		3.83203e-07	8.68135e-07	4.28369e-07	2.43022e-07	7.99289e-07	1.86083e-07	1.64962e-07	9.07284e-07	2.91583e-07	2.75765e-07	1.52064e-07		4.40004e-07	9.11086e-07	4.89829e-07	3.10267e-07	9.15848e-08	3.41639e-07	1.36797e-07	1.49286e-07
PYDXNK	3.18874e-07	2.68599e-07	3.45317e-07	7.99602e-07		6.88698e-07	9.33868e-07	1.88663e-07	3.23072e-07	8.51974e-07		3.83203e-07	8.68135e-07	4.28369e-07	2.43022e-07	7.99289e-07	1.86083e-07	1.64962e-07	9.07284e-07	2.91583e-07	2.75765e-07	1.52064e-07		4.40004e-07	9.11086e-07	4.89829e-07	3.10267e-07	9.15848e-08	3.41639e-07	1.36797e-07	1.49286e-07
SOTA	2.61681e-06	6.64322e-07	6.79868e-07	2.34405e-06	2.23378e-06	1.99432e-06	1.43581e-06	3.12777e-07	1.71983e-07	1.31867e-06	9.66031e-07	4.99021e-07		3.9385e-07	1.30005e-07	3.5063e-07	3.61685e-07	2.61778e-07		2.70783e-07	1.09254e-07	2.49748e-07	2.05303e-07	1.74172e-07	2.89422e-07	1.62663e-07	1.02569e-07	7.8438e-08	1.91797e-07	8.80419e-08	1.49523e-07
SPMDAT1	2.49534e-07	1.51038e-07	1.52023e-07	1.54474e-06	3.15553e-07	1.53678e-06	1.76224e-06	1.1981e-07	1.27089e-07	1.85902e-06	3.16559e-07	1.60833e-07	1.71452e-06	2.83298e-07	1.69757e-07	1.57133e-06	1.67143e-07	1.20591e-07	1.80466e-06	1.33615e-07	1.4381e-07	1.29572e-07	3.00507e-07	1.943e-07	1.85772e-06	8.54888e-08	1.6003e-07	1.59906e-07	9.82e-08	1.4205e-07	3.51712e-07
SPMDAT2	2.49534e-07	1.51038e-07	1.52023e-07	1.54474e-06	3.15553e-07	1.53678e-06	1.76224e-06	1.1981e-07	1.27089e-07	1.85902e-06	3.16559e-07	1.60833e-07	1.71452e-06	2.83298e-07	1.69757e-07	1.57133e-06	1.67143e-07	1.20591e-07	1.80466e-06	1.33615e-07	1.4381e-07	1.29572e-07	3.00507e-07	1.943e-07	1.85772e-06	8.54888e-08	1.6003e-07	1.59906e-07	9.82e-08	1.4205e-07	3.51712e-07
QULNS	9.49677e-07	2.74876e-07	3.68734e-07	6.28396e-07	1.16253e-06	6.24893e-07	8.02421e-07	2.2013e-07	4.83503e-07	7.47042e-07	1.05238e-06	5.05521e-07	6.59402e-07	9.67289e-07	4.63079e-07	6.61368e-07	3.67549e-07	3.45058e-07	7.76431e-07	4.49168e-07	4.33585e-07	4.59488e-07	1.0711e-06	5.88026e-07	8.37628e-07	4.15036e-07	3.79036e-07	6.51848e-07	6.27395e-07	4.63023e-07	9.32462e-07
SPMS	1.60131e-06	6.96738e-07	7.41896e-07	1.36077e-06	2.02616e-06	1.25751e-06	1.35502e-06	1.03947e-06	6.88041e-07	1.516e-06	2.06365e-06	7.81648e-07	1.79159e-06	3.07814e-06	8.4772e-07	1.90502e-06	1.30987e-06	9.55736e-07	1.92443e-06	1.13797e-06	1.02993e-06	9.26886e-07	2.14522e-06	1.03892e-06	1.70823e-06	1.43603e-06	8.45059e-07	1.84218e-06	8.80623e-07	9.73034e-07	9.27295e-07
SPODMpp	7.35483e-06	1.22289e-06	8.92854e-07		3.388e-06			1.63786e-06	5.86571e-07		2.68439e-06	4.25031e-07		2.17989e-06	4.90735e-07		6.10291e-07	3.79092e-07		1.01881e-06	5.67236e-07	5.54962e-07	2.04105e-06	3.97392e-07		1.46419e-06	4.35001e-07	6.12372e-07	1.22975e-06	4.02351e-07	4.41628e-07
SSALx								5.31199e-08										7.59276e-08									6.17539e-08		1.04348e-07
THRD	1.19232e-06	5.96549e-07	5.49473e-07		1.26775e-06	8.00152e-07	5.95042e-07	6.09001e-07	1.37429e-06	4.79438e-07	7.81057e-07	5.54016e-07			5.32117e-07		7.45935e-07	7.60271e-07	3.95475e-07	5.61925e-07	4.55771e-07	6.2539e-07	5.38518e-07	3.99917e-07		2.41479e-07	6.10974e-07	3.2029e-07	3.62437e-07	4.20218e-07	3.27228e-07
R5PP		7.74918e-08	7.82611e-08	2.39957e-07		2.5007e-07		1.48681e-07	1.45139e-07	2.62856e-07		7.00487e-08			1.54662e-07	3.01485e-07	1.04522e-07	1.58096e-07	3.51266e-07	1.1343e-07	1.4524e-07	1.44535e-07		1.38163e-07	3.27138e-07	4.12907e-07	2.73654e-07	2.40045e-07	3.1344e-07	2.10678e-07	2.8785e-07
THRS	1.62659e-05	7.92265e-06	8.28136e-06	2.25434e-05	2.03778e-05	2.24616e-05	2.44364e-05	1.0646e-05	1.2254e-05	2.65252e-05	1.95102e-05	1.06795e-05	2.92887e-05	2.48306e-05	3.95235e-05	3.1298e-05	1.75673e-05	1.97318e-05	3.47641e-05	1.73102e-05	2.11744e-05	1.74249e-05	2.79501e-05	1.64035e-05	3.8695e-05	3.16024e-05	3.06148e-05	2.58836e-05	1.63897e-05	2.46608e-05	1.2589e-05
THRTRS	5.01875e-06	2.83716e-06	2.49756e-06	5.45099e-06	5.37265e-06	5.51919e-06	5.87192e-06	1.48488e-06	1.41295e-06	5.88661e-06	5.57845e-06	2.36449e-06	5.94722e-06	4.22164e-06	1.64381e-06	5.5742e-06	1.76532e-06	1.53878e-06	5.53686e-06	1.63332e-06	1.80446e-06	1.58977e-06	4.05534e-06	2.55952e-06	5.4257e-06	1.35949e-06	1.8983e-06	1.66368e-06	1.69736e-06	1.8999e-06	2.5427e-06
SUCCt2_2pp	2.54752e-06	1.55143e-06	1.36544e-06	6.09938e-06		5.1118e-06		5.53422e-07	4.53509e-07	5.71114e-06		8.44757e-07	2.89483e-06		2.54032e-07	2.72694e-06	1.18118e-06	1.1064e-06		2.4063e-07	1.85705e-07	3.8906e-07		4.79343e-07	1.15335e-06	1.7004e-07	1.00837e-07	6.5238e-08	9.48683e-08	1.24472e-07	9.87813e-08
THRt4pp	1.06753e-06	7.64722e-07	6.80037e-07		1.43103e-06		1.55899e-06	2.36706e-07	2.76188e-07	1.48331e-06	1.32989e-06	5.91923e-07	1.21451e-06	9.53502e-07	1.79258e-07	1.24816e-06	1.86954e-07	2.8134e-07		2.68018e-07	1.78081e-07	1.34147e-07	5.14717e-07	7.14554e-07	8.36791e-07	2.00646e-07	3.20006e-07	1.02251e-07	2.44195e-07	2.9464e-07	1.29125e-07
R5PPpp	1.96175e-06	3.86241e-07	4.73437e-07		2.67941e-06	1.19786e-06		1.5895e-07	1.93248e-07	3.21773e-06	2.51994e-06	3.84838e-07			1.91898e-07		2.34342e-07	1.58525e-07		3.07601e-07	1.58449e-07	1.56543e-07		2.44376e-07		1.3285e-07	1.07294e-07	1.49417e-07	1.06426e-07	6.18282e-08	1.51887e-07
RBFK		2.33138e-07	3.07916e-07			3.58877e-06		2.60636e-07	2.18102e-07			2.38053e-07			2.83741e-07		2.5859e-07	2.26106e-07	3.26041e-06	2.80847e-07	2.94006e-07	2.14677e-07		3.37514e-07		1.9042e-07	2.69614e-07	2.83436e-07	2.58707e-07	2.88775e-07	3.01173e-07
RBFSa	1.6706e-06	7.69251e-07	1.05189e-06	2.30321e-06	1.95974e-06	2.2909e-06	2.31081e-06	1.09628e-06	1.36409e-06	2.49908e-06	2.36582e-06	9.73093e-07	2.66986e-06	2.39409e-06	9.50452e-07	3.0277e-06	9.59376e-07	1.05284e-06	3.08304e-06	1.36002e-06	1.16556e-06	9.61405e-07	2.48885e-06	1.1409e-06	2.83407e-06	1.85311e-06	1.56455e-06	1.32227e-06	1.45802e-06	1.26191e-06	1.72627e-06
T2DECAI_f	2.8948e-05	4.01244e-06	4.31363e-06	6.17651e-05	2.53464e-05	6.24908e-05	6.60121e-05	3.75451e-06	2.2034e-06	6.65115e-05	2.48379e-05	3.94191e-06	7.48853e-05	2.59965e-05	2.7919e-06	7.16547e-05	3.81552e-06	4.41065e-06	6.87168e-05	5.96321e-06	4.0449e-06	3.97216e-06	2.12959e-05	4.79042e-06	6.50668e-05	4.29419e-06	3.47344e-06	3.66311e-06	3.74823e-06	3.74158e-06	3.70529e-06
TMDK1						3.61151e-07			8.9656e-08			6.41991e-08			1.08831e-07		8.9307e-08	8.01209e-08		1.23494e-07	9.70935e-08	7.47929e-08		8.64969e-08	5.57857e-07	1.20983e-07	9.15127e-08	1.62687e-07	1.33166e-07	1.02645e-07
TMDPP_f	1.20268e-06	3.58088e-07	2.85949e-07	7.21914e-07	8.16532e-07	8.16984e-07	6.74856e-07	2.79853e-07	2.07819e-07	5.85726e-07	6.90633e-07	2.4363e-07	5.53798e-07	5.80384e-07	2.45679e-07	4.96487e-07	2.51676e-07	2.63143e-07	4.56621e-07	2.90585e-07	1.76671e-07	2.75327e-07	5.69766e-07	1.9445e-07	4.08825e-07	5.23213e-07	3.30376e-07	2.39513e-07	4.69636e-07	2.09522e-07	3.58213e-07
TMDS	9.53149e-07	2.81841e-07	4.31295e-07	7.63187e-07	1.01308e-06	7.51345e-07	7.0805e-07	3.76689e-07	4.49746e-07	7.40043e-07	1.05238e-06	3.77039e-07	7.85159e-07	9.6905e-07	5.55566e-07	8.16989e-07	5.93115e-07	6.79428e-07	7.26294e-07	6.43857e-07	6.73803e-07	5.41372e-07	1.10532e-06	5.4807e-07	7.35599e-07	5.2489e-07	6.43637e-07	6.77894e-07	4.28865e-07	7.40868e-07	3.2228e-07
RBFSb	2.46918e-05	5.65367e-06	6.1438e-06	1.84663e-05	3.03398e-05	1.86189e-05	1.9305e-05	7.17622e-06	1.11425e-05	2.0486e-05	3.6854e-05	8.06756e-06	2.05039e-05	3.49787e-05	1.03552e-05	2.08603e-05	1.0383e-05	1.09037e-05	2.09005e-05	1.14872e-05	1.0703e-05	9.61443e-06	3.32552e-05	1.00764e-05	1.95922e-05	1.16494e-05	1.14132e-05	1.3006e-05	1.19622e-05	9.61324e-06	7.42638e-06
TMPK	9.67037e-07	1.06015e-07	1.24105e-07	2.55513e-07	8.85772e-07	2.54291e-07	2.49767e-07	1.53076e-07	1.70233e-07	2.56873e-07	8.38622e-07	1.12548e-07		8.0667e-07	1.64363e-07		1.22589e-07	1.18172e-07	1.86132e-07	1.50459e-07	1.5599e-07	1.33403e-07	6.96219e-07	1.12236e-07		2.10764e-07	1.44754e-07	1.81752e-07	1.82163e-07	8.88409e-08	1.97157e-07
TMPPP	3.70864e-06			2.20952e-06	4.39001e-06	2.01076e-06	2.26377e-06			2.45884e-06	5.00703e-06		2.08733e-06	4.916e-06		2.22738e-06			2.21913e-06				5.13242e-06		2.21044e-06
RBK	6.20438e-07	3.68391e-07	4.06692e-07	3.92062e-07	7.36273e-07			3.14621e-07	2.68421e-07	4.70638e-07	6.90633e-07	3.75592e-07	2.25618e-07	5.63124e-07	3.5129e-07	4.03094e-07	3.17864e-07	3.20679e-07		2.90277e-07	3.42362e-07	3.16002e-07	4.19513e-07	3.67724e-07	1.93632e-07	7.59299e-08	1.1844e-07	1.16124e-07	1.3691e-07	2.13364e-07	1.52478e-07
TPI_f	3.31627e-05	1.51637e-05	1.53282e-05	3.28981e-05	3.00519e-05	3.4668e-05	3.14271e-05	1.6846e-05	1.68837e-05	2.94995e-05	2.50784e-05	1.47911e-05	2.86114e-05	2.39825e-05	1.37302e-05	2.75171e-05	1.53685e-05	1.21889e-05	2.68161e-05	1.41878e-05	1.42119e-05	1.18696e-05	2.37371e-05	1.74237e-05	2.66483e-05	2.39851e-05	1.76895e-05	1.31793e-05	2.57821e-05	1.58816e-05	1.37778e-05
TDP																	9.29521e-08			9.52227e-08	5.83247e-08					8.7094e-08	5.10228e-08	8.22651e-08	9.69979e-08		5.28353e-08
TDPADGAT																												5.1347e-08
TDPAGTA	3.84742e-07	7.30425e-08	6.18831e-08	1.57719e-07	3.32158e-07		2.1345e-07	1.05238e-07	8.77526e-08	1.79498e-07	3.37089e-07	7.66112e-08	1.20159e-07	3.55808e-07	1.34997e-07	1.51016e-07	1.16468e-07	1.0333e-07		1.26048e-07	1.10912e-07	8.76396e-08	3.9868e-07	8.20262e-08		6.31066e-08	9.96828e-08	1.3914e-07	7.70934e-08	1.06453e-07	1.43984e-07
TDPDRE	8.31829e-07	3.12112e-07	3.36317e-07	5.05952e-07	9.54961e-07	5.95256e-07		4.24231e-07	3.99973e-07		1.17365e-06	3.46596e-07	5.36548e-07	1.00533e-06	3.48351e-07	5.20918e-07	5.10306e-07	5.04442e-07		3.78836e-07	4.22549e-07	4.45479e-07	1.02501e-06	3.4466e-07		3.58422e-07	4.72118e-07	4.46726e-07	3.58813e-07	4.87911e-07	3.07336e-07
TDPDRR	1.01207e-06	6.21047e-07	7.61806e-07	2.14712e-06	1.27328e-06	1.97451e-06	2.04096e-06	7.3826e-07	1.10827e-06	2.39136e-06	1.44703e-06	9.39022e-07	2.39032e-06	1.35596e-06	9.57477e-07	2.30488e-06	1.2331e-06	1.33171e-06	2.40343e-06	1.02554e-06	1.09534e-06	1.03896e-06	1.57545e-06	1.00483e-06	2.55197e-06	1.22391e-06	1.22936e-06	1.34905e-06	1.15039e-06	1.18772e-06	1.26734e-06
TRE6PP	1.58048e-06	1.77601e-07	1.76844e-07		1.28712e-06			2.62799e-07	2.38011e-07		1.0709e-06	1.45633e-07			1.30609e-07		1.77405e-07	1.67419e-07		1.81399e-07	1.65253e-07	1.80178e-07	2.82644e-07	1.38874e-07		3.75339e-07	1.50165e-07	2.44474e-07	2.95785e-07	1.38735e-07	2.00062e-07
TRE6PS	3.15754e-06	9.01273e-07	7.12793e-07	5.99625e-07	2.30573e-06	8.1619e-07	8.98827e-07	4.27419e-07	5.4649e-07	4.69421e-07	2.04105e-06	5.38019e-07		1.56327e-06	3.06445e-07	5.04763e-07	5.30909e-07	2.48925e-07	4.67619e-07	4.75979e-07	3.88031e-07	4.57677e-07	1.37311e-06	4.60562e-07	3.59805e-07	5.84246e-07	1.85929e-07	3.53175e-07	4.6651e-07	3.19426e-07	5.39549e-07
TREHpp	8.74123e-06	7.32094e-07	4.75324e-07	6.61559e-07	4.40938e-06	8.04892e-07	6.16736e-07	3.9602e-07	3.18434e-07	8.16873e-07	2.32058e-06	3.21604e-07	4.6451e-07	1.51144e-06	2.1275e-07	2.42319e-07	3.9988e-07	2.33985e-07	3.63852e-07	2.52403e-07	2.56057e-07	2.62366e-07	1.18417e-06	2.01184e-07	2.10293e-07	1.94352e-07	9.81678e-08	1.16674e-07	2.21199e-07	9.45868e-08	1.18217e-07
THDPS	1.1871e-05	6.84566e-06	8.86201e-06	1.9652e-05	1.66687e-05	2.04052e-05	2.13153e-05	9.24708e-06	1.00129e-05	2.13067e-05	1.77096e-05	9.14575e-06	2.28941e-05	1.969e-05	1.38985e-05	2.47534e-05	9.50493e-06	9.67739e-06	2.81656e-05	1.0926e-05	1.39262e-05	1.30517e-05	2.28505e-05	1.08554e-05	3.19657e-05	1.67956e-05	1.75095e-05	1.94827e-05	2.03096e-05	1.72232e-05	2.6816e-05
THFAT	3.01368e-05	1.35731e-05	1.66219e-05	4.29011e-05	3.73566e-05	4.30427e-05	4.49434e-05	2.85279e-05	1.98902e-05	4.60242e-05	3.59866e-05	1.93296e-05	4.5608e-05	4.56969e-05	3.07524e-05	4.6493e-05	2.76373e-05	3.23524e-05	4.92922e-05	3.21089e-05	2.67998e-05	3.06043e-05	4.68166e-05	2.47978e-05	5.16319e-05	4.50339e-05	3.93122e-05	4.34264e-05	4.15863e-05	3.57464e-05	3.3299e-05
TRPAS2_f	1.89833e-05	9.91321e-06	7.39148e-06	2.30999e-05		2.7456e-05	4.79914e-05	3.16859e-06	5.27115e-06	3.2658e-05		6.44331e-06	2.54492e-05		1.78265e-06	2.6626e-05	3.28851e-06	3.36539e-06	1.15413e-05	2.11793e-06	1.99129e-06	3.15373e-06		4.0488e-06	3.11114e-05	9.26832e-07	1.17563e-06	1.08654e-06	1.00366e-06	1.18941e-06	1.28468e-06
TRPTRS	6.39131e-06	1.6255e-06	1.58489e-06	6.73351e-06	6.61825e-06	6.83358e-06	7.00264e-06	1.8747e-06	2.02308e-06	6.72705e-06	6.78909e-06	1.7899e-06	6.81599e-06	6.823e-06	2.45798e-06	6.73479e-06	2.1754e-06	2.21526e-06	7.24265e-06	2.18774e-06	2.6151e-06	2.22263e-06	7.36836e-06	2.04291e-06	7.7165e-06	2.26158e-06	2.63172e-06	3.22108e-06	3.21379e-06	2.63427e-06	3.539e-06
TTDCAtexi	5.92661e-07	1.04238e-05	9.21243e-06	8.01738e-06	3.9858e-07	8.307e-06	6.50342e-06	7.48051e-06	4.76071e-06	5.32976e-06	2.13757e-07	7.07784e-06	3.74533e-06	9.32921e-08	4.94893e-06	2.76576e-06	7.80636e-06	4.1539e-06	1.60804e-06	3.16797e-06	2.53213e-06	4.91765e-06		3.04907e-06	1.09599e-06	6.38533e-07	1.00287e-06	8.37002e-07	7.16046e-07	1.08175e-06	7.74091e-07
TTDCEAtexi	5.92661e-07	1.04238e-05	9.21243e-06	8.01738e-06	3.9858e-07	8.307e-06	6.50342e-06	7.48051e-06	4.76071e-06	5.32976e-06	2.13757e-07	7.07784e-06	3.74533e-06	9.32921e-08	4.94893e-06	2.76576e-06	7.80636e-06	4.1539e-06	1.60804e-06	3.16797e-06	2.53213e-06	4.91765e-06		3.04907e-06	1.09599e-06	6.38533e-07	1.00287e-06	8.37002e-07	7.16046e-07	1.08175e-06	7.74091e-07
TYRL	2.03456e-06			3.57526e-06	3.24409e-06	3.77895e-06	3.80229e-06			4.49986e-06	5.15502e-06		4.52578e-06	4.95404e-06		4.70229e-06			4.84012e-06				4.86462e-06		5.00465e-06
TYRPpp	1.96175e-06	3.86241e-07	4.73437e-07		2.67941e-06	1.19786e-06		1.5895e-07	1.93248e-07	3.21773e-06	2.51994e-06	3.84838e-07			1.91898e-07		2.34342e-07	1.58525e-07		3.07601e-07	1.58449e-07	1.56543e-07		2.44376e-07		1.3285e-07	1.07294e-07	1.49417e-07	1.06426e-07	6.18282e-08	1.51887e-07
TYRTRS	4.17303e-06	2.4197e-06	2.68212e-06	4.22394e-06	4.64468e-06	4.15208e-06	4.2529e-06	2.78164e-06	2.44572e-06	4.48379e-06	4.72957e-06	2.49664e-06	4.55104e-06	4.99722e-06	2.68963e-06	4.63385e-06	2.49877e-06	2.84527e-06	4.96969e-06	3.4406e-06	3.06744e-06	2.85456e-06	5.2946e-06	3.01091e-06	5.18494e-06	3.58788e-06	3.97806e-06	4.03529e-06	3.62734e-06	3.71775e-06	5.68768e-06
U23GAAT	5.54907e-06	1.65259e-07	1.4445e-07	1.16244e-06	5.05433e-06	1.16721e-06	1.14919e-06	9.85667e-08	1.05189e-07	1.07732e-06	4.69465e-06	1.44626e-07	1.09422e-06	4.33562e-06	1.45765e-07	1.12457e-06	1.70432e-07	1.37345e-07	1.05923e-06	1.75196e-07	1.81436e-07	1.19356e-07	3.73702e-06	1.59956e-07	1.02889e-06	1.78156e-07	8.79597e-08	1.50923e-07	1.64096e-07	9.82588e-08	1.23266e-07
UAAGDS	4.57504e-07	5.36537e-07	5.35974e-07	4.24197e-07	7.58413e-07	3.98102e-07	4.56921e-07	6.87053e-07	1.11387e-06	3.52037e-07	5.50846e-07	5.81818e-07	4.24235e-07	5.94221e-07	1.01152e-06	4.31066e-07	7.83754e-07	6.85045e-07	4.60468e-07	6.60029e-07	7.15888e-07	7.55667e-07	7.22989e-07	6.30881e-07	4.91007e-07	7.44222e-07	8.32488e-07	9.07042e-07	1.00397e-06	7.38947e-07	1.01226e-06
UACGALPpp	3.12634e-06	7.39986e-07	7.70201e-07	1.28467e-06	2.5521e-06	1.36653e-06	1.16838e-06	7.60187e-07	6.56099e-07	1.19253e-06	2.62481e-06	6.99963e-07	1.28324e-06	2.28873e-06	6.34608e-07	9.78395e-07	7.42825e-07	7.09581e-07	1.00118e-06	8.49706e-07	7.32985e-07	6.31375e-07	2.03512e-06	6.48035e-07	8.33691e-07	7.44402e-07	6.09928e-07	6.43964e-07	7.1809e-07	5.02701e-07	7.72841e-07
URIK2		2.81497e-07	3.29568e-07	7.77875e-07		7.03378e-07	7.91951e-07	3.17832e-07	2.99028e-07	1.05015e-06		3.51019e-07			3.4513e-07	1.20824e-06	4.15313e-07	4.055e-07	1.04657e-06	3.11942e-07	3.89918e-07	3.29249e-07		4.46514e-07	1.05043e-06	3.42911e-07	3.95467e-07	3.40949e-07	4.17324e-07	4.1777e-07	3.50108e-07
UACGAMPpp	3.12634e-06	7.39986e-07	7.70201e-07	1.28467e-06	2.5521e-06	1.36653e-06	1.16838e-06	7.60187e-07	6.56099e-07	1.19253e-06	2.62481e-06	6.99963e-07	1.28324e-06	2.28873e-06	6.34608e-07	9.78395e-07	7.42825e-07	7.09581e-07	1.00118e-06	8.49706e-07	7.32985e-07	6.31375e-07	2.03512e-06	6.48035e-07	8.33691e-07	7.44402e-07	6.09928e-07	6.43964e-07	7.1809e-07	5.02701e-07	7.72841e-07
UACMAMO			7.75354e-08					5.43267e-08	8.65931e-08			8.72202e-08			1.2137e-07		1.14348e-07	1.336e-07		1.1923e-07	1.30964e-07	8.51998e-08		1.08233e-07		1.19215e-07	1.54168e-07	1.96228e-07	1.26399e-07	1.41523e-07	1.68418e-07
UAG2E_f								6.52558e-08	8.00953e-08			6.8665e-08			1.06798e-07		1.06443e-07	1.00736e-07		1.22725e-07	1.06528e-07	9.2843e-08		9.60744e-08		1.9253e-07	1.28125e-07	2.06239e-07	1.57982e-07	1.1548e-07	1.81302e-07
URItex_f	1.39682e-06	2.05046e-06	2.27978e-06	7.10539e-06	1.229e-06	7.1412e-06	7.1935e-06	1.13266e-06	1.37376e-06	7.63523e-06	1.19217e-06	2.06389e-06	7.80871e-06	1.13661e-06	1.4595e-06	7.43244e-06	1.71209e-06	2.06744e-06	7.05849e-06	2.2621e-06	1.43269e-06	2.02846e-06	8.12255e-07	2.1975e-06	6.2125e-06	1.97932e-06	1.88339e-06	2.3545e-06	2.1682e-06	2.13444e-06	1.97102e-06
UAGCVT	1.85085e-06	8.24046e-07	8.47784e-07	1.55999e-06	2.08428e-06	1.68354e-06	1.87115e-06	8.04609e-07	7.73824e-07	1.75983e-06	2.17465e-06	9.10927e-07	1.80101e-06	2.0642e-06	1.07563e-06	1.8794e-06	8.09032e-07	8.00858e-07	2.06931e-06	1.1483e-06	1.22455e-06	7.07292e-07	2.26719e-06	9.79507e-07	1.94779e-06	9.88586e-07	9.93239e-07	1.15214e-06	7.269e-07	9.15829e-07	8.07237e-07
VALTA_f	3.86805e-06	2.10454e-06	2.22419e-06	5.66746e-06	6.58228e-06	6.22642e-06	5.89752e-06	2.63651e-06	2.74488e-06	7.10873e-06	7.89289e-06	3.00849e-06	7.98343e-06	1.09445e-05	3.96456e-06	8.08981e-06	3.42419e-06	3.83646e-06	8.9366e-06	3.5223e-06	3.61951e-06	3.1219e-06	9.88997e-06	4.4265e-06	1.11471e-05	9.32308e-06	7.25169e-06	4.62272e-06	6.02984e-06	5.00288e-06	4.44675e-06
UAGDP	9.35839e-07	5.53566e-07	6.83255e-07	5.70384e-07	1.0629e-06	5.59274e-07	7.42786e-07	5.85777e-07	5.81167e-07	6.43341e-07	1.25381e-06	7.02165e-07	7.50437e-07	1.32486e-06	7.08718e-07	6.81096e-07	6.05635e-07	7.00785e-07	8.44605e-07	5.35037e-07	8.11609e-07	6.10122e-07	1.58285e-06	9.38765e-07	8.26137e-07	8.1952e-07	9.66565e-07	7.2451e-07	7.36346e-07	9.05851e-07	8.45095e-07
UAGPT3		1.38484e-07	1.14839e-07	2.16247e-07		2.29562e-07	2.38703e-07	1.60771e-07	1.61941e-07	2.80601e-07		1.29866e-07	2.3396e-07		2.19896e-07	2.68602e-07	1.20073e-07	1.89868e-07	2.524e-07	1.46041e-07	1.73392e-07	1.49376e-07		1.65568e-07	2.78495e-07	1.26989e-07	1.93648e-07	1.6306e-07	1.69884e-07	1.97265e-07	2.91042e-07
UAMAGS	4.8523e-07	6.76133e-08	6.85601e-08	7.83884e-07	4.37326e-07	7.20963e-07	6.85016e-07	1.08312e-07	1.50367e-07	6.30978e-07	3.69998e-07	7.26486e-08	5.87371e-07	4.97457e-07	1.65873e-07	6.37636e-07	1.36833e-07	1.1825e-07	1.02122e-06	1.84203e-07	1.31459e-07	1.15353e-07	3.92743e-07	9.74774e-08	9.08173e-07	8.66611e-08	1.04715e-07	1.43959e-07	3.13388e-07	1.24489e-07	8.7603e-08
UAMAS	5.16428e-07	3.80308e-07	4.93009e-07	2.28821e-07	5.50846e-07	2.56341e-07	2.58988e-07	5.51919e-07	7.03246e-07	2.27671e-07	6.14601e-07	4.39938e-07		6.42578e-07	7.98971e-07	2.62644e-07	6.54132e-07	7.03808e-07	2.47123e-07	6.07136e-07	6.52055e-07	6.84572e-07	7.22989e-07	5.28484e-07	3.15967e-07	7.53907e-07	8.21757e-07	7.70276e-07	8.80709e-07	6.76557e-07	1.0649e-06
VALTRS	3.28923e-06	1.72047e-06	1.81307e-06	3.95723e-06	3.6233e-06	4.00414e-06	4.05167e-06	1.7211e-06	1.81121e-06	4.2889e-06	3.87862e-06	2.0332e-06	4.6148e-06	4.0731e-06	2.10057e-06	4.65261e-06	2.03054e-06	2.05229e-06	4.8786e-06	1.99681e-06	2.12298e-06	2.26513e-06	4.46745e-06	2.42887e-06	5.41145e-06	1.73506e-06	2.50213e-06	3.04654e-06	1.9447e-06	2.3911e-06	3.22655e-06
VPAMTr_f		4.22418e-07	6.07969e-07	4.28362e-07		4.25251e-07	4.676e-07	5.6426e-07	7.94958e-07	4.35085e-07		7.294e-07	3.969e-07		6.61518e-07	4.20754e-07	7.29155e-07	5.33619e-07	3.76297e-07	6.88684e-07	7.08436e-07	4.51292e-07		6.92948e-07	4.36424e-07	9.67971e-07	6.86093e-07	9.80218e-07	8.48079e-07	6.13114e-07	1.08499e-06
WCOS	1.33442e-06	5.70092e-07	6.29331e-07	1.0298e-06	1.18749e-06	1.05932e-06	1.05738e-06	9.37329e-07	9.51058e-07	1.02598e-06	1.26614e-06	5.96075e-07	1.01141e-06	1.15906e-06	8.83628e-07	9.78822e-07	8.48753e-07	6.40382e-07	9.84112e-07	8.57964e-07	8.1849e-07	7.92377e-07	1.14849e-06	5.97828e-07	9.71143e-07	9.68494e-07	9.41657e-07	9.54278e-07	1.59983e-06	7.204e-07	1.09058e-06
UAPGR	1.80244e-07		5.04645e-08		1.9378e-07						1.76772e-07			1.76168e-07	8.35503e-08		7.58554e-08			8.32382e-08	7.28106e-08		1.51763e-07	5.41354e-08		7.12407e-08	5.46479e-08	9.7857e-08	7.19756e-08	5.97032e-08
UDCPDPS			7.07858e-08													3.23578e-07				5.07803e-08								5.56348e-08
RHCCE	2.11391e-05	8.15722e-06	9.42312e-06	2.13056e-05	1.8133e-05	2.0694e-05	1.90209e-05	1.41156e-05	1.16071e-05	2.04997e-05	1.96418e-05	8.57947e-06	2.03862e-05	2.06262e-05	1.13316e-05	2.08577e-05	1.06376e-05	1.05557e-05	2.09211e-05	1.22615e-05	1.3194e-05	1.26441e-05	2.31257e-05	9.47676e-06	2.21549e-05	2.60751e-05	1.4275e-05	1.22069e-05	2.99898e-05	1.30368e-05	2.36617e-05
UDPG4E_f	3.21989e-06	1.19368e-06	1.32732e-06	2.86592e-06	3.10289e-06	3.08078e-06	3.01675e-06	1.20389e-05	1.15109e-06	2.89614e-06	2.42132e-06	1.3477e-06	2.48563e-06	2.2611e-06	1.307e-06	2.47103e-06	1.25265e-06	1.19036e-06	2.23958e-06	1.48442e-06	1.15527e-06	1.42592e-06	1.96668e-06	1.02337e-06	2.17504e-06	1.10908e-06	9.4411e-07	1.10019e-06	6.60163e-07	1.06694e-06	7.40218e-07
UDPGALM	4.28399e-06	7.96211e-07	8.8054e-07	2.89e-06	4.68066e-06	3.23844e-06	3.3185e-06	6.7733e-07	1.32889e-06	3.52e-06	5.47777e-06	1.11428e-06	3.5253e-06	4.7502e-06	1.0581e-06	3.59423e-06	1.29588e-06	1.11742e-06	3.64832e-06	1.18464e-06	1.24247e-06	1.10152e-06	5.42996e-06	1.22132e-06	3.61013e-06	1.12757e-06	1.33294e-06	1.48175e-06	1.14211e-06	1.1414e-06	6.78366e-07
UDPGALPpp	3.12634e-06	7.39986e-07	7.70201e-07	1.28467e-06	2.5521e-06	1.36653e-06	1.16838e-06	7.60187e-07	6.56099e-07	1.19253e-06	2.62481e-06	6.99963e-07	1.28324e-06	2.28873e-06	6.34608e-07	9.78395e-07	7.42825e-07	7.09581e-07	1.00118e-06	8.49706e-07	7.32985e-07	6.31375e-07	2.03512e-06	6.48035e-07	8.33691e-07	7.44402e-07	6.09928e-07	6.43964e-07	7.1809e-07	5.02701e-07	7.72841e-07
XPPT	5.92339e-06	3.87409e-06	4.39116e-06	5.15812e-06	8.57241e-06	5.37339e-06	5.68466e-06	3.82584e-06	5.54036e-06	5.81327e-06	5.73877e-06	5.6825e-06	6.46486e-06	8.81635e-06	6.81435e-06	6.37539e-06	6.40449e-06	5.8144e-06	6.68734e-06	5.45483e-06	6.7889e-06	4.45858e-06	5.59657e-06	5.9204e-06	6.7356e-06	9.07063e-06	7.05238e-06	5.99348e-06	6.19713e-06	5.05523e-06	5.61427e-06
XTSNH	1.25813e-06	7.49255e-07	7.93014e-07		1.31203e-06		3.63101e-07	3.1264e-07	4.62588e-07		9.43438e-07	7.99868e-07		5.0264e-07	5.12291e-07		7.25292e-07	5.03701e-07		2.9506e-07	4.04594e-07	5.9962e-07	1.69576e-07	5.45806e-07		1.1449e-07	1.11875e-07	7.50184e-08		1.46028e-07	8.71977e-08
XYLI1_f		4.43499e-07	4.04974e-07					4.79446e-07	4.79412e-07			3.80331e-07			3.91968e-07		4.04813e-07	4.32571e-07		4.72157e-07	4.35453e-07	3.69142e-07		3.96251e-07		5.17875e-07	5.47395e-05	4.60812e-07	5.98216e-07	4.07655e-07	5.5586e-07
XYLI2_f		4.43499e-07	4.04974e-07					4.79446e-07	4.79412e-07			3.80331e-07			3.91968e-07		4.04813e-07	4.32571e-07		4.72157e-07	4.35453e-07	3.69142e-07		3.96251e-07		5.17875e-07	5.47395e-05	4.60812e-07	5.98216e-07	4.07655e-07	5.5586e-07
UDPGD		6.81165e-08	3.00199e-07
UDPGDC	6.20438e-07			1.07182e-07		3.49575e-07	1.61318e-07			1.18428e-07			4.21912e-07			1.02095e-07			1.36275e-07
UDPGPpp	3.12634e-06	7.39986e-07	7.70201e-07	1.28467e-06	2.5521e-06	1.36653e-06	1.16838e-06	7.60187e-07	6.56099e-07	1.19253e-06	2.62481e-06	6.99963e-07	1.28324e-06	2.28873e-06	6.34608e-07	9.78395e-07	7.42825e-07	7.09581e-07	1.00118e-06	8.49706e-07	7.32985e-07	6.31375e-07	2.03512e-06	6.48035e-07	8.33691e-07	7.44402e-07	6.09928e-07	6.43964e-07	7.1809e-07	5.02701e-07	7.72841e-07
XYLt2pp																											6.34313e-08
UDPKAAT_f	2.1905e-06						1.11983e-06						1.34095e-06
ZN2abcpp				1.06928e-06		2.12027e-06	1.0668e-06			9.0059e-07			9.33737e-07			1.05945e-06			2.71165e-06						3.07336e-06
UGLCURPpp	3.12634e-06	7.39986e-07	7.70201e-07	1.28467e-06	2.5521e-06	1.36653e-06	1.16838e-06	7.60187e-07	6.56099e-07	1.19253e-06	2.62481e-06	6.99963e-07	1.28324e-06	2.28873e-06	6.34608e-07	9.78395e-07	7.42825e-07	7.09581e-07	1.00118e-06	8.49706e-07	7.32985e-07	6.31375e-07	2.03512e-06	6.48035e-07	8.33691e-07	7.44402e-07	6.09928e-07	6.43964e-07	7.1809e-07	5.02701e-07	7.72841e-07
UGLT_f		2.02681e-07	2.20679e-07	3.15678e-07		3.24177e-07	3.03322e-07	1.80111e-06	2.23243e-07	2.79582e-07		2.40359e-07	3.62962e-07		3.45915e-07	2.56483e-07	2.37155e-07	2.25618e-07	2.34978e-07	2.87685e-07	2.80206e-07	2.62099e-07		2.04476e-07	1.97117e-07	2.37529e-07	2.4532e-07	2.66905e-07	1.96898e-07	1.86556e-07	2.84271e-07
UGMDDS	6.51585e-07	5.05365e-07	5.60843e-07	1.54627e-07	6.145e-07	2.10231e-07	2.03684e-07	5.41582e-07	1.11355e-06	2.01517e-07	6.2074e-07	5.69594e-07	2.64972e-07	7.28926e-07	9.97974e-07	2.45585e-07	9.65022e-07	5.1236e-07		6.45567e-07	9.04643e-07	6.4161e-07	7.79548e-07	7.80249e-07	2.38983e-07	8.02621e-07	7.68281e-07	9.39927e-07	9.56137e-07	5.28285e-07	8.85435e-07
UHGADA		2.68096e-07	2.98142e-07	7.10142e-07		3.90295e-07	3.63654e-07	3.02531e-07	1.96858e-07	2.71574e-07		2.07211e-07			2.19976e-07	2.46796e-07	2.58313e-07	2.12082e-07	2.81888e-07	2.28454e-07	2.18546e-07	2.41438e-07		1.85153e-07	2.63521e-07	2.73131e-07	1.95398e-07	2.32922e-07	1.64062e-07	1.70542e-07	3.26164e-07
ULA4NFT	6.20438e-07			1.07182e-07		3.49575e-07	1.61318e-07			1.18428e-07			4.21912e-07			1.02095e-07			1.36275e-07
UM3PL	8.69971e-07	4.38282e-07	4.82993e-07	1.04622e-06	9.88172e-07	1.00197e-06	9.80722e-07	4.38689e-07	4.65017e-07	1.0596e-06	1.08936e-06	3.90394e-07	1.10056e-06	1.0554e-06	5.4514e-07	1.14812e-06	4.38076e-07	4.9978e-07	1.18847e-06	4.77688e-07	5.40914e-07	4.73345e-07	1.20948e-06	4.76781e-07	1.19084e-06	4.72046e-07	6.02642e-07	6.25945e-07	3.2948e-07	4.21306e-07	5.48717e-07
UM4PCP	4.02052e-07	1.65948e-07	1.50692e-07		4.0965e-07			2.02325e-07	1.84081e-07		3.53544e-07	1.6249e-07		2.65988e-07	1.59694e-07		1.6126e-07	1.57843e-07		1.80324e-07	1.57839e-07	1.92719e-07	3.09414e-07	1.18952e-07		2.60146e-07	2.33002e-07	1.89867e-07	1.84567e-07	1.47388e-07	1.89896e-07
UM4PL	8.69971e-07	4.38282e-07	4.82993e-07	1.04622e-06	9.88172e-07	1.00197e-06	9.80722e-07	4.38689e-07	4.65017e-07	1.0596e-06	1.08936e-06	3.90394e-07	1.10056e-06	1.0554e-06	5.4514e-07	1.14812e-06	4.38076e-07	4.9978e-07	1.18847e-06	4.77688e-07	5.40914e-07	4.73345e-07	1.20948e-06	4.76781e-07	1.19084e-06	4.72046e-07	6.02642e-07	6.25945e-07	3.2948e-07	4.21306e-07	5.48717e-07
UPLA4FNT	3.67382e-07				5.14868e-07		3.1266e-07							3.17817e-07									2.97538e-07
UPP3S	2.14914e-07				1.9378e-07						1.35661e-07			8.98201e-08									7.4372e-08
UPPDC1	1.96869e-06			1.03998e-06	1.9376e-06	1.03435e-06	1.14389e-06			1.11165e-06	1.81703e-06		1.17096e-06	1.81024e-06		1.11752e-06			1.00196e-06				1.93101e-06		1.12733e-06			5.55639e-08
UPPRT	1.9978e-05	1.55079e-05	1.69731e-05	2.50849e-05	3.46496e-05	2.52776e-05	3.2135e-05	3.28094e-05	2.50875e-05	3.64353e-05	4.17665e-05	2.08953e-05	4.04502e-05	4.6856e-05	2.70467e-05	4.276e-05	4.26927e-05	5.05813e-05	4.61572e-05	3.24845e-05	4.12278e-05	3.56619e-05	5.33921e-05	3.04012e-05	4.8729e-05	3.24651e-05	3.17381e-05	4.1292e-05	2.58334e-05	3.40994e-05	2.21015e-05
URAt2pp_copy1						4.58239e-07				5.93575e-07									6.06386e-07						6.80952e-07
UREAtpp_f		3.09438e-07	2.99521e-07					1.76141e-07	1.53912e-07			2.60927e-07			1.65973e-07		1.33366e-07	9.95855e-08		1.16407e-07	2.45671e-06	1.53341e-07		1.70469e-07		1.91773e-07	2.24994e-07	8.09008e-08	2.69252e-07	1.3134e-07	2.5933e-07
3OAR100_b	1.8297e-05	4.62713e-06	4.6439e-06	2.07657e-05	1.74549e-05	2.06593e-05	2.19867e-05	5.76314e-06	5.51645e-06	2.14709e-05	1.75329e-05	5.20199e-06	2.23098e-05	1.7783e-05	6.73744e-06	2.17562e-05	6.64459e-06	8.18844e-06	2.17219e-05	6.75161e-06	6.65496e-06	6.66846e-06	1.90718e-05	5.5963e-06	2.08266e-05	6.53511e-06	6.91229e-06	8.28372e-06	6.66405e-06	6.64867e-06	5.46367e-06
3OAR120_b	1.8297e-05	4.62713e-06	4.6439e-06	2.07657e-05	1.74549e-05	2.06593e-05	2.19867e-05	5.76314e-06	5.51645e-06	2.14709e-05	1.75329e-05	5.20199e-06	2.23098e-05	1.7783e-05	6.73744e-06	2.17562e-05	6.64459e-06	8.18844e-06	2.17219e-05	6.75161e-06	6.65496e-06	6.66846e-06	1.90718e-05	5.5963e-06	2.08266e-05	6.53511e-06	6.91229e-06	8.28372e-06	6.66405e-06	6.64867e-06	5.46367e-06
3OAR140_b	1.8297e-05	4.62713e-06	4.6439e-06	2.07657e-05	1.74549e-05	2.06593e-05	2.19867e-05	5.76314e-06	5.51645e-06	2.14709e-05	1.75329e-05	5.20199e-06	2.23098e-05	1.7783e-05	6.73744e-06	2.17562e-05	6.64459e-06	8.18844e-06	2.17219e-05	6.75161e-06	6.65496e-06	6.66846e-06	1.90718e-05	5.5963e-06	2.08266e-05	6.53511e-06	6.91229e-06	8.28372e-06	6.66405e-06	6.64867e-06	5.46367e-06
3OAR160_b	1.8297e-05	4.62713e-06	4.6439e-06	2.07657e-05	1.74549e-05	2.06593e-05	2.19867e-05	5.76314e-06	5.51645e-06	2.14709e-05	1.75329e-05	5.20199e-06	2.23098e-05	1.7783e-05	6.73744e-06	2.17562e-05	6.64459e-06	8.18844e-06	2.17219e-05	6.75161e-06	6.65496e-06	6.66846e-06	1.90718e-05	5.5963e-06	2.08266e-05	6.53511e-06	6.91229e-06	8.28372e-06	6.66405e-06	6.64867e-06	5.46367e-06
3OAR180_b	1.8297e-05	4.62713e-06	4.6439e-06	2.07657e-05	1.74549e-05	2.06593e-05	2.19867e-05	5.76314e-06	5.51645e-06	2.14709e-05	1.75329e-05	5.20199e-06	2.23098e-05	1.7783e-05	6.73744e-06	2.17562e-05	6.64459e-06	8.18844e-06	2.17219e-05	6.75161e-06	6.65496e-06	6.66846e-06	1.90718e-05	5.5963e-06	2.08266e-05	6.53511e-06	6.91229e-06	8.28372e-06	6.66405e-06	6.64867e-06	5.46367e-06
3OAR40_b	1.8297e-05	4.62713e-06	4.6439e-06	2.07657e-05	1.74549e-05	2.06593e-05	2.19867e-05	5.76314e-06	5.51645e-06	2.14709e-05	1.75329e-05	5.20199e-06	2.23098e-05	1.7783e-05	6.73744e-06	2.17562e-05	6.64459e-06	8.18844e-06	2.17219e-05	6.75161e-06	6.65496e-06	6.66846e-06	1.90718e-05	5.5963e-06	2.08266e-05	6.53511e-06	6.91229e-06	8.28372e-06	6.66405e-06	6.64867e-06	5.46367e-06
3OAR60_b	1.8297e-05	4.62713e-06	4.6439e-06	2.07657e-05	1.74549e-05	2.06593e-05	2.19867e-05	5.76314e-06	5.51645e-06	2.14709e-05	1.75329e-05	5.20199e-06	2.23098e-05	1.7783e-05	6.73744e-06	2.17562e-05	6.64459e-06	8.18844e-06	2.17219e-05	6.75161e-06	6.65496e-06	6.66846e-06	1.90718e-05	5.5963e-06	2.08266e-05	6.53511e-06	6.91229e-06	8.28372e-06	6.66405e-06	6.64867e-06	5.46367e-06
3OAR80_b	1.8297e-05	4.62713e-06	4.6439e-06	2.07657e-05	1.74549e-05	2.06593e-05	2.19867e-05	5.76314e-06	5.51645e-06	2.14709e-05	1.75329e-05	5.20199e-06	2.23098e-05	1.7783e-05	6.73744e-06	2.17562e-05	6.64459e-06	8.18844e-06	2.17219e-05	6.75161e-06	6.65496e-06	6.66846e-06	1.90718e-05	5.5963e-06	2.08266e-05	6.53511e-06	6.91229e-06	8.28372e-06	6.66405e-06	6.64867e-06	5.46367e-06
ACOAD1f_b	1.40371e-06	9.18779e-07	1.07308e-06	1.67759e-06	1.48915e-06	1.28129e-06	6.97507e-07	2.53714e-07	6.8034e-07	1.46837e-06	1.0791e-06	1.10854e-06	9.97333e-07	6.47761e-07	8.11591e-07	1.02218e-06	3.70026e-07	2.75216e-07	6.21535e-07	4.18765e-07	2.25313e-07	5.50635e-07	2.84153e-07	7.78136e-07	6.52423e-07	2.56791e-07	2.1567e-07	1.53155e-07	8.81018e-08	3.34913e-07	2.47595e-07
ACOAD2f_b	1.40371e-06	9.18779e-07	1.07308e-06	1.67759e-06	1.48915e-06	1.28129e-06	6.97507e-07	2.53714e-07	6.8034e-07	1.46837e-06	1.0791e-06	1.10854e-06	9.97333e-07	6.47761e-07	8.11591e-07	1.02218e-06	3.70026e-07	2.75216e-07	6.21535e-07	4.18765e-07	2.25313e-07	5.50635e-07	2.84153e-07	7.78136e-07	6.52423e-07	2.56791e-07	2.1567e-07	1.53155e-07	8.81018e-08	3.34913e-07	2.47595e-07
ACOAD3f_b	1.40371e-06	9.18779e-07	1.07308e-06	1.67759e-06	1.48915e-06	1.28129e-06	6.97507e-07	2.53714e-07	6.8034e-07	1.46837e-06	1.0791e-06	1.10854e-06	9.97333e-07	6.47761e-07	8.11591e-07	1.02218e-06	3.70026e-07	2.75216e-07	6.21535e-07	4.18765e-07	2.25313e-07	5.50635e-07	2.84153e-07	7.78136e-07	6.52423e-07	2.56791e-07	2.1567e-07	1.53155e-07	8.81018e-08	3.34913e-07	2.47595e-07
ACOAD4f_b	1.40371e-06	9.18779e-07	1.07308e-06	1.67759e-06	1.48915e-06	1.28129e-06	6.97507e-07	2.53714e-07	6.8034e-07	1.46837e-06	1.0791e-06	1.10854e-06	9.97333e-07	6.47761e-07	8.11591e-07	1.02218e-06	3.70026e-07	2.75216e-07	6.21535e-07	4.18765e-07	2.25313e-07	5.50635e-07	2.84153e-07	7.78136e-07	6.52423e-07	2.56791e-07	2.1567e-07	1.53155e-07	8.81018e-08	3.34913e-07	2.47595e-07
ACOAD5f_b	1.40371e-06	9.18779e-07	1.07308e-06	1.67759e-06	1.48915e-06	1.28129e-06	6.97507e-07	2.53714e-07	6.8034e-07	1.46837e-06	1.0791e-06	1.10854e-06	9.97333e-07	6.47761e-07	8.11591e-07	1.02218e-06	3.70026e-07	2.75216e-07	6.21535e-07	4.18765e-07	2.25313e-07	5.50635e-07	2.84153e-07	7.78136e-07	6.52423e-07	2.56791e-07	2.1567e-07	1.53155e-07	8.81018e-08	3.34913e-07	2.47595e-07
5DGLCNR_b	2.14914e-07	9.54161e-07	1.1856e-06		1.8271e-07			6.55472e-07	8.55495e-07		7.80956e-08	1.19718e-06		1.10552e-07	8.93994e-07		9.90776e-07	7.87732e-07		2.87856e-05	7.34129e-07			9.12894e-07		9.46437e-07		1.06427e-06	8.78786e-07		8.94891e-07
ACOAD6f_b	1.40371e-06	9.18779e-07	1.07308e-06	1.67759e-06	1.48915e-06	1.28129e-06	6.97507e-07	2.53714e-07	6.8034e-07	1.46837e-06	1.0791e-06	1.10854e-06	9.97333e-07	6.47761e-07	8.11591e-07	1.02218e-06	3.70026e-07	2.75216e-07	6.21535e-07	4.18765e-07	2.25313e-07	5.50635e-07	2.84153e-07	7.78136e-07	6.52423e-07	2.56791e-07	2.1567e-07	1.53155e-07	8.81018e-08	3.34913e-07	2.47595e-07
ACOAD7f_b	1.40371e-06	9.18779e-07	1.07308e-06	1.67759e-06	1.48915e-06	1.28129e-06	6.97507e-07	2.53714e-07	6.8034e-07	1.46837e-06	1.0791e-06	1.10854e-06	9.97333e-07	6.47761e-07	8.11591e-07	1.02218e-06	3.70026e-07	2.75216e-07	6.21535e-07	4.18765e-07	2.25313e-07	5.50635e-07	2.84153e-07	7.78136e-07	6.52423e-07	2.56791e-07	2.1567e-07	1.53155e-07	8.81018e-08	3.34913e-07	2.47595e-07
ACOAD8f_b	1.40371e-06	9.18779e-07	1.07308e-06	1.67759e-06	1.48915e-06	1.28129e-06	6.97507e-07	2.53714e-07	6.8034e-07	1.46837e-06	1.0791e-06	1.10854e-06	9.97333e-07	6.47761e-07	8.11591e-07	1.02218e-06	3.70026e-07	2.75216e-07	6.21535e-07	4.18765e-07	2.25313e-07	5.50635e-07	2.84153e-07	7.78136e-07	6.52423e-07	2.56791e-07	2.1567e-07	1.53155e-07	8.81018e-08	3.34913e-07	2.47595e-07
AGPR_b	8.90753e-07	1.56242e-06	1.49976e-06	2.44398e-06	7.97159e-07	1.95955e-06	1.79774e-06	1.85034e-06	1.82276e-06	2.87089e-06	1.04005e-06	1.32891e-06	2.48426e-06	2.85185e-06	2.16301e-06	2.98591e-06	1.84581e-06	2.04111e-06	3.37196e-06	1.85627e-06	2.36865e-06	1.75102e-06	1.6543e-06	2.1388e-06	3.01145e-06	2.38162e-06	2.83767e-06	3.04345e-06	3.22748e-06	2.66914e-06	3.23243e-06
AICART_b	2.45392e-06	2.2028e-06	2.44274e-06	5.98294e-06	3.16101e-06	5.99267e-06	6.42096e-06	3.11117e-06	2.48921e-06	6.99746e-06	4.49729e-06	2.67531e-06	7.69521e-06	5.86608e-06	5.20129e-06	8.93646e-06	4.22831e-06	4.26072e-06	1.02624e-05	4.08816e-06	4.52928e-06	3.55329e-06	7.20327e-06	4.22378e-06	1.13359e-05	4.26494e-06	4.51193e-06	4.83374e-06	5.07631e-06	4.78435e-06	5.51772e-06
AIRC3_b	5.90951e-06	3.08037e-06	3.04976e-06	3.02271e-06	9.37792e-06	3.12582e-06	3.41054e-06	4.71301e-06	5.59963e-06	3.3801e-06	1.05568e-05	3.13653e-06	3.68312e-06	1.22123e-05	4.63413e-06	3.88076e-06	4.11331e-06	4.76987e-06	4.43902e-06	4.4634e-06	3.64888e-06	4.28405e-06	1.58882e-05	3.51143e-06	5.57816e-06	7.19051e-06	4.93364e-06	6.39692e-06	6.27644e-06	4.79306e-06	6.72512e-06
AKGt2rpp_b	2.1108e-06	1.10048e-06	1.00786e-06	2.02371e-06	2.59361e-06	1.55754e-06	1.58822e-06	3.32973e-07	2.45165e-07	1.55796e-06	1.78825e-06	7.48312e-07	1.07159e-06	1.10376e-06	2.73234e-07	1.08305e-06	2.86305e-07	2.61407e-07	8.32168e-07	5.89005e-07	1.77338e-07	2.97456e-07	6.47107e-07	6.16197e-07	8.20982e-07	4.33991e-07	4.33901e-07	2.20466e-07	2.75434e-07	2.21541e-07	2.46092e-07
ADK1_b	1.68829e-05	5.99754e-06	6.19354e-06	2.20991e-05	2.20774e-05	2.08943e-05	2.25585e-05	6.45003e-06	8.82221e-06	2.31261e-05	1.82564e-05	6.51665e-06	2.23552e-05	1.71732e-05	1.03615e-05	2.12537e-05	9.26439e-06	1.1464e-05	2.08202e-05	7.26571e-06	7.00394e-06	7.64904e-06	1.99957e-05	5.90489e-06	2.41392e-05	1.23134e-05	8.37439e-06	9.36045e-06	8.98814e-06	7.57711e-06	7.9655e-06
ADK3_b	1.68829e-05	5.99754e-06	6.19354e-06	2.20991e-05	2.20774e-05	2.08943e-05	2.25585e-05	6.45003e-06	8.82221e-06	2.31261e-05	1.82564e-05	6.51665e-06	2.23552e-05	1.71732e-05	1.03615e-05	2.12537e-05	9.26439e-06	1.1464e-05	2.08202e-05	7.26571e-06	7.00394e-06	7.64904e-06	1.99957e-05	5.90489e-06	2.41392e-05	1.23134e-05	8.37439e-06	9.36045e-06	8.98814e-06	7.57711e-06	7.9655e-06
ADK4_b	1.68829e-05	5.99754e-06	6.19354e-06	2.20991e-05	2.20774e-05	2.08943e-05	2.25585e-05	6.45003e-06	8.82221e-06	2.31261e-05	1.82564e-05	6.51665e-06	2.23552e-05	1.71732e-05	1.03615e-05	2.12537e-05	9.26439e-06	1.1464e-05	2.08202e-05	7.26571e-06	7.00394e-06	7.64904e-06	1.99957e-05	5.90489e-06	2.41392e-05	1.23134e-05	8.37439e-06	9.36045e-06	8.98814e-06	7.57711e-06	7.9655e-06
ALAGLUE_b	1.49383e-06	4.05124e-07	4.49536e-07		1.3314e-06			2.64234e-07	3.10142e-07		8.79733e-07	2.92062e-07		6.25319e-07	1.88718e-07		2.68079e-07	1.79121e-07		3.91569e-07	1.83704e-07		4.61177e-07	2.28121e-07		1.21181e-07		1.81451e-07	1.58463e-07		1.23941e-07
ADNtex_b	1.39682e-06	2.05046e-06	2.27978e-06	7.10539e-06	1.229e-06	7.1412e-06	7.1935e-06	1.13266e-06	1.37376e-06	7.63523e-06	1.19217e-06	2.06389e-06	7.80871e-06	1.13661e-06	1.4595e-06	7.43244e-06	1.71209e-06	2.06744e-06	7.05849e-06	2.2621e-06	1.43269e-06	2.02846e-06	8.12255e-07	2.1975e-06	6.2125e-06	1.97932e-06	1.88339e-06	2.3545e-06	2.1682e-06	2.13444e-06	1.97102e-06
ALCD19_b	3.38282e-06	9.25426e-07	8.94741e-07	1.57175e-06	3.44059e-06	1.60323e-06	1.44112e-06	9.71961e-07	1.16971e-06	1.48864e-06	2.71317e-06	8.52284e-07	1.36291e-06	2.34227e-06	1.06655e-06	1.31319e-06	1.19689e-06	9.14798e-07	1.26558e-06	8.72407e-07	1.28004e-06	1.62471e-06	2.23448e-06	8.61976e-07	1.11957e-06	8.90436e-07	7.77389e-07	9.7554e-07	1.11062e-06	8.34927e-07	7.83564e-07
ADSL1r_b	6.93547e-06	1.77503e-06	2.00075e-06	8.3856e-06	7.0279e-06	8.39852e-06	9.15431e-06	2.08186e-06	1.56115e-06	9.55237e-06	8.26697e-06	2.28859e-06	1.01788e-05	9.1152e-06	3.03776e-06	1.07052e-05	2.78775e-06	3.82453e-06	1.21213e-05	2.93193e-06	2.85069e-06	2.87768e-06	1.11783e-05	3.42046e-06	1.26979e-05	2.48967e-06	3.82063e-06	3.42501e-06	2.62279e-06	4.2161e-06	3.77907e-06
ADSL2r_b	6.93547e-06	1.77503e-06	2.00075e-06	8.3856e-06	7.0279e-06	8.39852e-06	9.15431e-06	2.08186e-06	1.56115e-06	9.55237e-06	8.26697e-06	2.28859e-06	1.01788e-05	9.1152e-06	3.03776e-06	1.07052e-05	2.78775e-06	3.82453e-06	1.21213e-05	2.93193e-06	2.85069e-06	2.87768e-06	1.11783e-05	3.42046e-06	1.26979e-05	2.48967e-06	3.82063e-06	3.42501e-06	2.62279e-06	4.2161e-06	3.77907e-06
ALDD19xr_b		1.66531e-07	1.05961e-07					9.21687e-08				8.9233e-08					7.91044e-08	5.82183e-08				7.57078e-08		6.04955e-08
AMANAPEr_b		9.25347e-08	9.83889e-08					1.11181e-07	5.80642e-08			9.33214e-08			9.55061e-08		1.04601e-07	8.73763e-08		9.02291e-08	9.80275e-08	1.22368e-07		5.29943e-08
ALLPI_b		7.33074e-08	8.23012e-08					6.9764e-08				7.85821e-08			6.44088e-08		7.78761e-08	5.51953e-08		1.22533e-07	7.61652e-08	1.35748e-07		9.08741e-08				6.11628e-08
AMAOTr_b		1.09378e-07	1.20839e-07					1.97794e-07	2.73256e-07	1.64912e-07		1.48652e-07			1.67101e-07	1.99021e-07	1.7378e-07	2.06407e-07	1.94713e-07	2.09402e-07	1.72592e-07	1.76308e-07		2.09022e-07	2.45183e-07	5.6116e-07	2.59136e-07	2.4559e-07	2.38167e-07	1.68927e-07	2.99062e-07
ASPTA_b	2.41025e-05	8.24329e-06	1.04935e-05	5.94309e-05	3.55547e-05	6.09653e-05	6.28055e-05	1.52513e-05	1.71801e-05	6.15148e-05	3.8819e-05	1.40124e-05	5.80667e-05	3.05395e-05	1.65411e-05	5.23317e-05	1.70065e-05	1.93482e-05	4.90135e-05	1.74803e-05	1.65838e-05	1.64752e-05	2.80558e-05	1.48184e-05	4.7754e-05	1.39672e-05	1.80063e-05	1.23757e-05	1.71119e-05	1.55913e-05	1.25609e-05
CBIAT_b		1.9945e-07	2.79877e-07					3.80241e-07	2.72993e-07			2.65036e-07			3.77274e-07		2.8791e-07	3.38076e-07		2.56629e-07	7.49339e-07	3.84238e-07		2.20077e-07		1.93071e-07	2.35635e-07	2.91693e-07	1.42663e-07	3.87085e-07	1.36251e-07
CBLAT_b		1.9945e-07	2.79877e-07					3.80241e-07	2.72993e-07			2.65036e-07			3.77274e-07		2.8791e-07	3.38076e-07		2.56629e-07	7.49339e-07	3.84238e-07		2.20077e-07		1.93071e-07	2.35635e-07	2.91693e-07	1.42663e-07	3.87085e-07	1.36251e-07
ATHRDHr_b	1.59783e-05	3.29706e-06	4.05743e-06	9.4788e-06	1.70895e-05	1.00495e-05	9.6313e-06	4.00927e-06	4.21477e-06	8.82615e-06	1.43305e-05	3.49124e-06	8.6328e-06	1.4641e-05	4.09181e-06	7.84495e-06	4.13653e-06	4.93385e-06	7.62799e-06	4.73611e-06	4.4999e-06	3.84632e-06	1.21661e-05	3.64469e-06	7.56911e-06	3.42864e-06	3.70033e-06	3.35061e-06	4.53999e-06	3.73689e-06	4.06069e-06
APPLDHr_b	3.32712e-07	1.96272e-07	1.52264e-07					1.16714e-07	1.23239e-07			1.10116e-07			8.54221e-08		8.0194e-08			6.50887e-08	6.77024e-08			8.7638e-08		7.55512e-08		9.48626e-08	6.21865e-08		7.27436e-08
CRNCAR_b			8.57848e-08									7.485e-08												5.26202e-08				1.0521e-07
CRNCDH_b			8.57848e-08									7.485e-08												5.26202e-08				1.0521e-07
ARAI_b	4.43666e-07
CRNDt2rpp_b		1.69126e-07	1.80206e-07	1.12301e-07		9.39378e-08		2.3682e-07	1.17091e-07	1.89994e-07		1.77166e-07	1.87273e-07		9.31512e-08	2.69928e-07	1.47927e-07	2.22302e-07	3.05241e-07	2.45489e-07	1.76099e-07	2.46813e-07		2.42955e-07	3.12829e-07	1.15776e-06	5.37588e-07	4.75553e-07	1.0248e-06	3.83651e-07	7.05434e-07
CRNt2rpp_b		1.69126e-07	1.80206e-07	1.12301e-07		9.39378e-08		2.3682e-07	1.17091e-07	1.89994e-07		1.77166e-07	1.87273e-07		9.31512e-08	2.69928e-07	1.47927e-07	2.22302e-07	3.05241e-07	2.45489e-07	1.76099e-07	2.46813e-07		2.42955e-07	3.12829e-07	1.15776e-06	5.37588e-07	4.75553e-07	1.0248e-06	3.83651e-07	7.05434e-07
CYTK1_b	2.04146e-06	1.2619e-06	1.08879e-06	1.02101e-06	1.86564e-06	1.08686e-06	9.95026e-07	1.49635e-06	1.16986e-06	1.03168e-06	1.55185e-06	9.72149e-07	8.96487e-07	1.49589e-06	1.33018e-06	9.9823e-07	1.21391e-06	1.27505e-06	9.68157e-07	1.24663e-06	1.37564e-06	1.24295e-06	1.70336e-06	1.05076e-06	1.06014e-06	2.09976e-06	1.41022e-06	1.68363e-06	1.5434e-06	1.22902e-06	1.7103e-06
CYTK2_b	2.04146e-06	1.2619e-06	1.08879e-06	1.02101e-06	1.86564e-06	1.08686e-06	9.95026e-07	1.49635e-06	1.16986e-06	1.03168e-06	1.55185e-06	9.72149e-07	8.96487e-07	1.49589e-06	1.33018e-06	9.9823e-07	1.21391e-06	1.27505e-06	9.68157e-07	1.24663e-06	1.37564e-06	1.24295e-06	1.70336e-06	1.05076e-06	1.06014e-06	2.09976e-06	1.41022e-06	1.68363e-06	1.5434e-06	1.22902e-06	1.7103e-06
CTBTt2rpp_b		1.69126e-07	1.80206e-07	1.12301e-07		9.39378e-08		2.3682e-07	1.17091e-07	1.89994e-07		1.77166e-07	1.87273e-07		9.31512e-08	2.69928e-07	1.47927e-07	2.22302e-07	3.05241e-07	2.45489e-07	1.76099e-07	2.46813e-07		2.42955e-07	3.12829e-07	1.15776e-06	5.37588e-07	4.75553e-07	1.0248e-06	3.83651e-07	7.05434e-07
CTECOAI6_b	9.56269e-06	5.29677e-06	5.27707e-06	7.97731e-06	9.34748e-06	8.46315e-06	7.12829e-06	2.67972e-06	1.33742e-06	7.43526e-06	5.29893e-06	3.54104e-06	6.69589e-06	1.95536e-06	2.0728e-06	6.11568e-06	1.83129e-06	1.79232e-06	5.69896e-06	1.334e-06	5.31155e-07	2.35521e-06	7.51268e-07	1.61389e-06	4.79858e-06	3.74239e-07	5.22131e-07	3.07285e-07	2.5984e-07	5.61758e-07	2.50094e-07
CTECOAI7_b	9.56269e-06	5.29677e-06	5.27707e-06	7.97731e-06	9.34748e-06	8.46315e-06	7.12829e-06	2.67972e-06	1.33742e-06	7.43526e-06	5.29893e-06	3.54104e-06	6.69589e-06	1.95536e-06	2.0728e-06	6.11568e-06	1.83129e-06	1.79232e-06	5.69896e-06	1.334e-06	5.31155e-07	2.35521e-06	7.51268e-07	1.61389e-06	4.79858e-06	3.74239e-07	5.22131e-07	3.07285e-07	2.5984e-07	5.61758e-07	2.50094e-07
CTECOAI8_b	9.56269e-06	5.29677e-06	5.27707e-06	7.97731e-06	9.34748e-06	8.46315e-06	7.12829e-06	2.67972e-06	1.33742e-06	7.43526e-06	5.29893e-06	3.54104e-06	6.69589e-06	1.95536e-06	2.0728e-06	6.11568e-06	1.83129e-06	1.79232e-06	5.69896e-06	1.334e-06	5.31155e-07	2.35521e-06	7.51268e-07	1.61389e-06	4.79858e-06	3.74239e-07	5.22131e-07	3.07285e-07	2.5984e-07	5.61758e-07	2.50094e-07
DADK_b	1.68829e-05	5.99754e-06	6.19354e-06	2.20991e-05	2.20774e-05	2.08943e-05	2.25585e-05	6.45003e-06	8.82221e-06	2.31261e-05	1.82564e-05	6.51665e-06	2.23552e-05	1.71732e-05	1.03615e-05	2.12537e-05	9.26439e-06	1.1464e-05	2.08202e-05	7.26571e-06	7.00394e-06	7.64904e-06	1.99957e-05	5.90489e-06	2.41392e-05	1.23134e-05	8.37439e-06	9.36045e-06	8.98814e-06	7.57711e-06	7.9655e-06
DADNtex_b	1.39682e-06	2.05046e-06	2.27978e-06	7.10539e-06	1.229e-06	7.1412e-06	7.1935e-06	1.13266e-06	1.37376e-06	7.63523e-06	1.19217e-06	2.06389e-06	7.80871e-06	1.13661e-06	1.4595e-06	7.43244e-06	1.71209e-06	2.06744e-06	7.05849e-06	2.2621e-06	1.43269e-06	2.02846e-06	8.12255e-07	2.1975e-06	6.2125e-06	1.97932e-06	1.88339e-06	2.3545e-06	2.1682e-06	2.13444e-06	1.97102e-06
DCYTtex_b	1.39682e-06	2.05046e-06	2.27978e-06	7.10539e-06	1.229e-06	7.1412e-06	7.1935e-06	1.13266e-06	1.37376e-06	7.63523e-06	1.19217e-06	2.06389e-06	7.80871e-06	1.13661e-06	1.4595e-06	7.43244e-06	1.71209e-06	2.06744e-06	7.05849e-06	2.2621e-06	1.43269e-06	2.02846e-06	8.12255e-07	2.1975e-06	6.2125e-06	1.97932e-06	1.88339e-06	2.3545e-06	2.1682e-06	2.13444e-06	1.97102e-06
DAPE_b	1.28244e-06	3.35312e-07	3.69992e-07		1.35908e-06			3.65237e-07	4.72914e-07		1.29698e-06	2.12851e-07		1.1504e-06	3.68136e-07		5.09236e-07	4.48388e-07		5.67975e-07	4.48395e-07		1.08599e-06	4.70458e-07		4.05783e-07		6.41182e-07	5.4053e-07		5.29805e-07
DDPGALA_b								1.83814e-07
DGK1_b	8.04103e-07	3.5936e-07	3.85887e-07	8.41621e-07	7.08597e-07	6.69003e-07	6.78441e-07	6.35754e-07	4.25177e-07	6.02875e-07	7.37883e-07	4.25618e-07	6.72331e-07	7.99776e-07	4.66501e-07	7.21386e-07	5.52225e-07	5.39958e-07	7.85653e-07	5.17195e-07	5.57554e-07	5.22292e-07	1.06964e-06	5.04279e-07	8.26387e-07	9.35886e-07	7.78796e-07	7.74652e-07	9.22768e-07	6.26017e-07	8.69883e-07
DHBD_b		5.69933e-08						1.30102e-07	1.14225e-07			5.28353e-08			2.40104e-07		1.46639e-07	2.72758e-07		1.57488e-07	1.67064e-07	1.8338e-07		7.98189e-08		1.63904e-06	6.49967e-07	2.50941e-07	6.32633e-07	2.55133e-07	2.4155e-07
DHNPA2r_b		1.44311e-07	2.37444e-07				5.47949e-07	1.72406e-07	1.96202e-07	5.5025e-07		2.37151e-07			1.32119e-07		1.99831e-07	1.37637e-07		6.82192e-08	3.0853e-07			2.26063e-07		2.52877e-07	2.09646e-07		1.11338e-07	1.93509e-07	8.28074e-08
DHNPTE_b		1.44311e-07	2.37444e-07				5.47949e-07	1.72406e-07	1.96202e-07	5.5025e-07		2.37151e-07			1.32119e-07		1.99831e-07	1.37637e-07		6.82192e-08	3.0853e-07			2.26063e-07		2.52877e-07	2.09646e-07		1.11338e-07	1.93509e-07	8.28074e-08
DHORTS_b	5.69464e-06	3.05168e-06	3.51048e-06	1.03655e-05	6.3885e-06	1.03801e-05	1.15223e-05	6.87647e-06	5.25702e-06	1.16141e-05	6.29374e-06	4.79736e-06	1.1219e-05	7.24966e-06	7.48251e-06	1.15806e-05	8.10332e-06	8.63441e-06	1.19964e-05	6.39601e-06	6.66947e-06	6.30313e-06	6.66767e-06	6.36633e-06	1.31767e-05	1.0187e-05	7.19949e-06	7.94732e-06	8.88844e-06	7.28323e-06	7.57051e-06
ARGSL_b	1.17496e-06	1.95358e-06	1.94371e-06	2.71288e-06	1.90439e-06	3.42722e-06	3.08863e-06	2.32138e-06	2.66629e-06	3.67722e-06	2.55698e-06	1.97858e-06	4.66093e-06	3.05912e-06	2.67351e-06	5.12711e-06	2.80481e-06	2.49851e-06	5.05017e-06	3.06067e-06	3.43462e-06	2.78373e-06	4.94795e-06	2.8495e-06	6.10765e-06	3.25653e-06	3.46684e-06	5.10821e-06	4.30696e-06	3.43258e-06	5.62572e-06
DHPTPE_b	3.49372e-06	1.3934e-06	1.68207e-06	5.90292e-06	4.22673e-06	5.8045e-06	6.08399e-06	1.52429e-06	1.40023e-06	6.42912e-06	4.01221e-06	1.79275e-06	5.81072e-06	4.27347e-06	1.69003e-06	6.76097e-06	1.99017e-06	1.93207e-06	6.91486e-06	2.26078e-06	2.29544e-06	1.9108e-06	4.49271e-06	2.10851e-06	6.55015e-06	2.77891e-06	2.73039e-06	2.09408e-06	2.61293e-06	2.33682e-06	3.42626e-06
DSERDHr_b	1.59783e-05	3.29706e-06	4.05743e-06	9.4788e-06	1.70895e-05	1.00495e-05	9.6313e-06	4.00927e-06	4.21477e-06	8.82615e-06	1.43305e-05	3.49124e-06	8.6328e-06	1.4641e-05	4.09181e-06	7.84495e-06	4.13653e-06	4.93385e-06	7.62799e-06	4.73611e-06	4.4999e-06	3.84632e-06	1.21661e-05	3.64469e-06	7.56911e-06	3.42864e-06	3.70033e-06	3.35061e-06	4.53999e-06	3.73689e-06	4.06069e-06
DTMPK_b	2.73838e-07	1.64783e-07	1.75126e-07		2.74039e-07			1.115e-07	1.99965e-07		2.67196e-07	1.45905e-07		2.72932e-07	2.50248e-07		2.05695e-07	1.35921e-07		2.71033e-07	2.10179e-07	1.69942e-07	3.09414e-07	2.18581e-07		1.91646e-07	2.23515e-07	3.60581e-07	1.52246e-07	1.29861e-07	1.94388e-07
DURItex_b	1.39682e-06	2.05046e-06	2.27978e-06	7.10539e-06	1.229e-06	7.1412e-06	7.1935e-06	1.13266e-06	1.37376e-06	7.63523e-06	1.19217e-06	2.06389e-06	7.80871e-06	1.13661e-06	1.4595e-06	7.43244e-06	1.71209e-06	2.06744e-06	7.05849e-06	2.2621e-06	1.43269e-06	2.02846e-06	8.12255e-07	2.1975e-06	6.2125e-06	1.97932e-06	1.88339e-06	2.3545e-06	2.1682e-06	2.13444e-06	1.97102e-06
ASAD_b	2.73883e-05	6.82331e-06	8.65684e-06	2.22423e-05	3.71186e-05	2.30403e-05	2.39802e-05	1.06027e-05	1.82081e-05	2.62467e-05	4.09032e-05	1.03405e-05	2.76719e-05	4.75434e-05	1.65975e-05	2.95845e-05	1.16599e-05	1.20694e-05	3.411e-05	1.18802e-05	1.70408e-05	1.11659e-05	5.74445e-05	1.49033e-05	3.87208e-05	2.17097e-05	1.86599e-05	2.43969e-05	2.742e-05	1.83464e-05	2.05446e-05
ENO_b	9.40256e-05	3.8642e-05	3.41349e-05	9.80535e-05	7.89842e-05	9.97053e-05	9.34187e-05	5.92512e-05	4.21077e-05	9.45643e-05	7.7525e-05	3.29958e-05	0.000103269	7.88378e-05	3.93801e-05	0.000106597	4.24204e-05	4.58466e-05	0.0001213	5.93068e-05	5.05547e-05	5.09011e-05	9.63275e-05	4.48929e-05	0.000115963	7.77377e-05	8.55411e-05	6.40501e-05	8.25873e-05	8.93998e-05	6.43966e-05
G1SAT_b	5.94418e-06	3.05076e-06	3.49761e-06	5.15198e-06	6.34975e-06	5.17277e-06	5.39968e-06	3.96435e-06	3.36389e-06	5.47584e-06	6.90628e-06	3.65006e-06	5.46602e-06	7.03545e-06	4.33805e-06	5.29861e-06	4.32467e-06	4.03429e-06	5.12382e-06	4.20993e-06	4.8428e-06	3.90223e-06	7.72246e-06	3.97454e-06	5.32638e-06	4.61921e-06	4.7432e-06	5.15486e-06	4.5188e-06	4.5656e-06	5.11473e-06
FALDH2_b	3.38282e-06	9.25426e-07	8.94741e-07	1.57175e-06	3.44059e-06	1.60323e-06	1.44112e-06	9.71961e-07	1.16971e-06	1.48864e-06	2.71317e-06	8.52284e-07	1.36291e-06	2.34227e-06	1.06655e-06	1.31319e-06	1.19689e-06	9.14798e-07	1.26558e-06	8.72407e-07	1.28004e-06	1.62471e-06	2.23448e-06	8.61976e-07	1.11957e-06	8.90436e-07	7.77389e-07	9.7554e-07	1.11062e-06	8.34927e-07	7.83564e-07
G3PD2_b	1.86816e-06	7.31114e-07	6.62062e-07	2.09949e-06	1.42826e-06	2.17257e-06		4.07928e-07	6.7207e-07	1.78887e-06	1.15513e-06	6.35219e-07	1.87905e-06	1.00704e-06	6.50831e-07	1.73138e-06	6.91079e-07	4.96562e-07	1.67751e-06	5.86816e-07	5.73679e-07	5.27191e-07	9.61049e-07	6.11614e-07	1.52181e-06	6.07205e-07	4.87304e-07	5.7869e-07	6.71824e-07	3.68929e-07	4.41696e-07
FBA3_b	5.50885e-05	1.87155e-05	2.00534e-05	4.53373e-05	4.80327e-05	4.44802e-05	4.32168e-05	2.57232e-05	2.48361e-05	4.35773e-05	4.68105e-05	1.96677e-05	4.41967e-05	4.84002e-05	2.80637e-05	4.47599e-05	2.7422e-05	2.44053e-05	4.58827e-05	2.74147e-05	2.97791e-05	2.04097e-05	5.97072e-05	2.547e-05	4.52574e-05	4.27929e-05	3.13912e-05	3.55229e-05	4.02465e-05	4.16708e-05	2.76781e-05
FCI_b		6.11248e-08
GHMT2r_b	3.01368e-05	1.35731e-05	1.66219e-05	4.29011e-05	3.73566e-05	4.30427e-05	4.49434e-05	2.85279e-05	1.98902e-05	4.60242e-05	3.59866e-05	1.93296e-05	4.5608e-05	4.56969e-05	3.07524e-05	4.6493e-05	2.76373e-05	3.23524e-05	4.92922e-05	3.21089e-05	2.67998e-05	3.06043e-05	4.68166e-05	2.47978e-05	5.16319e-05	4.50339e-05	3.93122e-05	4.34264e-05	4.15863e-05	3.57464e-05	3.3299e-05
GK1_b	8.04103e-07	3.5936e-07	3.85887e-07	8.41621e-07	7.08597e-07	6.69003e-07	6.78441e-07	6.35754e-07	4.25177e-07	6.02875e-07	7.37883e-07	4.25618e-07	6.72331e-07	7.99776e-07	4.66501e-07	7.21386e-07	5.52225e-07	5.39958e-07	7.85653e-07	5.17195e-07	5.57554e-07	5.22292e-07	1.06964e-06	5.04279e-07	8.26387e-07	9.35886e-07	7.78796e-07	7.74652e-07	9.22768e-07	6.26017e-07	8.69883e-07
GLCATr_b		1.79375e-07	2.31517e-07					2.84748e-07	1.51505e-07			1.66788e-07			1.29442e-07		1.50027e-07	3.20952e-07		2.25611e-07	1.359e-07	1.95292e-07		1.09038e-07			8.39017e-08	1.20235e-07		1.4851e-07
G6PDH2r_b	6.82804e-06	2.43781e-06	2.08978e-06	6.21527e-06	6.65423e-06	6.45375e-06	6.16772e-06	2.7274e-06	1.36722e-06	5.85539e-06	5.99777e-06	1.70994e-06	5.95078e-06	5.51712e-06	2.00849e-06	5.70802e-06	1.66997e-06	1.69816e-06	5.70747e-06	2.14622e-06	2.23269e-06	1.87888e-06	5.42402e-06	1.86494e-06	5.44547e-06	2.32903e-06	3.19784e-06	2.18604e-06	2.6817e-06	2.58286e-06	3.12277e-06
GLTPD_b	3.57864e-05	3.39544e-06	2.91671e-06	2.00658e-05		2.28048e-05	1.00726e-05	1.64376e-06	2.37431e-06	1.7159e-05		2.76972e-06	7.24686e-06		1.22767e-06	1.39629e-05	1.859e-06	1.78961e-06	7.71355e-06	1.19578e-06	1.17858e-06	1.42211e-06		1.45833e-06	7.24202e-06	2.68586e-07	6.38262e-07	2.27358e-07	1.79449e-07	6.98011e-07	4.03973e-07
GLUABUTt7pp_b	3.47641e-06	1.95292e-07	1.53184e-07		1.80194e-06				3.05592e-07		7.31744e-07	1.4515e-07		1.31625e-06	6.37647e-08		9.67558e-08			2.08057e-07	6.04595e-08		7.55746e-07	1.21496e-07		1.15013e-07		1.09551e-07	2.19449e-06		5.39836e-08
GAPD_b	8.12533e-05	3.48897e-05	3.7151e-05	0.00015843	0.00011155	0.00015421	0.000154907	3.7908e-05	4.43077e-05	0.000161039	0.000120665	4.49636e-05	0.000171082	0.000139932	4.24126e-05	0.000177829	4.47663e-05	4.76512e-05	0.000196745	5.777e-05	6.20699e-05	5.17854e-05	9.31662e-05	6.35851e-05	0.000191838	4.56018e-05	7.16866e-05	8.34227e-05	6.72047e-05	0.000106694	8.69905e-05
GLUDy_b	9.88157e-06	6.77675e-06	9.75414e-06	2.04018e-05	2.3132e-05	1.98673e-05	2.3743e-05	5.47718e-06	7.98533e-06	2.42665e-05	2.28524e-05	1.22895e-05	2.47263e-05	2.83492e-05	7.60004e-06	2.62543e-05	6.14189e-06	6.8652e-06	2.65944e-05	9.71143e-06	7.91306e-06	8.07389e-06	2.22613e-05	1.50638e-05	2.5572e-05	8.95769e-06	9.77101e-06	1.12384e-05	1.01955e-05	1.05127e-05	4.2361e-06
GLUR_b		1.25163e-07	1.3025e-07					1.14983e-07	1.38488e-07			1.62112e-07			1.24913e-07		1.30533e-07	1.02375e-07		1.28871e-07	9.67695e-08	1.09692e-07		1.49836e-07		1.46251e-07	1.53194e-07	1.18587e-07	1.59425e-07	1.20681e-07	1.54977e-07
GARFT_b	6.68946e-07	3.56288e-07	3.79766e-07		6.69851e-07		4.81186e-07	5.54629e-07	5.17371e-07	5.28176e-07	8.42749e-07	4.24842e-07	3.99506e-07	7.25505e-07	7.02579e-07	4.62646e-07	5.74631e-07	5.29055e-07	5.59799e-07	7.32147e-07	5.53627e-07	5.01402e-07	9.66987e-07	4.2822e-07	6.32619e-07	1.00814e-06	6.44593e-07	8.13207e-07	8.19965e-07	6.35639e-07	7.17524e-07
GLYALDtpp_b		3.09438e-07	2.99521e-07					1.76141e-07	1.53912e-07			2.60927e-07			1.65973e-07		1.33366e-07	9.95855e-08		1.16407e-07	2.45671e-06	1.53341e-07		1.70469e-07		1.91773e-07	2.24994e-07	8.09008e-08	2.69252e-07	1.3134e-07	2.5933e-07
GGGABADr_b		1.13589e-07	5.53102e-07	4.9773e-07		6.62577e-07	9.72249e-07	6.18177e-08	6.11052e-08	8.70789e-07		1.1942e-06	4.93414e-07		1.17425e-07		1.00381e-07	1.36213e-07		3.23868e-07	1.37864e-07	7.03061e-07		7.31034e-07	7.32543e-07	1.20586e-07	1.70924e-07	2.04874e-07		2.81669e-07
GLYAT_b	1.3863e-07	1.68623e-07	1.62232e-07	2.62727e-07				1.97384e-07	3.18718e-07	1.89805e-07	1.39787e-07	1.5968e-07	1.96021e-07	8.98201e-08	2.44552e-07	1.99862e-07	2.5964e-07	2.46116e-07		2.16719e-07	2.05375e-07	2.18641e-07	7.73409e-08	1.92991e-07	1.59356e-07	2.91185e-07	3.24912e-07	3.04255e-07	3.43563e-07	2.44797e-07	2.11983e-07
GUAtex_b	1.39682e-06	2.05046e-06	2.27978e-06	7.10539e-06	1.229e-06	7.1412e-06	7.1935e-06	1.13266e-06	1.37376e-06	7.63523e-06	1.19217e-06	2.06389e-06	7.80871e-06	1.13661e-06	1.4595e-06	7.43244e-06	1.71209e-06	2.06744e-06	7.05849e-06	2.2621e-06	1.43269e-06	2.02846e-06	8.12255e-07	2.1975e-06	6.2125e-06	1.97932e-06	1.88339e-06	2.3545e-06	2.1682e-06	2.13444e-06	1.97102e-06
GUI1_b	6.23859e-07	5.68159e-07	5.52594e-07	5.43348e-07	9.13447e-07			4.31039e-07	3.66259e-07	2.82038e-07	8.05714e-07	4.24234e-07			3.62018e-07	2.54894e-07	4.56718e-07	3.44649e-07	2.2276e-07	4.7498e-07	4.35491e-07	4.42791e-07		4.01601e-07	1.71153e-07	2.20936e-07	2.88137e-07	2.53227e-07	2.47252e-07	5.49484e-07	3.7981e-07
GUI2_b	6.23859e-07	5.68159e-07	5.52594e-07	5.43348e-07	9.13447e-07			4.31039e-07	3.66259e-07	2.82038e-07	8.05714e-07	4.24234e-07			3.62018e-07	2.54894e-07	4.56718e-07	3.44649e-07	2.2276e-07	4.7498e-07	4.35491e-07	4.42791e-07		4.01601e-07	1.71153e-07	2.20936e-07	2.88137e-07	2.53227e-07	2.47252e-07	5.49484e-07	3.7981e-07
GLYCtpp_b		3.09438e-07	2.99521e-07					1.76141e-07	1.53912e-07			2.60927e-07			1.65973e-07		1.33366e-07	9.95855e-08		1.16407e-07	2.45671e-06	1.53341e-07		1.70469e-07		1.91773e-07	2.24994e-07	8.09008e-08	2.69252e-07	1.3134e-07	2.5933e-07
HISt2rpp_b	1.94444e-06	3.40768e-07	3.54074e-07	8.05076e-07	2.36939e-06	8.16183e-07	8.77639e-07	9.84301e-08	1.90273e-07	8.18768e-07	2.67206e-06	3.39006e-07	9.12902e-07	2.28007e-06	2.23982e-07	8.40175e-07	3.28681e-07	2.20723e-07	8.72683e-07	2.96174e-07	2.64729e-07	1.81741e-07	2.04402e-06	4.3168e-07	8.05874e-07	1.03849e-07	1.2551e-07	3.5406e-07	1.52864e-07	2.32217e-07	1.58303e-07
GTHOr_b	3.38282e-06	1.78475e-06	1.87478e-06	2.42273e-06	3.0088e-06	2.21104e-06	2.18815e-06	2.20943e-06	1.67445e-06	2.25507e-06	2.64328e-06	1.79112e-06	2.07054e-06	2.26799e-06	1.9503e-06	1.92085e-06	1.96037e-06	2.08474e-06	1.95575e-06	2.3445e-06	1.89931e-06	2.18129e-06	2.5052e-06	1.76671e-06	1.8973e-06	1.87275e-06	2.22689e-06	1.7467e-06	2.06333e-06	1.92718e-06	1.96902e-06
INStex_b	1.39682e-06	2.05046e-06	2.27978e-06	7.10539e-06	1.229e-06	7.1412e-06	7.1935e-06	1.13266e-06	1.37376e-06	7.63523e-06	1.19217e-06	2.06389e-06	7.80871e-06	1.13661e-06	1.4595e-06	7.43244e-06	1.71209e-06	2.06744e-06	7.05849e-06	2.2621e-06	1.43269e-06	2.02846e-06	8.12255e-07	2.1975e-06	6.2125e-06	1.97932e-06	1.88339e-06	2.3545e-06	2.1682e-06	2.13444e-06	1.97102e-06
IPDDI_b		1.24554e-07	1.06493e-07					1.41076e-07	7.46914e-08			6.04671e-08												5.20216e-08		6.01127e-08			5.51452e-08
KARA1_b	4.337e-05	1.80033e-05	2.80206e-05	0.000117618	5.25252e-05	0.000116765	0.000120029	3.09121e-05	3.41384e-05	0.000122705	5.96899e-05	3.7403e-05	0.000121234	6.22103e-05	2.83381e-05	0.000121493	3.95307e-05	4.83183e-05	0.000122939	4.03084e-05	5.53985e-05	4.54652e-05	7.33357e-05	5.02392e-05	0.000122779	7.5145e-05	5.29256e-05	5.90683e-05	3.39589e-05	6.08418e-05	5.74495e-05
KARA2_b	4.337e-05	1.80033e-05	2.80206e-05	0.000117618	5.25252e-05	0.000116765	0.000120029	3.09121e-05	3.41384e-05	0.000122705	5.96899e-05	3.7403e-05	0.000121234	6.22103e-05	2.83381e-05	0.000121493	3.95307e-05	4.83183e-05	0.000122939	4.03084e-05	5.53985e-05	4.54652e-05	7.33357e-05	5.02392e-05	0.000122779	7.5145e-05	5.29256e-05	5.90683e-05	3.39589e-05	6.08418e-05	5.74495e-05
ICDHyr_b	5.97052e-05	4.0451e-05	5.37075e-05	0.000159674	8.65381e-05	0.000159522	0.000166864	4.95751e-05	6.57526e-05	0.000166067	9.06407e-05	5.7517e-05	0.000150574	7.36333e-05	7.13422e-05	0.000137922	5.86146e-05	5.48452e-05	0.000124136	6.0936e-05	4.68717e-05	6.41428e-05	6.9258e-05	5.71129e-05	0.000115169	6.75424e-05	5.81136e-05	5.96572e-05	4.85082e-05	4.0288e-05	5.02494e-05
IDOND_b		3.77528e-07	3.33535e-07					2.3222e-07	2.81241e-07			3.1546e-07			3.44325e-07		2.84364e-07	1.98683e-07		1.53753e-05	3.53341e-07			2.86072e-07		4.34424e-07		4.84802e-07	3.49127e-07		3.86598e-07
ILETA_b	3.86805e-06	2.10454e-06	2.22419e-06	5.66746e-06	6.58228e-06	6.22642e-06	5.89752e-06	2.63651e-06	2.74488e-06	7.10873e-06	7.89289e-06	3.00849e-06	7.98343e-06	1.09445e-05	3.96456e-06	8.08981e-06	3.42419e-06	3.83646e-06	8.9366e-06	3.5223e-06	3.61951e-06	3.1219e-06	9.88997e-06	4.4265e-06	1.11471e-05	9.32308e-06	7.25169e-06	4.62272e-06	6.02984e-06	5.00288e-06	4.44675e-06
IMPC_b	2.45392e-06	2.2028e-06	2.44274e-06	5.98294e-06	3.16101e-06	5.99267e-06	6.42096e-06	3.11117e-06	2.48921e-06	6.99746e-06	4.49729e-06	2.67531e-06	7.69521e-06	5.86608e-06	5.20129e-06	8.93646e-06	4.22831e-06	4.26072e-06	1.02624e-05	4.08816e-06	4.52928e-06	3.55329e-06	7.20327e-06	4.22378e-06	1.13359e-05	4.26494e-06	4.51193e-06	4.83374e-06	5.07631e-06	4.78435e-06	5.51772e-06
LCARS_b	1.77114e-06	6.54549e-07	4.70704e-07	4.76718e-07	2.12026e-06	2.04596e-06	6.96945e-07	4.30925e-07	4.61779e-07		1.01952e-06	3.21897e-07		3.29944e-07	2.04941e-07		2.52548e-07	2.59398e-07		2.26495e-07	1.5862e-07	2.56819e-07	1.77024e-07	1.69365e-07			9.59495e-08	7.32643e-08	7.0928e-08	8.49479e-08	6.88936e-08
M1PD_b	6.59234e-06	2.32944e-06	1.64658e-06	2.60912e-06	4.94916e-06	2.74882e-06	2.22166e-06	2.35228e-06	2.11586e-06	1.98542e-06	3.40174e-06	1.50098e-06	1.83467e-06	2.65837e-06	1.137e-06	1.51634e-06	1.98187e-06	1.66463e-06	1.42102e-06	1.78338e-06	1.91783e-06	1.71848e-06	2.09017e-06	1.43109e-06	1.17562e-06	1.76585e-06	1.42434e-06	1.28414e-06	1.87258e-06	1.24615e-06	2.03451e-06
MALTATr_b		1.79375e-07	2.31517e-07					2.84748e-07	1.51505e-07			1.66788e-07			1.29442e-07		1.50027e-07	3.20952e-07		2.25611e-07	1.359e-07	1.95292e-07		1.09038e-07			8.39017e-08	1.20235e-07		1.4851e-07
MAN6PI_b	4.79694e-06	1.47279e-06	1.58666e-06	5.89206e-06	5.2315e-06	5.89263e-06	5.72143e-06	1.06242e-06	1.97125e-06	5.60756e-06	4.98237e-06	1.60856e-06	5.61548e-06	4.4911e-06	1.71036e-06	5.11201e-06	1.79341e-06	1.59409e-06	5.12906e-06	1.62514e-06	1.69125e-06	1.42516e-06	4.62214e-06	1.70712e-06	4.9134e-06	2.13859e-06	1.93041e-06	1.61906e-06	1.49589e-06	1.43881e-06	1.64585e-06
MANAO_b	5.92661e-07	9.90762e-08	1.3325e-07		4.98212e-07			1.02711e-07	6.79093e-08		2.67196e-07	1.02211e-07		2.1421e-07	5.81088e-08		9.52106e-08	9.23497e-08		7.88593e-08	7.66989e-08	1.68818e-07	1.27962e-07	6.15243e-08
MCITL2_b	2.82478e-06	1.30046e-06	1.83204e-06	2.46846e-06		2.41045e-06	2.16136e-06	1.94312e-06	5.53294e-08	8.50706e-06		1.98504e-06					9.64785e-07	2.15964e-07		5.62079e-07		1.59821e-07				1.09548e-07	1.05941e-07		9.32883e-08	6.75741e-08	1.41316e-07
MICITDr_b	4.55536e-05	3.64507e-05	3.9698e-05	0.000112208	5.96167e-05	0.000111497	0.000113004	2.93157e-05	4.9978e-05	9.93954e-05	4.6866e-05	4.24803e-05	8.12434e-05	3.14118e-05	3.29999e-05	6.74959e-05	3.86141e-05	3.8124e-05	5.88102e-05	2.64134e-05	2.05703e-05	3.14819e-05	2.33473e-05	2.94307e-05	4.97434e-05	5.07614e-06	1.20793e-05	1.34578e-05	7.984e-06	1.49298e-05	8.17576e-06
MDH_b	0.00013672	0.000112026	0.000118632	0.000335987	0.000162843	0.000341644	0.000346778	0.000113507	0.000262056	0.000330362	0.000155991	0.000126733	0.000318627	0.000142784	0.000259843	0.000311829	0.000137393	0.000139578	0.000321952	0.000128648	0.000125755	0.000173016	9.34637e-05	0.000133672	0.00028696	0.000113526	0.000127437	9.41496e-05	6.15127e-05	0.000128795	0.000105967
MLTP1_b	2.79705e-06	5.84287e-07	8.19044e-07	2.71102e-06	3.269e-06	2.73676e-06	2.77051e-06	4.03534e-07	3.42522e-07	2.79038e-06	3.95259e-06	9.36548e-07	3.1087e-06	3.77254e-06	4.46333e-07	3.13205e-06	4.41622e-07	4.63153e-07	3.18928e-06	5.89082e-07	5.22559e-07	7.57478e-07	2.45911e-06	1.05577e-06	2.74253e-06	2.44978e-07	4.07911e-07	4.86308e-07	5.00772e-07	7.46206e-07	3.64343e-07
MLTP2_b	2.79705e-06	5.84287e-07	8.19044e-07	2.71102e-06	3.269e-06	2.73676e-06	2.77051e-06	4.03534e-07	3.42522e-07	2.79038e-06	3.95259e-06	9.36548e-07	3.1087e-06	3.77254e-06	4.46333e-07	3.13205e-06	4.41622e-07	4.63153e-07	3.18928e-06	5.89082e-07	5.22559e-07	7.57478e-07	2.45911e-06	1.05577e-06	2.74253e-06	2.44978e-07	4.07911e-07	4.86308e-07	5.00772e-07	7.46206e-07	3.64343e-07
MLTP3_b	2.79705e-06	5.84287e-07	8.19044e-07	2.71102e-06	3.269e-06	2.73676e-06	2.77051e-06	4.03534e-07	3.42522e-07	2.79038e-06	3.95259e-06	9.36548e-07	3.1087e-06	3.77254e-06	4.46333e-07	3.13205e-06	4.41622e-07	4.63153e-07	3.18928e-06	5.89082e-07	5.22559e-07	7.57478e-07	2.45911e-06	1.05577e-06	2.74253e-06	2.44978e-07	4.07911e-07	4.86308e-07	5.00772e-07	7.46206e-07	3.64343e-07
NH4tpp_b		7.74653e-08																										9.4083e-08	8.03049e-08
MTHFC_b	1.81965e-06	1.86378e-06	2.0061e-06	1.51376e-06	2.07874e-06	1.57946e-06	1.70359e-06	2.56228e-06	2.68344e-06	1.69857e-06	2.32883e-06	2.25854e-06	1.78643e-06	2.53056e-06	2.7675e-06	1.8075e-06	2.74171e-06	2.70133e-06	1.83225e-06	3.58182e-06	3.02934e-06	2.50062e-06	2.5216e-06	2.61322e-06	1.98956e-06	4.50102e-06	3.6784e-06	3.29698e-06	4.77802e-06	3.00799e-06	3.82317e-06
MTHFD_b	1.81965e-06	1.86378e-06	2.0061e-06	1.51376e-06	2.07874e-06	1.57946e-06	1.70359e-06	2.56228e-06	2.68344e-06	1.69857e-06	2.32883e-06	2.25854e-06	1.78643e-06	2.53056e-06	2.7675e-06	1.8075e-06	2.74171e-06	2.70133e-06	1.83225e-06	3.58182e-06	3.02934e-06	2.50062e-06	2.5216e-06	2.61322e-06	1.98956e-06	4.50102e-06	3.6784e-06	3.29698e-06	4.77802e-06	3.00799e-06	3.82317e-06
NNATr_b								6.7305e-08	5.38198e-08								6.16115e-08	5.91935e-08			5.07768e-08	6.57773e-08				8.41902e-08	9.17832e-08	7.08901e-08	9.58129e-08	8.2007e-08	8.05785e-08
OHPBAT_b	2.12674e-05	8.6374e-06	1.14651e-05	3.16937e-05	2.84548e-05	3.19849e-05	3.41649e-05	1.82056e-05	1.75072e-05	3.5109e-05	3.02396e-05	1.26264e-05	3.58166e-05	3.00299e-05	1.75547e-05	3.68715e-05	1.5246e-05	1.95944e-05	3.88173e-05	2.04106e-05	1.84612e-05	1.8782e-05	4.0265e-05	1.43472e-05	4.2167e-05	3.11266e-05	2.82722e-05	3.21585e-05	3.65988e-05	2.65829e-05	3.15612e-05
PGAMT_b	4.84198e-06	2.9984e-06	2.8878e-06	4.56447e-06	4.98514e-06	4.43333e-06	4.20858e-06	2.12033e-06	1.59407e-06	4.6819e-06	4.95978e-06	2.62707e-06	4.86055e-06	4.56538e-06	2.24354e-06	4.60496e-06	1.99031e-06	1.85597e-06	4.64175e-06	2.38377e-06	2.10457e-06	2.2796e-06	4.40647e-06	2.6999e-06	4.71249e-06	2.01191e-06	2.37965e-06	1.92675e-06	2.3252e-06	2.43432e-06	2.70906e-06
PGI_b	2.02345e-05	6.46906e-06	6.47571e-06	1.55559e-05	1.81275e-05	1.59979e-05	1.53109e-05	7.87942e-06	6.38483e-06	1.52171e-05	1.87127e-05	6.39272e-06	1.5004e-05	1.77951e-05	5.17617e-06	1.44546e-05	6.34662e-06	6.14417e-06	1.53984e-05	8.1825e-06	8.56628e-06	7.43021e-06	1.71364e-05	7.05722e-06	1.44183e-05	6.76444e-06	1.00835e-05	8.15207e-06	1.05982e-05	7.87469e-06	9.8988e-06
PGK_b	7.15971e-05	5.66021e-05	5.16152e-05	9.46562e-05	6.28884e-05	9.5869e-05	8.89368e-05	6.81382e-05	6.52e-05	8.68374e-05	6.24319e-05	5.65295e-05	8.72195e-05	5.70559e-05	5.66599e-05	8.36968e-05	6.11097e-05	5.42424e-05	8.52397e-05	5.91353e-05	6.54399e-05	4.80375e-05	5.61547e-05	5.78583e-05	7.69361e-05	8.04397e-05	7.37055e-05	7.09414e-05	7.08075e-05	7.83033e-05	6.54276e-05
PERD_b	3.74326e-06	9.37715e-07	9.39859e-07	2.31125e-06	3.38524e-06	2.34114e-06	2.13743e-06	1.28437e-06	8.33595e-07	2.27381e-06	3.46751e-06	9.89446e-07	2.16077e-06	3.08674e-06	1.25044e-06	2.15453e-06	1.05096e-06	1.31944e-06	2.15582e-06	1.26121e-06	1.23098e-06	1.10918e-06	2.87268e-06	1.0756e-06	2.04846e-06	1.29151e-06	1.33565e-06	1.30625e-06	1.64998e-06	1.44575e-06	1.39837e-06
LSERDHr_b	1.59783e-05	3.29706e-06	4.05743e-06	9.4788e-06	1.70895e-05	1.00495e-05	9.6313e-06	4.00927e-06	4.21477e-06	8.82615e-06	1.43305e-05	3.49124e-06	8.6328e-06	1.4641e-05	4.09181e-06	7.84495e-06	4.13653e-06	4.93385e-06	7.62799e-06	4.73611e-06	4.4999e-06	3.84632e-06	1.21661e-05	3.64469e-06	7.56911e-06	3.42864e-06	3.70033e-06	3.35061e-06	4.53999e-06	3.73689e-06	4.06069e-06
PPK2_b	4.40194e-07	2.57873e-07	2.45186e-07	1.87649e-07	4.42861e-07	1.90599e-07	1.50676e-07	1.25935e-07	1.36431e-07	1.52155e-07	3.90529e-07	1.96895e-07	1.4432e-07	3.29944e-07	1.13581e-07	1.32785e-07	9.79445e-08	1.10703e-07	1.61766e-07	1.8042e-07	1.25989e-07	1.23969e-07	3.28787e-07	2.15026e-07	1.31558e-07	1.15518e-07	1.5608e-07	1.07e-07	1.87315e-07	1.55786e-07	3.07978e-07
PPK_b	4.40194e-07	2.57873e-07	2.45186e-07	1.87649e-07	4.42861e-07	1.90599e-07	1.50676e-07	1.25935e-07	1.36431e-07	1.52155e-07	3.90529e-07	1.96895e-07	1.4432e-07	3.29944e-07	1.13581e-07	1.32785e-07	9.79445e-08	1.10703e-07	1.61766e-07	1.8042e-07	1.25989e-07	1.23969e-07	3.28787e-07	2.15026e-07	1.31558e-07	1.15518e-07	1.5608e-07	1.07e-07	1.87315e-07	1.55786e-07	3.07978e-07
PPM2_b	1.04049e-05	3.79133e-06	3.4625e-06	8.70034e-06	7.51505e-06	8.1503e-06	6.9257e-06	3.911e-06	2.90271e-06	6.46955e-06	5.94226e-06	2.957e-06	5.59173e-06	4.92118e-06	2.0666e-06	5.26472e-06	2.71653e-06	2.45582e-06	4.61954e-06	2.36707e-06	2.26024e-06	2.62503e-06	4.22049e-06	2.48243e-06	4.08736e-06	4.21792e-06	2.57599e-06	1.79348e-06	4.99326e-06	2.06631e-06	3.47513e-06
PRAGSr_b	2.37075e-06	1.01052e-06	1.27148e-06	1.92361e-06	2.81778e-06	1.8699e-06	1.98083e-06	1.82081e-06	1.75361e-06	2.12147e-06	3.48602e-06	1.49702e-06	2.29572e-06	4.84173e-06	4.18941e-06	2.57107e-06	2.6967e-06	2.60385e-06	3.06793e-06	3.30512e-06	2.88195e-06	2.84057e-06	5.68881e-06	2.17408e-06	3.41367e-06	3.97665e-06	3.07581e-06	3.74764e-06	4.01773e-06	3.20366e-06	3.67005e-06
PRMICI_b		1.49946e-06	2.0239e-06	9.36893e-07		1.01134e-06	1.2439e-06	1.76031e-06	1.50958e-06	1.09956e-06		1.85253e-06	1.24801e-06		2.6466e-06	1.31327e-06	2.01115e-06	1.91974e-06	1.19234e-06	2.27889e-06	3.11244e-06	1.78308e-06		1.84992e-06	1.29025e-06	2.27088e-06	1.35229e-06	3.75733e-06	1.79858e-06	1.8253e-06	2.50379e-06
PROt2rpp_b		1.69126e-07	1.80206e-07	1.12301e-07		9.39378e-08		2.3682e-07	1.17091e-07	1.89994e-07		1.77166e-07	1.87273e-07		9.31512e-08	2.69928e-07	1.47927e-07	2.22302e-07	3.05241e-07	2.45489e-07	1.76099e-07	2.46813e-07		2.42955e-07	3.12829e-07	1.15776e-06	5.37588e-07	4.75553e-07	1.0248e-06	3.83651e-07	7.05434e-07
PRPPS_b	1.41309e-05	8.36986e-06	8.58523e-06	1.46426e-05	1.64805e-05	1.48036e-05	1.58364e-05	1.17011e-05	1.20748e-05	1.67367e-05	1.66018e-05	1.01688e-05	1.68033e-05	1.52421e-05	1.57418e-05	1.62912e-05	1.65712e-05	1.9063e-05	1.62977e-05	1.50053e-05	1.50171e-05	1.24637e-05	1.6086e-05	1.28585e-05	1.64415e-05	1.24806e-05	1.36031e-05	1.31603e-05	1.51443e-05	1.49593e-05	1.25084e-05
PSCVT_b	2.01026e-06	9.80274e-07	1.07666e-06	1.71423e-06	1.99848e-06	1.82135e-06	1.71337e-06	1.97165e-06	1.39433e-06	1.86875e-06	2.24867e-06	1.15667e-06	1.91786e-06	2.64977e-06	2.04828e-06	2.10755e-06	1.52573e-06	1.7777e-06	2.36115e-06	2.46221e-06	2.19349e-06	1.5765e-06	3.52578e-06	1.49508e-06	2.61429e-06	3.705e-06	2.94572e-06	3.64365e-06	4.38386e-06	2.79476e-06	3.55851e-06
PYNP2r_b	3.55195e-05	1.64135e-05	1.32807e-05	2.25264e-05	3.21999e-05	2.19326e-05	1.72733e-05	7.44178e-06	6.7932e-06	1.55526e-05	1.90333e-05	9.82425e-06	1.38639e-05	1.69038e-05	5.29603e-06	1.17277e-05	7.37367e-06	5.13743e-06	9.56191e-06	5.81108e-06	6.21252e-06	4.77775e-06	1.30825e-05	7.44448e-06	8.9703e-06	5.71208e-06	4.56665e-06	3.05834e-06	6.80617e-06	4.15568e-06	7.38842e-06
SDPTA_b	7.32363e-06	7.04847e-06	6.40123e-06	4.78983e-06	7.12477e-06	4.94471e-06	5.25736e-06	6.56677e-06	3.38875e-06	5.73556e-06	7.99152e-06	4.8311e-06	5.36017e-06	1.18893e-05	4.99569e-06	6.19372e-06	3.51936e-06	3.94613e-06	6.85567e-06	5.01021e-06	4.35667e-06	3.79724e-06	1.14044e-05	5.16254e-06	7.15624e-06	3.96387e-06	3.75961e-06	6.94402e-06	5.73126e-06	4.97692e-06	5.75051e-06
SERASr_b			7.34711e-08					5.87894e-08	7.23942e-08			5.75737e-08			6.43283e-08		5.05175e-08			8.40449e-08	6.05548e-08			6.63318e-08		4.77078e-07	3.00672e-07	7.56917e-08	1.3557e-07	5.47733e-08	8.01057e-08
SERAT_b	2.29104e-06	9.30511e-07	8.47059e-07	1.43357e-06	2.25315e-06	1.67552e-06	1.31679e-06	9.41997e-07	8.61446e-07	1.23563e-06	1.81291e-06	8.61111e-07	1.30928e-06	1.44235e-06	9.69916e-07	1.17293e-06	8.857e-07	9.39158e-07	1.0606e-06	1.1571e-06	1.01081e-06	9.86812e-07	1.26749e-06	8.91794e-07	1.00609e-06	4.95799e-07	9.61623e-07	7.0867e-07	9.32128e-07	9.90084e-07	1.04085e-06
PUNP1_b	8.92494e-06	5.72369e-06	6.10321e-06	2.27044e-05	1.01502e-05	2.42516e-05	2.28863e-05	6.24163e-06	4.90447e-06	2.2541e-05	9.61739e-06	5.64581e-06	2.22258e-05	1.01982e-05	4.40214e-06	2.0171e-05	6.13975e-06	6.35705e-06	1.88271e-05	5.17617e-06	6.46348e-06	5.93044e-06	7.54841e-06	5.69378e-06	1.79345e-05	5.18446e-06	5.19925e-06	4.89668e-06	4.98668e-06	5.48826e-06	5.32855e-06
PUNP2_b	8.92494e-06	5.72369e-06	6.10321e-06	2.27044e-05	1.01502e-05	2.42516e-05	2.28863e-05	6.24163e-06	4.90447e-06	2.2541e-05	9.61739e-06	5.64581e-06	2.22258e-05	1.01982e-05	4.40214e-06	2.0171e-05	6.13975e-06	6.35705e-06	1.88271e-05	5.17617e-06	6.46348e-06	5.93044e-06	7.54841e-06	5.69378e-06	1.79345e-05	5.18446e-06	5.19925e-06	4.89668e-06	4.98668e-06	5.48826e-06	5.32855e-06
T2DECAI_b	2.8948e-05	4.01244e-06	4.31363e-06	6.17651e-05	2.53464e-05	6.24908e-05	6.60121e-05	3.75451e-06	2.2034e-06	6.65115e-05	2.48379e-05	3.94191e-06	7.48853e-05	2.59965e-05	2.7919e-06	7.16547e-05	3.81552e-06	4.41065e-06	6.87168e-05	5.96321e-06	4.0449e-06	3.97216e-06	2.12959e-05	4.79042e-06	6.50668e-05	4.29419e-06	3.47344e-06	3.66311e-06	3.74823e-06	3.74158e-06	3.70529e-06
TMDPP_b	1.20268e-06	3.58088e-07	2.85949e-07	7.21914e-07	8.16532e-07	8.16984e-07	6.74856e-07	2.79853e-07	2.07819e-07	5.85726e-07	6.90633e-07	2.4363e-07	5.53798e-07	5.80384e-07	2.45679e-07	4.96487e-07	2.51676e-07	2.63143e-07	4.56621e-07	2.90585e-07	1.76671e-07	2.75327e-07	5.69766e-07	1.9445e-07	4.08825e-07	5.23213e-07	3.30376e-07	2.39513e-07	4.69636e-07	2.09522e-07	3.58213e-07
TPI_b	3.31627e-05	1.51637e-05	1.53282e-05	3.28981e-05	3.00519e-05	3.4668e-05	3.14271e-05	1.6846e-05	1.68837e-05	2.94995e-05	2.50784e-05	1.47911e-05	2.86114e-05	2.39825e-05	1.37302e-05	2.75171e-05	1.53685e-05	1.21889e-05	2.68161e-05	1.41878e-05	1.42119e-05	1.18696e-05	2.37371e-05	1.74237e-05	2.66483e-05	2.39851e-05	1.76895e-05	1.31793e-05	2.57821e-05	1.58816e-05	1.37778e-05
TRPAS2_b	1.89833e-05	9.91321e-06	7.39148e-06	2.30999e-05		2.7456e-05	4.79914e-05	3.16859e-06	5.27115e-06	3.2658e-05		6.44331e-06	2.54492e-05		1.78265e-06	2.6626e-05	3.28851e-06	3.36539e-06	1.15413e-05	2.11793e-06	1.99129e-06	3.15373e-06		4.0488e-06	3.11114e-05	9.26832e-07	1.17563e-06	1.08654e-06	1.00366e-06	1.18941e-06	1.28468e-06
UAG2E_b								6.52558e-08	8.00953e-08			6.8665e-08			1.06798e-07		1.06443e-07	1.00736e-07		1.22725e-07	1.06528e-07	9.2843e-08		9.60744e-08		1.9253e-07	1.28125e-07	2.06239e-07	1.57982e-07	1.1548e-07	1.81302e-07
URItex_b	1.39682e-06	2.05046e-06	2.27978e-06	7.10539e-06	1.229e-06	7.1412e-06	7.1935e-06	1.13266e-06	1.37376e-06	7.63523e-06	1.19217e-06	2.06389e-06	7.80871e-06	1.13661e-06	1.4595e-06	7.43244e-06	1.71209e-06	2.06744e-06	7.05849e-06	2.2621e-06	1.43269e-06	2.02846e-06	8.12255e-07	2.1975e-06	6.2125e-06	1.97932e-06	1.88339e-06	2.3545e-06	2.1682e-06	2.13444e-06	1.97102e-06
VALTA_b	3.86805e-06	2.10454e-06	2.22419e-06	5.66746e-06	6.58228e-06	6.22642e-06	5.89752e-06	2.63651e-06	2.74488e-06	7.10873e-06	7.89289e-06	3.00849e-06	7.98343e-06	1.09445e-05	3.96456e-06	8.08981e-06	3.42419e-06	3.83646e-06	8.9366e-06	3.5223e-06	3.61951e-06	3.1219e-06	9.88997e-06	4.4265e-06	1.11471e-05	9.32308e-06	7.25169e-06	4.62272e-06	6.02984e-06	5.00288e-06	4.44675e-06
VPAMTr_b		4.22418e-07	6.07969e-07	4.28362e-07		4.25251e-07	4.676e-07	5.6426e-07	7.94958e-07	4.35085e-07		7.294e-07	3.969e-07		6.61518e-07	4.20754e-07	7.29155e-07	5.33619e-07	3.76297e-07	6.88684e-07	7.08436e-07	4.51292e-07		6.92948e-07	4.36424e-07	9.67971e-07	6.86093e-07	9.80218e-07	8.48079e-07	6.13114e-07	1.08499e-06
UDPG4E_b	3.21989e-06	1.19368e-06	1.32732e-06	2.86592e-06	3.10289e-06	3.08078e-06	3.01675e-06	1.20389e-05	1.15109e-06	2.89614e-06	2.42132e-06	1.3477e-06	2.48563e-06	2.2611e-06	1.307e-06	2.47103e-06	1.25265e-06	1.19036e-06	2.23958e-06	1.48442e-06	1.15527e-06	1.42592e-06	1.96668e-06	1.02337e-06	2.17504e-06	1.10908e-06	9.4411e-07	1.10019e-06	6.60163e-07	1.06694e-06	7.40218e-07
XYLI1_b		4.43499e-07	4.04974e-07					4.79446e-07	4.79412e-07			3.80331e-07			3.91968e-07		4.04813e-07	4.32571e-07		4.72157e-07	4.35453e-07	3.69142e-07		3.96251e-07		5.17875e-07	5.47395e-05	4.60812e-07	5.98216e-07	4.07655e-07	5.5586e-07
XYLI2_b		4.43499e-07	4.04974e-07					4.79446e-07	4.79412e-07			3.80331e-07			3.91968e-07		4.04813e-07	4.32571e-07		4.72157e-07	4.35453e-07	3.69142e-07		3.96251e-07		5.17875e-07	5.47395e-05	4.60812e-07	5.98216e-07	4.07655e-07	5.5586e-07
UDPKAAT_b	2.1905e-06						1.11983e-06						1.34095e-06
UGLT_b		2.02681e-07	2.20679e-07	3.15678e-07		3.24177e-07	3.03322e-07	1.80111e-06	2.23243e-07	2.79582e-07		2.40359e-07	3.62962e-07		3.45915e-07	2.56483e-07	2.37155e-07	2.25618e-07	2.34978e-07	2.87685e-07	2.80206e-07	2.62099e-07		2.04476e-07	1.97117e-07	2.37529e-07	2.4532e-07	2.66905e-07	1.96898e-07	1.86556e-07	2.84271e-07
UREAtpp_b		3.09438e-07	2.99521e-07					1.76141e-07	1.53912e-07			2.60927e-07			1.65973e-07		1.33366e-07	9.95855e-08		1.16407e-07	2.45671e-06	1.53341e-07		1.70469e-07		1.91773e-07	2.24994e-07	8.09008e-08	2.69252e-07	1.3134e-07	2.5933e-07

## Sheet: mapped abundance 18strains_rep1
	pgi1	pgi2	pgi3	pgi4	pgi5	pgi6	pgi7	pgi8	pts1	pts2	pts3	pts4	sdh1	sdh2	sdh3	tpi1	tpi2	tpi3
14GLUCANtexi	8.65746e-06	1.60939e-05	7.30112e-06	1.26438e-05	1.163e-05		5.64789e-06	1.1482e-05	2.85683e-07	1.39026e-06		1.9463e-07	3.17128e-07	1.72451e-07	2.82837e-07	8.27537e-06	6.97656e-06	6.56359e-06
23PDE2pp	1.75663e-06	1.33508e-06	9.14164e-07	1.14914e-06	1.53214e-06	1.22117e-06	1.01961e-06	1.24937e-06	7.88391e-07	7.39976e-07	7.45357e-07	1.05841e-06	6.68508e-07	6.52763e-07	7.16525e-07	1.76702e-06	1.21171e-06	1.5959e-06
23PDE4pp	1.75663e-06	1.33508e-06	9.14164e-07	1.14914e-06	1.53214e-06	1.22117e-06	1.01961e-06	1.24937e-06	7.88391e-07	7.39976e-07	7.45357e-07	1.05841e-06	6.68508e-07	6.52763e-07	7.16525e-07	1.76702e-06	1.21171e-06	1.5959e-06
23PDE7pp	1.75663e-06	1.33508e-06	9.14164e-07	1.14914e-06	1.53214e-06	1.22117e-06	1.01961e-06	1.24937e-06	7.88391e-07	7.39976e-07	7.45357e-07	1.05841e-06	6.68508e-07	6.52763e-07	7.16525e-07	1.76702e-06	1.21171e-06	1.5959e-06
23PDE9pp	1.75663e-06	1.33508e-06	9.14164e-07	1.14914e-06	1.53214e-06	1.22117e-06	1.01961e-06	1.24937e-06	7.88391e-07	7.39976e-07	7.45357e-07	1.05841e-06	6.68508e-07	6.52763e-07	7.16525e-07	1.76702e-06	1.21171e-06	1.5959e-06
2AGPEAT120	1.26623e-06	6.94625e-07	3.54951e-07	7.13486e-07	4.8731e-07	6.50817e-07	5.71317e-07	4.25339e-07	8.00508e-07	5.17555e-07	9.31762e-07	1.06056e-06	7.2493e-07	5.68693e-07	6.05587e-07	1.17892e-06	3.90017e-07	8.26195e-07
2AGPEAT140	1.26623e-06	6.94625e-07	3.54951e-07	7.13486e-07	4.8731e-07	6.50817e-07	5.71317e-07	4.25339e-07	8.00508e-07	5.17555e-07	9.31762e-07	1.06056e-06	7.2493e-07	5.68693e-07	6.05587e-07	1.17892e-06	3.90017e-07	8.26195e-07
2AGPEAT141	1.26623e-06	6.94625e-07	3.54951e-07	7.13486e-07	4.8731e-07	6.50817e-07	5.71317e-07	4.25339e-07	8.00508e-07	5.17555e-07	9.31762e-07	1.06056e-06	7.2493e-07	5.68693e-07	6.05587e-07	1.17892e-06	3.90017e-07	8.26195e-07
2AGPEAT160	1.26623e-06	6.94625e-07	3.54951e-07	7.13486e-07	4.8731e-07	6.50817e-07	5.71317e-07	4.25339e-07	8.00508e-07	5.17555e-07	9.31762e-07	1.06056e-06	7.2493e-07	5.68693e-07	6.05587e-07	1.17892e-06	3.90017e-07	8.26195e-07
2AGPEAT161	1.26623e-06	6.94625e-07	3.54951e-07	7.13486e-07	4.8731e-07	6.50817e-07	5.71317e-07	4.25339e-07	8.00508e-07	5.17555e-07	9.31762e-07	1.06056e-06	7.2493e-07	5.68693e-07	6.05587e-07	1.17892e-06	3.90017e-07	8.26195e-07
2AGPEAT180	1.26623e-06	6.94625e-07	3.54951e-07	7.13486e-07	4.8731e-07	6.50817e-07	5.71317e-07	4.25339e-07	8.00508e-07	5.17555e-07	9.31762e-07	1.06056e-06	7.2493e-07	5.68693e-07	6.05587e-07	1.17892e-06	3.90017e-07	8.26195e-07
2AGPEAT181	1.26623e-06	6.94625e-07	3.54951e-07	7.13486e-07	4.8731e-07	6.50817e-07	5.71317e-07	4.25339e-07	8.00508e-07	5.17555e-07	9.31762e-07	1.06056e-06	7.2493e-07	5.68693e-07	6.05587e-07	1.17892e-06	3.90017e-07	8.26195e-07
2AGPGAT120	1.26623e-06	6.94625e-07	3.54951e-07	7.13486e-07	4.8731e-07	6.50817e-07	5.71317e-07	4.25339e-07	8.00508e-07	5.17555e-07	9.31762e-07	1.06056e-06	7.2493e-07	5.68693e-07	6.05587e-07	1.17892e-06	3.90017e-07	8.26195e-07
2AGPGAT140	1.26623e-06	6.94625e-07	3.54951e-07	7.13486e-07	4.8731e-07	6.50817e-07	5.71317e-07	4.25339e-07	8.00508e-07	5.17555e-07	9.31762e-07	1.06056e-06	7.2493e-07	5.68693e-07	6.05587e-07	1.17892e-06	3.90017e-07	8.26195e-07
2AGPGAT141	1.26623e-06	6.94625e-07	3.54951e-07	7.13486e-07	4.8731e-07	6.50817e-07	5.71317e-07	4.25339e-07	8.00508e-07	5.17555e-07	9.31762e-07	1.06056e-06	7.2493e-07	5.68693e-07	6.05587e-07	1.17892e-06	3.90017e-07	8.26195e-07
2AGPGAT160	1.26623e-06	6.94625e-07	3.54951e-07	7.13486e-07	4.8731e-07	6.50817e-07	5.71317e-07	4.25339e-07	8.00508e-07	5.17555e-07	9.31762e-07	1.06056e-06	7.2493e-07	5.68693e-07	6.05587e-07	1.17892e-06	3.90017e-07	8.26195e-07
2AGPGAT161	1.26623e-06	6.94625e-07	3.54951e-07	7.13486e-07	4.8731e-07	6.50817e-07	5.71317e-07	4.25339e-07	8.00508e-07	5.17555e-07	9.31762e-07	1.06056e-06	7.2493e-07	5.68693e-07	6.05587e-07	1.17892e-06	3.90017e-07	8.26195e-07
2AGPGAT180	1.26623e-06	6.94625e-07	3.54951e-07	7.13486e-07	4.8731e-07	6.50817e-07	5.71317e-07	4.25339e-07	8.00508e-07	5.17555e-07	9.31762e-07	1.06056e-06	7.2493e-07	5.68693e-07	6.05587e-07	1.17892e-06	3.90017e-07	8.26195e-07
2AGPGAT181	1.26623e-06	6.94625e-07	3.54951e-07	7.13486e-07	4.8731e-07	6.50817e-07	5.71317e-07	4.25339e-07	8.00508e-07	5.17555e-07	9.31762e-07	1.06056e-06	7.2493e-07	5.68693e-07	6.05587e-07	1.17892e-06	3.90017e-07	8.26195e-07
2DGULRGx	7.40422e-06	8.49432e-06	8.19157e-06	7.13933e-06	9.32589e-06	8.77489e-06	8.2253e-06	9.36051e-06	5.08401e-06	6.72485e-06	4.60323e-06	7.36541e-06	4.74227e-06	5.32022e-06	6.60289e-06	8.30732e-06	6.95481e-06	6.19075e-06
2DGULRGy	7.40422e-06	8.49432e-06	8.19157e-06	7.13933e-06	9.32589e-06	8.77489e-06	8.2253e-06	9.36051e-06	5.08401e-06	6.72485e-06	4.60323e-06	7.36541e-06	4.74227e-06	5.32022e-06	6.60289e-06	8.30732e-06	6.95481e-06	6.19075e-06
2DGULRx	7.40422e-06	8.49432e-06	8.19157e-06	7.13933e-06	9.32589e-06	8.77489e-06	8.2253e-06	9.36051e-06	5.08401e-06	6.72485e-06	4.60323e-06	7.36541e-06	4.74227e-06	5.32022e-06	6.60289e-06	8.30732e-06	6.95481e-06	6.19075e-06
2DGULRy	7.40422e-06	8.49432e-06	8.19157e-06	7.13933e-06	9.32589e-06	8.77489e-06	8.2253e-06	9.36051e-06	5.08401e-06	6.72485e-06	4.60323e-06	7.36541e-06	4.74227e-06	5.32022e-06	6.60289e-06	8.30732e-06	6.95481e-06	6.19075e-06
3HCINNMH												3.19173e-07
3HPPPNH												3.19173e-07
3NTD2pp	1.75663e-06	1.33508e-06	9.14164e-07	1.14914e-06	1.53214e-06	1.22117e-06	1.01961e-06	1.24937e-06	7.88391e-07	7.39976e-07	7.45357e-07	1.05841e-06	6.68508e-07	6.52763e-07	7.16525e-07	1.76702e-06	1.21171e-06	1.5959e-06
3NTD4pp	1.75663e-06	1.33508e-06	9.14164e-07	1.14914e-06	1.53214e-06	1.22117e-06	1.01961e-06	1.24937e-06	7.88391e-07	7.39976e-07	7.45357e-07	1.05841e-06	6.68508e-07	6.52763e-07	7.16525e-07	1.76702e-06	1.21171e-06	1.5959e-06
3NTD7pp	1.75663e-06	1.33508e-06	9.14164e-07	1.14914e-06	1.53214e-06	1.22117e-06	1.01961e-06	1.24937e-06	7.88391e-07	7.39976e-07	7.45357e-07	1.05841e-06	6.68508e-07	6.52763e-07	7.16525e-07	1.76702e-06	1.21171e-06	1.5959e-06
3NTD9pp	1.75663e-06	1.33508e-06	9.14164e-07	1.14914e-06	1.53214e-06	1.22117e-06	1.01961e-06	1.24937e-06	7.88391e-07	7.39976e-07	7.45357e-07	1.05841e-06	6.68508e-07	6.52763e-07	7.16525e-07	1.76702e-06	1.21171e-06	1.5959e-06
3OAR100_f	8.08976e-06	1.51067e-05	1.59163e-05	1.53074e-05	1.86853e-05	2.14355e-05	1.89552e-05	8.3895e-06	9.91095e-06	9.81431e-06	1.05277e-05	1.05373e-05	1.07105e-05	1.3822e-05	2.31509e-05	7.77408e-06	8.71384e-06	1.14509e-05
3OAR120_f	8.08976e-06	1.51067e-05	1.59163e-05	1.53074e-05	1.86853e-05	2.14355e-05	1.89552e-05	8.3895e-06	9.91095e-06	9.81431e-06	1.05277e-05	1.05373e-05	1.07105e-05	1.3822e-05	2.31509e-05	7.77408e-06	8.71384e-06	1.14509e-05
3OAR121	8.08976e-06	1.51067e-05	1.59163e-05	1.53074e-05	1.86853e-05	2.14355e-05	1.89552e-05	8.3895e-06	9.91095e-06	9.81431e-06	1.05277e-05	1.05373e-05	1.07105e-05	1.3822e-05	2.31509e-05	7.77408e-06	8.71384e-06	1.14509e-05
3OAR140_f	8.08976e-06	1.51067e-05	1.59163e-05	1.53074e-05	1.86853e-05	2.14355e-05	1.89552e-05	8.3895e-06	9.91095e-06	9.81431e-06	1.05277e-05	1.05373e-05	1.07105e-05	1.3822e-05	2.31509e-05	7.77408e-06	8.71384e-06	1.14509e-05
3OAR141	8.08976e-06	1.51067e-05	1.59163e-05	1.53074e-05	1.86853e-05	2.14355e-05	1.89552e-05	8.3895e-06	9.91095e-06	9.81431e-06	1.05277e-05	1.05373e-05	1.07105e-05	1.3822e-05	2.31509e-05	7.77408e-06	8.71384e-06	1.14509e-05
3OAR160_f	8.08976e-06	1.51067e-05	1.59163e-05	1.53074e-05	1.86853e-05	2.14355e-05	1.89552e-05	8.3895e-06	9.91095e-06	9.81431e-06	1.05277e-05	1.05373e-05	1.07105e-05	1.3822e-05	2.31509e-05	7.77408e-06	8.71384e-06	1.14509e-05
3OAR161	8.08976e-06	1.51067e-05	1.59163e-05	1.53074e-05	1.86853e-05	2.14355e-05	1.89552e-05	8.3895e-06	9.91095e-06	9.81431e-06	1.05277e-05	1.05373e-05	1.07105e-05	1.3822e-05	2.31509e-05	7.77408e-06	8.71384e-06	1.14509e-05
3OAR180_f	8.08976e-06	1.51067e-05	1.59163e-05	1.53074e-05	1.86853e-05	2.14355e-05	1.89552e-05	8.3895e-06	9.91095e-06	9.81431e-06	1.05277e-05	1.05373e-05	1.07105e-05	1.3822e-05	2.31509e-05	7.77408e-06	8.71384e-06	1.14509e-05
3OAR181	8.08976e-06	1.51067e-05	1.59163e-05	1.53074e-05	1.86853e-05	2.14355e-05	1.89552e-05	8.3895e-06	9.91095e-06	9.81431e-06	1.05277e-05	1.05373e-05	1.07105e-05	1.3822e-05	2.31509e-05	7.77408e-06	8.71384e-06	1.14509e-05
3OAR40_f	8.08976e-06	1.51067e-05	1.59163e-05	1.53074e-05	1.86853e-05	2.14355e-05	1.89552e-05	8.3895e-06	9.91095e-06	9.81431e-06	1.05277e-05	1.05373e-05	1.07105e-05	1.3822e-05	2.31509e-05	7.77408e-06	8.71384e-06	1.14509e-05
3OAR60_f	8.08976e-06	1.51067e-05	1.59163e-05	1.53074e-05	1.86853e-05	2.14355e-05	1.89552e-05	8.3895e-06	9.91095e-06	9.81431e-06	1.05277e-05	1.05373e-05	1.07105e-05	1.3822e-05	2.31509e-05	7.77408e-06	8.71384e-06	1.14509e-05
3OAR80_f	8.08976e-06	1.51067e-05	1.59163e-05	1.53074e-05	1.86853e-05	2.14355e-05	1.89552e-05	8.3895e-06	9.91095e-06	9.81431e-06	1.05277e-05	1.05373e-05	1.07105e-05	1.3822e-05	2.31509e-05	7.77408e-06	8.71384e-06	1.14509e-05
3OAS121	2.18453e-05	1.9285e-05	2.20527e-05	1.74781e-05	1.9194e-05	2.32924e-05	2.14999e-05	2.22857e-05	2.28132e-05	1.88864e-05	2.81548e-05	2.55663e-05	2.33318e-05	1.88281e-05	2.32053e-05	3.17419e-05	2.44666e-05	3.35416e-05
3OAS141	2.18453e-05	1.9285e-05	2.20527e-05	1.74781e-05	1.9194e-05	2.32924e-05	2.14999e-05	2.22857e-05	2.28132e-05	1.88864e-05	2.81548e-05	2.55663e-05	2.33318e-05	1.88281e-05	2.32053e-05	3.17419e-05	2.44666e-05	3.35416e-05
3OAS161	2.18453e-05	1.9285e-05	2.20527e-05	1.74781e-05	1.9194e-05	2.32924e-05	2.14999e-05	2.22857e-05	2.28132e-05	1.88864e-05	2.81548e-05	2.55663e-05	2.33318e-05	1.88281e-05	2.32053e-05	3.17419e-05	2.44666e-05	3.35416e-05
3OAS181	1.15718e-05	7.81321e-06	8.12599e-06	7.61139e-06	7.8465e-06	8.8443e-06	9.02989e-06	1.57282e-05	1.80588e-05	1.22209e-05	1.99066e-05	1.3394e-05	1.38758e-05	1.2519e-05	1.29888e-05	1.29954e-05	1.19103e-05	1.25037e-05
42A12BOOXpp														6.42749e-07				1.10482e-06
4HTHRS	1.63188e-05	1.02879e-05	1.73483e-05	1.39139e-05	1.12761e-05	1.73425e-05	3.03897e-05	2.93707e-05	2.92891e-05	2.63135e-05	1.99622e-05	2.94421e-05	1.97995e-05	1.99168e-05	2.23949e-05	3.07259e-05	2.66123e-05	2.14165e-05
4PCP	2.08246e-06	6.95357e-07	9.29321e-07	5.97154e-07	5.88432e-07	1.6743e-07	1.3922e-06	2.74816e-06	2.31324e-06	1.01532e-06	2.10142e-06	2.09054e-06	1.33347e-06	9.90504e-07	9.87715e-07	2.6591e-06	1.29797e-06	9.89658e-07
5DGLCNR_f																	6.42683e-08
5DOAN	2.98368e-06	7.95191e-06	5.33112e-06	6.52515e-06	9.07975e-06	5.83361e-06	5.60711e-06	3.70592e-06	6.52793e-06	5.14532e-06	3.62084e-06	4.49805e-06	4.64286e-06	7.06098e-06	8.96359e-06	5.48434e-06	3.96401e-06	4.59294e-06
AADDGT	3.29812e-07		2.44217e-07			2.51654e-07		8.42248e-07	9.99647e-07	1.26236e-06	1.57584e-06	1.33919e-06	1.23196e-06	5.73449e-07		3.3649e-07	1.41868e-06	3.16526e-06
AAMYL	9.08166e-07		6.78938e-07	6.03253e-07	6.5109e-07		9.53324e-07	4.44592e-07	2.61872e-07	4.75999e-07	4.52054e-07	3.53222e-07		3.97626e-07		6.00194e-07	3.06821e-07	4.70737e-07
AAMYLpp		9.64486e-07
AB6PGH	8.07363e-06	6.32211e-06	4.78223e-06	5.49486e-06	5.88551e-06	4.93722e-06	5.64841e-06	1.06705e-05	8.08423e-06	7.79663e-06	9.64499e-06	8.70696e-06	5.3623e-06	5.23746e-06	6.26326e-06	9.23868e-06	5.65191e-06	7.61342e-06
ABUTD	3.9608e-07	5.45299e-07	1.95509e-06	4.31331e-07	5.88788e-07			2.26854e-07
ABUTt2pp	1.78487e-07										3.17821e-07
ACANTHAT	1.47017e-06	5.63121e-07	6.63373e-07		3.45099e-07											5.94631e-07
ACCOAL	1.26789e-05	9.61725e-06	9.04749e-06	7.77533e-06	1.77777e-05	1.37804e-05	8.60531e-06	2.86058e-05	3.13094e-06	4.42702e-06	3.27269e-06	5.06182e-06	3.04448e-06	1.91275e-06	2.53991e-06	1.18114e-05	1.1053e-05	1.04117e-05
ACGAMK	1.27652e-06		8.43849e-07				1.38467e-06	5.39148e-07	6.7978e-07	4.09298e-07	9.82591e-07	6.04179e-07	5.56206e-07	2.51295e-07		5.82145e-07	5.51427e-07
ACGAMT	1.18139e-06	6.89567e-07		1.22565e-06				2.32151e-07	2.15415e-07	4.02175e-07	3.51971e-07	7.72799e-07	1.04052e-06	5.34794e-07			1.50965e-07	2.21404e-07
ACGK	4.57038e-06	8.90162e-06	9.68309e-06	9.4775e-06	1.14131e-05	1.35217e-05	1.28051e-05	4.13196e-06	6.45838e-06	8.15131e-06	4.77371e-06	4.68977e-06	4.89653e-06	9.05515e-06	1.48901e-05	5.50554e-06	4.18802e-06	3.76097e-06
ACGS	4.96744e-06	3.42678e-06	3.43994e-06	5.44941e-06	3.81895e-06	2.54012e-06	3.71376e-06	9.78149e-06	6.29475e-06	5.96395e-06	7.64033e-06	7.24648e-06	4.6689e-06	4.46527e-06	5.49369e-06	2.95848e-06	3.57505e-06	2.82261e-06
ACM6PH		3.39692e-07	2.17435e-07	2.49548e-07	5.16208e-07	3.39102e-07	4.96625e-07	3.97707e-07				2.89805e-07	1.87653e-07	2.55885e-07		4.28495e-07
ACMAMUT		5.23399e-07	8.31421e-07	5.94288e-07	2.27484e-07	2.34461e-07	4.21654e-07		3.58208e-07	1.46791e-06	8.22343e-07	1.05665e-06	5.19426e-07	5.21276e-07	1.34656e-06	6.75519e-07	3.97096e-07
ACNML	5.75582e-07	2.28334e-07	2.46088e-07	1.33066e-06	6.00916e-07	6.157e-07	1.37228e-06	9.53846e-07	1.48599e-07	1.40477e-07		4.57538e-07	5.58115e-07	3.68805e-07	7.60785e-08	5.18549e-07	4.26207e-07	3.93055e-06
ACOAD1f_f	2.10823e-06	9.79416e-07	1.35158e-06	2.29398e-06	1.28773e-06	7.31675e-07	1.13909e-06	2.81084e-06	2.46065e-07	2.37333e-07	6.70433e-08	3.78032e-07	1.61944e-07	2.22878e-07		1.47263e-06	1.40969e-06	6.9829e-07
ACOAD2f_f	2.10823e-06	9.79416e-07	1.35158e-06	2.29398e-06	1.28773e-06	7.31675e-07	1.13909e-06	2.81084e-06	2.46065e-07	2.37333e-07	6.70433e-08	3.78032e-07	1.61944e-07	2.22878e-07		1.47263e-06	1.40969e-06	6.9829e-07
ACOAD3f_f	2.10823e-06	9.79416e-07	1.35158e-06	2.29398e-06	1.28773e-06	7.31675e-07	1.13909e-06	2.81084e-06	2.46065e-07	2.37333e-07	6.70433e-08	3.78032e-07	1.61944e-07	2.22878e-07		1.47263e-06	1.40969e-06	6.9829e-07
ACOAD4f_f	2.10823e-06	9.79416e-07	1.35158e-06	2.29398e-06	1.28773e-06	7.31675e-07	1.13909e-06	2.81084e-06	2.46065e-07	2.37333e-07	6.70433e-08	3.78032e-07	1.61944e-07	2.22878e-07		1.47263e-06	1.40969e-06	6.9829e-07
ACOAD5f_f	2.10823e-06	9.79416e-07	1.35158e-06	2.29398e-06	1.28773e-06	7.31675e-07	1.13909e-06	2.81084e-06	2.46065e-07	2.37333e-07	6.70433e-08	3.78032e-07	1.61944e-07	2.22878e-07		1.47263e-06	1.40969e-06	6.9829e-07
ACOAD6f_f	2.10823e-06	9.79416e-07	1.35158e-06	2.29398e-06	1.28773e-06	7.31675e-07	1.13909e-06	2.81084e-06	2.46065e-07	2.37333e-07	6.70433e-08	3.78032e-07	1.61944e-07	2.22878e-07		1.47263e-06	1.40969e-06	6.9829e-07
ACOAD7f_f	2.10823e-06	9.79416e-07	1.35158e-06	2.29398e-06	1.28773e-06	7.31675e-07	1.13909e-06	2.81084e-06	2.46065e-07	2.37333e-07	6.70433e-08	3.78032e-07	1.61944e-07	2.22878e-07		1.47263e-06	1.40969e-06	6.9829e-07
ACOAD8f_f	2.10823e-06	9.79416e-07	1.35158e-06	2.29398e-06	1.28773e-06	7.31675e-07	1.13909e-06	2.81084e-06	2.46065e-07	2.37333e-07	6.70433e-08	3.78032e-07	1.61944e-07	2.22878e-07		1.47263e-06	1.40969e-06	6.9829e-07
ACODA	7.68236e-06	4.80926e-06	7.28445e-06	4.18608e-06	8.02009e-06	1.14292e-05	8.39749e-06	1.06361e-05	5.69483e-06	7.35203e-06	6.30512e-06	9.03195e-06	5.25633e-06	6.34745e-06	1.07314e-05	6.30902e-06	6.74981e-06	6.81245e-06
ACONMT		5.37381e-07	3.94127e-07		5.29232e-07	5.45946e-07	5.73932e-07	3.24987e-07	1.74439e-07	2.23187e-07		1.1765e-07			1.90331e-06	3.30213e-07	2.39547e-06
ACS	1.26789e-05	9.61725e-06	9.04749e-06	7.77533e-06	1.77777e-05	1.37804e-05	8.60531e-06	2.86058e-05	3.13094e-06	4.42702e-06	3.27269e-06	5.06182e-06	3.04448e-06	1.91275e-06	2.53991e-06	1.18114e-05	1.1053e-05	1.04117e-05
ACt4pp	1.79145e-06	2.49662e-06	2.07785e-06	2.00633e-06	3.1482e-06	1.88813e-06	4.52351e-07	3.19192e-06	2.71611e-07	2.6923e-07	3.04932e-07	3.43993e-07				1.06451e-06	1.56026e-06	1.91765e-06
ADA	2.89053e-06	4.69045e-06	2.63347e-06	8.15526e-07	4.20349e-06	5.76521e-06	9.16489e-06	1.61051e-05	1.38104e-05	9.55947e-06	1.12431e-06	6.39754e-06	1.28017e-06	1.37939e-06	9.2739e-07	1.34938e-06	1.80618e-06	1.32195e-06
ADCL		3.34104e-07	3.7436e-07	5.5273e-07	3.63964e-07			3.45883e-07	3.77472e-07		4.32623e-07	1.08851e-07	3.0443e-07			4.54149e-07	4.02461e-07
ADD										1.6604e-07					9.30779e-07
ADK1_f	2.04274e-05	1.5844e-05	1.77975e-05	1.38012e-05	2.45745e-05	2.94556e-05	3.01788e-05	2.97829e-05	2.22746e-05	1.8796e-05	1.92577e-05	2.25064e-05	1.23006e-05	1.45299e-05	2.80747e-05	1.51068e-05	1.25868e-05	1.23063e-05
ADK3_f	2.04274e-05	1.5844e-05	1.77975e-05	1.38012e-05	2.45745e-05	2.94556e-05	3.01788e-05	2.97829e-05	2.22746e-05	1.8796e-05	1.92577e-05	2.25064e-05	1.23006e-05	1.45299e-05	2.80747e-05	1.51068e-05	1.25868e-05	1.23063e-05
ADK4_f	2.04274e-05	1.5844e-05	1.77975e-05	1.38012e-05	2.45745e-05	2.94556e-05	3.01788e-05	2.97829e-05	2.22746e-05	1.8796e-05	1.92577e-05	2.25064e-05	1.23006e-05	1.45299e-05	2.80747e-05	1.51068e-05	1.25868e-05	1.23063e-05
ADMDC	7.04735e-06	1.57026e-06	4.95141e-06	4.34945e-07	2.34416e-06	6.8046e-06	3.56271e-06	5.02743e-06	4.13354e-06	5.32169e-06	6.9033e-06	5.04496e-06	2.63953e-06	3.7275e-06	4.07882e-06	4.65714e-06	1.5592e-06	8.94347e-07
ADNCYC	1.94628e-06	5.47357e-07	1.09129e-06	1.45345e-06	8.80673e-07	1.26002e-06	5.58667e-07	1.694e-06		2.42203e-06	5.86972e-07	2.84173e-06	1.10302e-06	7.63482e-07	1.71643e-06	2.0428e-06	6.10135e-07	8.78175e-07
ADNK1	2.04274e-05	1.5844e-05	1.77975e-05	1.38012e-05	2.45745e-05	2.94556e-05	3.01788e-05	2.97829e-05	2.22746e-05	1.8796e-05	1.92577e-05	2.25064e-05	1.23006e-05	1.45299e-05	2.80747e-05	1.51068e-05	1.25868e-05	1.23063e-05
ADNUC	5.09402e-07				3.67885e-07			2.83502e-07	1.92847e-07	2.4006e-07		9.99924e-08	3.00034e-07			2.36128e-07	2.76876e-07	2.30909e-07
ADNt2pp_copy2_f					3.05422e-07
ADNtex_f	8.38821e-06	8.41945e-06	4.86022e-06	1.19046e-05	7.51309e-06	9.11474e-06	7.60004e-06	5.83033e-06	8.24784e-06	6.07738e-06	1.11553e-05	9.91193e-06	1.11537e-05	9.18344e-06	1.06125e-05	7.92867e-06	5.10731e-06	6.86115e-06
ADOCBLS	7.39232e-07								1.06556e-07	3.30979e-07	4.4971e-07	2.5749e-07		4.04527e-07			2.38745e-07
ADPT	9.04363e-06	1.05756e-05	8.48496e-06	1.53216e-05	5.27424e-06	9.18121e-06	6.81137e-06	6.69476e-06	6.34507e-06	5.57135e-06	4.19032e-06	9.80044e-06	7.6404e-06	6.07208e-06	1.19643e-05	7.61558e-06	5.78055e-06	9.31619e-06
ADSK	1.32009e-06	1.02189e-06	2.3496e-06	1.18138e-06	1.44291e-06	2.23998e-06	3.11782e-06	1.83151e-06	2.71932e-06	3.32086e-06	6.99429e-07	2.57606e-06	1.76325e-06	2.04167e-06	3.44214e-06	2.75858e-06	1.86734e-06	1.42584e-06
ADSL1r_f	8.70394e-06	1.13145e-05	1.13083e-05	1.15238e-05	1.39994e-05	1.42324e-05	1.15333e-05	1.5982e-05	1.86297e-05	1.52954e-05	1.29293e-05	1.14495e-05	1.00967e-05	1.13337e-05	1.5543e-05	1.17464e-05	1.2305e-05	8.78486e-06
ADSL2r_f	8.70394e-06	1.13145e-05	1.13083e-05	1.15238e-05	1.39994e-05	1.42324e-05	1.15333e-05	1.5982e-05	1.86297e-05	1.52954e-05	1.29293e-05	1.14495e-05	1.00967e-05	1.13337e-05	1.5543e-05	1.17464e-05	1.2305e-05	8.78486e-06
ADSS	4.09319e-05	3.31298e-05	3.30439e-05	2.54386e-05	3.08213e-05	4.07772e-05	3.8517e-05	5.36094e-05	4.5858e-05	4.32567e-05	3.78942e-05	3.96179e-05	6.2378e-05	5.56383e-05	4.80526e-05	4.94296e-05	4.70792e-05	5.96133e-05
AGDC	1.72035e-06	2.41306e-06	1.85766e-06	2.03976e-06	1.2499e-06	1.18245e-05	2.52642e-06	1.79047e-06	1.57975e-06	1.17644e-06	1.38492e-06	2.96745e-05	1.01244e-06	1.53346e-06	1.0861e-06	1.54587e-05	6.13994e-05	1.15404e-05
AGM3PA	4.45442e-07	4.29092e-07	3.11337e-07		6.00166e-07	4.56684e-07	6.14633e-07	6.77575e-07	3.71442e-07	2.26471e-07	6.82907e-07	6.44173e-07	4.7519e-07	5.76713e-07		4.11931e-07	4.57789e-07	3.4235e-07
AGM3PH	1.60397e-06	1.94598e-06	1.08829e-06	1.72091e-06	1.33797e-06	1.4779e-06	1.69759e-06	9.51413e-07	1.45954e-06	7.85375e-07	1.04734e-06	1.29799e-06	1.23799e-06	1.31638e-06	1.65291e-06	2.87048e-06	1.69697e-06	3.08451e-06
AGM3Pt2pp																1.78353e-06
AGM4PA	4.45442e-07	4.29092e-07	3.11337e-07		6.00166e-07	4.56684e-07	6.14633e-07	6.77575e-07	3.71442e-07	2.26471e-07	6.82907e-07	6.44173e-07	4.7519e-07	5.76713e-07		4.11931e-07	4.57789e-07	3.4235e-07
AGM4PCP	2.08246e-06	6.95357e-07	9.29321e-07	5.97154e-07	5.88432e-07	1.6743e-07	1.3922e-06	2.74816e-06	2.31324e-06	1.01532e-06	2.10142e-06	2.09054e-06	1.33347e-06	9.90504e-07	9.87715e-07	2.6591e-06	1.29797e-06	9.89658e-07
AGM4PH	1.60397e-06	1.94598e-06	1.08829e-06	1.72091e-06	1.33797e-06	1.4779e-06	1.69759e-06	9.51413e-07	1.45954e-06	7.85375e-07	1.04734e-06	1.29799e-06	1.23799e-06	1.31638e-06	1.65291e-06	2.87048e-06	1.69697e-06	3.08451e-06
AGM4Pt2pp																1.78353e-06
AGMH	1.60397e-06	1.94598e-06	1.08829e-06	1.72091e-06	1.33797e-06	1.4779e-06	1.69759e-06	9.51413e-07	1.45954e-06	7.85375e-07	1.04734e-06	1.29799e-06	1.23799e-06	1.31638e-06	1.65291e-06	2.87048e-06	1.69697e-06	3.08451e-06
AGMHE	1.26579e-05	1.00497e-05	9.84559e-06	7.87049e-06	1.4174e-05	1.05635e-05	1.09524e-05	1.62898e-05	1.52664e-05	1.23427e-05	1.32844e-05	1.45603e-05	1.0597e-05	8.59452e-06	1.02603e-05	1.59459e-05	1.02355e-05	1.31979e-05
AGMT	2.7894e-06	2.18835e-06	4.17674e-06	4.15416e-06	6.14016e-06	3.95584e-06	6.20022e-06	3.00821e-06	8.18322e-06	6.9512e-06	8.85376e-06	7.65783e-06	5.55989e-06	5.43549e-06	5.63299e-06	5.3278e-06	4.65232e-06	4.68693e-06
AGMt2pp																1.78353e-06
AGPAT120	8.90309e-07	7.36584e-07	1.04186e-06	8.31148e-07	1.32658e-06	1.64126e-06	1.59527e-06	8.63879e-07	6.49031e-07	3.815e-07	9.08315e-07	1.33497e-06	8.8261e-07	1.05355e-06	2.20634e-06	5.4669e-07	1.11161e-06	4.69141e-07
AGPAT140	8.90309e-07	7.36584e-07	1.04186e-06	8.31148e-07	1.32658e-06	1.64126e-06	1.59527e-06	8.63879e-07	6.49031e-07	3.815e-07	9.08315e-07	1.33497e-06	8.8261e-07	1.05355e-06	2.20634e-06	5.4669e-07	1.11161e-06	4.69141e-07
AGPAT141	8.90309e-07	7.36584e-07	1.04186e-06	8.31148e-07	1.32658e-06	1.64126e-06	1.59527e-06	8.63879e-07	6.49031e-07	3.815e-07	9.08315e-07	1.33497e-06	8.8261e-07	1.05355e-06	2.20634e-06	5.4669e-07	1.11161e-06	4.69141e-07
AGPAT160	8.90309e-07	7.36584e-07	1.04186e-06	8.31148e-07	1.32658e-06	1.64126e-06	1.59527e-06	8.63879e-07	6.49031e-07	3.815e-07	9.08315e-07	1.33497e-06	8.8261e-07	1.05355e-06	2.20634e-06	5.4669e-07	1.11161e-06	4.69141e-07
AGPAT161	8.90309e-07	7.36584e-07	1.04186e-06	8.31148e-07	1.32658e-06	1.64126e-06	1.59527e-06	8.63879e-07	6.49031e-07	3.815e-07	9.08315e-07	1.33497e-06	8.8261e-07	1.05355e-06	2.20634e-06	5.4669e-07	1.11161e-06	4.69141e-07
AGPAT180	8.90309e-07	7.36584e-07	1.04186e-06	8.31148e-07	1.32658e-06	1.64126e-06	1.59527e-06	8.63879e-07	6.49031e-07	3.815e-07	9.08315e-07	1.33497e-06	8.8261e-07	1.05355e-06	2.20634e-06	5.4669e-07	1.11161e-06	4.69141e-07
AGPAT181	8.90309e-07	7.36584e-07	1.04186e-06	8.31148e-07	1.32658e-06	1.64126e-06	1.59527e-06	8.63879e-07	6.49031e-07	3.815e-07	9.08315e-07	1.33497e-06	8.8261e-07	1.05355e-06	2.20634e-06	5.4669e-07	1.11161e-06	4.69141e-07
AGPR_f	6.22321e-06	4.81546e-06	4.45477e-06	5.79475e-06	6.80835e-06	7.53416e-06	7.26346e-06	8.94345e-06	7.60389e-06	7.45363e-06	8.11997e-06	8.86811e-06	7.80573e-06	7.03905e-06	9.56267e-06	4.14849e-06	5.40945e-06	5.3191e-06
AHCYSNS	2.98368e-06	7.95191e-06	5.33112e-06	6.52515e-06	9.07975e-06	5.83361e-06	5.60711e-06	3.70592e-06	6.52793e-06	5.14532e-06	3.62084e-06	4.49805e-06	4.64286e-06	7.06098e-06	8.96359e-06	5.48434e-06	3.96401e-06	4.59294e-06
AICART_f	1.87965e-05	1.28388e-05	9.73654e-06	1.07098e-05	1.06238e-05	1.35598e-05	1.34797e-05	2.2813e-05	1.45158e-05	1.68704e-05	2.3565e-05	1.75156e-05	1.30179e-05	1.08195e-05	1.46387e-05	1.73433e-05	1.17385e-05	1.41554e-05
AIRC2	4.03307e-06	2.85621e-06	2.31502e-06	1.65846e-06	2.90207e-06	4.17244e-06	2.92798e-06	3.80421e-06	6.72148e-06	2.54687e-06	3.69613e-06	4.44751e-06	4.26324e-06	4.95508e-06	5.23768e-06	5.36597e-06	4.09612e-06	2.83391e-06
AIRC3_f	4.34345e-06	5.87809e-06	6.41332e-06	5.40607e-06	5.5313e-06	5.83341e-06	7.35471e-06	2.15835e-06	4.17277e-06	4.57458e-06	9.29568e-06	6.28004e-06	6.83952e-06	8.41811e-06	1.21456e-05	7.19175e-06	5.0703e-06	4.89787e-06
AKGt2rpp_f	1.04487e-05	6.65712e-06	8.78774e-06	1.05852e-05	7.53293e-06	6.50037e-06	9.23872e-06	1.29338e-05	4.44096e-06	4.35205e-06	3.26977e-06	4.10866e-06	8.11206e-06	5.83973e-06	5.35782e-06	8.29288e-06	4.93152e-06	7.35267e-06
ALAGLUE_f	3.87881e-07	4.0564e-07	5.00178e-07	6.6355e-07	7.61772e-07	2.11523e-07	2.79189e-07		4.30289e-07	3.26444e-07	5.08127e-07	3.6073e-07	2.83547e-07			4.80677e-07	5.8014e-07	1.36989e-07
ALATRS	2.04334e-05	1.72701e-05	1.22638e-05	1.99232e-05	1.48971e-05	1.43316e-05	1.47345e-05	2.63682e-05	2.43686e-05	2.47887e-05	3.42347e-05	2.91458e-05	1.85555e-05	1.66575e-05	1.91562e-05	2.45595e-05	2.0941e-05	1.5776e-05
ALAt2pp_copy1	3.92955e-06	3.06083e-06	3.50449e-06	4.11877e-06	4.03089e-06	3.98075e-06	4.57946e-06	1.31335e-06	3.48397e-06	3.28872e-06	2.31673e-06	3.64955e-06	3.2537e-06	3.21464e-06	4.55159e-06	2.759e-06	2.69624e-06	4.79305e-06
ALCD19_f	4.14455e-06	1.25535e-06	1.9152e-06	2.53123e-06	1.02154e-06	1.29218e-06	2.62621e-06	2.43728e-06	5.16985e-06	4.07463e-06	4.09863e-06	4.23968e-06	3.92155e-06	3.46743e-06	2.34861e-06	3.34442e-06	4.49741e-06	2.81123e-06
ALDD19xr_f																		3.51665e-07
ALDD2x						3.59113e-07	4.4058e-07	4.12033e-07	7.7696e-08	1.44348e-07		6.21997e-07				2.95865e-07
ALDD2y		5.15191e-07	1.71231e-07		8.42872e-07	1.26887e-06		2.59475e-06	3.0251e-07	3.86504e-07	1.62342e-07	7.68296e-07				5.83405e-07	4.61163e-07
ALDD3y		5.15191e-07	1.71231e-07		8.42872e-07	1.26887e-06		2.59475e-06	3.0251e-07	3.86504e-07	1.62342e-07	7.68296e-07				5.83405e-07	4.61163e-07
ALLPI_f	5.54521e-07	5.02818e-07	5.41405e-07	4.93896e-07	2.22106e-07		6.80756e-07	6.93389e-07		3.98557e-07	9.50182e-08	1.38486e-07					4.9541e-07
ALLTAMH
ALLTN
ALR4x		5.43474e-07	4.78804e-07	8.1246e-07	9.77556e-07	1.06909e-06	1.17757e-06	7.57032e-07	3.60813e-07	4.00699e-07	9.31496e-07	1.18426e-06	9.14491e-07	8.30987e-07	1.23917e-05	2.38099e-07	6.50866e-07	2.83578e-07
ALTRH	4.02904e-07	5.65211e-07									1.92083e-07			1.54595e-07
AM3PA	4.45442e-07	4.29092e-07	3.11337e-07		6.00166e-07	4.56684e-07	6.14633e-07	6.77575e-07	3.71442e-07	2.26471e-07	6.82907e-07	6.44173e-07	4.7519e-07	5.76713e-07		4.11931e-07	4.57789e-07	3.4235e-07
AM4PA	4.45442e-07	4.29092e-07	3.11337e-07		6.00166e-07	4.56684e-07	6.14633e-07	6.77575e-07	3.71442e-07	2.26471e-07	6.82907e-07	6.44173e-07	4.7519e-07	5.76713e-07		4.11931e-07	4.57789e-07	3.4235e-07
AM4PCP	2.08246e-06	6.95357e-07	9.29321e-07	5.97154e-07	5.88432e-07	1.6743e-07	1.3922e-06	2.74816e-06	2.31324e-06	1.01532e-06	2.10142e-06	2.09054e-06	1.33347e-06	9.90504e-07	9.87715e-07	2.6591e-06	1.29797e-06	9.89658e-07
AMALT1	3.16368e-07	7.78816e-07	1.89072e-07	7.42692e-07	6.24321e-07		1.13876e-06	6.00601e-07	2.07574e-07	3.42309e-07	1.38645e-07	3.12335e-07	3.43815e-07	2.81353e-07		3.39319e-07	4.72971e-07	3.97943e-07
AMALT2	3.16368e-07	7.78816e-07	1.89072e-07	7.42692e-07	6.24321e-07		1.13876e-06	6.00601e-07	2.07574e-07	3.42309e-07	1.38645e-07	3.12335e-07	3.43815e-07	2.81353e-07		3.39319e-07	4.72971e-07	3.97943e-07
AMALT3	3.16368e-07	7.78816e-07	1.89072e-07	7.42692e-07	6.24321e-07		1.13876e-06	6.00601e-07	2.07574e-07	3.42309e-07	1.38645e-07	3.12335e-07	3.43815e-07	2.81353e-07		3.39319e-07	4.72971e-07	3.97943e-07
AMALT4	3.16368e-07	7.78816e-07	1.89072e-07	7.42692e-07	6.24321e-07		1.13876e-06	6.00601e-07	2.07574e-07	3.42309e-07	1.38645e-07	3.12335e-07	3.43815e-07	2.81353e-07		3.39319e-07	4.72971e-07	3.97943e-07
AMANAPEr_f		1.86779e-07	3.05635e-07	4.45616e-07	1.37241e-07	3.2181e-07	3.57947e-07									1.64516e-07		4.26538e-07
AMANK		1.57101e-07		5.12717e-07						1.34079e-07								5.44589e-07
AMAOTr_f	1.57915e-06	8.7876e-07	7.74239e-07	6.75226e-07	7.80195e-07	9.78328e-07	6.32691e-07	1.40408e-06	1.37462e-06	9.64744e-07	9.55662e-07	9.92856e-07	1.43078e-06	1.24018e-06	1.47436e-06	1.48493e-06	1.46341e-06	1.20586e-06
AMMQLT8	5.37554e-06	4.04035e-06	4.55887e-06	3.86678e-06	4.93892e-06	3.80109e-06	5.09894e-06	9.50757e-06	8.97664e-06	5.93735e-06	6.48269e-06	8.34343e-06	4.73882e-06	4.48785e-06	5.41069e-06	6.29908e-06	4.33359e-06	4.22257e-06
AMPMS2	1.67009e-05	1.13467e-05	8.77277e-06	8.74083e-06	1.0313e-05	1.22248e-05	1.12793e-05	1.36802e-05	1.40394e-05	1.21236e-05	1.66543e-05	1.42451e-05	1.48132e-05	1.30645e-05	1.97593e-05	1.75977e-05	1.3229e-05	1.90344e-05
AMPN	4.09464e-06	2.50835e-06	2.85663e-06	2.8159e-06	2.56432e-06	2.13522e-06	2.83238e-06	4.09233e-06	2.53661e-06	1.64997e-06	2.08326e-06	3.16239e-06	1.04652e-06	1.51041e-06	1.02047e-06	4.27633e-06	2.57341e-06	2.99779e-06
ANHMK	5.7928e-07	2.6886e-07	2.18124e-07	4.43193e-07	2.93234e-07	5.42623e-07	5.28017e-07	1.63782e-07	2.10579e-06	8.28906e-07	3.44762e-06	2.77693e-07				4.06072e-07	4.2839e-07	3.68596e-07
ANPRT	1.92735e-05	7.12057e-06	1.50796e-05	5.69908e-06	1.12523e-05	7.98286e-06	7.8378e-06	4.58843e-06	5.33754e-06	3.86584e-06	5.43013e-06	3.84724e-06	5.77274e-06	6.14117e-06	5.44437e-06	1.08847e-05	5.37025e-06	1.0749e-05
AOXSr2	3.09823e-07	1.62618e-07	2.68912e-07	5.74173e-07	2.42251e-07	2.70322e-07	2.18784e-07	7.04721e-07	5.02647e-07	2.56768e-07	4.7047e-07	2.66529e-07	4.53584e-07	5.04397e-07	4.11377e-06	3.77588e-07	2.77123e-06	1.07387e-06
AP4AH	6.07592e-07	6.69468e-07	4.37505e-07	6.12753e-07		5.10882e-07	7.46277e-07	4.71864e-07	5.46613e-07	3.24145e-07	4.66125e-07	5.2e-07	2.87211e-07	4.91101e-07	3.40846e-07	6.15798e-07	4.58376e-07	4.12193e-07
AP4AS	7.96582e-06	2.35211e-06	2.03942e-06	2.60563e-06	2.02602e-06	2.03197e-06	2.24586e-06	2.71213e-06	2.38898e-06	2.46083e-06	2.70898e-06	2.52566e-06	1.32439e-06	1.61649e-06	2.63583e-06	3.03764e-06	2.03638e-06	2.6993e-06
AP5AH	6.07592e-07	6.69468e-07	4.37505e-07	6.12753e-07		5.10882e-07	7.46277e-07	4.71864e-07	5.46613e-07	3.24145e-07	4.66125e-07	5.2e-07	2.87211e-07	4.91101e-07	3.40846e-07	6.15798e-07	4.58376e-07	4.12193e-07
APCS	4.84625e-06	2.18753e-06	3.84979e-06	1.39275e-06	3.47681e-06	5.3447e-06	4.48354e-06	2.01994e-06	5.15198e-06	6.76709e-06	1.01803e-05	5.75011e-06	4.96776e-06	4.84845e-06	5.92595e-06	4.75937e-06	4.68108e-06	4.32408e-06
APG3PAT120	7.46873e-07	7.00389e-07	8.8057e-07	9.62536e-07	4.17199e-07	7.32107e-07	6.76161e-07	2.78312e-07	8.61364e-07	6.83007e-07		4.51412e-07	2.47448e-07	3.53897e-07		8.70824e-07	5.59447e-07
APG3PAT140	7.46873e-07	7.00389e-07	8.8057e-07	9.62536e-07	4.17199e-07	7.32107e-07	6.76161e-07	2.78312e-07	8.61364e-07	6.83007e-07		4.51412e-07	2.47448e-07	3.53897e-07		8.70824e-07	5.59447e-07
APG3PAT141	7.46873e-07	7.00389e-07	8.8057e-07	9.62536e-07	4.17199e-07	7.32107e-07	6.76161e-07	2.78312e-07	8.61364e-07	6.83007e-07		4.51412e-07	2.47448e-07	3.53897e-07		8.70824e-07	5.59447e-07
APG3PAT160	7.46873e-07	7.00389e-07	8.8057e-07	9.62536e-07	4.17199e-07	7.32107e-07	6.76161e-07	2.78312e-07	8.61364e-07	6.83007e-07		4.51412e-07	2.47448e-07	3.53897e-07		8.70824e-07	5.59447e-07
APG3PAT161	7.46873e-07	7.00389e-07	8.8057e-07	9.62536e-07	4.17199e-07	7.32107e-07	6.76161e-07	2.78312e-07	8.61364e-07	6.83007e-07		4.51412e-07	2.47448e-07	3.53897e-07		8.70824e-07	5.59447e-07
APG3PAT180	7.46873e-07	7.00389e-07	8.8057e-07	9.62536e-07	4.17199e-07	7.32107e-07	6.76161e-07	2.78312e-07	8.61364e-07	6.83007e-07		4.51412e-07	2.47448e-07	3.53897e-07		8.70824e-07	5.59447e-07
APG3PAT181	7.46873e-07	7.00389e-07	8.8057e-07	9.62536e-07	4.17199e-07	7.32107e-07	6.76161e-07	2.78312e-07	8.61364e-07	6.83007e-07		4.51412e-07	2.47448e-07	3.53897e-07		8.70824e-07	5.59447e-07
APH120		6.29434e-07	5.46578e-07	7.45857e-07	5.44503e-07	3.29848e-07	5.82633e-07	3.42561e-07	1.98702e-07	2.91528e-07	2.86951e-07	3.68917e-07		1.85658e-07	5.65546e-07	3.37104e-07	3.00578e-07
APH140		6.29434e-07	5.46578e-07	7.45857e-07	5.44503e-07	3.29848e-07	5.82633e-07	3.42561e-07	1.98702e-07	2.91528e-07	2.86951e-07	3.68917e-07		1.85658e-07	5.65546e-07	3.37104e-07	3.00578e-07
APH141		6.29434e-07	5.46578e-07	7.45857e-07	5.44503e-07	3.29848e-07	5.82633e-07	3.42561e-07	1.98702e-07	2.91528e-07	2.86951e-07	3.68917e-07		1.85658e-07	5.65546e-07	3.37104e-07	3.00578e-07
APH160		6.29434e-07	5.46578e-07	7.45857e-07	5.44503e-07	3.29848e-07	5.82633e-07	3.42561e-07	1.98702e-07	2.91528e-07	2.86951e-07	3.68917e-07		1.85658e-07	5.65546e-07	3.37104e-07	3.00578e-07
APH161		6.29434e-07	5.46578e-07	7.45857e-07	5.44503e-07	3.29848e-07	5.82633e-07	3.42561e-07	1.98702e-07	2.91528e-07	2.86951e-07	3.68917e-07		1.85658e-07	5.65546e-07	3.37104e-07	3.00578e-07
APH180		6.29434e-07	5.46578e-07	7.45857e-07	5.44503e-07	3.29848e-07	5.82633e-07	3.42561e-07	1.98702e-07	2.91528e-07	2.86951e-07	3.68917e-07		1.85658e-07	5.65546e-07	3.37104e-07	3.00578e-07
APH181		6.29434e-07	5.46578e-07	7.45857e-07	5.44503e-07	3.29848e-07	5.82633e-07	3.42561e-07	1.98702e-07	2.91528e-07	2.86951e-07	3.68917e-07		1.85658e-07	5.65546e-07	3.37104e-07	3.00578e-07
APPLDHr_f		5.43474e-07	4.78804e-07	8.1246e-07	9.77556e-07	1.06909e-06	1.17757e-06	7.57032e-07	3.60813e-07	4.00699e-07	9.31496e-07	1.18426e-06	9.14491e-07	8.30987e-07	1.23917e-05	2.38099e-07	6.50866e-07	2.83578e-07
APRAUR	2.60719e-06	2.32099e-06	1.91535e-06	2.28912e-06	2.80598e-06	1.56602e-06	2.45502e-06	2.91269e-06	3.07829e-06	2.05784e-06	2.53072e-06	2.67934e-06	1.47205e-06	1.48062e-06	1.5564e-06	2.47783e-06	2.08968e-06	1.94265e-06
ARAI_f	4.24385e-07				6.07339e-07			6.02244e-07
ARBt2rpp_f															1.91594e-06
ARBt3ipp							2.29909e-07				5.3694e-08	7.61269e-08	1.4368e-07
ARGAGMt7pp_f
ARGDC	1.11985e-05			1.42237e-07													3.86713e-06
ARGDCpp	1.18212e-05	8.58286e-06	8.50391e-06	9.01185e-06	8.02441e-06	7.10412e-06	7.81553e-06	8.55262e-06	1.78256e-05	1.1474e-05	1.85642e-05	1.40514e-05	1.21712e-05	1.23712e-05	9.36591e-06	1.23916e-05	1.14706e-05	7.54433e-06
ARGSL_f	5.94973e-06	7.82125e-06	8.20561e-06	8.27173e-06	9.12633e-06	1.18593e-05	1.07813e-05	1.02232e-05	9.27615e-06	9.68416e-06	6.81807e-06	8.09865e-06	8.01578e-06	1.37218e-05	1.85803e-05	5.66447e-06	7.20073e-06	6.83806e-06
ARGSS	3.84599e-05	4.93011e-05	4.35117e-05	3.91592e-05	3.13568e-05	3.0735e-05	3.67266e-05	3.87829e-05	5.45798e-05	4.95064e-05	5.50747e-05	5.24427e-05	4.95206e-05	7.13024e-05	5.07796e-05	2.47048e-05	4.22689e-05	2.37708e-05
ARGTRS	6.37638e-06	6.56851e-06	5.64389e-06	6.88237e-06	7.31319e-06	6.63088e-06	1.1455e-05	1.14476e-05	9.77239e-06	7.34715e-06	7.55881e-06	8.60092e-06	6.01625e-06	6.18356e-06	6.84861e-06	8.98318e-06	5.15101e-06	5.16911e-06
ARGt3pp														1.44975e-07
ASAD_f	5.54759e-05	5.91058e-05	4.21481e-05	4.34835e-05	5.62682e-05	6.00323e-05	6.90401e-05	2.78041e-05	2.3384e-05	3.24774e-05	2.97252e-05	4.17568e-05	4.96238e-05	5.17947e-05	5.16401e-05	2.88954e-05	3.20353e-05	5.66616e-05
ASCBPL
ASNNpp		3.08827e-07		6.62385e-07	3.17556e-07			5.95368e-08				1.93882e-07		1.97238e-07		1.92075e-07
ASNS1	1.00409e-05	7.96233e-06	7.60235e-06	7.88595e-06	7.28123e-06	7.04478e-06	8.38576e-06	9.25256e-06	1.0301e-05	6.50522e-06	1.22747e-05	8.27296e-06	7.57979e-06	7.39162e-06	7.22989e-06	1.21738e-05	6.89339e-06	1.00828e-05
ASNS2	5.9307e-06	4.14974e-06	4.27154e-06	5.65171e-06	5.05357e-06	5.10279e-06	6.6471e-06	8.6433e-06	6.79147e-06	7.74864e-06	6.18441e-06	1.49492e-05	7.37869e-06	6.83647e-06	9.3787e-06	4.43692e-06	5.0373e-06	4.49689e-06
ASNTRS	2.96468e-05	1.85187e-05	1.80487e-05	2.37651e-05	1.99294e-05	1.82325e-05	1.80531e-05	4.69159e-05	3.25908e-05	2.83726e-05	3.24745e-05	3.45532e-05	3.20229e-05	2.14912e-05	2.71884e-05	3.48028e-05	2.03856e-05	2.79481e-05
ASP1DC	5.79608e-06	3.67444e-06	6.57876e-06	6.08404e-06	7.69432e-06	6.95591e-06	8.36073e-06	5.00058e-06	1.03685e-05	6.47283e-06	1.02073e-05	7.09237e-06	7.81288e-06	6.56904e-06	8.92604e-06	6.98377e-06	4.87616e-06	5.59951e-06
ASPO3	1.58709e-06	5.38629e-07	6.77036e-07	8.45594e-07	9.36552e-07	7.36555e-07	9.87532e-07	1.79876e-06	1.05839e-06	8.343e-07	1.69203e-06	1.18978e-06	1.43041e-06	7.44752e-07	1.63416e-06	1.78841e-06	6.24437e-07	7.5988e-07
ASPO4	1.58709e-06	5.38629e-07	6.77036e-07	8.45594e-07	9.36552e-07	7.36555e-07	9.87532e-07	1.79876e-06	1.05839e-06	8.343e-07	1.69203e-06	1.18978e-06	1.43041e-06	7.44752e-07	1.63416e-06	1.78841e-06	6.24437e-07	7.5988e-07
ASPO5	1.58709e-06	5.38629e-07	6.77036e-07	8.45594e-07	9.36552e-07	7.36555e-07	9.87532e-07	1.79876e-06	1.05839e-06	8.343e-07	1.69203e-06	1.18978e-06	1.43041e-06	7.44752e-07	1.63416e-06	1.78841e-06	6.24437e-07	7.5988e-07
ASPO6	1.58709e-06	5.38629e-07	6.77036e-07	8.45594e-07	9.36552e-07	7.36555e-07	9.87532e-07	1.79876e-06	1.05839e-06	8.343e-07	1.69203e-06	1.18978e-06	1.43041e-06	7.44752e-07	1.63416e-06	1.78841e-06	6.24437e-07	7.5988e-07
ASPT	6.47339e-07	6.97586e-07	2.46452e-07	4.13321e-07	5.16727e-07	4.82558e-07	6.26132e-07	7.94801e-07	6.57414e-07	1.18712e-06	1.76447e-06	7.66281e-07	5.84938e-07	6.8924e-07		9.26469e-07	1.20658e-06	4.86315e-07
ASPTA_f	4.83514e-05	5.08965e-05	4.72621e-05	5.41348e-05	4.78479e-05	5.58008e-05	5.01204e-05	7.52714e-05	4.36663e-05	4.09764e-05	4.37996e-05	3.82866e-05	5.6609e-05	4.95022e-05	3.61136e-05	5.8521e-05	6.58434e-05	6.23551e-05
ASPTRS	1.69486e-05	1.16811e-05	1.20702e-05	1.2699e-05	1.32121e-05	1.3382e-05	2.40545e-05	3.21363e-05	2.24792e-05	1.58083e-05	1.86002e-05	2.65033e-05	1.66136e-05	1.29842e-05	1.40768e-05	2.11583e-05	1.47986e-05	1.40291e-05
ASPt2_2pp	1.55652e-06	1.31213e-06	1.5175e-06	2.49879e-06	1.83321e-06	1.49465e-06	1.22548e-06	8.38551e-07	6.22649e-07	3.9977e-07	2.81282e-07	2.72543e-07				1.15797e-06	1.53709e-06	1.11536e-06
ASPt2pp_copy1										5.73845e-07		8.72082e-07
ATHRDHr_f	8.94653e-06	1.20424e-05	7.6339e-06	4.94642e-06	1.24619e-05	8.73445e-06	1.20083e-05	9.58203e-06	7.61488e-06	9.08325e-06	6.9553e-06	8.90294e-06	9.27427e-06	6.3942e-06	1.02599e-05	8.96222e-06	8.9046e-06	9.93005e-06
ATPPRT	5.12718e-06	4.81663e-06	5.77254e-06	5.77975e-06	6.14648e-06	8.70201e-06	8.12051e-06	8.0847e-06	9.29337e-06	1.17187e-05	7.76096e-06	9.8344e-06	9.78211e-06	1.11043e-05	8.7105e-06	3.53324e-06	6.1262e-06	4.31248e-06
BALAt2pp	3.92955e-06	3.06083e-06	3.50449e-06	4.11877e-06	4.03089e-06	3.98075e-06	4.57946e-06	1.31335e-06	3.48397e-06	3.28872e-06	2.31673e-06	3.64955e-06	3.2537e-06	3.21464e-06	4.55159e-06	2.759e-06	2.69624e-06	4.79305e-06
BETALDHx	1.43056e-06	1.33649e-06	9.23241e-07	1.11113e-06	6.35918e-07	8.21137e-07	1.05569e-06	1.75962e-06	2.72228e-06	1.62317e-06	2.21346e-06	1.24032e-06	1.36662e-06	6.77461e-06	4.36603e-07	1.13866e-06	1.52984e-06	9.88481e-07
BETALDHy	1.43056e-06	1.33649e-06	9.23241e-07	1.11113e-06	6.35918e-07	8.21137e-07	1.05569e-06	1.75962e-06	2.72228e-06	1.62317e-06	2.21346e-06	1.24032e-06	1.36662e-06	6.77461e-06	4.36603e-07	1.13866e-06	1.52984e-06	9.88481e-07
BMOCOS	4.50513e-06	4.14128e-06	3.23633e-06	4.60918e-06	5.24708e-06	3.47031e-06	3.93255e-06	3.78183e-06	4.29726e-06	5.0086e-06	5.83872e-06	5.89497e-06	3.94096e-06	2.84334e-06	3.72059e-06	6.22009e-06	4.49099e-06	3.95667e-06
BPNT	1.63631e-06	9.49368e-07	1.45239e-06	6.64618e-06	1.73555e-06	1.08224e-06	1.7658e-06	1.8071e-06	1.73892e-06	2.30765e-06	3.50184e-06	2.39663e-06	1.36936e-06	1.46463e-06	2.1297e-06	1.89417e-06	1.67589e-06	2.24997e-06
BSORx	2.12207e-06	1.12676e-06	9.19888e-07	1.18128e-06	2.15235e-06	1.63875e-06	1.55194e-06	1.89648e-06	3.69411e-07	6.3049e-07	1.25891e-06	1.1082e-06	5.64851e-07	5.92786e-07		1.09562e-06	6.10761e-07	5.61791e-07
BSORy	2.12207e-06	1.12676e-06	9.19888e-07	1.18128e-06	2.15235e-06	1.63875e-06	1.55194e-06	1.89648e-06	3.69411e-07	6.3049e-07	1.25891e-06	1.1082e-06	5.64851e-07	5.92786e-07		1.09562e-06	6.10761e-07	5.61791e-07
BTS5	1.17237e-06	1.17542e-06	6.20301e-07	1.0419e-06	7.98773e-07	1.37587e-06	1.42074e-06	1.16526e-06	2.13868e-06	2.35576e-06	2.6646e-06	2.18815e-06	1.92508e-06	1.99732e-06	1.58176e-06	1.36949e-06	1.00379e-06	8.08101e-07
BWCOS	4.50513e-06	4.14128e-06	3.23633e-06	4.60918e-06	5.24708e-06	3.47031e-06	3.93255e-06	3.78183e-06	4.29726e-06	5.0086e-06	5.83872e-06	5.89497e-06	3.94096e-06	2.84334e-06	3.72059e-06	6.22009e-06	4.49099e-06	3.95667e-06
CA2t3pp			1.17419e-06							1.31864e-06							2.23291e-07
CAt6pp_f
CBIAT_f	9.64417e-07	4.29769e-07	9.62568e-07	3.89885e-07	1.83455e-06	1.89992e-06	1.09228e-06	6.52838e-07	3.62912e-06	1.20903e-06	5.29458e-06	7.42559e-07	6.81751e-07	7.23407e-07	8.62842e-07	9.43068e-07	7.4892e-07	7.00582e-07
CBLAT_f	9.64417e-07	4.29769e-07	9.62568e-07	3.89885e-07	1.83455e-06	1.89992e-06	1.09228e-06	6.52838e-07	3.62912e-06	1.20903e-06	5.29458e-06	7.42559e-07	6.81751e-07	7.23407e-07	8.62842e-07	9.43068e-07	7.4892e-07	7.00582e-07
CCGS	1.39642e-06	1.47163e-06	1.90352e-06	1.15943e-06	2.41405e-06	1.81214e-06	2.56972e-06	2.56589e-06	2.49693e-06	1.30104e-06	1.54592e-06	1.518e-06	1.76894e-06	1.68819e-06	1.50021e-06	9.44439e-07	1.53911e-06	1.7516e-06
CD2abcpp	1.00263e-06	5.03936e-07	3.13162e-07	9.08757e-07	3.65472e-07	4.8428e-07	1.37714e-06	5.77503e-07	3.54009e-07	4.44517e-07	1.25999e-06	6.76273e-07	4.15861e-07	5.69305e-07	6.51035e-07	6.09299e-07	6.96152e-07	1.78656e-06
CD2tpp		3.89356e-07										1.15483e-07				1.69504e-07
CDAPPA120	3.56991e-07	3.31795e-07		3.31433e-07	7.05513e-07	8.08072e-07	5.091e-07		5.3754e-08	4.91837e-07	3.66995e-07	4.16049e-07	3.31913e-07	3.24349e-07	2.92632e-07	7.59722e-07
CDAPPA140	3.56991e-07	3.31795e-07		3.31433e-07	7.05513e-07	8.08072e-07	5.091e-07		5.3754e-08	4.91837e-07	3.66995e-07	4.16049e-07	3.31913e-07	3.24349e-07	2.92632e-07	7.59722e-07
CDAPPA141	3.56991e-07	3.31795e-07		3.31433e-07	7.05513e-07	8.08072e-07	5.091e-07		5.3754e-08	4.91837e-07	3.66995e-07	4.16049e-07	3.31913e-07	3.24349e-07	2.92632e-07	7.59722e-07
CDAPPA160	3.56991e-07	3.31795e-07		3.31433e-07	7.05513e-07	8.08072e-07	5.091e-07		5.3754e-08	4.91837e-07	3.66995e-07	4.16049e-07	3.31913e-07	3.24349e-07	2.92632e-07	7.59722e-07
CDAPPA161	3.56991e-07	3.31795e-07		3.31433e-07	7.05513e-07	8.08072e-07	5.091e-07		5.3754e-08	4.91837e-07	3.66995e-07	4.16049e-07	3.31913e-07	3.24349e-07	2.92632e-07	7.59722e-07
CDAPPA180	3.56991e-07	3.31795e-07		3.31433e-07	7.05513e-07	8.08072e-07	5.091e-07		5.3754e-08	4.91837e-07	3.66995e-07	4.16049e-07	3.31913e-07	3.24349e-07	2.92632e-07	7.59722e-07
CDAPPA181	3.56991e-07	3.31795e-07		3.31433e-07	7.05513e-07	8.08072e-07	5.091e-07		5.3754e-08	4.91837e-07	3.66995e-07	4.16049e-07	3.31913e-07	3.24349e-07	2.92632e-07	7.59722e-07
CDGR	2.87441e-06	1.2877e-06	2.06953e-06	1.79995e-06	2.95695e-06	1.91818e-06	2.44244e-06	1.61822e-06	2.14034e-06	1.64754e-06	2.49383e-06	2.7216e-06	2.22669e-06	1.91015e-06	1.76275e-06	2.35628e-06	2.08971e-06	1.92577e-06
CDPMEK	5.4511e-07	1.35341e-06	6.62134e-07	1.5209e-06	5.838e-07	8.24423e-07	1.14133e-06	1.37887e-06	3.37756e-06	1.7885e-06	2.79087e-06	4.31908e-07	5.87378e-07	7.58844e-07	3.97586e-07	1.07554e-06	8.34198e-07	5.59458e-07
CFAS160E	9.83334e-07	4.68668e-07	9.81155e-07	1.32361e-06	7.04361e-07	7.25164e-07	1.13428e-06	1.04196e-06	6.78404e-07	6.40103e-07	8.19211e-07	1.21889e-06	8.96267e-07	1.21001e-06	1.54475e-06	1.69093e-06	1.27103e-06	1.89644e-06
CFAS160G	9.83334e-07	4.68668e-07	9.81155e-07	1.32361e-06	7.04361e-07	7.25164e-07	1.13428e-06	1.04196e-06	6.78404e-07	6.40103e-07	8.19211e-07	1.21889e-06	8.96267e-07	1.21001e-06	1.54475e-06	1.69093e-06	1.27103e-06	1.89644e-06
CFAS180E	9.83334e-07	4.68668e-07	9.81155e-07	1.32361e-06	7.04361e-07	7.25164e-07	1.13428e-06	1.04196e-06	6.78404e-07	6.40103e-07	8.19211e-07	1.21889e-06	8.96267e-07	1.21001e-06	1.54475e-06	1.69093e-06	1.27103e-06	1.89644e-06
CFAS180G	9.83334e-07	4.68668e-07	9.81155e-07	1.32361e-06	7.04361e-07	7.25164e-07	1.13428e-06	1.04196e-06	6.78404e-07	6.40103e-07	8.19211e-07	1.21889e-06	8.96267e-07	1.21001e-06	1.54475e-06	1.69093e-06	1.27103e-06	1.89644e-06
CHOLD	2.63602e-07	1.22122e-07	2.39374e-07		3.06941e-07				2.43349e-07							1.80723e-07
CHORS	4.87714e-06	2.89412e-06	3.04379e-06	3.12402e-06	4.14852e-06	3.38452e-06	3.89105e-06	3.81627e-06	4.79264e-06	3.79919e-06	3.98476e-06	3.98843e-06	3.85064e-06	3.63857e-06	3.86336e-06	3.57635e-06	3.61188e-06	3.0427e-06
CHRPL		1.06439e-06		1.49813e-06	6.16278e-07	3.55467e-07	6.15206e-07	2.29341e-07	6.34136e-08	1.00077e-07	1.32065e-07	1.75953e-07				2.78616e-07	3.58805e-07
CHTBSptspp	3.79105e-05	3.55993e-05	3.07759e-05	3.39241e-05	2.37841e-05	2.89071e-05	2.99528e-05	3.63006e-05					5.24528e-05	5.30447e-05	3.81318e-05	3.02048e-05	2.62666e-05	2.87131e-05
CITt7pp
COBALT2abcpp	1.00263e-06	5.03936e-07	3.13162e-07	9.08757e-07	3.65472e-07	4.8428e-07	1.37714e-06	5.77503e-07	3.54009e-07	4.44517e-07	1.25999e-06	6.76273e-07	4.15861e-07	5.69305e-07	6.51035e-07	6.09299e-07	6.96152e-07	1.78656e-06
COLIPAKpp	9.00871e-07	8.05457e-07	1.52503e-06	3.97753e-07	3.27382e-07	3.05008e-07	6.06598e-07		1.32617e-07	3.94941e-07	3.5861e-07	6.23536e-07	3.48226e-07	3.62387e-07	7.33085e-07		1.67045e-07
COLIPAabcpp	5.45466e-06	2.9497e-06	3.9046e-06	3.53532e-06	3.77569e-06	2.92567e-06	3.42327e-06	5.43649e-06	4.06424e-06	3.58014e-06	3.75094e-06	4.68937e-06	3.37625e-06	2.4023e-06	2.96894e-06	5.11084e-06	4.57269e-06	2.93717e-06
CPH4S	6.7886e-07			8.24618e-07	1.8826e-06	1.50698e-06	1.06037e-06	7.0611e-07	1.31336e-06	9.27547e-07	1.47709e-06	1.4034e-06	1.19259e-06	1.12039e-06	1.21685e-06	9.37169e-07	1.06675e-06	1.06006e-06
CPPPGO		5.45386e-07		3.23248e-07				2.45947e-07	2.26853e-07	2.08091e-07	8.29237e-07	2.69668e-07	2.87976e-07	2.18289e-07		2.09069e-07	3.7275e-07
CPPPGO2	9.40933e-07	8.70171e-07	6.73318e-07	1.38846e-06	1.02055e-06	1.13669e-06	7.87472e-07	5.47106e-07	1.13509e-06	7.1249e-07	1.02987e-06	1.0162e-06	6.37119e-07	7.31024e-07	6.00484e-07	1.02991e-06	8.45929e-07	6.29965e-07
CRNBTCT_f
CRNCAL2																	1.11642e-06
CRNCBCT_f
CRNDCAL2																	1.11642e-06
CRNDt2rpp_f	2.71002e-06	1.57296e-06	2.21411e-06	2.93965e-06	1.71681e-06	2.11603e-06	1.63329e-06	1.60639e-06	6.91207e-06	7.2655e-06	6.81674e-06	5.60078e-06	3.42879e-06	2.87283e-06	3.656e-06	2.84731e-06	2.31528e-06	1.47406e-06
CRNt2rpp_f	2.71002e-06	1.57296e-06	2.21411e-06	2.93965e-06	1.71681e-06	2.11603e-06	1.63329e-06	1.60639e-06	6.91207e-06	7.2655e-06	6.81674e-06	5.60078e-06	3.42879e-06	2.87283e-06	3.656e-06	2.84731e-06	2.31528e-06	1.47406e-06
CS	0.000126793	6.75965e-05	9.5725e-05	4.84263e-05	8.61826e-05	0.000107154	5.6731e-05	0.000112328	3.54323e-05	3.69346e-05	3.55638e-05	3.55118e-05	5.32307e-05	4.25145e-05	5.03396e-05	0.000103599	0.000147085	0.000111789
CSND	5.1404e-06	2.92455e-06	4.09894e-06	3.41828e-06	5.54312e-06	4.26918e-06	4.86262e-06	7.23519e-06	4.72374e-06	5.04586e-06	7.44476e-06	8.12338e-06	7.02619e-06	6.98657e-06	6.06121e-06	4.12839e-06	4.40099e-06	4.24868e-06
CSNt2pp	1.17639e-06	1.14573e-06	4.621e-07	2.46429e-06	1.26456e-06	1.06796e-06	1.09263e-06	1.64971e-07	1.77372e-06	1.03115e-06	1.85761e-06	1.26346e-06	1.87893e-06	1.85747e-06	5.25192e-07		7.61959e-07	3.00566e-06
CTBTCAL2																	1.11642e-06
CTBTt2rpp_f	2.71002e-06	1.57296e-06	2.21411e-06	2.93965e-06	1.71681e-06	2.11603e-06	1.63329e-06	1.60639e-06	6.91207e-06	7.2655e-06	6.81674e-06	5.60078e-06	3.42879e-06	2.87283e-06	3.656e-06	2.84731e-06	2.31528e-06	1.47406e-06
CTECOAI6_f	1.90583e-06	9.38853e-07	1.63266e-06	1.05759e-06	1.74475e-06	1.38789e-06	1.25201e-06	3.28698e-06	1.84332e-07	1.71932e-07	1.02708e-07	4.37398e-07	2.54384e-07	1.88389e-07	2.50748e-07	1.77275e-06	1.78031e-06	1.25281e-06
CTECOAI7_f	1.90583e-06	9.38853e-07	1.63266e-06	1.05759e-06	1.74475e-06	1.38789e-06	1.25201e-06	3.28698e-06	1.84332e-07	1.71932e-07	1.02708e-07	4.37398e-07	2.54384e-07	1.88389e-07	2.50748e-07	1.77275e-06	1.78031e-06	1.25281e-06
CTECOAI8_f	1.90583e-06	9.38853e-07	1.63266e-06	1.05759e-06	1.74475e-06	1.38789e-06	1.25201e-06	3.28698e-06	1.84332e-07	1.71932e-07	1.02708e-07	4.37398e-07	2.54384e-07	1.88389e-07	2.50748e-07	1.77275e-06	1.78031e-06	1.25281e-06
CTPS2	1.35542e-05	1.18835e-05	8.02369e-06	1.06572e-05	1.06455e-05	1.14156e-05	1.08271e-05	1.73048e-05	1.95976e-05	1.70764e-05	2.43094e-05	1.65187e-05	1.34434e-05	1.12163e-05	1.40288e-05	1.82096e-05	1.10847e-05	1.60364e-05
CU1Opp	7.80905e-06	4.70717e-06	6.5106e-06	5.02762e-06	5.44043e-06	5.51856e-06	5.18116e-06	5.69027e-06	5.45139e-06	4.523e-06	4.6598e-06	8.64134e-06	5.13636e-06	3.9097e-06	5.35168e-06	5.52724e-06	4.28108e-06	3.86347e-06
CU1abcpp	5.17395e-06	4.79272e-06	4.4851e-06	7.68005e-06	5.15127e-06	4.98345e-06	5.68959e-06	5.72271e-06	5.67174e-06	5.93615e-06	4.61524e-06	6.82325e-06	5.819e-06	4.006e-06	5.81145e-06	7.44538e-06	4.8502e-06	8.86244e-06
CU2abcpp	1.00263e-06	5.03936e-07	3.13162e-07	9.08757e-07	3.65472e-07	4.8428e-07	1.37714e-06	5.77503e-07	3.54009e-07	4.44517e-07	1.25999e-06	6.76273e-07	4.15861e-07	5.69305e-07	6.51035e-07	6.09299e-07	6.96152e-07	1.78656e-06
CU2tpp		3.89356e-07										1.15483e-07				1.69504e-07
CYANST			8.19945e-07	7.73825e-07	4.87868e-07	1.09533e-06	1.32844e-06		3.7011e-07	5.01851e-07				7.15144e-07	1.35782e-06
CYANSTpp		3.36861e-07	7.32167e-07	3.842e-07		5.02012e-07		7.23959e-07								2.49183e-07	4.01598e-06
CYNTt2pp						3.73956e-07									1.34001e-06
CYSDDS	6.25072e-06	4.82961e-06	5.94112e-06	5.72643e-06	5.51731e-06	6.14396e-06	6.76502e-06	7.71326e-06	4.2981e-06	6.22122e-06	6.14748e-06	8.36597e-06	4.92668e-06	6.00858e-06	2.94566e-06	1.06445e-05	6.58128e-06	8.91023e-06
CYSSADS	4.29711e-07	4.16446e-07	4.19857e-07				5.79069e-07		3.52493e-07	1.63741e-07	1.96737e-07	1.59407e-07	2.39261e-07	2.97668e-07		2.60446e-07	2.5599e-07	4.78557e-07
CYSTRS	6.5858e-06	6.78456e-06	5.65648e-06	6.90045e-06	5.67713e-06	6.14555e-06	5.8827e-06	8.25571e-06	1.00517e-05	8.2263e-06	1.10115e-05	9.32434e-06	6.01734e-06	6.7418e-06	7.61767e-06	8.16301e-06	5.84733e-06	5.31835e-06
CYTD	9.01119e-07	9.05975e-07	1.44543e-06	1.98764e-06	1.11157e-06	1.02845e-06	9.64148e-07	7.22665e-07	2.73147e-07	5.1947e-07	3.05051e-07	4.66663e-07	8.70678e-07	1.26954e-06	1.59795e-06	8.65674e-07	9.62589e-07	1.20904e-06
CYTDK2	1.25948e-06	8.15491e-07	8.69171e-07	1.45301e-06	9.72923e-07	8.34915e-07	8.66048e-07	2.4506e-06	1.66125e-06	1.10313e-06	1.9304e-06	1.28828e-06	1.0338e-06	1.21086e-06	9.17884e-07	1.33773e-06	1.27462e-06	9.1535e-07
CYTDt2pp_copy2_f					3.05422e-07
CYTK1_f	1.54757e-06	2.50719e-06	1.60003e-06	3.20864e-06	2.72694e-06	2.25014e-06	2.73917e-06	1.91585e-06	5.70061e-06	3.66244e-06	5.07566e-06	2.19526e-06	1.2575e-06	1.76858e-06	2.35413e-06	1.89463e-06	1.34394e-06	1.08638e-06
CYTK2_f	1.54757e-06	2.50719e-06	1.60003e-06	3.20864e-06	2.72694e-06	2.25014e-06	2.73917e-06	1.91585e-06	5.70061e-06	3.66244e-06	5.07566e-06	2.19526e-06	1.2575e-06	1.76858e-06	2.35413e-06	1.89463e-06	1.34394e-06	1.08638e-06
DAAD	5.57447e-07	4.86344e-07	4.80707e-07	7.51227e-07	5.45272e-07	4.60094e-07	8.03295e-07	2.43583e-06	6.06031e-07	1.16598e-06	9.0977e-07	1.91799e-06	1.36556e-06	1.14767e-06	2.66944e-06	4.1556e-06	2.2117e-06	2.53278e-06
DADA	2.89053e-06	4.69045e-06	2.63347e-06	8.15526e-07	4.20349e-06	5.76521e-06	9.16489e-06	1.61051e-05	1.38104e-05	9.55947e-06	1.12431e-06	6.39754e-06	1.28017e-06	1.37939e-06	9.2739e-07	1.34938e-06	1.80618e-06	1.32195e-06
DADK_f	2.04274e-05	1.5844e-05	1.77975e-05	1.38012e-05	2.45745e-05	2.94556e-05	3.01788e-05	2.97829e-05	2.22746e-05	1.8796e-05	1.92577e-05	2.25064e-05	1.23006e-05	1.45299e-05	2.80747e-05	1.51068e-05	1.25868e-05	1.23063e-05
DADNtex_f	8.38821e-06	8.41945e-06	4.86022e-06	1.19046e-05	7.51309e-06	9.11474e-06	7.60004e-06	5.83033e-06	8.24784e-06	6.07738e-06	1.11553e-05	9.91193e-06	1.11537e-05	9.18344e-06	1.06125e-05	7.92867e-06	5.10731e-06	6.86115e-06
DAGK120	6.50507e-07	1.42444e-07	9.48001e-07		1.85063e-06	9.6315e-07	8.5211e-07	2.77857e-06	3.00122e-06	1.97071e-06	3.10104e-06	1.91647e-06	1.31627e-06	6.04389e-07	7.71891e-07	5.31811e-07	8.67334e-07	3.39346e-07
DAGK140	6.50507e-07	1.42444e-07	9.48001e-07		1.85063e-06	9.6315e-07	8.5211e-07	2.77857e-06	3.00122e-06	1.97071e-06	3.10104e-06	1.91647e-06	1.31627e-06	6.04389e-07	7.71891e-07	5.31811e-07	8.67334e-07	3.39346e-07
DAGK141	6.50507e-07	1.42444e-07	9.48001e-07		1.85063e-06	9.6315e-07	8.5211e-07	2.77857e-06	3.00122e-06	1.97071e-06	3.10104e-06	1.91647e-06	1.31627e-06	6.04389e-07	7.71891e-07	5.31811e-07	8.67334e-07	3.39346e-07
DAGK160	6.50507e-07	1.42444e-07	9.48001e-07		1.85063e-06	9.6315e-07	8.5211e-07	2.77857e-06	3.00122e-06	1.97071e-06	3.10104e-06	1.91647e-06	1.31627e-06	6.04389e-07	7.71891e-07	5.31811e-07	8.67334e-07	3.39346e-07
DAGK161	6.50507e-07	1.42444e-07	9.48001e-07		1.85063e-06	9.6315e-07	8.5211e-07	2.77857e-06	3.00122e-06	1.97071e-06	3.10104e-06	1.91647e-06	1.31627e-06	6.04389e-07	7.71891e-07	5.31811e-07	8.67334e-07	3.39346e-07
DAGK180	6.50507e-07	1.42444e-07	9.48001e-07		1.85063e-06	9.6315e-07	8.5211e-07	2.77857e-06	3.00122e-06	1.97071e-06	3.10104e-06	1.91647e-06	1.31627e-06	6.04389e-07	7.71891e-07	5.31811e-07	8.67334e-07	3.39346e-07
DAGK181	6.50507e-07	1.42444e-07	9.48001e-07		1.85063e-06	9.6315e-07	8.5211e-07	2.77857e-06	3.00122e-06	1.97071e-06	3.10104e-06	1.91647e-06	1.31627e-06	6.04389e-07	7.71891e-07	5.31811e-07	8.67334e-07	3.39346e-07
DALAt2pp	3.92955e-06	3.06083e-06	3.50449e-06	4.11877e-06	4.03089e-06	3.98075e-06	4.57946e-06	1.31335e-06	3.48397e-06	3.28872e-06	2.31673e-06	3.64955e-06	3.2537e-06	3.21464e-06	4.55159e-06	2.759e-06	2.69624e-06	4.79305e-06
DAPAL	2.91951e-06		5.36562e-06														7.23147e-06
DAPDC	2.2184e-06	1.41224e-06	1.05784e-06	1.45902e-06	1.57409e-06	1.88008e-06	2.10256e-06	3.1068e-06	3.1797e-06	2.68603e-06	2.08607e-06	3.34668e-06	4.18554e-06	4.15832e-06	2.97037e-06	2.79921e-06	2.61028e-06	3.18623e-06
DAPE_f	4.16834e-06	2.88734e-06	2.86074e-06	2.65639e-06	2.2947e-06	3.10797e-06	2.49427e-06	1.28952e-06	2.00797e-06	1.59147e-06	2.67899e-06	2.01869e-06	2.11543e-06	1.87853e-06	2.18324e-06	1.63535e-06	2.12414e-06	2.33775e-06
DASYN120					3.27047e-07				6.45164e-08	1.39942e-07	2.94376e-07					7.18311e-07
DASYN140					3.27047e-07				6.45164e-08	1.39942e-07	2.94376e-07					7.18311e-07
DASYN141					3.27047e-07				6.45164e-08	1.39942e-07	2.94376e-07					7.18311e-07
DASYN160					3.27047e-07				6.45164e-08	1.39942e-07	2.94376e-07					7.18311e-07
DASYN161					3.27047e-07				6.45164e-08	1.39942e-07	2.94376e-07					7.18311e-07
DASYN180					3.27047e-07				6.45164e-08	1.39942e-07	2.94376e-07					7.18311e-07
DASYN181					3.27047e-07				6.45164e-08	1.39942e-07	2.94376e-07					7.18311e-07
DB4PS	3.27159e-06	3.08929e-06	2.10423e-06	3.23102e-06	1.99394e-06	2.02012e-06	2.81381e-06	4.17273e-06	4.00341e-06	3.04904e-06	5.35096e-06	3.01883e-06	2.56368e-06	2.50692e-06	2.54775e-06	3.68983e-06	2.46253e-06	2.1176e-06
DBTS	8.59777e-07	6.06985e-07	6.25775e-07	3.70615e-06	2.58524e-07	5.90956e-07	1.15131e-07	4.83921e-07	1.29248e-06	1.6411e-06	2.33009e-06	1.26473e-06	1.36223e-06	2.16484e-06	2.21538e-06	1.46462e-06	1.39113e-06	1.01247e-06
DC6PH											2.27667e-07
DCTPD	2.24193e-06	1.79177e-06	1.73627e-06	2.61061e-06	3.31347e-06	2.63991e-06	3.52929e-06	3.48086e-06	2.53317e-06	3.44518e-06	2.57953e-06	4.51978e-06	1.50918e-06	2.54289e-06	2.8174e-06	1.70511e-06	2.61773e-06	2.2637e-06
DCYTD	9.01119e-07	9.05975e-07	1.44543e-06	1.98764e-06	1.11157e-06	1.02845e-06	9.64148e-07	7.22665e-07	2.73147e-07	5.1947e-07	3.05051e-07	4.66663e-07	8.70678e-07	1.26954e-06	1.59795e-06	8.65674e-07	9.62589e-07	1.20904e-06
DCYTtex_f	8.38821e-06	8.41945e-06	4.86022e-06	1.19046e-05	7.51309e-06	9.11474e-06	7.60004e-06	5.83033e-06	8.24784e-06	6.07738e-06	1.11553e-05	9.91193e-06	1.11537e-05	9.18344e-06	1.06125e-05	7.92867e-06	5.10731e-06	6.86115e-06
DDCAtexi	4.43979e-06	5.68932e-06	4.42114e-06	8.08243e-06	6.10513e-06	6.24786e-06	3.00687e-06	9.14014e-06	6.77199e-06	4.84106e-06	8.14855e-06	4.66055e-06	3.13159e-06	2.60428e-06	3.24154e-06	6.165e-06	3.35555e-06	3.71615e-06
DDGLK	3.26723e-06	3.62803e-06	2.63897e-06	4.8619e-06	3.19023e-06	3.75393e-06	1.78161e-06	3.25197e-06	2.08505e-06	2.21121e-06	1.9557e-06	2.9749e-06	4.59288e-06	3.10543e-06	2.77679e-06	3.17905e-06	5.06832e-06	3.74604e-06
DGK1_f	1.41073e-06	1.3108e-06	1.51546e-06	1.38504e-06	1.49054e-06	1.38607e-06	1.76803e-06	2.64642e-06	1.2102e-06	1.91401e-06	1.54728e-06	1.91104e-06	1.83216e-06	3.20038e-06	2.55597e-06	1.07255e-06	1.86857e-06	1.13371e-06
DGSNt2pp	1.48265e-06	6.5118e-07	7.66059e-07	9.13305e-07	6.38779e-07	8.55285e-07	9.1478e-07	1.08596e-06		7.14062e-07		3.50752e-07	6.68431e-07	4.16649e-07			8.09601e-07	9.21613e-07
DHAD1	5.81633e-06	4.46188e-06	4.03175e-06	7.21012e-06	5.62803e-06	4.305e-06	4.82759e-06	9.47832e-06	6.72315e-06	1.05629e-05	9.12119e-06	1.71137e-05	7.98058e-06	7.91013e-06	1.05228e-05	1.00152e-05	8.44031e-06	7.38461e-06
DHAD2	5.81633e-06	4.46188e-06	4.03175e-06	7.21012e-06	5.62803e-06	4.305e-06	4.82759e-06	9.47832e-06	6.72315e-06	1.05629e-05	9.12119e-06	1.71137e-05	7.98058e-06	7.91013e-06	1.05228e-05	1.00152e-05	8.44031e-06	7.38461e-06
DHBD_f	3.38009e-06	2.24048e-06	4.85676e-06	2.30598e-06	2.48197e-06	1.19392e-06	9.75914e-07	3.25126e-07	3.42054e-07	2.69009e-07	3.26758e-07	2.16629e-07	4.95962e-07	4.171e-07	4.99653e-07	1.60012e-06	6.04415e-07	5.29244e-07
DHBS	5.42481e-06	1.76684e-06	2.52217e-06	1.02254e-06	1.74523e-06	6.75959e-07	5.33172e-07	7.04346e-07	8.82439e-07	6.01031e-07	8.13697e-07	6.03233e-07	8.473e-07	8.62418e-07	3.53287e-07	2.07904e-06	6.91598e-07	6.67428e-07
DHDPRy	8.08447e-06	1.27765e-05	9.79242e-06	9.95306e-06	1.33463e-05	1.23944e-05	1.09738e-05	1.56776e-05	8.64931e-06	1.01423e-05	9.87064e-06	1.57611e-05	1.37195e-05	1.20739e-05	2.16495e-05	7.30878e-06	5.50225e-06	7.76517e-06
DHDPS	1.78356e-05	1.22084e-05	1.44368e-05	1.98056e-05	1.55444e-05	1.36425e-05	2.41382e-05	1.23926e-05	1.52167e-05	1.64316e-05	1.76133e-05	2.02132e-05	1.3656e-05	1.47979e-05	1.82143e-05	1.52293e-05	1.13409e-05	1.13123e-05
DHFS	3.5046e-06	2.02082e-06	2.64984e-06	1.49284e-06	2.16872e-06	2.68265e-06	2.67156e-06	3.62606e-06	8.64153e-06	4.93293e-06	7.32442e-06	4.91959e-06	3.74491e-06	3.36343e-06	3.40637e-06	4.34512e-06	3.39424e-06	3.96748e-06
DHMPTR				6.21076e-07
DHNAOT4	1.06005e-06	4.31653e-07	7.51058e-07	1.57423e-06	7.58128e-07	1.71986e-06	9.62139e-07	1.68334e-06	6.16609e-07	6.52893e-07	1.28485e-06	1.48471e-06		6.46455e-07	1.5354e-06			6.86276e-07
DHNCOAS	3.97458e-06	2.51056e-06	3.1882e-06	2.75783e-06	4.04988e-06	2.87951e-06	3.6953e-06	5.80981e-06	4.67156e-06	5.96697e-06	7.59439e-06	6.04552e-06	3.78836e-06	3.05902e-06	4.15271e-06	3.83144e-06	3.45044e-06	3.00363e-06
DHNCOAT					2.92898e-07				4.20842e-07				7.56247e-07	7.70348e-07			5.96796e-07
DHNPA2r_f	5.94917e-07	1.05143e-07	5.71026e-07		5.18935e-07	4.88129e-07	7.40544e-07		6.8365e-07	2.60019e-07	2.26458e-07	4.13353e-07			9.93688e-07	4.98341e-07		3.08933e-07
DHNPTE_f	5.94917e-07	1.05143e-07	5.71026e-07		5.18935e-07	4.88129e-07	7.40544e-07		6.8365e-07	2.60019e-07	2.26458e-07	4.13353e-07			9.93688e-07	4.98341e-07		3.08933e-07
DHORD2	1.73857e-06	1.98298e-06	1.54595e-06	1.80339e-06	2.18705e-06	2.85808e-06	2.93523e-06	2.66641e-06	2.90194e-06	2.58575e-06	3.08519e-06	3.32259e-06	2.71345e-06	2.40108e-06	2.60532e-06	1.98113e-06	1.38182e-06	1.67765e-06
DHORD5	1.73857e-06	1.98298e-06	1.54595e-06	1.80339e-06	2.18705e-06	2.85808e-06	2.93523e-06	2.66641e-06	2.90194e-06	2.58575e-06	3.08519e-06	3.32259e-06	2.71345e-06	2.40108e-06	2.60532e-06	1.98113e-06	1.38182e-06	1.67765e-06
DHORTS_f	1.03928e-05	6.98285e-06	7.31215e-06	7.58305e-06	1.03291e-05	9.05517e-06	1.11363e-05	8.738e-06	9.81777e-06	9.68913e-06	9.36039e-06	1.08204e-05	6.56297e-06	8.10833e-06	7.58742e-06	7.81639e-06	6.61485e-06	6.66508e-06
DHPPDA2	2.60719e-06	2.32099e-06	1.91535e-06	2.28912e-06	2.80598e-06	1.56602e-06	2.45502e-06	2.91269e-06	3.07829e-06	2.05784e-06	2.53072e-06	2.67934e-06	1.47205e-06	1.48062e-06	1.5564e-06	2.47783e-06	2.08968e-06	1.94265e-06
DHPS2	4.23338e-07	3.4752e-07	9.04655e-07	1.14368e-06	1.52316e-06	1.12663e-06	1.56466e-06	4.3329e-07	2.15737e-06	2.56802e-06	7.29855e-06	5.00011e-06	9.90424e-07	1.71472e-06	1.88723e-06	9.41874e-07	1.36355e-06	1.94995e-06
DHPTDNR	1.19443e-05	1.05258e-05	2.26942e-05	1.53131e-05	1.53952e-05	8.92249e-06	1.15275e-05	7.35466e-06	1.36969e-05	1.16903e-05	9.58973e-06	1.09634e-05	7.93979e-06	9.03519e-06	1.15726e-05	8.85205e-06	7.58606e-06	9.50671e-06
DHPTDNRN	1.19443e-05	1.05258e-05	2.26942e-05	1.53131e-05	1.53952e-05	8.92249e-06	1.15275e-05	7.35466e-06	1.36969e-05	1.16903e-05	9.58973e-06	1.09634e-05	7.93979e-06	9.03519e-06	1.15726e-05	8.85205e-06	7.58606e-06	9.50671e-06
DHPTPE_f	4.22302e-06	7.33614e-06	3.45263e-06	2.95149e-06	7.64134e-06	5.70654e-06	1.53893e-06	8.88147e-06	5.11191e-06	3.9872e-06	3.54656e-06	5.02938e-06	3.00314e-06	3.17548e-06	2.61742e-06	3.09426e-06	2.96221e-06	2.49617e-06
DHQS	3.52794e-06	3.53502e-06	2.5761e-06	2.894e-06	2.94737e-06	2.494e-06	3.52598e-06	2.1112e-06	3.11158e-06	3.07779e-06	2.89408e-06	2.75606e-06	2.81261e-06	3.2164e-06	3.23596e-06	3.68758e-06	3.6581e-06	4.32435e-06
DHQTi	2.31622e-06	2.96027e-06	2.75522e-06	3.38954e-06	2.32666e-06	2.30554e-06	3.77852e-06	3.74193e-06	3.17809e-06	7.75716e-06	2.2328e-06	3.95124e-06	2.87778e-06	3.40312e-06	3.51763e-06	6.64333e-06	2.30944e-06	3.09756e-06
DINSt2pp	1.48265e-06	6.5118e-07	7.66059e-07	9.13305e-07	6.38779e-07	8.55285e-07	9.1478e-07	1.08596e-06		7.14062e-07		3.50752e-07	6.68431e-07	4.16649e-07			8.09601e-07	9.21613e-07
DKGLCNR2x	7.40422e-06	8.49432e-06	8.19157e-06	7.13933e-06	9.32589e-06	8.77489e-06	8.2253e-06	9.36051e-06	5.08401e-06	6.72485e-06	4.60323e-06	7.36541e-06	4.74227e-06	5.32022e-06	6.60289e-06	8.30732e-06	6.95481e-06	6.19075e-06
DKGLCNR2y	7.40422e-06	8.49432e-06	8.19157e-06	7.13933e-06	9.32589e-06	8.77489e-06	8.2253e-06	9.36051e-06	5.08401e-06	6.72485e-06	4.60323e-06	7.36541e-06	4.74227e-06	5.32022e-06	6.60289e-06	8.30732e-06	6.95481e-06	6.19075e-06
DMATT	1.1259e-06	1.10529e-06	8.72661e-07	8.71562e-07	1.19503e-06	1.16772e-06	1.11395e-06	2.84623e-07	8.36067e-07	4.87547e-07	5.56973e-07	8.36891e-07	5.55908e-07	8.2117e-07	2.2018e-06	7.116e-07	3.67022e-07
DMPPS	1.99877e-06	2.2053e-06	1.82251e-06	3.26692e-06	2.17244e-06	1.98058e-06	2.69732e-06	1.5046e-06	9.77707e-06	4.03877e-06	6.07172e-06	2.50013e-06	1.62548e-06	2.79524e-06	2.46364e-06	2.84753e-06	1.88215e-06	2.52655e-06
DMQMT	4.05877e-06	2.75936e-06	3.61337e-06	2.28755e-06	6.25298e-06	3.84779e-06	4.65907e-06	6.08265e-06	4.23527e-06	4.56762e-06	3.56083e-06	3.81574e-06	3.40411e-06	4.11214e-06	5.50631e-06	4.62341e-06	3.08036e-06	3.2186e-06
DOGULNR
DPCOAK	5.51584e-07	2.75845e-07	1.30499e-06		4.27615e-07	1.03029e-06	1.38695e-06	3.33798e-07	4.73134e-07	3.06864e-07	9.13387e-07	5.16275e-07	1.61343e-07	4.84164e-07		2.4592e-07	3.12623e-07
DRPA	3.86708e-06	3.7414e-06	4.32587e-06	5.18178e-06	5.24706e-06	4.17619e-06	4.33855e-06	4.99848e-06	2.69619e-06	3.23113e-06	2.87759e-06	2.73632e-06	4.50172e-06	5.88426e-06	5.76674e-06	2.25586e-06	4.47099e-06	2.48056e-06
DSBCGT	3.34997e-06	4.8729e-06	5.4353e-06	4.89982e-06	5.37392e-06	5.42645e-06	5.32394e-06	4.57221e-06	4.40328e-06	2.93392e-06	2.96917e-06	3.45525e-06	3.00841e-06	3.18366e-06	4.74854e-06	3.8716e-06	2.86865e-06	3.04622e-06
DSBGGT	8.76186e-07	1.05107e-06	6.81425e-07	1.50002e-06	6.84385e-07	9.88128e-07	9.6552e-07	9.5073e-07	7.62128e-07	9.91701e-07	1.1167e-06	1.60482e-06	7.56575e-07	9.66718e-07	1.40606e-06	1.03611e-06	5.88637e-07	7.62482e-07
DSERDHr_f	8.94653e-06	1.20424e-05	7.6339e-06	4.94642e-06	1.24619e-05	8.73445e-06	1.20083e-05	9.58203e-06	7.61488e-06	9.08325e-06	6.9553e-06	8.90294e-06	9.27427e-06	6.3942e-06	1.02599e-05	8.96222e-06	8.9046e-06	9.93005e-06
DSERt2pp	3.92955e-06	3.06083e-06	3.50449e-06	4.11877e-06	4.03089e-06	3.98075e-06	4.57946e-06	1.31335e-06	3.48397e-06	3.28872e-06	2.31673e-06	3.64955e-06	3.2537e-06	3.21464e-06	4.55159e-06	2.759e-06	2.69624e-06	4.79305e-06
DTARTD	3.76845e-06		3.91668e-06	2.25685e-07							9.42936e-08	2.80558e-07	1.82381e-06	3.62795e-06	5.52995e-06
DTMPK_f		4.46358e-07	6.18104e-07	4.93474e-07	7.50591e-07	8.27766e-07	8.72615e-07		9.49374e-07	5.73407e-07	6.85218e-07	2.91306e-07	2.5102e-07	5.84474e-07	1.11287e-06	5.82039e-07
DURIK1	2.10636e-06	8.98079e-07	1.39737e-06		2.01104e-06	8.52633e-07	8.20015e-07	2.14434e-06	1.56705e-06	1.66872e-06	1.87831e-06	1.96893e-06	9.7455e-07	1.168e-06		1.47286e-06		1.43766e-06
DURItex_f	8.38821e-06	8.41945e-06	4.86022e-06	1.19046e-05	7.51309e-06	9.11474e-06	7.60004e-06	5.83033e-06	8.24784e-06	6.07738e-06	1.11553e-05	9.91193e-06	1.11537e-05	9.18344e-06	1.06125e-05	7.92867e-06	5.10731e-06	6.86115e-06
DXPRIi	8.56796e-07	7.8904e-07	9.1043e-07	1.03944e-06	7.19029e-07	5.38821e-07	9.32104e-07	7.8423e-07	6.48135e-07	8.12307e-07	9.33322e-07	7.17482e-07	6.49313e-07	6.89245e-07	9.612e-07	1.26375e-06	6.78273e-07	4.56514e-07
DXPS	3.57188e-06	1.78161e-06	2.47176e-06	2.88306e-06	3.15978e-06	2.92687e-06	2.03132e-06	3.90386e-06	7.3634e-06	2.88889e-06	6.01182e-06	3.14275e-06	2.72161e-06	2.6829e-06	2.82437e-06	3.92865e-06	3.86302e-06	3.73473e-06
DXYLK				6.63221e-07	1.51188e-06	7.03932e-07			6.09859e-08				2.42851e-07			1.19749e-06	8.86376e-07
EAR100x	1.85255e-05	1.84867e-05	2.67248e-05	2.6728e-05	2.10585e-05	2.21123e-05	2.59713e-05	2.86236e-05	3.61266e-05	3.16181e-05	3.03796e-05	2.93977e-05	4.3217e-05	3.35903e-05	2.95874e-05	3.32676e-05	2.33738e-05	3.29228e-05
EAR100y	1.85255e-05	1.84867e-05	2.67248e-05	2.6728e-05	2.10585e-05	2.21123e-05	2.59713e-05	2.86236e-05	3.61266e-05	3.16181e-05	3.03796e-05	2.93977e-05	4.3217e-05	3.35903e-05	2.95874e-05	3.32676e-05	2.33738e-05	3.29228e-05
EAR120x	1.85255e-05	1.84867e-05	2.67248e-05	2.6728e-05	2.10585e-05	2.21123e-05	2.59713e-05	2.86236e-05	3.61266e-05	3.16181e-05	3.03796e-05	2.93977e-05	4.3217e-05	3.35903e-05	2.95874e-05	3.32676e-05	2.33738e-05	3.29228e-05
EAR120y	1.85255e-05	1.84867e-05	2.67248e-05	2.6728e-05	2.10585e-05	2.21123e-05	2.59713e-05	2.86236e-05	3.61266e-05	3.16181e-05	3.03796e-05	2.93977e-05	4.3217e-05	3.35903e-05	2.95874e-05	3.32676e-05	2.33738e-05	3.29228e-05
EAR121x	1.85255e-05	1.84867e-05	2.67248e-05	2.6728e-05	2.10585e-05	2.21123e-05	2.59713e-05	2.86236e-05	3.61266e-05	3.16181e-05	3.03796e-05	2.93977e-05	4.3217e-05	3.35903e-05	2.95874e-05	3.32676e-05	2.33738e-05	3.29228e-05
EAR121y	1.85255e-05	1.84867e-05	2.67248e-05	2.6728e-05	2.10585e-05	2.21123e-05	2.59713e-05	2.86236e-05	3.61266e-05	3.16181e-05	3.03796e-05	2.93977e-05	4.3217e-05	3.35903e-05	2.95874e-05	3.32676e-05	2.33738e-05	3.29228e-05
EAR140x	1.85255e-05	1.84867e-05	2.67248e-05	2.6728e-05	2.10585e-05	2.21123e-05	2.59713e-05	2.86236e-05	3.61266e-05	3.16181e-05	3.03796e-05	2.93977e-05	4.3217e-05	3.35903e-05	2.95874e-05	3.32676e-05	2.33738e-05	3.29228e-05
EAR140y	1.85255e-05	1.84867e-05	2.67248e-05	2.6728e-05	2.10585e-05	2.21123e-05	2.59713e-05	2.86236e-05	3.61266e-05	3.16181e-05	3.03796e-05	2.93977e-05	4.3217e-05	3.35903e-05	2.95874e-05	3.32676e-05	2.33738e-05	3.29228e-05
EAR141x	1.85255e-05	1.84867e-05	2.67248e-05	2.6728e-05	2.10585e-05	2.21123e-05	2.59713e-05	2.86236e-05	3.61266e-05	3.16181e-05	3.03796e-05	2.93977e-05	4.3217e-05	3.35903e-05	2.95874e-05	3.32676e-05	2.33738e-05	3.29228e-05
EAR141y	1.85255e-05	1.84867e-05	2.67248e-05	2.6728e-05	2.10585e-05	2.21123e-05	2.59713e-05	2.86236e-05	3.61266e-05	3.16181e-05	3.03796e-05	2.93977e-05	4.3217e-05	3.35903e-05	2.95874e-05	3.32676e-05	2.33738e-05	3.29228e-05
EAR160x	1.85255e-05	1.84867e-05	2.67248e-05	2.6728e-05	2.10585e-05	2.21123e-05	2.59713e-05	2.86236e-05	3.61266e-05	3.16181e-05	3.03796e-05	2.93977e-05	4.3217e-05	3.35903e-05	2.95874e-05	3.32676e-05	2.33738e-05	3.29228e-05
EAR160y	1.85255e-05	1.84867e-05	2.67248e-05	2.6728e-05	2.10585e-05	2.21123e-05	2.59713e-05	2.86236e-05	3.61266e-05	3.16181e-05	3.03796e-05	2.93977e-05	4.3217e-05	3.35903e-05	2.95874e-05	3.32676e-05	2.33738e-05	3.29228e-05
EAR161x	1.85255e-05	1.84867e-05	2.67248e-05	2.6728e-05	2.10585e-05	2.21123e-05	2.59713e-05	2.86236e-05	3.61266e-05	3.16181e-05	3.03796e-05	2.93977e-05	4.3217e-05	3.35903e-05	2.95874e-05	3.32676e-05	2.33738e-05	3.29228e-05
EAR161y	1.85255e-05	1.84867e-05	2.67248e-05	2.6728e-05	2.10585e-05	2.21123e-05	2.59713e-05	2.86236e-05	3.61266e-05	3.16181e-05	3.03796e-05	2.93977e-05	4.3217e-05	3.35903e-05	2.95874e-05	3.32676e-05	2.33738e-05	3.29228e-05
EAR180x	1.85255e-05	1.84867e-05	2.67248e-05	2.6728e-05	2.10585e-05	2.21123e-05	2.59713e-05	2.86236e-05	3.61266e-05	3.16181e-05	3.03796e-05	2.93977e-05	4.3217e-05	3.35903e-05	2.95874e-05	3.32676e-05	2.33738e-05	3.29228e-05
EAR180y	1.85255e-05	1.84867e-05	2.67248e-05	2.6728e-05	2.10585e-05	2.21123e-05	2.59713e-05	2.86236e-05	3.61266e-05	3.16181e-05	3.03796e-05	2.93977e-05	4.3217e-05	3.35903e-05	2.95874e-05	3.32676e-05	2.33738e-05	3.29228e-05
EAR181x	1.85255e-05	1.84867e-05	2.67248e-05	2.6728e-05	2.10585e-05	2.21123e-05	2.59713e-05	2.86236e-05	3.61266e-05	3.16181e-05	3.03796e-05	2.93977e-05	4.3217e-05	3.35903e-05	2.95874e-05	3.32676e-05	2.33738e-05	3.29228e-05
EAR181y	1.85255e-05	1.84867e-05	2.67248e-05	2.6728e-05	2.10585e-05	2.21123e-05	2.59713e-05	2.86236e-05	3.61266e-05	3.16181e-05	3.03796e-05	2.93977e-05	4.3217e-05	3.35903e-05	2.95874e-05	3.32676e-05	2.33738e-05	3.29228e-05
EAR40x	1.85255e-05	1.84867e-05	2.67248e-05	2.6728e-05	2.10585e-05	2.21123e-05	2.59713e-05	2.86236e-05	3.61266e-05	3.16181e-05	3.03796e-05	2.93977e-05	4.3217e-05	3.35903e-05	2.95874e-05	3.32676e-05	2.33738e-05	3.29228e-05
EAR40y	1.85255e-05	1.84867e-05	2.67248e-05	2.6728e-05	2.10585e-05	2.21123e-05	2.59713e-05	2.86236e-05	3.61266e-05	3.16181e-05	3.03796e-05	2.93977e-05	4.3217e-05	3.35903e-05	2.95874e-05	3.32676e-05	2.33738e-05	3.29228e-05
EAR60x	1.85255e-05	1.84867e-05	2.67248e-05	2.6728e-05	2.10585e-05	2.21123e-05	2.59713e-05	2.86236e-05	3.61266e-05	3.16181e-05	3.03796e-05	2.93977e-05	4.3217e-05	3.35903e-05	2.95874e-05	3.32676e-05	2.33738e-05	3.29228e-05
EAR60y	1.85255e-05	1.84867e-05	2.67248e-05	2.6728e-05	2.10585e-05	2.21123e-05	2.59713e-05	2.86236e-05	3.61266e-05	3.16181e-05	3.03796e-05	2.93977e-05	4.3217e-05	3.35903e-05	2.95874e-05	3.32676e-05	2.33738e-05	3.29228e-05
EAR80x	1.85255e-05	1.84867e-05	2.67248e-05	2.6728e-05	2.10585e-05	2.21123e-05	2.59713e-05	2.86236e-05	3.61266e-05	3.16181e-05	3.03796e-05	2.93977e-05	4.3217e-05	3.35903e-05	2.95874e-05	3.32676e-05	2.33738e-05	3.29228e-05
EAR80y	1.85255e-05	1.84867e-05	2.67248e-05	2.6728e-05	2.10585e-05	2.21123e-05	2.59713e-05	2.86236e-05	3.61266e-05	3.16181e-05	3.03796e-05	2.93977e-05	4.3217e-05	3.35903e-05	2.95874e-05	3.32676e-05	2.33738e-05	3.29228e-05
ECA4OALpp		1.37103e-07		2.49335e-06				1.45563e-06		4.57547e-07		6.83863e-07				5.02734e-07
ECAtpp									2.58284e-07	5.06907e-07	3.97986e-07	4.34012e-07
EDA	7.95093e-06	1.77222e-05	1.70859e-05	1.76891e-05	1.77068e-05	1.87422e-05	1.55675e-05	9.42782e-06	1.22698e-05	9.74223e-06	1.37017e-05	9.89256e-06	5.44557e-06	1.18642e-05	1.86405e-05	7.28462e-06	6.84443e-06	6.73411e-06
EDD	2.52297e-06	1.84197e-06	1.53742e-06	1.0372e-06	1.9627e-06	2.00285e-06	2.89417e-06	2.43036e-06	1.20125e-06	9.12279e-07	1.7736e-06	1.38587e-06	1.08903e-06	1.09846e-06	7.66559e-07	1.18357e-06	4.37675e-07	1.61123e-07
EDTXS1	9.34547e-07	6.13616e-07	1.45408e-06	3.20172e-07	6.80712e-07	4.86564e-07	5.29469e-07	1.81053e-06	5.78548e-07	5.21075e-07		4.1316e-07	4.69219e-07	4.46487e-07	7.32778e-07	4.77508e-07	5.15867e-07	3.44226e-07
EDTXS2	1.53068e-06	4.67074e-07	1.09692e-06	1.63459e-06	1.03741e-06	7.23244e-07	2.7189e-06	5.94491e-07	5.96461e-07	9.1132e-07	1.42174e-06	1.10838e-06	5.57584e-07	6.11384e-07	1.16866e-06	5.57521e-07	8.5874e-07	1.8382e-06
EDTXS3											2.08108e-07	1.90134e-07	4.31217e-06	2.93171e-07
EDTXS4	1.53068e-06	4.67074e-07	1.09692e-06	1.63459e-06	1.03741e-06	7.23244e-07	2.7189e-06	5.94491e-07	5.96461e-07	9.1132e-07	1.42174e-06	1.10838e-06	5.57584e-07	6.11384e-07	1.16866e-06	5.57521e-07	8.5874e-07	1.8382e-06
EGMEACPR	1.85255e-05	1.84867e-05	2.67248e-05	2.6728e-05	2.10585e-05	2.21123e-05	2.59713e-05	2.86236e-05	3.61266e-05	3.16181e-05	3.03796e-05	2.93977e-05	4.3217e-05	3.35903e-05	2.95874e-05	3.32676e-05	2.33738e-05	3.29228e-05
ENO_f	6.08668e-05	8.84859e-05	6.48172e-05	5.68051e-05	8.11141e-05	7.55441e-05	7.23772e-05	4.43639e-05	7.70369e-05	0.00010491	8.92243e-05	9.42084e-05	0.000170218	0.000160068	0.000135851	9.90013e-05	0.000155971	0.000171724
ENTERES	2.69147e-06	9.39131e-07	1.33124e-06	6.0427e-07	6.77131e-07	4.57768e-07	2.43411e-07	1.93574e-07	3.34132e-07	3.30497e-07	5.61481e-07	4.48942e-07	3.16023e-07	3.75808e-07		7.09152e-07		5.66443e-07
ENTERES2	2.69147e-06	9.39131e-07	1.33124e-06	6.0427e-07	6.77131e-07	4.57768e-07	2.43411e-07	1.93574e-07	3.34132e-07	3.30497e-07	5.61481e-07	4.48942e-07	3.16023e-07	3.75808e-07		7.09152e-07		5.66443e-07
EPMEACPR	1.85255e-05	1.84867e-05	2.67248e-05	2.6728e-05	2.10585e-05	2.21123e-05	2.59713e-05	2.86236e-05	3.61266e-05	3.16181e-05	3.03796e-05	2.93977e-05	4.3217e-05	3.35903e-05	2.95874e-05	3.32676e-05	2.33738e-05	3.29228e-05
F6PP	1.19936e-06	9.86823e-07	1.38469e-06	1.52334e-06	1.3159e-06	1.35699e-06	2.04959e-06	4.84296e-07	8.1451e-07	8.4454e-07	3.34253e-07	7.38914e-07	1.00688e-06	8.84644e-07	1.59224e-06	7.21048e-07	4.73949e-07	8.36187e-07
F6Pt6_2pp							1.7766e-06					1.45614e-07
FA100ACPHi				1.75499e-06
FA120ACPHi				1.75499e-06
FA140ACPHi				1.75499e-06
FA141ACPHi				1.75499e-06
FA160ACPHi				1.75499e-06
FA161ACPHi				1.75499e-06
FA80ACPHi				1.75499e-06
FACOAE100	1.39648e-06	7.83541e-07	8.77428e-07	1.1309e-06	1.35723e-06	1.03327e-06	9.83826e-07	7.47741e-07	2.737e-06	2.93446e-06	3.55821e-06	1.70278e-06	9.3618e-07	6.58151e-07	9.91973e-07	1.4461e-06	1.00885e-06	1.2255e-06
FACOAE120	1.39648e-06	7.83541e-07	8.77428e-07	1.1309e-06	1.35723e-06	1.03327e-06	9.83826e-07	7.47741e-07	2.737e-06	2.93446e-06	3.55821e-06	1.70278e-06	9.3618e-07	6.58151e-07	9.91973e-07	1.4461e-06	1.00885e-06	1.2255e-06
FACOAE140	1.39648e-06	7.83541e-07	8.77428e-07	1.1309e-06	1.35723e-06	1.03327e-06	9.83826e-07	7.47741e-07	2.737e-06	2.93446e-06	3.55821e-06	1.70278e-06	9.3618e-07	6.58151e-07	9.91973e-07	1.4461e-06	1.00885e-06	1.2255e-06
FACOAE141	1.39648e-06	7.83541e-07	8.77428e-07	1.1309e-06	1.35723e-06	1.03327e-06	9.83826e-07	7.47741e-07	2.737e-06	2.93446e-06	3.55821e-06	1.70278e-06	9.3618e-07	6.58151e-07	9.91973e-07	1.4461e-06	1.00885e-06	1.2255e-06
FACOAE160	1.39648e-06	7.83541e-07	8.77428e-07	1.1309e-06	1.35723e-06	1.03327e-06	9.83826e-07	7.47741e-07	2.737e-06	2.93446e-06	3.55821e-06	1.70278e-06	9.3618e-07	6.58151e-07	9.91973e-07	1.4461e-06	1.00885e-06	1.2255e-06
FACOAE161	1.39648e-06	7.83541e-07	8.77428e-07	1.1309e-06	1.35723e-06	1.03327e-06	9.83826e-07	7.47741e-07	2.737e-06	2.93446e-06	3.55821e-06	1.70278e-06	9.3618e-07	6.58151e-07	9.91973e-07	1.4461e-06	1.00885e-06	1.2255e-06
FACOAE180	1.39648e-06	7.83541e-07	8.77428e-07	1.1309e-06	1.35723e-06	1.03327e-06	9.83826e-07	7.47741e-07	2.737e-06	2.93446e-06	3.55821e-06	1.70278e-06	9.3618e-07	6.58151e-07	9.91973e-07	1.4461e-06	1.00885e-06	1.2255e-06
FACOAE181	1.39648e-06	7.83541e-07	8.77428e-07	1.1309e-06	1.35723e-06	1.03327e-06	9.83826e-07	7.47741e-07	2.737e-06	2.93446e-06	3.55821e-06	1.70278e-06	9.3618e-07	6.58151e-07	9.91973e-07	1.4461e-06	1.00885e-06	1.2255e-06
FACOAE60	1.39648e-06	7.83541e-07	8.77428e-07	1.1309e-06	1.35723e-06	1.03327e-06	9.83826e-07	7.47741e-07	2.737e-06	2.93446e-06	3.55821e-06	1.70278e-06	9.3618e-07	6.58151e-07	9.91973e-07	1.4461e-06	1.00885e-06	1.2255e-06
FACOAE80	1.39648e-06	7.83541e-07	8.77428e-07	1.1309e-06	1.35723e-06	1.03327e-06	9.83826e-07	7.47741e-07	2.737e-06	2.93446e-06	3.55821e-06	1.70278e-06	9.3618e-07	6.58151e-07	9.91973e-07	1.4461e-06	1.00885e-06	1.2255e-06
FADRx	4.95282e-06	2.66908e-06	5.00076e-06	3.09072e-06	5.74227e-06	4.37998e-06	5.56094e-06	3.47947e-06	3.58479e-06	3.24063e-06	4.11138e-06	4.09223e-06	3.93285e-06	3.55251e-06	3.86419e-06	6.9772e-06	4.29444e-06	5.28169e-06
FALDH2_f	4.14455e-06	1.25535e-06	1.9152e-06	2.53123e-06	1.02154e-06	1.29218e-06	2.62621e-06	2.43728e-06	5.16985e-06	4.07463e-06	4.09863e-06	4.23968e-06	3.92155e-06	3.46743e-06	2.34861e-06	3.34442e-06	4.49741e-06	2.81123e-06
FBA3_f	4.34011e-05	5.17953e-05	5.49431e-05	5.35256e-05	4.70904e-05	3.97419e-05	4.09771e-05	6.52452e-05	4.61647e-05	6.24409e-05	4.95614e-05	5.70926e-05	6.08593e-05	7.1296e-05	4.6222e-05	5.68136e-05	9.61399e-05	7.9992e-05
FCI_f	5.53419e-07	2.07483e-07	4.57189e-07		2.61875e-07	3.95823e-07	6.84619e-07	3.95347e-07			1.18644e-07	1.87503e-07	2.78198e-07			1.82549e-07	1.85264e-07	4.60736e-07
FCLT		3.95954e-07	2.82229e-07	3.65399e-07	2.50087e-07	2.41799e-07	3.75315e-07	1.41105e-07	1.26348e-07	2.23875e-07		1.58398e-07	1.41015e-07	1.99417e-07		6.6081e-08	2.80341e-07	1.89201e-07
FE2abcpp	1.17737e-06	6.15691e-07	3.4855e-06	4.29004e-07	1.74823e-07		8.97148e-08	4.14446e-07	4.02921e-07	7.75499e-07	1.2326e-06	1.88627e-06	1.52181e-05	4.36454e-06	6.25123e-07	5.00153e-07	8.43585e-07
FE2t2pp	5.88491e-07	4.22547e-07	7.61705e-07	8.06348e-07	5.07413e-07	5.05732e-07	7.54103e-07			2.74527e-07	1.76025e-07	3.75938e-07	4.13512e-07	4.74808e-07		1.01938e-06	7.34646e-07
FE2t3pp			3.16102e-07		2.33203e-07				3.01876e-07	7.86083e-08			1.24177e-07	1.73607e-07
FE2tpp		3.89356e-07										1.15483e-07				1.69504e-07
FE3Ri	4.95282e-06	2.66908e-06	5.00076e-06	3.09072e-06	5.74227e-06	4.37998e-06	5.56094e-06	3.47947e-06	3.58479e-06	3.24063e-06	4.11138e-06	4.09223e-06	3.93285e-06	3.55251e-06	3.86419e-06	6.9772e-06	4.29444e-06	5.28169e-06
FEENTERtex	1.30511e-05	1.37396e-05	1.66073e-05	1.21613e-05	1.46342e-05	1.08227e-05	1.2384e-05	1.4408e-05	9.01008e-06	1.30784e-05	1.26794e-05	1.45737e-05	1.3408e-05	1.03236e-05	1.04643e-05	1.23776e-05	1.3161e-05	1.15057e-05
FEENTERtpp					2.67705e-06								1.43308e-07
FEOXAMR1	1.3993e-06	7.23808e-07	1.46424e-06	5.85606e-07	3.62161e-07				4.03577e-07	1.29242e-07						3.60839e-07
FEOXAMR2	1.3993e-06	7.23808e-07	1.46424e-06	5.85606e-07	3.62161e-07				4.03577e-07	1.29242e-07						3.60839e-07
FEOXAMR3	1.3993e-06	7.23808e-07	1.46424e-06	5.85606e-07	3.62161e-07				4.03577e-07	1.29242e-07						3.60839e-07
FEROpp	7.80905e-06	4.70717e-06	6.5106e-06	5.02762e-06	5.44043e-06	5.51856e-06	5.18116e-06	5.69027e-06	5.45139e-06	4.523e-06	4.6598e-06	8.64134e-06	5.13636e-06	3.9097e-06	5.35168e-06	5.52724e-06	4.28108e-06	3.86347e-06
FESR															3.21507e-07
FLVRx	4.95282e-06	2.66908e-06	5.00076e-06	3.09072e-06	5.74227e-06	4.37998e-06	5.56094e-06	3.47947e-06	3.58479e-06	3.24063e-06	4.11138e-06	4.09223e-06	3.93285e-06	3.55251e-06	3.86419e-06	6.9772e-06	4.29444e-06	5.28169e-06
FMETTRS	3.42677e-06	2.54808e-06	3.46727e-06	2.80828e-06	3.68498e-06	3.51376e-06	4.1611e-06	2.60364e-06	3.42411e-06	2.82894e-06	3.00253e-06	2.95989e-06	2.84502e-06	3.03639e-06	3.61065e-06	3.53786e-06	3.28758e-06	3.67068e-06
FMNAT	2.07228e-06	5.48982e-07	9.40293e-07	7.84971e-07	1.1923e-06	1.06917e-06	1.6941e-06	2.14515e-06	1.71168e-06	1.86361e-06	1.79956e-06	2.51761e-06	1.46584e-06	1.39629e-06	1.42638e-06	2.7368e-06	1.6767e-06	1.3575e-06
FOMETRi			1.15408e-07		2.25992e-07	2.15766e-07	3.40645e-07		2.57951e-07		2.71042e-07					2.19279e-07
FORCT_f									8.98131e-06		2.63574e-06
FRUK	5.38204e-07		7.06086e-07	5.51584e-07	4.31833e-07	3.39755e-07	8.00359e-07		2.7444e-07	4.98786e-07	5.9377e-07	1.41375e-06	7.37843e-07	1.18922e-06	1.58113e-06	7.46828e-07	7.47347e-07	8.34197e-07
FRULYSDG_f
FRULYSE_f
FRULYSK
FTHFD	5.17431e-06	3.09228e-06	5.74418e-06	4.76195e-06	7.56734e-06	5.68059e-06	5.41286e-06	1.03167e-05	5.7138e-06	4.84597e-06	3.25395e-06	1.05207e-05	8.8947e-06	7.60498e-06	8.54248e-06	4.54954e-06	5.37621e-06	5.90159e-06
FUMt2_2pp	1.55652e-06	1.31213e-06	1.5175e-06	2.49879e-06	1.83321e-06	1.49465e-06	1.22548e-06	8.38551e-07	6.22649e-07	3.9977e-07	2.81282e-07	2.72543e-07				1.15797e-06	1.53709e-06	1.11536e-06
G1PACT	4.13321e-06	2.95689e-06	2.93788e-06	4.67531e-06	3.09813e-06	1.92777e-06	3.90354e-06	4.08648e-06	5.86206e-06	8.90154e-06	7.01269e-06	8.59667e-06	4.29445e-06	3.74457e-06	4.6737e-06	2.05676e-06	2.2116e-06	2.91734e-06
G1PPpp	1.51425e-06	2.15965e-06	1.91414e-06	2.13503e-06	2.88431e-06	2.25357e-06	1.56844e-06	3.15685e-06	4.55407e-07	9.24033e-07	1.21618e-07	1.03192e-06		2.48102e-07	6.40134e-07	1.41938e-06	1.39944e-06	9.59404e-07
G1SAT_f	1.04518e-05	1.05678e-05	1.05097e-05	1.29136e-05	1.05217e-05	1.00991e-05	1.08015e-05	1.46964e-05	1.33066e-05	9.86186e-06	1.13895e-05	1.04888e-05	8.53092e-06	7.93561e-06	8.92132e-06	1.25209e-05	8.69396e-06	1.03849e-05
G2PP	6.45595e-06	6.3507e-06	5.41235e-06	1.08008e-05	5.32633e-06	6.47369e-06	6.23754e-06	7.6281e-06	8.35608e-06	8.69364e-06	1.09651e-05	8.70891e-06	8.8177e-06	7.58179e-06	7.92295e-06	4.93697e-06	4.54895e-06	5.72205e-06
G2PPpp		5.02313e-07	4.6407e-07	8.83798e-07	4.17309e-07	4.04698e-07	2.65334e-07	5.76857e-07	7.66259e-08	2.91318e-07		2.98392e-07		1.54148e-07		4.51576e-07
G3PD2_f	8.76167e-07	9.05432e-07	1.06907e-06	1.03921e-06	9.00263e-07	8.8123e-07	1.20287e-06	6.8187e-07	5.77667e-07	4.23203e-07	6.39142e-07	5.2272e-07	7.03461e-07	8.42301e-07	9.40941e-07	7.01675e-07	9.92165e-07	1.0567e-06
G3PT	1.19936e-06	9.86823e-07	1.38469e-06	1.52334e-06	1.3159e-06	1.35699e-06	2.04959e-06	4.84296e-07	8.1451e-07	8.4454e-07	3.34253e-07	7.38914e-07	1.00688e-06	8.84644e-07	1.59224e-06	7.21048e-07	4.73949e-07	8.36187e-07
G5SD	7.17056e-06	5.13421e-06	4.75901e-06	4.58127e-06	7.24949e-06	5.18872e-06	6.58651e-06	7.41318e-06	5.82487e-06	6.81992e-06	6.75756e-06	7.54198e-06	7.08076e-06	5.51595e-06	7.05848e-06	8.52937e-06	6.76325e-06	6.52457e-06
G6PDA	5.1946e-06	4.42955e-06	4.62873e-06	4.00374e-06	5.14424e-06	3.63764e-05	5.88468e-06	7.18985e-06	4.41688e-06	4.4343e-06	3.51115e-06	0.00011181	3.35173e-06	2.74234e-06	4.30148e-06	5.2431e-05	0.000256073	5.19225e-05
G6PDH2r_f	2.25557e-05	1.33239e-05	1.83695e-05	1.59212e-05	1.65045e-05	1.97886e-05	1.95293e-05	1.77817e-05	1.32799e-05	1.11171e-05	1.35792e-05	1.2011e-05	8.84202e-06	8.75794e-06	9.5593e-06	1.23863e-05	8.41631e-06	9.01175e-06
G6PP	1.19936e-06	9.86823e-07	1.38469e-06	1.52334e-06	1.3159e-06	1.35699e-06	2.04959e-06	4.84296e-07	8.1451e-07	8.4454e-07	3.34253e-07	7.38914e-07	1.00688e-06	8.84644e-07	1.59224e-06	7.21048e-07	4.73949e-07	8.36187e-07
G6Pt6_2pp							1.7766e-06					1.45614e-07
GAL1PPpp	1.51425e-06	2.15965e-06	1.91414e-06	2.13503e-06	2.88431e-06	2.25357e-06	1.56844e-06	3.15685e-06	4.55407e-07	9.24033e-07	1.21618e-07	1.03192e-06		2.48102e-07	6.40134e-07	1.41938e-06	1.39944e-06	9.59404e-07
GALCTD		2.30467e-07															2.17494e-07
GALCTND				7.69064e-08								3.0968e-07
GALCTNLt2pp					6.0333e-08
GALM2pp	7.18524e-06	3.17175e-06	5.53116e-06	1.89898e-06	4.32478e-06	4.81018e-06	2.74844e-05	6.88841e-06	8.70796e-06	6.27441e-06	1.11394e-05	1.96779e-05	4.33029e-06	4.68135e-06	5.28849e-06	2.97527e-05	5.27909e-06	3.12838e-05
GALS3		1.41448e-07			2.20502e-07	7.09959e-08	8.24052e-08	2.47178e-07									1.78815e-07
GALT1	9.48563e-07	6.39757e-07	6.71496e-07	5.70345e-07	8.35981e-07	9.25425e-07	7.86221e-07		1.1197e-06	6.27205e-07	4.74238e-07	4.64454e-07	1.98414e-07	2.5049e-07	8.39575e-07	5.69764e-07		2.71459e-07
GALURt2rpp_f
GALUi	7.42156e-06	7.76686e-06	8.1996e-06	6.26262e-06	9.73146e-06	8.18021e-06	9.39247e-06	8.02987e-06	4.89527e-05	3.71095e-05	5.89537e-05	9.31801e-06	6.86037e-06	6.34296e-06	7.16071e-06	8.29653e-06	4.87683e-06	4.39832e-06
GALt2pp	6.47471e-07		7.32124e-07				4.80559e-06	7.81806e-07	5.32427e-06	8.44537e-06	8.47068e-06	7.14212e-06	1.08037e-06			7.86635e-06	1.50449e-06	8.19403e-06
GAM6Pt6_2pp							1.7766e-06					1.45614e-07
GAPD_f	0.000169538	0.000207947	0.00014822	0.000126925	0.000107819	0.000140174	0.000111734	0.000112401	0.000140105	0.000166855	0.000176984	0.000119939	0.00022941	0.000190787	0.000168152	0.000194368	0.000366721	0.000332705
GARFT_f	2.48936e-06	1.27595e-06	2.23059e-06	1.9692e-06	1.32291e-06	2.18847e-06	2.60277e-06	2.30561e-06	2.73608e-06	2.16534e-06	2.72097e-06	2.72889e-06	2.09856e-06	1.94542e-06	2.55719e-06	2.42006e-06	2.64597e-06	1.91844e-06
GART	9.69054e-06	7.5605e-06	6.3901e-06	8.02397e-06	6.62613e-06	6.53532e-06	7.47207e-06	1.11618e-05	9.48747e-06	7.15751e-06	1.06767e-05	1.07816e-05	5.54664e-06	7.05832e-06	7.30682e-06	9.7421e-06	7.63546e-06	5.88202e-06
GCALDD	2.84423e-05	2.88975e-05	2.58722e-05	2.36027e-05	3.20507e-05	2.14146e-05	2.15487e-05	2.84299e-05	7.99956e-06	9.52204e-06	5.43016e-06	7.90198e-06	7.21716e-06	5.56926e-06	7.70871e-06	2.78797e-05	2.55118e-05	3.28234e-05
GDMANE									3.45454e-06	4.48572e-07	2.57523e-06
GDPMNH									9.1503e-07		6.59329e-07
GDPMNP				7.59789e-08	5.59715e-07	6.5025e-07		1.44874e-06	1.17645e-06	1.6208e-06	2.21528e-06	4.79111e-07	6.54566e-07	6.13876e-07	2.1072e-07	5.28034e-07	8.79282e-07
GDPTPDP	1.0828e-06	5.65242e-07	5.25745e-07	1.00845e-06	1.04937e-06	8.90714e-07	1.00516e-06	1.38211e-06	1.34488e-06	8.75112e-07	9.34878e-07	1.35608e-06	5.27129e-07	8.24533e-07	7.0415e-07	1.34621e-06	9.10748e-07	5.84756e-07
GF6PTA	1.27635e-05	1.02787e-05	8.65898e-06	1.06843e-05	1.06006e-05	1.33911e-05	1.34514e-05	2.68032e-05	2.04751e-05	2.8013e-05	2.05157e-05	1.05649e-05	1.72776e-05	1.52954e-05	1.23876e-05	7.03836e-06	6.70236e-06	4.54972e-06
GGGABADr_f						3.59113e-07	4.4058e-07	4.12033e-07	7.7696e-08	1.44348e-07		6.21997e-07				2.95865e-07
GGGABAH								5.0257e-07		5.28141e-07		3.13088e-07		7.90954e-08
GGPTRCO			1.39948e-07				2.66928e-07
GGPTRCS	3.2691e-07	1.79208e-06	2.44333e-07	5.99475e-07	5.43651e-07	5.15476e-07		5.56052e-07		1.95463e-07		2.25718e-07		3.07057e-06	9.85495e-07	3.72971e-07
GHBDHx_f
GHMT2r_f	6.33896e-05	6.17928e-05	8.12812e-05	6.99658e-05	6.45571e-05	6.26684e-05	7.90832e-05	4.62097e-05	4.71816e-05	5.64145e-05	5.11881e-05	4.71897e-05	8.20581e-05	9.80205e-05	7.56141e-05	7.693e-05	9.48053e-05	7.67949e-05
GK1_f	1.41073e-06	1.3108e-06	1.51546e-06	1.38504e-06	1.49054e-06	1.38607e-06	1.76803e-06	2.64642e-06	1.2102e-06	1.91401e-06	1.54728e-06	1.91104e-06	1.83216e-06	3.20038e-06	2.55597e-06	1.07255e-06	1.86857e-06	1.13371e-06
GLBRAN2	2.0776e-06	9.58899e-07	1.13048e-06	1.58522e-06	8.86915e-07	7.08968e-07	1.93917e-06	1.84638e-06	9.00185e-07	1.01771e-06	8.88521e-07	1.46111e-06	6.41338e-07	5.4105e-07	4.81951e-07	1.73825e-06	1.26859e-06	1.42839e-06
GLCATr_f		6.91106e-07	2.9678e-07	1.31576e-06	3.22343e-07	3.33716e-07	3.87742e-07	1.84784e-06				2.54622e-07				9.07309e-07	5.74773e-07	7.52966e-08
GLCRAL
GLCS1	4.55351e-06	1.48373e-06	2.86639e-06	1.63015e-06	2.43772e-06	2.43669e-06	3.25203e-06	1.73101e-06	2.02904e-06	1.98046e-06	1.96965e-06	2.66981e-06	3.71078e-06	3.56064e-06	2.35973e-06	3.75178e-06	5.37889e-06	2.80709e-06
GLCTR1	2.35931e-07	2.76932e-07	3.33979e-07		6.84962e-07	4.1575e-07	4.34085e-07	3.48116e-07	4.33777e-07	4.14712e-07	3.66957e-07	2.67239e-07	2.63762e-07	3.78337e-07	2.4937e-07	4.76636e-07	2.16841e-07
GLCTR2	7.87888e-07	1.05817e-06	5.02666e-07	3.76183e-07	3.28309e-07	5.08302e-07	6.52479e-07	7.20826e-08	2.6607e-07	2.98659e-07	3.61117e-07	3.563e-07	4.09566e-07			4.55768e-07	4.47358e-07	5.87663e-07
GLCTR3	3.44878e-07	2.92449e-07	2.42406e-07		3.74643e-07	2.43185e-07	5.41342e-07	1.98848e-07	3.89298e-07	3.56759e-07	4.02944e-07	3.28018e-07	3.8214e-07	2.20839e-07		2.32151e-07	2.01014e-07	4.55296e-07
GLCt2pp	6.47471e-07		7.32124e-07				4.80559e-06	7.81806e-07	5.32427e-06	8.44537e-06	8.47068e-06	7.14212e-06	1.08037e-06			7.86635e-06	1.50449e-06	8.19403e-06
GLCtex_copy2	8.65746e-06	1.60939e-05	7.30112e-06	1.26438e-05	1.163e-05		5.64789e-06	1.1482e-05	2.85683e-07	1.39026e-06		1.9463e-07	3.17128e-07	1.72451e-07	2.82837e-07	8.27537e-06	6.97656e-06	6.56359e-06
GLDBRAN2	5.62621e-07	6.03056e-08	4.0353e-07	3.57587e-07	5.30612e-07	4.99987e-07	7.5556e-07	5.67682e-07	2.65569e-07	2.64416e-07	4.79048e-07	5.62426e-07	1.81021e-07		3.88189e-07	6.91619e-07	4.47585e-07
GLGC	4.30022e-06	1.34795e-06	2.91848e-06	1.42044e-06	3.07925e-06	2.33744e-06	3.8785e-06	4.66835e-06	2.5991e-06	2.47494e-06	2.73943e-06	4.43487e-06	2.13587e-06	1.65072e-06	2.35452e-06	4.48441e-06	3.44872e-06	2.91461e-06
GLNTRS	1.2407e-05	7.60107e-06	1.17843e-05	1.03434e-05	1.12443e-05	8.21816e-06	8.93226e-06	1.66752e-05	1.27351e-05	1.05524e-05	1.36656e-05	1.226e-05	1.15021e-05	9.85039e-06	9.64011e-06	1.01134e-05	7.70451e-06	9.64847e-06
GLTPD_f	5.05975e-06	7.02902e-06	5.16395e-06	6.85183e-06	8.99336e-06	2.31642e-06	2.71929e-06	4.68984e-06	5.72366e-07	7.30404e-07	1.91105e-07	1.58343e-06	1.17038e-06	8.39632e-07	6.26947e-07	6.83012e-06	5.47816e-06	5.00328e-06
GLU5K	4.2115e-06	4.33434e-06	3.86566e-06	4.44721e-06	5.63812e-06	3.65916e-06	4.99765e-06	5.24755e-06	3.62255e-06	3.82007e-06	4.11758e-06	4.78606e-06	5.82473e-06	4.5265e-06	4.67697e-06	5.55859e-06	4.35435e-06	4.24747e-06
GLUABUTt7pp_f	3.86508e-06	6.45065e-06	2.7936e-06	6.1121e-06	5.18363e-06		6.97633e-07	9.87322e-07		6.90371e-07		4.37767e-07		2.56195e-06	2.6563e-06	4.20795e-07
GLUCYS	6.08015e-06	3.77736e-06	6.63657e-06	5.46215e-06	4.89896e-06	3.35362e-06	4.44348e-06	8.58836e-06	5.94759e-06	5.7632e-06	6.09774e-06	7.33009e-06	4.78048e-06	4.06508e-06	3.36453e-06	9.712e-06	5.07009e-06	3.5183e-06
GLUDy_f	4.81442e-05	4.03946e-05	3.7811e-05	2.61022e-05	5.72008e-05	3.13014e-05	4.81601e-05	4.71393e-05	3.50253e-05	5.33439e-05	5.26067e-05	4.91719e-05	3.40803e-05	4.59899e-05	5.74183e-05	3.99101e-05	1.77709e-05	4.55722e-05
GLUNpp		3.08827e-07		6.62385e-07	3.17556e-07			5.95368e-08				1.93882e-07		1.97238e-07		1.92075e-07
GLUPRT	7.55967e-06	6.04943e-06	4.48393e-06	5.52133e-06	6.04403e-06	5.61847e-06	6.91961e-06	9.8689e-06	1.34745e-05	9.54571e-06	1.31625e-05	1.16679e-05	9.19945e-06	7.98504e-06	7.47335e-06	8.65271e-06	5.84394e-06	6.40324e-06
GLUR_f	3.66511e-07	1.0039e-07	7.52055e-07	1.11664e-06	8.63013e-07	1.3009e-06	1.27538e-06	6.60577e-07	6.0914e-07	4.09744e-07	3.68908e-07	4.73695e-07	7.81035e-07	7.88839e-07	1.24897e-06	6.7886e-07	1.02515e-06	5.4864e-07
GLUTRR		2.11543e-07	1.70393e-07						7.29442e-08	1.43631e-07	9.76219e-08		2.40654e-07	2.67579e-07		6.32235e-08	2.02212e-07
GLUTRS	1.48992e-05	1.00012e-05	1.11912e-05	8.21047e-06	1.39772e-05	1.16415e-05	1.48443e-05	2.41455e-05	2.1071e-05	1.88045e-05	2.27243e-05	2.22156e-05	1.50471e-05	1.35117e-05	1.4618e-05	1.7485e-05	1.35014e-05	1.32284e-05
GLUt2rpp_f										5.73845e-07		8.72082e-07
GLUt4pp									1.00169e-06	8.65307e-07	5.32831e-07	7.6706e-08
GLXCL	3.25205e-07	8.02157e-07			3.34796e-07	1.55374e-06		4.75581e-07
GLYALDtpp_f
GLYAT_f	4.30605e-07	6.93935e-07	6.325e-07	9.81566e-07	3.4348e-07	8.2414e-07	6.17362e-07	6.98967e-07	6.44632e-07	6.11737e-07	1.49606e-06	7.11923e-07	5.07669e-07	4.17775e-07	8.08073e-07	1.11903e-06	3.84959e-07	8.52708e-07
GLYCDx		5.43474e-07	4.78804e-07	8.1246e-07	9.77556e-07	1.06909e-06	1.17757e-06	7.57032e-07	3.60813e-07	4.00699e-07	9.31496e-07	1.18426e-06	9.14491e-07	8.30987e-07	1.23917e-05	2.38099e-07	6.50866e-07	2.83578e-07
GLYCK	6.20176e-07	6.40346e-06	6.44849e-06		4.73049e-06	8.26284e-06	7.35154e-06										2.69156e-07	2.66845e-06
GLYCLTt4pp	1.79145e-06	2.49662e-06	2.07785e-06	2.00633e-06	3.1482e-06	1.88813e-06	4.52351e-07	3.19192e-06	2.71611e-07	2.6923e-07	3.04932e-07	3.43993e-07				1.06451e-06	1.56026e-06	1.91765e-06
GLYCtpp_f
GLYK	1.53663e-06	2.63803e-07	4.31774e-07	4.51746e-07	1.22181e-06	2.34373e-06	5.53905e-07	3.2037e-06	2.30032e-06	1.55413e-06	2.51073e-06	3.51072e-07	2.20386e-07	2.50267e-07		2.45556e-06	1.2632e-06	1.25608e-06
GLYOX	1.47601e-06	1.18093e-06	1.98582e-06	1.26179e-06	1.66828e-06	1.61788e-06	1.975e-06	5.52642e-07	6.53616e-07	3.93811e-07	6.02262e-07	6.16761e-07	5.04493e-07	7.95135e-07	1.63762e-06	1.33919e-06	1.03615e-06	9.23226e-07
GMAND									6.33507e-06	9.00902e-07	9.68286e-06
GMHEPAT	5.4524e-06	4.79734e-06	4.4022e-06	5.01548e-06	6.19018e-06	4.92362e-06	6.07234e-06	4.32891e-06	5.70599e-06	5.08535e-06	5.65228e-06	6.08716e-06	4.4467e-06	4.63964e-06	5.03276e-06	6.02917e-06	5.05314e-06	5.87612e-06
GMHEPK	5.4524e-06	4.79734e-06	4.4022e-06	5.01548e-06	6.19018e-06	4.92362e-06	6.07234e-06	4.32891e-06	5.70599e-06	5.08535e-06	5.65228e-06	6.08716e-06	4.4467e-06	4.63964e-06	5.03276e-06	6.02917e-06	5.05314e-06	5.87612e-06
GMHEPPA	1.15461e-06	1.33247e-06	2.04736e-06	1.27113e-06	2.32668e-06	1.88448e-06	1.60766e-06	4.16226e-07	5.59125e-07	4.22398e-07	3.9761e-07	6.42426e-07	7.99976e-07	1.41515e-06	3.3585e-06	8.16618e-07	8.06309e-07	2.12342e-06
GMPR	9.62719e-06	6.67781e-06	6.18525e-06	6.36641e-06	8.28469e-06	8.10751e-06	8.88593e-06	1.07289e-05	1.32345e-05	9.70586e-06	1.33833e-05	9.57055e-06	9.84144e-06	8.28645e-06	8.15106e-06	1.27656e-05	8.91293e-06	9.31592e-06
GMPS2	3.20558e-05	2.13339e-05	1.89829e-05	1.61525e-05	1.72037e-05	2.40627e-05	2.10037e-05	4.15542e-05	3.07144e-05	2.56637e-05	3.31059e-05	2.89672e-05	2.57734e-05	2.19212e-05	2.65535e-05	2.89759e-05	2.35972e-05	2.59699e-05
GND	2.72392e-05	3.0893e-05	2.87353e-05	4.18147e-05	2.76626e-05	3.44467e-05	2.98795e-05	3.53075e-05	3.45017e-05	3.71396e-05	3.58293e-05	2.57896e-05	2.59149e-05	2.65414e-05	3.5121e-05	2.90756e-05	1.92134e-05	4.11361e-05
GOFUCR									3.45454e-06	4.48572e-07	2.57523e-06
[truncated: 757 more rows]

## Sheet: mapped abundance 18strains_rep2
	pgi1	pgi2	pgi3	pgi4	pgi5	pgi6	pgi7	pgi8	pts1	pts2	pts3	pts4	sdh1	sdh2	sdh3	tpi1	tpi2	tpi3
[truncated: 1,263 more rows]

[truncated: 3 more sheets: abundance 31 conditions, abundance 18 strains_rep1, abundance 18 strains_rep2]
