# Supplementary material for: Maximization of non-idle enzymes improves the coverage of the estimated maximal in vivo enzyme catalytic rates in Escherichia coli
Source: Bioinformatics. 2021 Aug 6;37(21):3848–55. doi: 10.1093/bioinformatics/btab575 (PMC10186155; doi:10.1093/bioinformatics/btab575)
Supplement: btab575_Supplementary_Data [file btab575_supplementary_data.zip › TableS2. Flux distributions.xlsx]

## Sheet: Information_sheet
Supplementary Table 2: Flux distributions (mmol/gDW/h). This table includes the flux distributions estimated by NIDLE-flux, pFBA for the 31 growth conditions and estimated by NIDLE-flux, pFBA and 13C-MFA for the 18 KO strains. The table also includes the comparison of the estimated flux distributions.
	Worksheet	Contents
	NIDLE-flux 31 conditions	Flux distribution obtained from NIDLE-flux estimation on 31 growth conditions
	NIDLE-flux 18 strains_rep1	Flux distribution obtained from NIDLE-flux estimation on replicate 1 of 18 KO strains
	NIDLE-flux 18 strains_rep2	Flux distribution obtained from NIDLE-flux estimation on replicate 2 of 18 KO strains
	pFBA-flux 31 conditions	Flux distribution obtained from pFBA estimation on 31 growth conditions
	pFBA-flux 18 strains_rep1	Flux distribution obtained from pFBA estimation on 18 KO strains
	pFBA-flux 18 strains_rep2	Same distribution, different number of reactions with active GPR state
	MFA-flux 18 strains_rep1	Flux distribution obtained from 13C-MFA estimation on 18 KO strains
	MFA-flux 18 strains_rep2	Same distribution, different number of reactions with active GPR state
	Comparing NIDLE-flux pFBA MFA	Comparing fluxes estimated by NIDLE-flux and pFBA to fluxes estimated by 13C-MFA
		number of estimates of MFA
		% NIDLE-fluxes within MFA lb and ub
		% pFBA-fluxes within MFA lb and ub
		% NIDLE-fluxes within MFA lb and ub (common in 3)
		% pFBA-fluxes within MFA lb and ub (common in 3)
	Corr common all methods	Correlation between fluxes predicted to be non-zero in all methods
	Corr common MFA NIDLE	Correlation between fluxes predicted to be non-zero in 13C-MFA and NIDLE-flux
	Corr common MFA pFBA	Correlation between fluxes predicted to be non-zero in 13C-MFA and pFBA

## Sheet: NIDLE-flux 31 conditions
	GLC_CHEM_mu=0.11_V	GLC_CHEM_mu=0.12_S	GLC_CHEM_mu=0.20_S	GLC_CHEM_mu=0.21_P	GLC_CHEM_mu=0.21_V	GLC_CHEM_mu=0.22_P	GLC_CHEM_mu=0.26_P	GAL_BATCH_mu=0.26_S	ACE_BATCH_mu=0.3_S	GLC_CHEM_mu=0.31_P	GLC_CHEM_mu=0.31_V	GLC_CHEM_mu=0.35_S	GLC_CHEM_mu=0.36_P	GLC_CHEM_mu=0.40_V	PYR_BATCH_mu=0.40_S	GLC_CHEM_mu=0.41_P	FUM_BATCH_mu=0.42_S	SUCC_BATCH_mu=0.44_S	GLC_CHEM_mu=0.46_P	GAM_BATCH_mu=0.46_S	GLYC_BATCH_mu=0.47_S	MAN_BATCH_mu=0.47_S	GLC_CHEM_mu=0.49_V	GLC_CHEM_mu=0.50_S	GLC_CHEM_mu=0.51_P	GLC+SALTS_BATCH_mu=0.55_S	XYL_BATCH_mu=0.55_S	GLC_BATCH_mu=0.58_S	GLC@pH6_BATCH_mu=0.63_S	FRU_BATCH_mu=0.65_S	GLC@42deg_BATCH_mu=0.66_S
number of reactions with active GPR rule	1635	1901	1901	1552	1564	1563	1520	1848	1863	1611	1566	1912	1513	1570	1871	1546	1874	1852	1483	1882	1876	1828	1551	1900	1544	1855	1833	1883	1854	1825	1856
number of reactions with non-zero flux	607	624	615	599	576	576	595	615	609	611	572	613	595	577	610	597	615	608	575	615	615	608	581	614	577	624	619	619	610	612	621
EX_cm_e	0	0	0	0	0	0	0	0	0	0	0	0	0	0	0	0	0	0	0	0	0	0	0	0	0	0	0	0	0	0	0
EX_cmp_e	0	0	0	0	0	0	0	0	0	0	0	0	0	0	0	0	0	0	0	0	0	0	0	0	0	0	0	0	0	0	0
EX_co2_e_f	2.8784	3.06848	4.58914	4.77922	4.77922	4.9693	5.72963	5.90549	11.7424	6.68004	6.68004	7.44037	7.63045	8.39078	16.8437	8.58086	20.3047	17.8293	9.53127	9.5204	5.73488	9.72135	10.1015	10.2916	10.4817	11.242	11.6782	11.8122	12.7627	13.1428	13.3329
EX_cobalt2_e_f	0	0	0	0	0	0	0	0	0	0	0	0	0	0	0	0	0	0	0	0	0	0	0	0	0	0	0	0	0	0	0
DM_4crsol_c	2.453e-05	2.676e-05	4.46e-05	4.683e-05	4.683e-05	4.906e-05	5.798e-05	5.798e-05	6.69e-05	6.913e-05	6.913e-05	7.805e-05	8.028e-05	8.92e-05	8.92e-05	9.143e-05	9.366e-05	9.812e-05	0.00010258	0.00010258	0.00010481	0.00010481	0.00010927	0.0001115	0.00011373	0.00012265	0.00012265	0.00012934	0.00014049	0.00014495	0.00014718
DM_5drib_c	2.475e-05	2.70002e-05	4.50002e-05	4.72502e-05	4.725e-05	4.95e-05	5.85e-05	5.85002e-05	6.75002e-05	6.97502e-05	6.975e-05	7.87502e-05	8.1e-05	9e-05	9.00002e-05	9.22502e-05	9.45002e-05	9.90002e-05	0.0001035	0.0001035	0.00010575	0.00010575	0.00011025	0.0001125	0.00011475	0.00012375	0.00012375	0.0001305	0.00014175	0.00014625	0.0001485
DM_aacald_c	0	0	0	0	0	0	0	0	0	0	0	0	0	0	0	0	0	0	0	0	0	0	0	0	0	0	0	0	0	0	0
DM_amob_c	2.2e-07	2.4e-07	4e-07	4.2e-07	4.2e-07	4.4e-07	5.2e-07	5.2e-07	6e-07	6.2e-07	6.2e-07	7e-07	7.2e-07	8e-07	8e-07	8.2e-07	8.4e-07	8.8e-07	9.2e-07	9.2e-07	9.4e-07	9.4e-07	9.8e-07	1e-06	1.02e-06	1.1e-06	1.1e-06	1.16e-06	1.26e-06	1.3e-06	1.32e-06
DM_mththf_c	4.92801e-05	5.37601e-05	8.96001e-05	9.408e-05	9.40801e-05	9.856e-05	0.00011648	0.00011648	0.0001344	0.00013888	0.00013888	0.0001568	0.00016128	0.0001792	0.0001792	0.00018368	0.00018816	0.00019712	0.00020608	0.00020608	0.00021056	0.00021056	0.00021952	0.000224	0.00022848	0.0002464	0.0002464	0.00025984	0.00028224	0.0002912	0.00029568
EX_colipa_e	0	0	0	0	0	0	0	0	0	0	0	0	0	0	0	0	0	0	0	0	0	0	0	0	0	0	0	0	0	0	0
DM_oxam_c	0	0	0	0	0	0	0	0	0	0	0	0	0	0	0	0	0	0	0	0	0	0	0	0	0	0	0	0	0	0	0
EX_glc__D_e_f	0	0	0	0	0	0	0	0	0	0	0	0	0	0	0	0	0	0	0	0	0	0	0	0	0	0	0	0	0	0	0
EX_glcn_e	0	0	0	0	0	0	0	0	0	0	0	0	0	0	0	0	0	0	0	0	0	0	0	0	0	0	0	0	0	0	0
EX_glcr_e	0	0	0	0	0	0	0	0	0	0	0	0	0	0	0	0	0	0	0	0	0	0	0	0	0	0	0	0	0	0	0
EX_colipap_e	0	0	0	0	0	0	0	0	0	0	0	0	0	0	0	0	0	0	0	0	0	0	0	0	0	0	0	0	0	0	0
EX_glcur_e	0	0	0	0	0	0	0	0	0	0	0	0	0	0	0	0	0	0	0	0	0	0	0	0	0	0	0	0	0	0	0
EX_glcur1p_e	0	0	0	0	0	0	0	0	0	0	0	0	0	0	0	0	0	0	0	0	0	0	0	0	0	0	0	0	0	0	0
BIOMASS_Ec_iJO1366_core_53p95M	0.11	0.12	0.2	0.21	0.21	0.22	0.26	0.26	0.3	0.31	0.31	0.35	0.36	0.4	0.4	0.41	0.42	0.44	0.46	0.46	0.47	0.47	0.49	0.5	0.51	0.55	0.55	0.58	0.63	0.65	0.66
EX_12ppd__R_e	2e-10	2e-10	2e-10	0	0	0	0	2e-10	2e-10	0	0	2e-10	0	0	2e-10	0	2e-10	0	0	2e-10	2e-10	0	0	2e-10	0	2e-10	0	2e-10	2e-10	0	2e-10
EX_gln__L_e	0	0	0	0	0	0	0	0	0	0	0	0	0	0	0	0	0	0	0	0	0	0	0	0	0	0	0	0	0	0	0
EX_cpgn_e	0	0	0	0	0	0	0	0	0	0	0	0	0	0	0	0	0	0	0	0	0	0	0	0	0	0	0	0	0	0	0
EX_glu__L_e	0	0	0	0	0	0	0	0	0	0	0	0	0	0	0	0	0	0	0	0	0	0	0	0	0	0	0	0	0	0	0
EX_gly_e	0	0	0	0	0	0	0	0	0	0	0	0	0	0	0	0	0	0	0	0	0	0	0	0	0	0	0	0	0	0	0
EX_glyald_e	0	0	0	0	0	0	0	0	0	0	0	0	0	0	0	0	0	0	0	0	0	0	0	0	0	0	0	0	0	0	0
EX_glyb_e	0	0	0	0	0	0	0	0	0	0	0	0	0	0	0	0	0	0	0	0	0	0	0	0	0	0	0	0	0	0	0
EX_glyc_e_f	0	0	0	0	0	0	0	0	0	0	0	0	0	0	0	0	0	0	0	0	0	0	0	0	0	0	0	0	0	0	0
EX_12ppd__S_e	0	0	0	0	0	0	0	0	0	0	0	0	0	0	0	0	0	0	0	0	0	0	0	0	0	0	0	0	0	0	0
EX_14glucan_e	0	0	0	0	0	0	0	0	0	0	0	0	0	0	0	0	0	0	0	0	0	0	0	0	0	0	0	0	0	0	0
EX_cpgn_un_e	0	0	0	0	0	0	0	0	0	0	0	0	0	0	0	0	0	0	0	0	0	0	0	0	0	0	0	0	0	0	0
EX_15dap_e	0	0	0	0	0	0	0	0	0	0	0	0	0	0	0	0	0	0	0	0	0	0	0	0	0	0	0	0	0	0	0
EX_glyc__R_e	0	0	0	0	0	0	0	0	0	0	0	0	0	0	0	0	0	0	0	0	0	0	0	0	0	0	0	0	0	0	0
EX_glyc2p_e	0	0	0	0	0	0	0	0	0	0	0	0	0	0	0	0	0	0	0	0	0	0	0	0	0	0	0	0	0	0	0
EX_23camp_e	0	0	0	0	0	0	0	0	0	0	0	0	0	0	0	0	0	0	0	0	0	0	0	0	0	0	0	0	0	0	0
EX_23ccmp_e	0	0	0	0	0	0	0	0	0	0	0	0	0	0	0	0	0	0	0	0	0	0	0	0	0	0	0	0	0	0	0
EX_23cgmp_e	0	0	0	0	0	0	0	0	0	0	0	0	0	0	0	0	0	0	0	0	0	0	0	0	0	0	0	0	0	0	0
EX_23cump_e	0	0	0	0	0	0	0	0	0	0	0	0	0	0	0	0	0	0	0	0	0	0	0	0	0	0	0	0	0	0	0
EX_23dappa_e	0	0	0	0	0	0	0	0	0	0	0	0	0	0	0	0	0	0	0	0	0	0	0	0	0	0	0	0	0	0	0
EX_26dap__M_e	0	0	0	0	0	0	0	0	0	0	0	0	0	0	0	0	0	0	0	0	0	0	0	0	0	0	0	0	0	0	0
EX_glyc3p_e	0	0	0	0	0	0	0	0	0	0	0	0	0	0	0	0	0	0	0	0	0	0	0	0	0	0	0	0	0	0	0
EX_glyclt_e	0	0	0	0	0	0	0	0	0	0	0	0	0	0	0	0	0.00028098	0.00029436	0	0	0	0	0	0	0	0	0	0	0	0	0
EX_gmp_e	0	0	0	0	0	0	0	0	0	0	0	0	0	0	0	0	0	0	0	0	0	0	0	0	0	0	0	0	0	0	0
EX_gsn_e	0	0	0	0	0	0	0	0	0	0	0	0	0	0	0	0	0	0	0	0	0	0	0	0	0	0	0	0	0	0	0
EX_gthox_e	0	0	0	0	0	0	0	0	0	0	0	0	0	0	0	0	0	0	0	0	0	0	0	0	0	0	0	0	0	0	0
EX_gthrd_e	0	0	0	0	0	0	0	0	0	0	0	0	0	0	0	0	0	0	0	0	0	0	0	0	0	0	0	0	0	0	0
EX_gtp_e	0	0	0	0	0	0	0	0	0	0	0	0	0	0	0	0	0	0	0	0	0	0	0	0	0	0	0	0	0	0	0
EX_gua_e	0	0	0	0	0	0	0	0	0	0	0	0	0	0	0	0	0	0	0	0	0	0	0	0	0	0	0	0	0	0	0
EX_h_e_f	1.07479	1.1725	1.95416	2.05187	2.05187	2.14958	2.54041	2.54041	0	3.02895	3.02895	3.41978	3.51749	3.90832	0	4.00603	0	0	4.49457	4.49457	4.59228	4.59228	4.7877	4.8854	4.98311	5.37394	5.37394	5.66707	6.15561	6.35103	6.44873
EX_h2_e	0	0	0	0	0	0	0	0	0	0	0	0	0	0	0	0	0	0	0	0	0	0	0	0	0	0	0	0	0	0	0
EX_h2o_e_f	5.78347	6.23765	9.87109	10.3253	10.3253	10.7794	12.5962	12.772	19.6642	14.8671	14.8671	16.6838	17.138	18.9547	16.163	19.4089	12.3777	20.347	21.6798	16.8458	26.6725	22.1339	23.0423	23.4965	23.9507	25.7674	26.2036	27.1299	29.4008	30.3092	30.7633
EX_h2o2_e	0	0	0	0	0	0	0	0	0	0	0	0	0	0	0	0	0	0	0	0	0	0	0	0	0	0	0	0	0	0	0
EX_h2s_e	0	0	0	0	0	0	0	0	0	0	0	0	0	0	0	0	0	0	0	0	0	0	0	0	0	0	0	0	0	0	0
EX_hacolipa_e	0	0	0	0	0	0	0	0	0	0	0	0	0	0	0	0	0	0	0	0	0	0	0	0	0	0	0	0	0	0	0
EX_halipa_e	0	0	0	0	0	0	0	0	0	0	0	0	0	0	0	0	0	0	0	0	0	0	0	0	0	0	0	0	0	0	0
EX_hdca_e	0	0	0	0	0	0	0	0	0	0	0	0	0	0	0	0	0	0	0	0	0	0	0	0	0	0	0	0	0	0	0
EX_hdcea_e	0	0	0	0	0	0	0	0	0	0	0	0	0	0	0	0	0	0	0	0	0	0	0	0	0	0	0	0	0	0	0
EX_hg2_e	0	0	0	0	0	0	0	0	0	0	0	0	0	0	0	0	0	0	0	0	0	0	0	0	0	0	0	0	0	0	0
EX_his__L_e	0	0	0	0	0	0	0	0	0	0	0	0	0	0	0	0	0	0	0	0	0	0	0	0	0	0	0	0	0	0	0
EX_2ddglcn_e	0	0	0	0	0	0	0	0	0	0	0	0	0	0	0	0	0	0	0	0	0	0	0	0	0	0	0	0	0	0	0
EX_34dhpac_e	0	0	0	0	0	0	0	0	0	0	0	0	0	0	0	0	0	0	0	0	0	0	0	0	0	0	0	0	0	0	0
EX_3amp_e	0	0	0	0	0	0	0	0	0	0	0	0	0	0	0	0	0	0	0	0	0	0	0	0	0	0	0	0	0	0	0
EX_3cmp_e	0	0	0	0	0	0	0	0	0	0	0	0	0	0	0	0	0	0	0	0	0	0	0	0	0	0	0	0	0	0	0
EX_3gmp_e	0	0	0	0	0	0	0	0	0	0	0	0	0	0	0	0	0	0	0	0	0	0	0	0	0	0	0	0	0	0	0
EX_3hcinnm_e	0	0	0	0	0	0	0	0	0	0	0	0	0	0	0	0	0	0	0	0	0	0	0	0	0	0	0	0	0	0	0
EX_3hpp_e	0	0	0	0	0	0	0	0	0	0	0	0	0	0	0	0	0	0	0	0	0	0	0	0	0	0	0	0	0	0	0
EX_3hpppn_e	0	0	0	0	0	0	0	0	0	0	0	0	0	0	0	0	0	0	0	0	0	0	0	0	0	0	0	0	0	0	0
EX_hom__L_e	0	0	0	0	0	0	0	0	0	0	0	0	0	0	0	0	0	0	0	0	0	0	0	0	0	0	0	0	0	0	0
EX_hxa_e	0	0	0	0	0	0	0	0	0	0	0	0	0	0	0	0	0	0	0	0	0	0	0	0	0	0	0	0	0	0	0
EX_hxan_e	0	0	0	0	0	0	0	0	0	0	0	0	0	0	0	0	0	0	0	0	0	0	0	0	0	0	0	0	0	0	0
EX_idon__L_e	0	0	0	0	0	0	0	0	0	0	0	0	0	0	0	0	0	0	0	0	0	0	0	0	0	0	0	0	0	0	0
EX_3ump_e	0	0	0	0	0	0	0	0	0	0	0	0	0	0	0	0	0	0	0	0	0	0	0	0	0	0	0	0	0	0	0
EX_4abut_e	0	0	0	0	0	0	0	0	0	0	0	0	0	0	0	0	0	0	0	0	0	0	0	0	0	0	0	0	0	0	0
EX_4hoxpacd_e	0	0	0	0	0	0	0	0	0	0	0	0	0	0	0	0	0	0	0	0	0	0	0	0	0	0	0	0	0	0	0
EX_5dglcn_e	0	0	0	0	0	0	0	0	0	0	0	0	0	0	0	0	0	0	0	0	0	0	0	0	0	0	0	0	0	0	0
EX_5mtr_e	0	0	0	0	0	0	0	0	0	0	0	0	0	0	0	0	0	0	0	0	0	0	0	0	0	0	0	0	0	0	0
EX_LalaDglu_e	0	0	0	0	0	0	0	0	0	0	0	0	0	0	0	0	0	0	0	0	0	0	0	0	0	0	0	0	0	0	0
EX_ile__L_e	0	0	0	0	0	0	0	0	0	0	0	0	0	0	0	0	0	0	0	0	0	0	0	0	0	0	0	0	0	0	0
EX_imp_e	0	0	0	0	0	0	0	0	0	0	0	0	0	0	0	0	0	0	0	0	0	0	0	0	0	0	0	0	0	0	0
EX_indole_e	0	0	0	0	0	0	0	0	0	0	0	0	0	0	0	0	0	0	0	0	0	0	0	0	0	0	0	0	0	0	0
EX_inost_e	0	0	0	0	0	0	0	0	0	0	0	0	0	0	0	0	0	0	0	0	0	0	0	0	0	0	0	0	0	0	0
EX_ins_e	0	0	0	0	0	0	0	0	0	0	0	0	0	0	0	0	0	0	0	0	0	0	0	0	0	0	0	0	0	0	0
EX_isetac_e	0	0	0	0	0	0	0	0	0	0	0	0	0	0	0	0	0	0	0	0	0	0	0	0	0	0	0	0	0	0	0
EX_k_e_f	0	0	0	0	0	0	0	0	0	0	0	0	0	0	0	0	0	0	0	0	0	0	0	0	0	0	0	0	0	0	0
EX_LalaDgluMdap_e	0	0	0	0	0	0	0	0	0	0	0	0	0	0	0	0	0	0	0	0	0	0	0	0	0	0	0	0	0	0	0
EX_LalaDgluMdapDala_e	0	0	0	0	0	0	0	0	0	0	0	0	0	0	0	0	0	0	0	0	0	0	0	0	0	0	0	0	0	0	0
EX_LalaLglu_e	0	0	0	0	0	0	0	0	0	0	0	0	0	0	0	0	0	0	0	0	0	0	0	0	0	0	0	0	0	0	0
EX_kdo2lipid4_e	0	0	0	0	0	0	0	0	0	0	0	0	0	0	0	0	0	0	0	0	0	0	0	0	0	0	0	0	0	0	0
EX_ac_e_f	0.0640834	0.0699091	0.116515	0.122341	0.122341	0.128167	0.15147	0.15147	0	0.180599	0.180599	0.203902	0.209727	0.23303	0.23303	0.238856	0.244682	0.256333	0.267985	0.267985	0.273811	0.273811	0.285462	0.291288	0.297114	0.320417	0.320417	0.337894	0.367023	0.378674	0.3845
EX_crn_e	0	0	0	0	0	0	0	0	0	0	0	0	0	0	0	0	0	0	0	0	0	0	0	0	0	0	0	0	0	0	0
EX_acac_e	0	0	0	0	0	0	0	0	0	0	0	0	0	0	0	0	0	0	0	0	0	0	0	0	0	0	0	0	0	0	0
EX_acald_e	0	0	0	0	0	0	0	0	0	0	0	0	0	0	0	0	0	0	0	0	0	0	0	0	0	0	0	0	0	0	0
EX_lac__D_e	0	0	0	0	0	0	0	0	0	0	0	0	0	0	0	0	0	0	0	0	0	0	0	0	0	0	0	0	0	0	0
EX_lac__L_e	0	0	0	0	0	0	0	0	0	0	0	0	0	0	0	0	0	0	0	0	0	0	0	0	0	0	0	0	0	0	0
EX_crn__D_e	0	0	0	0	0	0	0	0	0	0	0	0	0	0	0	0	0	0	0	0	0	0	0	0	0	0	0	0	0	0	0
EX_lcts_e	0	0	0	0	0	0	0	0	0	0	0	0	0	0	0	0	0	0	0	0	0	0	0	0	0	0	0	0	0	0	0
EX_acgal_e	0	0	0	0	0	0	0	0	0	0	0	0	0	0	0	0	0	0	0	0	0	0	0	0	0	0	0	0	0	0	0
EX_acgal1p_e	0	0	0	0	0	0	0	0	0	0	0	0	0	0	0	0	0	0	0	0	0	0	0	0	0	0	0	0	0	0	0
EX_acgam_e	0	0	0	0	0	0	0	0	0	0	0	0	0	0	0	0	0	0	0	0	0	0	0	0	0	0	0	0	0	0	0
EX_leu__L_e	0	0	0	0	0	0	0	0	0	0	0	0	0	0	0	0	0	0	0	0	0	0	0	0	0	0	0	0	0	0	0
EX_csn_e	0	0	0	0	0	0	0	0	0	0	0	0	0	0	0	0	0	0	0	0	0	0	0	0	0	0	0	0	0	0	0
EX_acgam1p_e	0	0	0	0	0	0	0	0	0	0	0	0	0	0	0	0	0	0	0	0	0	0	0	0	0	0	0	0	0	0	0
EX_acmana_e	0	0	0	0	0	0	0	0	0	0	0	0	0	0	0	0	0	0	0	0	0	0	0	0	0	0	0	0	0	0	0
EX_acmum_e	0	0	0	0	0	0	0	0	0	0	0	0	0	0	0	0	0	0	0	0	0	0	0	0	0	0	0	0	0	0	0
EX_lipa_e	0	0	0	0	0	0	0	0	0	0	0	0	0	0	0	0	0	0	0	0	0	0	0	0	0	0	0	0	0	0	0
EX_cu_e	0	0	0	0	0	0	0	0	0	0	0	0	0	0	0	0	0	0	0	0	0	0	0	0	0	0	0	0	0	0	0
EX_lipa_cold_e	0	0	0	0	0	0	0	0	0	0	0	0	0	0	0	0	0	0	0	0	0	0	0	0	0	0	0	0	0	0	0
EX_acnam_e	0	0	0	0	0	0	0	0	0	0	0	0	0	0	0	0	0	0	0	0	0	0	0	0	0	0	0	0	0	0	0
EX_acolipa_e	0	0	0	0	0	0	0	0	0	0	0	0	0	0	0	0	0	0	0	0	0	0	0	0	0	0	0	0	0	0	0
EX_cu2_e_f	0	0	0	0	0	0	0	0	0	0	0	0	0	0	0	0	0	0	0	0	0	0	0	0	0	0	0	0	0	0	0
EX_acser_e	0	0	0	0	0	0	0	0	0	0	0	0	0	0	0	0	0	0	0	0	0	0	0	0	0	0	0	0	0	0	0
EX_ade_e	0	0	0	0	0	0	0	0	0	0	0	0	0	0	0	0	0	0	0	0	0	0	0	0	0	0	0	0	0	0	0
EX_adn_e	0	0	0	0	0	0	0	0	0	0	0	0	0	0	0	0	0	0	0	0	0	0	0	0	0	0	0	0	0	0	0
EX_adocbl_e	0	0	0	0	0	0	0	0	0	0	0	0	0	0	0	0	0	0	0	0	0	0	0	0	0	0	0	0	0	0	0
EX_ag_e	0	0	0	0	0	0	0	0	0	0	0	0	0	0	0	0	0	0	0	0	0	0	0	0	0	0	0	0	0	0	0
EX_lipoate_e	0	0	0	0	0	0	0	0	0	0	0	0	0	0	0	0	0	0	0	0	0	0	0	0	0	0	0	0	0	0	0
EX_lys__L_e	0	0	0	0	0	0	0	0	0	0	0	0	0	0	0	0	0	0	0	0	0	0	0	0	0	0	0	0	0	0	0
EX_lyx__L_e	0	0	0	0	0	0	0	0	0	0	0	0	0	0	0	0	0	0	0	0	0	0	0	0	0	0	0	0	0	0	0
EX_mal__D_e	0	0	0	0	0	0	0	0	0	0	0	0	0	0	0	0	0	0	0	0	0	0	0	0	0	0	0	0	0	0	0
EX_agm_e	0	0	0	0	0	0	0	0	0	0	0	0	0	0	0	0	0	0	0	0	0	0	0	0	0	0	0	0	0	0	0
EX_akg_e	0	0	0	0	0	0	0	0	0	0	0	0	0	0	0	0	0	0	0	0	0	0	0	0	0	0	0	0	0	0	0
EX_cyan_e	0	0	0	0	0	0	0	0	0	0	0	0	0	0	0	0	0	0	0	0	0	0	0	0	0	0	0	0	0	0	0
EX_ala_B_e	0	0	0	0	0	0	0	0	0	0	0	0	0	0	0	0	0	0	0	0	0	0	0	0	0	0	0	0	0	0	0
EX_ala__D_e	0	0	0	0	0	0	0	0	0	0	0	0	0	0	0	0	0	0	0	0	0	0	0	0	0	0	0	0	0	0	0
EX_ala__L_e	0	0	0	0	0	0	0	0	0	0	0	0	0	0	0	0	0	0	0	0	0	0	0	0	0	0	0	0	0	0	0
EX_alaala_e	0	0	0	0	0	0	0	0	0	0	0	0	0	0	0	0	0	0	0	0	0	0	0	0	0	0	0	0	0	0	0
EX_all__D_e	0	0	0	0	0	0	0	0	0	0	0	0	0	0	0	0	0	0	0	0	0	0	0	0	0	0	0	0	0	0	0
EX_alltn_e	0	0	0	0	0	0	0	0	0	0	0	0	0	0	0	0	0	0	0	0	0	0	0	0	0	0	0	0	0	0	0
EX_amp_e	0	0	0	0	0	0	0	0	0	0	0	0	0	0	0	0	0	0	0	0	0	0	0	0	0	0	0	0	0	0	0
EX_anhgm_e	0	0	0	0	0	0	0	0	0	0	0	0	0	0	0	0	0	0	0	0	0	0	0	0	0	0	0	0	0	0	0
EX_arab__L_e	0	0	0	0	0	0	0	0	0	0	0	0	0	0	0	0	0	0	0	0	0	0	0	0	0	0	0	0	0	0	0
EX_mal__L_e	0	0	0	0	0	0	0	0	0	0	0	0	0	0	0	0	0	0	0	0	0	0	0	0	0	0	0	0	0	0	0
EX_malt_e	0	0	0	0	0	0	0	0	0	0	0	0	0	0	0	0	0	0	0	0	0	0	0	0	0	0	0	0	0	0	0
EX_malthx_e	0	0	0	0	0	0	0	0	0	0	0	0	0	0	0	0	0	0	0	0	0	0	0	0	0	0	0	0	0	0	0
EX_maltpt_e	0	0	0	0	0	0	0	0	0	0	0	0	0	0	0	0	0	0	0	0	0	0	0	0	0	0	0	0	0	0	0
EX_malttr_e	0	0	0	0	0	0	0	0	0	0	0	0	0	0	0	0	0	0	0	0	0	0	0	0	0	0	0	0	0	0	0
EX_maltttr_e	0	0	0	0	0	0	0	0	0	0	0	0	0	0	0	0	0	0	0	0	0	0	0	0	0	0	0	0	0	0	0
EX_man_e_f	0	0	0	0	0	0	0	0	0	0	0	0	0	0	0	0	0	0	0	0	0	0	0	0	0	0	0	0	0	0	0
EX_cynt_e	0	0	0	0	0	0	0	0	0	0	0	0	0	0	0	0	0	0	0	0	0	0	0	0	0	0	0	0	0	0	0
EX_man6p_e	0	0	0	0	0	0	0	0	0	0	0	0	0	0	0	0	0	0	0	0	0	0	0	0	0	0	0	0	0	0	0
EX_manglyc_e	0	0	0	0	0	0	0	0	0	0	0	0	0	0	0	0	0	0	0	0	0	0	0	0	0	0	0	0	0	0	0
EX_melib_e	0	0	0	0	0	0	0	0	0	0	0	0	0	0	0	0	0	0	0	0	0	0	0	0	0	0	0	0	0	0	0
EX_cys__D_e	0	0	0	0	0	0	0	0	0	0	0	0	0	0	0	0	0	0	0	0	0	0	0	0	0	0	0	0	0	0	0
EX_meoh_e	2.2e-07	2.4e-07	4e-07	4.2e-07	4.2e-07	4.4e-07	5.2e-07	5.2e-07	6e-07	6.2e-07	6.2e-07	7e-07	7.2e-07	8e-07	8e-07	8.2e-07	8.4e-07	8.8e-07	9.2e-07	9.2e-07	9.4e-07	9.4e-07	9.8e-07	1e-06	1.02e-06	1.1e-06	1.1e-06	1.16e-06	1.26e-06	1.3e-06	1.32e-06
EX_met__D_e	0	0	0	0	0	0	0	0	0	0	0	0	0	0	0	0	0	0	0	0	0	0	0	0	0	0	0	0	0	0	0
EX_arbt_e	0	0	0	0	0	0	0	0	0	0	0	0	0	0	0	0	0	0	0	0	0	0	0	0	0	0	0	0	0	0	0
EX_arbtn_e	0	0	0	0	0	0	0	0	0	0	0	0	0	0	0	0	0	0	0	0	0	0	0	0	0	0	0	0	0	0	0
EX_arbtn_fe3_e	0	0	0	0	0	0	0	0	0	0	0	0	0	0	0	0	0	0	0	0	0	0	0	0	0	0	0	0	0	0	0
EX_met__L_e	0	0	0	0	0	0	0	0	0	0	0	0	0	0	0	0	0	0	0	0	0	0	0	0	0	0	0	0	0	0	0
EX_cys__L_e	0	0	0	0	0	0	0	0	0	0	0	0	0	0	0	0	0	0	0	0	0	0	0	0	0	0	0	0	0	0	0
EX_metsox_R__L_e	0	0	0	0	0	0	0	0	0	0	0	0	0	0	0	0	0	0	0	0	0	0	0	0	0	0	0	0	0	0	0
EX_metsox_S__L_e	0	0	0	0	0	0	0	0	0	0	0	0	0	0	0	0	0	0	0	0	0	0	0	0	0	0	0	0	0	0	0
EX_mg2_e_f	0	0	0	0	0	0	0	0	0	0	0	0	0	0	0	0	0	0	0	0	0	0	0	0	0	0	0	0	0	0	0
EX_mincyc_e	0	0	0	0	0	0	0	0	0	0	0	0	0	0	0	0	0	0	0	0	0	0	0	0	0	0	0	0	0	0	0
EX_minohp_e	0	0	0	0	0	0	0	0	0	0	0	0	0	0	0	0	0	0	0	0	0	0	0	0	0	0	0	0	0	0	0
EX_mmet_e	0	0	0	0	0	0	0	0	0	0	0	0	0	0	0	0	0	0	0	0	0	0	0	0	0	0	0	0	0	0	0
EX_arg__L_e	0	0	0	0	0	0	0	0	0	0	0	0	0	0	0	0	0	0	0	0	0	0	0	0	0	0	0	0	0	0	0
EX_ascb__L_e	0	0	0	0	0	0	0	0	0	0	0	0	0	0	0	0	0	0	0	0	0	0	0	0	0	0	0	0	0	0	0
EX_asn__L_e	0	0	0	0	0	0	0	0	0	0	0	0	0	0	0	0	0	0	0	0	0	0	0	0	0	0	0	0	0	0	0
EX_aso3_e	0	0	0	0	0	0	0	0	0	0	0	0	0	0	0	0	0	0	0	0	0	0	0	0	0	0	0	0	0	0	0
EX_asp__L_e	0	0	0	0	0	0	0	0	0	0	0	0	0	0	0	0	0	0	0	0	0	0	0	0	0	0	0	0	0	0	0
EX_btn_e	0	0	0	0	0	0	0	0	0	0	0	0	0	0	0	0	0	0	0	0	0	0	0	0	0	0	0	0	0	0	0
EX_but_e	0	0	0	0	0	0	0	0	0	0	0	0	0	0	0	0	0	0	0	0	0	0	0	0	0	0	0	0	0	0	0
EX_mn2_e_f	0	0	0	0	0	0	0	0	0	0	0	0	0	0	0	0	0	0	0	0	0	0	0	0	0	0	0	0	0	0	0
EX_mnl_e	0	0	0	0	0	0	0	0	0	0	0	0	0	0	0	0	0	0	0	0	0	0	0	0	0	0	0	0	0	0	0
EX_mobd_e_f	0	0	0	0	0	0	0	0	0	0	0	0	0	0	0	0	0	0	0	0	0	0	0	0	0	0	0	0	0	0	0
EX_mso3_e	0	0	0	0	0	0	0	0	0	0	0	0	0	0	0	0	0	0	0	0	0	0	0	0	0	0	0	0	0	0	0
EX_n2o_e	0	0	0	0	0	0	0	0	0	0	0	0	0	0	0	0	0	0	0	0	0	0	0	0	0	0	0	0	0	0	0
EX_na1_e_f	0	0	0	0	0	0	0	0	0	0	0	0	0	0	0	0	0	0	0	0	0	0	0	0	0	0	0	0	0	0	0
EX_nac_e	0	0	0	0	0	0	0	0	0	0	0	0	0	0	0	0	0	0	0	0	0	0	0	0	0	0	0	0	0	0	0
EX_nh4_e_f	0	0	0	0	0	0	0	0	0	0	0	0	0	0	0	0	0	0	0	0	0	0	0	0	0	0	0	0	0	0	0
EX_butso3_e	0	0	0	0	0	0	0	0	0	0	0	0	0	0	0	0	0	0	0	0	0	0	0	0	0	0	0	0	0	0	0
EX_ca2_e_f	0	0	0	0	0	0	0	0	0	0	0	0	0	0	0	0	0	0	0	0	0	0	0	0	0	0	0	0	0	0	0
EX_cbi_e	0	0	0	0	0	0	0	0	0	0	0	0	0	0	0	0	0	0	0	0	0	0	0	0	0	0	0	0	0	0	0
EX_cytd_e	0	0	0	0	0	0	0	0	0	0	0	0	0	0	0	0	0	0	0	0	0	0	0	0	0	0	0	0	0	0	0
EX_cbl1_e_f	0	0	0	0	0	0	0	0	0	0	0	0	0	0	0	0	0	0	0	0	0	0	0	0	0	0	0	0	0	0	0
EX_cd2_e	0	0	0	0	0	0	0	0	0	0	0	0	0	0	0	0	0	0	0	0	0	0	0	0	0	0	0	0	0	0	0
EX_cgly_e	0	0	0	0	0	0	0	0	0	0	0	0	0	0	0	0	0	0	0	0	0	0	0	0	0	0	0	0	0	0	0
EX_ni2_e_f	0	0	0	0	0	0	0	0	0	0	0	0	0	0	0	0	0	0	0	0	0	0	0	0	0	0	0	0	0	0	0
EX_nmn_e	0	0	0	0	0	0	0	0	0	0	0	0	0	0	0	0	0	0	0	0	0	0	0	0	0	0	0	0	0	0	0
EX_no_e	0	0	0	0	0	0	0	0	0	0	0	0	0	0	0	0	0	0	0	0	0	0	0	0	0	0	0	0	0	0	0
EX_no2_e	0	0	0	0	0	0	0	0	0	0	0	0	0	0	0	0	0	0	0	0	0	0	0	0	0	0	0	0	0	0	0
EX_no3_e	0	0	0	0	0	0	0	0	0	0	0	0	0	0	0	0	0	0	0	0	0	0	0	0	0	0	0	0	0	0	0
EX_novbcn_e	0	0	0	0	0	0	0	0	0	0	0	0	0	0	0	0	0	0	0	0	0	0	0	0	0	0	0	0	0	0	0
EX_o16a4colipa_e	0	0	0	0	0	0	0	0	0	0	0	0	0	0	0	0	0	0	0	0	0	0	0	0	0	0	0	0	0	0	0
EX_o2_e_f	0	0	0	0	0	0	0	0	0	0	0	0	0	0	0	0	0	0	0	0	0	0	0	0	0	0	0	0	0	0	0
EX_o2s_e	0	0	0	0	0	0	0	0	0	0	0	0	0	0	0	0	0	0	0	0	0	0	0	0	0	0	0	0	0	0	0
EX_ocdca_e	0	0	0	0	0	0	0	0	0	0	0	0	0	0	0	0	0	0	0	0	0	0	0	0	0	0	0	0	0	0	0
EX_ocdcea_e	0	0	0	0	0	0	0	0	0	0	0	0	0	0	0	0	0	0	0	0	0	0	0	0	0	0	0	0	0	0	0
EX_octa_e	0	0	0	0	0	0	0	0	0	0	0	0	0	0	0	0	0	0	0	0	0	0	0	0	0	0	0	0	0	0	0
EX_orn_e	0	0	0	0	0	0	0	0	0	0	0	0	0	0	0	0	0	0	0	0	0	0	0	0	0	0	0	0	0	0	0
EX_orot_e	0	0	0	0	0	0	0	0	0	0	0	0	0	0	0	0	0	0	0	0	0	0	0	0	0	0	0	0	0	0	0
EX_pacald_e	0	0	0	0	0	0	0	0	0	0	0	0	0	0	0	0	0	0	0	0	0	0	0	0	0	0	0	0	0	0	0
EX_peamn_e	0	0	0	0	0	0	0	0	0	0	0	0	0	0	0	0	0	0	0	0	0	0	0	0	0	0	0	0	0	0	0
EX_phe__L_e	0	0	0	0	0	0	0	0	0	0	0	0	0	0	0	0	0	0	0	0	0	0	0	0	0	0	0	0	0	0	0
EX_pheme_e	0	0	0	0	0	0	0	0	0	0	0	0	0	0	0	0	0	0	0	0	0	0	0	0	0	0	0	0	0	0	0
EX_chol_e	0	0	0	0	0	0	0	0	0	0	0	0	0	0	0	0	0	0	0	0	0	0	0	0	0	0	0	0	0	0	0
EX_chtbs_e	0	0	0	0	0	0	0	0	0	0	0	0	0	0	0	0	0	0	0	0	0	0	0	0	0	0	0	0	0	0	0
EX_cit_e	0	0	0	0	0	0	0	0	0	0	0	0	0	0	0	0	0	0	0	0	0	0	0	0	0	0	0	0	0	0	0
EX_cl_e_f	0	0	0	0	0	0	0	0	0	0	0	0	0	0	0	0	0	0	0	0	0	0	0	0	0	0	0	0	0	0	0
EX_pi_e_f	0	0	0	0	0	0	0	0	0	0	0	0	0	0	0	0	0	0	0	0	0	0	0	0	0	0	0	0	0	0	0
EX_dad_2_e	0	0	0	0	0	0	0	0	0	0	0	0	0	0	0	0	0	0	0	0	0	0	0	0	0	0	0	0	0	0	0
EX_pnto__R_e	0	0	0	0	0	0	0	0	0	0	0	0	0	0	0	0	0	0	0	0	0	0	0	0	0	0	0	0	0	0	0
EX_ppa_e	0	0	0	0	0	0	0	0	0	0	0	0	0	0	0	0	0	0	0	0	0	0	0	0	0	0	0	0	0	0	0
EX_damp_e	0	0	0	0	0	0	0	0	0	0	0	0	0	0	0	0	0	0	0	0	0	0	0	0	0	0	0	0	0	0	0
EX_ppal_e	0	0	0	0	0	0	0	0	0	0	0	0	0	0	0	0	0	0	0	0	0	0	0	0	0	0	0	0	0	0	0
EX_dca_e	0	0	0	0	0	0	0	0	0	0	0	0	0	0	0	0	0	0	0	0	0	0	0	0	0	0	0	0	0	0	0
EX_pppn_e	0	0	0	0	0	0	0	0	0	0	0	0	0	0	0	0	0	0	0	0	0	0	0	0	0	0	0	0	0	0	0
EX_ppt_e	0	0	0	0	0	0	0	0	0	0	0	0	0	0	0	0	0	0	0	0	0	0	0	0	0	0	0	0	0	0	0
EX_dcmp_e	0	0	0	0	0	0	0	0	0	0	0	0	0	0	0	0	0	0	0	0	0	0	0	0	0	0	0	0	0	0	0
EX_pro__L_e	0	0	0	0	0	0	0	0	0	0	0	0	0	0	0	0	0	0	0	0	0	0	0	0	0	0	0	0	0	0	0
EX_dcyt_e	0	0	0	0	0	0	0	0	0	0	0	0	0	0	0	0	0	0	0	0	0	0	0	0	0	0	0	0	0	0	0
EX_progly_e	0	0	0	0	0	0	0	0	0	0	0	0	0	0	0	0	0	0	0	0	0	0	0	0	0	0	0	0	0	0	0
EX_psclys_e	0	0	0	0	0	0	0	0	0	0	0	0	0	0	0	0	0	0	0	0	0	0	0	0	0	0	0	0	0	0	0
EX_ddca_e	0	0	0	0	0	0	0	0	0	0	0	0	0	0	0	0	0	0	0	0	0	0	0	0	0	0	0	0	0	0	0
EX_pser__L_e	0	0	0	0	0	0	0	0	0	0	0	0	0	0	0	0	0	0	0	0	0	0	0	0	0	0	0	0	0	0	0
EX_ptrc_e	0	0	0	0	0	0	0	0	0	0	0	0	0	0	0	0	0	0	0	0	0	0	0	0	0	0	0	0	0	0	0
EX_dgmp_e	0	0	0	0	0	0	0	0	0	0	0	0	0	0	0	0	0	0	0	0	0	0	0	0	0	0	0	0	0	0	0
EX_dgsn_e	0	0	0	0	0	0	0	0	0	0	0	0	0	0	0	0	0	0	0	0	0	0	0	0	0	0	0	0	0	0	0
EX_val__L_e	0	0	0	0	0	0	0	0	0	0	0	0	0	0	0	0	0	0	0	0	0	0	0	0	0	0	0	0	0	0	0
EX_xan_e	0	0	0	0	0	0	0	0	0	0	0	0	0	0	0	0	0	0	0	0	0	0	0	0	0	0	0	0	0	0	0
EX_dha_e	0	0	0	0	0	0	0	0	0	0	0	0	0	0	0	0	0	0	0	0	0	0	0	0	0	0	0	0	0	0	0
EX_xmp_e	0	0	0	0	0	0	0	0	0	0	0	0	0	0	0	0	0	0	0	0	0	0	0	0	0	0	0	0	0	0	0
EX_dimp_e	0	0	0	0	0	0	0	0	0	0	0	0	0	0	0	0	0	0	0	0	0	0	0	0	0	0	0	0	0	0	0
EX_din_e	0	0	0	0	0	0	0	0	0	0	0	0	0	0	0	0	0	0	0	0	0	0	0	0	0	0	0	0	0	0	0
EX_xtsn_e	0	0	0	0	0	0	0	0	0	0	0	0	0	0	0	0	0	0	0	0	0	0	0	0	0	0	0	0	0	0	0
EX_pydam_e	0	0	0	0	0	0	0	0	0	0	0	0	0	0	0	0	0	0	0	0	0	0	0	0	0	0	0	0	0	0	0
EX_xyl__D_e_f	0	0	0	0	0	0	0	0	0	0	0	0	0	0	0	0	0	0	0	0	0	0	0	0	0	0	0	0	0	0	0
EX_xylu__L_e	0	0	0	0	0	0	0	0	0	0	0	0	0	0	0	0	0	0	0	0	0	0	0	0	0	0	0	0	0	0	0
EX_zn2_e_f	0	0	0	0	0	0	0	0	0	0	0	0	0	0	0	0	0	0	0	0	0	0	0	0	0	0	0	0	0	0	0
12DGR120tipp	0	0	0	2e-10	0	2e-10	2e-10	0	0	0	0	0	2e-10	0	0	2e-10	0	0	2e-10	0	0	0	0	0	2e-10	0	0	0	0	0	0
12DGR140tipp	0	0	0	2e-10	0	2e-10	2e-10	0	0	0	0	0	2e-10	0	0	2e-10	0	0	2e-10	0	0	0	0	0	2e-10	0	0	0	0	0	0
12DGR141tipp	0	0	0	2e-10	0	2e-10	2e-10	0	0	0	0	0	2e-10	0	0	2e-10	0	0	2e-10	0	0	0	0	0	2e-10	0	0	0	0	0	0
12DGR160tipp	0	0	0	2e-10	0	2e-10	2e-10	0	0	0	0	0	2e-10	0	0	2e-10	0	0	2e-10	0	0	0	0	0	2e-10	0	0	0	0	0	0
12DGR161tipp	0	0	0	2e-10	0	2e-10	2e-10	0	0	0	0	0	2e-10	0	0	2e-10	0	0	2e-10	0	0	0	0	0	2e-10	0	0	0	0	0	0
12DGR180tipp	0	0	0	2e-10	0	2e-10	2e-10	0	0	0	0	0	2e-10	0	0	2e-10	0	0	2e-10	0	0	0	0	0	2e-10	0	0	0	0	0	0
EX_pydx_e	0	0	0	0	0	0	0	0	0	0	0	0	0	0	0	0	0	0	0	0	0	0	0	0	0	0	0	0	0	0	0
EX_pydxn_e	0	0	0	0	0	0	0	0	0	0	0	0	0	0	0	0	0	0	0	0	0	0	0	0	0	0	0	0	0	0	0
EX_pyr_e_f	0	0	0	0	0	0	0	0	0	0	0	0	0	0	0	0	0	0	0	0	0	0	0	0	0	0	0	0	0	0	0
EX_quin_e	0	0	0	0	0	0	0	0	0	0	0	0	0	0	0	0	0	0	0	0	0	0	0	0	0	0	0	0	0	0	0
EX_r5p_e	0	0	0	0	0	0	0	0	0	0	0	0	0	0	0	0	0	0	0	0	0	0	0	0	0	0	0	0	0	0	0
EX_rfamp_e	0	0	0	0	0	0	0	0	0	0	0	0	0	0	0	0	0	0	0	0	0	0	0	0	0	0	0	0	0	0	0
EX_rib__D_e	0	0	0	0	0	0	0	0	0	0	0	0	0	0	0	0	0	0	0	0	0	0	0	0	0	0	0	0	0	0	0
EX_rmn_e	0	0	0	0	0	0	0	0	0	0	0	0	0	0	0	0	0	0	0	0	0	0	0	0	0	0	0	0	0	0	0
EX_sbt__D_e	0	0	0	0	0	0	0	0	0	0	0	0	0	0	0	0	0	0	0	0	0	0	0	0	0	0	0	0	0	0	0
EX_sel_e_f	0	0	0	0	0	0	0	0	0	0	0	0	0	0	0	0	0	0	0	0	0	0	0	0	0	0	0	0	0	0	0
EX_ser__D_e	0	0	0	0	0	0	0	0	0	0	0	0	0	0	0	0	0	0	0	0	0	0	0	0	0	0	0	0	0	0	0
EX_ser__L_e	0	0	0	0	0	0	0	0	0	0	0	0	0	0	0	0	0	0	0	0	0	0	0	0	0	0	0	0	0	0	0
EX_skm_e	0	0	0	0	0	0	0	0	0	0	0	0	0	0	0	0	0	0	0	0	0	0	0	0	0	0	0	0	0	0	0
12DGR181tipp	0	0	0	2e-10	0	2e-10	2e-10	0	0	0	0	0	2e-10	0	0	2e-10	0	0	2e-10	0	0	0	0	0	2e-10	0	0	0	0	0	0
12PPDRtex_f	0	0	0	0	0	0	0	0	0	0	0	0	0	0	0	0	0	0	0	0	0	0	0	0	0	0	0	0	0	0	0
12PPDRtpp_f	0	0	0	0	0	0	0	0	0	0	0	0	0	0	0	0	0	0	0	0	0	0	0	0	0	0	0	0	0	0	0
EX_dms_e	0	0	0	0	0	0	0	0	0	0	0	0	0	0	0	0	0	0	0	0	0	0	0	0	0	0	0	0	0	0	0
12PPDStex_f	0	0	0	0	0	0	0	0	0	0	0	0	0	0	0	0	0	0	0	0	0	0	0	0	0	0	0	0	0	0	0
12PPDStpp_f	0	0	0	0	0	0	0	0	0	0	0	0	0	0	0	0	0	0	0	0	0	0	0	0	0	0	0	0	0	0	0
14GLUCANabcpp	0	0	0	0	0	0	0	0	0	0	0	0	0	0	0	0	0	0	0	0	0	0	0	0	0	0	0	0	0	0	0
EX_slnt_e_f	0	0	0	0	0	0	0	0	0	0	0	0	0	0	0	0	0	0	0	0	0	0	0	0	0	0	0	0	0	0	0
EX_so2_e	0	0	0	0	0	0	0	0	0	0	0	0	0	0	0	0	0	0	0	0	0	0	0	0	0	0	0	0	0	0	0
EX_so3_e	0	0	0	0	0	0	0	0	0	0	0	0	0	0	0	0	0	0	0	0	0	0	0	0	0	0	0	0	0	0	0
EX_dmso_e	0	0	0	0	0	0	0	0	0	0	0	0	0	0	0	0	0	0	0	0	0	0	0	0	0	0	0	0	0	0	0
EX_so4_e_f	0	0	0	0	0	0	0	0	0	0	0	0	0	0	0	0	0	0	0	0	0	0	0	0	0	0	0	0	0	0	0
EX_spmd_e	0	0	0	0	0	0	0	0	0	0	0	0	0	0	0	0	0	0	0	0	0	0	0	0	0	0	0	0	0	0	0
EX_succ_e_f	0	0	0	0	0	0	0	0	0	0	0	0	0	0	0	0	0	0	0	0	0	0	0	0	0	0	0	0	0	0	0
14GLUCANtexi	0	0	0	0	0	0	0	0	0	0	0	0	0	0	0	0	0	0	0	0	0	0	0	0	0	0	0	0	0	0	0
23CAMPtex_f	0	0	0	0	0	0	0	0	0	0	0	0	0	0	0	0	0	0	0	0	0	0	0	0	0	0	0	0	0	0	0
23CCMPtex_f	0	0	0	0	0	0	0	0	0	0	0	0	0	0	0	0	0	0	0	0	0	0	0	0	0	0	0	0	0	0	0
EX_sucr_e	0	0	0	0	0	0	0	0	0	0	0	0	0	0	0	0	0	0	0	0	0	0	0	0	0	0	0	0	0	0	0
EX_sulfac_e	0	0	0	0	0	0	0	0	0	0	0	0	0	0	0	0	0	0	0	0	0	0	0	0	0	0	0	0	0	0	0
23CGMPtex_f	0	0	0	0	0	0	0	0	0	0	0	0	0	0	0	0	0	0	0	0	0	0	0	0	0	0	0	0	0	0	0
EX_tartr__D_e	0	0	0	0	0	0	0	0	0	0	0	0	0	0	0	0	0	0	0	0	0	0	0	0	0	0	0	0	0	0	0
23CUMPtex_f	0	0	0	0	0	0	0	0	0	0	0	0	0	0	0	0	0	0	0	0	0	0	0	0	0	0	0	0	0	0	0
EX_dopa_e	0	0	0	0	0	0	0	0	0	0	0	0	0	0	0	0	0	0	0	0	0	0	0	0	0	0	0	0	0	0	0
23DAPPAt2pp	0	0	0	0	0	0	0	0	0	0	0	0	0	0	0	0	0	0	0	0	0	0	0	0	0	0	0	0	0	0	0
23DAPPAtex_f	0	0	0	0	0	0	0	0	0	0	0	0	0	0	0	0	0	0	0	0	0	0	0	0	0	0	0	0	0	0	0
23PDE2pp	0	0	0	0	0	0	0	0	0	0	0	0	0	0	0	0	0	0	0	0	0	0	0	0	0	0	0	0	0	0	0
23PDE4pp	0	0	0	0	0	0	0	0	0	0	0	0	0	0	0	0	0	0	0	0	0	0	0	0	0	0	0	0	0	0	0
EX_tartr__L_e	0	0	0	0	0	0	0	0	0	0	0	0	0	0	0	0	0	0	0	0	0	0	0	0	0	0	0	0	0	0	0
EX_taur_e	0	0	0	0	0	0	0	0	0	0	0	0	0	0	0	0	0	0	0	0	0	0	0	0	0	0	0	0	0	0	0
EX_tcynt_e	0	0	0	0	0	0	0	0	0	0	0	0	0	0	0	0	0	0	0	0	0	0	0	0	0	0	0	0	0	0	0
23PDE7pp	0	0	0	0	0	0	0	0	0	0	0	0	0	0	0	0	0	0	0	0	0	0	0	0	0	0	0	0	0	0	0
23PDE9pp	0	0	0	0	0	0	0	0	0	0	0	0	0	0	0	0	0	0	0	0	0	0	0	0	0	0	0	0	0	0	0
EX_doxrbcn_e	0	0	0	0	0	0	0	0	0	0	0	0	0	0	0	0	0	0	0	0	0	0	0	0	0	0	0	0	0	0	0
26DAHtex_f	0	0	0	0	0	0	0	0	0	0	0	0	0	0	0	0	0	0	0	0	0	0	0	0	0	0	0	0	0	0	0
2AGPA120tipp	0	0	0	0	0	0	0	0	0	0	0	0	0	0	0	0	0	0	0	0	0	0	0	0	0	0	0	0	0	0	0
EX_thm_e	0	0	0	0	0	0	0	0	0	0	0	0	0	0	0	0	0	0	0	0	0	0	0	0	0	0	0	0	0	0	0
EX_thr__L_e	0	0	0	0	0	0	0	0	0	0	0	0	0	0	0	0	0	0	0	0	0	0	0	0	0	0	0	0	0	0	0
EX_dtmp_e	0	0	0	0	0	0	0	0	0	0	0	0	0	0	0	0	0	0	0	0	0	0	0	0	0	0	0	0	0	0	0
EX_thrp_e	0	0	0	0	0	0	0	0	0	0	0	0	0	0	0	0	0	0	0	0	0	0	0	0	0	0	0	0	0	0	0
2AGPA140tipp	0	0	0	0	0	0	0	0	0	0	0	0	0	0	0	0	0	0	0	0	0	0	0	0	0	0	0	0	0	0	0
2AGPA141tipp	0	0	0	0	0	0	0	0	0	0	0	0	0	0	0	0	0	0	0	0	0	0	0	0	0	0	0	0	0	0	0
EX_thym_e	0	0	0	0	0	0	0	0	0	0	0	0	0	0	0	0	0	0	0	0	0	0	0	0	0	0	0	0	0	0	0
EX_dump_e	0	0	0	0	0	0	0	0	0	0	0	0	0	0	0	0	0	0	0	0	0	0	0	0	0	0	0	0	0	0	0
EX_thymd_e	0	0	0	0	0	0	0	0	0	0	0	0	0	0	0	0	0	0	0	0	0	0	0	0	0	0	0	0	0	0	0
2AGPA160tipp	0	0	0	0	0	0	0	0	0	0	0	0	0	0	0	0	0	0	0	0	0	0	0	0	0	0	0	0	0	0	0
2AGPA161tipp	0	0	0	0	0	0	0	0	0	0	0	0	0	0	0	0	0	0	0	0	0	0	0	0	0	0	0	0	0	0	0
EX_tma_e	0	0	0	0	0	0	0	0	0	0	0	0	0	0	0	0	0	0	0	0	0	0	0	0	0	0	0	0	0	0	0
EX_duri_e	0	0	0	0	0	0	0	0	0	0	0	0	0	0	0	0	0	0	0	0	0	0	0	0	0	0	0	0	0	0	0
EX_tmao_e	0	0	0	0	0	0	0	0	0	0	0	0	0	0	0	0	0	0	0	0	0	0	0	0	0	0	0	0	0	0	0
EX_tre_e	0	0	0	0	0	0	0	0	0	0	0	0	0	0	0	0	0	0	0	0	0	0	0	0	0	0	0	0	0	0	0
EX_trp__L_e	0	0	0	0	0	0	0	0	0	0	0	0	0	0	0	0	0	0	0	0	0	0	0	0	0	0	0	0	0	0	0
2AGPA180tipp	0	0	0	0	0	0	0	0	0	0	0	0	0	0	0	0	0	0	0	0	0	0	0	0	0	0	0	0	0	0	0
2AGPA181tipp	0	0	0	0	0	0	0	0	0	0	0	0	0	0	0	0	0	0	0	0	0	0	0	0	0	0	0	0	0	0	0
2AGPE120tipp	0	0	0	0	0	0	0	0	0	0	0	0	0	0	0	0	0	0	0	0	0	0	0	0	0	0	0	0	0	0	0
2AGPE140tipp	0	0	0	0	0	0	0	0	0	0	0	0	0	0	0	0	0	0	0	0	0	0	0	0	0	0	0	0	0	0	0
2AGPE141tipp	0	0	0	0	0	0	0	0	0	0	0	0	0	0	0	0	0	0	0	0	0	0	0	0	0	0	0	0	0	0	0
2AGPE160tipp	0	0	0	0	0	0	0	0	0	0	0	0	0	0	0	0	0	0	0	0	0	0	0	0	0	0	0	0	0	0	0
EX_tsul_e	0	0	0	0	0	0	0	0	0	0	0	0	0	0	0	0	0	0	0	0	0	0	0	0	0	0	0	0	0	0	0
EX_eca4colipa_e	0	0	0	0	0	0	0	0	0	0	0	0	0	0	0	0	0	0	0	0	0	0	0	0	0	0	0	0	0	0	0
EX_ttdca_e	0	0	0	0	0	0	0	0	0	0	0	0	0	0	0	0	0	0	0	0	0	0	0	0	0	0	0	0	0	0	0
2AGPE161tipp	0	0	0	0	0	0	0	0	0	0	0	0	0	0	0	0	0	0	0	0	0	0	0	0	0	0	0	0	0	0	0
2AGPE180tipp	0	0	0	0	0	0	0	0	0	0	0	0	0	0	0	0	0	0	0	0	0	0	0	0	0	0	0	0	0	0	0
2AGPE181tipp	0	0	0	0	0	0	0	0	0	0	0	0	0	0	0	0	0	0	0	0	0	0	0	0	0	0	0	0	0	0	0
2AGPEAT120	0	0	0	0	0	0	0	0	0	0	0	0	0	0	0	0	0	0	0	0	0	0	0	0	0	0	0	0	0	0	0
EX_ttdcea_e	0	0	0	0	0	0	0	0	0	0	0	0	0	0	0	0	0	0	0	0	0	0	0	0	0	0	0	0	0	0	0
EX_enlipa_e	0	0	0	0	0	0	0	0	0	0	0	0	0	0	0	0	0	0	0	0	0	0	0	0	0	0	0	0	0	0	0
2AGPEAT140	0	0	0	0	0	0	0	0	0	0	0	0	0	0	0	0	0	0	0	0	0	0	0	0	0	0	0	0	0	0	0
2AGPEAT141	0	0	0	0	0	0	0	0	0	0	0	0	0	0	0	0	0	0	0	0	0	0	0	0	0	0	0	0	0	0	0
2AGPEAT160	0	0	0	0	0	0	0	0	0	0	0	0	0	0	0	0	0	0	0	0	0	0	0	0	0	0	0	0	0	0	0
EX_ttrcyc_e	0	0	0	0	0	0	0	0	0	0	0	0	0	0	0	0	0	0	0	0	0	0	0	0	0	0	0	0	0	0	0
EX_enter_e	0	0	0	0	0	0	0	0	0	0	0	0	0	0	0	0	0	0	0	0	0	0	0	0	0	0	0	0	0	0	0
2AGPEAT161	0	0	0	0	0	0	0	0	0	0	0	0	0	0	0	0	0	0	0	0	0	0	0	0	0	0	0	0	0	0	0
EX_etha_e	0	0	0	0	0	0	0	0	0	0	0	0	0	0	0	0	0	0	0	0	0	0	0	0	0	0	0	0	0	0	0
2AGPEAT180	0	0	0	0	0	0	0	0	0	0	0	0	0	0	0	0	0	0	0	0	0	0	0	0	0	0	0	0	0	0	0
2AGPEAT181	0	0	0	0	0	0	0	0	0	0	0	0	0	0	0	0	0	0	0	0	0	0	0	0	0	0	0	0	0	0	0
EX_tungs_e_f	0	0	0	0	0	0	0	0	0	0	0	0	0	0	0	0	0	0	0	0	0	0	0	0	0	0	0	0	0	0	0
EX_tym_e	0	0	0	0	0	0	0	0	0	0	0	0	0	0	0	0	0	0	0	0	0	0	0	0	0	0	0	0	0	0	0
2AGPG120tipp	0	0	0	0	0	0	0	0	0	0	0	0	0	0	0	0	0	0	0	0	0	0	0	0	0	0	0	0	0	0	0
EX_ethso3_e	0	0	0	0	0	0	0	0	0	0	0	0	0	0	0	0	0	0	0	0	0	0	0	0	0	0	0	0	0	0	0
2AGPG140tipp	0	0	0	0	0	0	0	0	0	0	0	0	0	0	0	0	0	0	0	0	0	0	0	0	0	0	0	0	0	0	0
2AGPG141tipp	0	0	0	0	0	0	0	0	0	0	0	0	0	0	0	0	0	0	0	0	0	0	0	0	0	0	0	0	0	0	0
2AGPG160tipp	0	0	0	0	0	0	0	0	0	0	0	0	0	0	0	0	0	0	0	0	0	0	0	0	0	0	0	0	0	0	0
2AGPG161tipp	0	0	0	0	0	0	0	0	0	0	0	0	0	0	0	0	0	0	0	0	0	0	0	0	0	0	0	0	0	0	0
EX_tyr__L_e	0	0	0	0	0	0	0	0	0	0	0	0	0	0	0	0	0	0	0	0	0	0	0	0	0	0	0	0	0	0	0
EX_tyrp_e	0	0	0	0	0	0	0	0	0	0	0	0	0	0	0	0	0	0	0	0	0	0	0	0	0	0	0	0	0	0	0
EX_uacgam_e	0	0	0	0	0	0	0	0	0	0	0	0	0	0	0	0	0	0	0	0	0	0	0	0	0	0	0	0	0	0	0
EX_udpacgal_e	0	0	0	0	0	0	0	0	0	0	0	0	0	0	0	0	0	0	0	0	0	0	0	0	0	0	0	0	0	0	0
EX_udpg_e	0	0	0	0	0	0	0	0	0	0	0	0	0	0	0	0	0	0	0	0	0	0	0	0	0	0	0	0	0	0	0
2AGPG180tipp	0	0	0	0	0	0	0	0	0	0	0	0	0	0	0	0	0	0	0	0	0	0	0	0	0	0	0	0	0	0	0
2AGPG181tipp	0	0	0	0	0	0	0	0	0	0	0	0	0	0	0	0	0	0	0	0	0	0	0	0	0	0	0	0	0	0	0
2AGPGAT120	0	0	0	0	0	0	0	0	0	0	0	0	0	0	0	0	0	0	0	0	0	0	0	0	0	0	0	0	0	0	0
EX_udpgal_e	0	0	0	0	0	0	0	0	0	0	0	0	0	0	0	0	0	0	0	0	0	0	0	0	0	0	0	0	0	0	0
EX_etoh_e	0	0	0	0	0	0	0	0	0	0	0	0	0	0	0	0	0	0	0	0	0	0	0	0	0	0	0	0	0	0	0
EX_udpglcur_e	0	0	0	0	0	0	0	0	0	0	0	0	0	0	0	0	0	0	0	0	0	0	0	0	0	0	0	0	0	0	0
2AGPGAT140	0	0	0	0	0	0	0	0	0	0	0	0	0	0	0	0	0	0	0	0	0	0	0	0	0	0	0	0	0	0	0
2AGPGAT141	0	0	0	0	0	0	0	0	0	0	0	0	0	0	0	0	0	0	0	0	0	0	0	0	0	0	0	0	0	0	0
2AGPGAT160	0	0	0	0	0	0	0	0	0	0	0	0	0	0	0	0	0	0	0	0	0	0	0	0	0	0	0	0	0	0	0
2AGPGAT161	0	0	0	0	0	0	0	0	0	0	0	0	0	0	0	0	0	0	0	0	0	0	0	0	0	0	0	0	0	0	0
EX_ump_e	0	0	0	0	0	0	0	0	0	0	0	0	0	0	0	0	0	0	0	0	0	0	0	0	0	0	0	0	0	0	0
2AGPGAT180	0	0	0	0	0	0	0	0	0	0	0	0	0	0	0	0	0	0	0	0	0	0	0	0	0	0	0	0	0	0	0
EX_f6p_e	0	0	0	0	0	0	0	0	0	0	0	0	0	0	0	0	0	0	0	0	0	0	0	0	0	0	0	0	0	0	0
2AGPGAT181	0	0	0	0	0	0	0	0	0	0	0	0	0	0	0	0	0	0	0	0	0	0	0	0	0	0	0	0	0	0	0
EX_ura_e	0	0	0	0	0	0	0	0	0	0	0	0	0	0	0	0	0	0	0	0	0	0	0	0	0	0	0	0	0	0	0
2DGULRGx	0	0	0	0	0	0	0	0	0	0	0	0	0	0	0	0	0	0	0	0	0	0	0	0	0	0	0	0	0	0	0
EX_urea_e	0	0	0	0	0	0	0	0	0	0	0	0	0	0	0	0	0	0	0	0	0	0	0	0	0	0	0	0	0	0	0
2DGULRGy	0	0	0	0	0	0	0	0	0	0	0	0	0	0	0	0	0	0	0	0	0	0	0	0	0	0	0	0	0	0	0
EX_fald_e	0	0	0	0	0	0	0	0	0	0	0	0	0	0	0	0	0	0	0	0	0	0	0	0	0	0	0	0	0	0	0
2DGULRx	0	0	0	0	0	0	0	0	0	0	0	0	0	0	0	0	0	0	0	0	0	0	0	0	0	0	0	0	0	0	0
2DGULRy	0	0	0	0	0	0	0	0	0	0	0	0	0	0	0	0	0	0	0	0	0	0	0	0	0	0	0	0	0	0	0
EX_uri_e	0	0	0	0	0	0	0	0	0	0	0	0	0	0	0	0	0	0	0	0	0	0	0	0	0	0	0	0	0	0	0
2MAHMP	0	0	0	0	0	0	0	0	0	0	0	0	0	0	0	0	0	0	0	0	0	0	0	0	0	0	0	0	0	0	0
34dhpactex_f	0	0	0	0	0	0	0	0	0	0	0	0	0	0	0	0	0	0	0	0	0	0	0	0	0	0	0	0	0	0	0
EX_fe2_e_f	0	0	0	0	0	0	0	0	0	0	0	0	0	0	0	0	0	0	0	0	0	0	0	0	0	0	0	0	0	0	0
3AMACHYD	0	0	0	0	0	0	0	0	0	0	0	0	0	0	0	0	0	0	0	0	0	0	0	0	0	0	0	0	0	0	0
3AMPtex_f	0	0	0	0	0	0	0	0	0	0	0	0	0	0	0	0	0	0	0	0	0	0	0	0	0	0	0	0	0	0	0
3CMPtex_f	0	0	0	0	0	0	0	0	0	0	0	0	0	0	0	0	0	0	0	0	0	0	0	0	0	0	0	0	0	0	0
3GMPtex_f	0	0	0	0	0	0	0	0	0	0	0	0	0	0	0	0	0	0	0	0	0	0	0	0	0	0	0	0	0	0	0
EX_fe3_e_f	0	0	0	0	0	0	0	0	0	0	0	0	0	0	0	0	0	0	0	0	0	0	0	0	0	0	0	0	0	0	0
3HAD100	4e-10	4e-10	4e-10	4e-10	4e-10	4e-10	4e-10	4e-10	4e-10	4e-10	4e-10	4e-10	4e-10	4e-10	4e-10	4e-10	4e-10	4e-10	4e-10	4e-10	4e-10	4e-10	4e-10	4e-10	4e-10	4e-10	4e-10	4e-10	4e-10	4e-10	4e-10
EX_fe3dcit_e	0	0	0	0	0	0	0	0	0	0	0	0	0	0	0	0	0	0	0	0	0	0	0	0	0	0	0	0	0	0	0
3HAD120	3e-10	3e-10	3e-10	2e-10	3e-10	3e-10	3e-10	3e-10	3e-10	2e-10	3e-10	3e-10	3e-10	3e-10	3e-10	2e-10	3e-10	3e-10	2e-10	3e-10	3e-10	3e-10	3e-10	3e-10	3e-10	3e-10	3e-10	3e-10	3e-10	3e-10	3e-10
5DOAN	2.475e-05	2.70002e-05	4.50002e-05	4.72502e-05	4.725e-05	4.95e-05	5.85e-05	5.85002e-05	6.75002e-05	6.97502e-05	6.975e-05	7.87502e-05	8.1e-05	9e-05	9.00002e-05	9.22502e-05	9.45002e-05	9.90002e-05	0.0001035	0.0001035	0.00010575	0.00010575	0.00011025	0.0001125	0.00011475	0.00012375	0.00012375	0.0001305	0.00014175	0.00014625	0.0001485
EX_fe3dhbzs_e	0	0	0	0	0	0	0	0	0	0	0	0	0	0	0	0	0	0	0	0	0	0	0	0	0	0	0	0	0	0	0
5MTRtex_f	0	0	0	0	0	0	0	0	0	0	0	0	0	0	0	0	0	0	0	0	0	0	0	0	0	0	0	0	0	0	0
5MTRtpp	0	0	0	0	0	0	0	0	0	0	0	0	0	0	0	0	0	0	0	0	0	0	0	0	0	0	0	0	0	0	0
3HAD121	2e-10	2e-10	2e-10	2e-10	2e-10	2e-10	2e-10	2e-10	2e-10	2e-10	2e-10	2e-10	2e-10	2e-10	2e-10	2e-10	2e-10	2e-10	2e-10	2e-10	2e-10	2e-10	2e-10	2e-10	2e-10	2e-10	2e-10	2e-10	2e-10	2e-10	2e-10
3HAD140	2e-10	2e-10	2e-10	2e-10	2e-10	2e-10	2e-10	2e-10	2e-10	2e-10	2e-10	2e-10	2e-10	2e-10	2e-10	2e-10	2e-10	2e-10	2e-10	2e-10	2e-10	2e-10	2e-10	2e-10	2e-10	2e-10	2e-10	2e-10	2e-10	2e-10	2e-10
A5PISO_f	0.00428032	0.00466944	0.0077824	0.00817152	0.00817152	0.00856064	0.0101171	0.0101171	0.0116736	0.0120627	0.0120627	0.0136192	0.0140083	0.0155648	0.0155648	0.0159539	0.016343	0.0171213	0.0178995	0.0178995	0.0182886	0.0182886	0.0190669	0.019456	0.0198451	0.0214016	0.0214016	0.022569	0.0245146	0.0252928	0.0256819
EX_fe3hox_e	0	0	0	0	0	0	0	0	0	0	0	0	0	0	0	0	0	0	0	0	0	0	0	0	0	0	0	0	0	0	0
AACPS1	1.025e-09	1.325e-09	1.425e-09	4.25e-10	1e-09	4e-10	4.25e-10	1.325e-09	1.325e-09	1.025e-09	9e-10	1.325e-09	4.25e-10	1e-09	1.325e-09	4.25e-10	1.425e-09	1.325e-09	4e-10	1.425e-09	1.425e-09	1.325e-09	1e-09	1.325e-09	4e-10	1.325e-09	1.325e-09	1.325e-09	1.325e-09	1.325e-09	1.4e-09
AACPS2	7e-10	7e-10	8e-10	2e-10	7e-10	2e-10	2e-10	7e-10	7e-10	8e-10	7e-10	7e-10	2e-10	7e-10	7e-10	2e-10	8e-10	7e-10	2e-10	8e-10	8e-10	7e-10	7e-10	7e-10	2e-10	7e-10	7e-10	7e-10	7e-10	7e-10	8e-10
3HAD141	2e-10	2e-10	2e-10	2e-10	2e-10	2e-10	2e-10	2e-10	2e-10	2e-10	2e-10	2e-10	2e-10	2e-10	2e-10	2e-10	2e-10	2e-10	2e-10	2e-10	2e-10	2e-10	2e-10	2e-10	2e-10	2e-10	2e-10	2e-10	2e-10	2e-10	2e-10
EX_fe3hox_un_e	0	0	0	0	0	0	0	0	0	0	0	0	0	0	0	0	0	0	0	0	0	0	0	0	0	0	0	0	0	0	0
AACPS3	0.0140391	0.0153154	0.0255256	0.0268019	0.0268019	0.0280782	0.0331833	0.0331833	0.0382884	0.0395647	0.0395647	0.0446698	0.0459461	0.0510512	0.0510512	0.0523275	0.0536038	0.0561563	0.0587089	0.0587089	0.0599852	0.0599852	0.0625377	0.063814	0.0650903	0.0701954	0.0701954	0.0740242	0.0804056	0.0829582	0.0842345
AACPS4	0.0165471	0.0180514	0.0300856	0.0315899	0.0315899	0.0330942	0.0391113	0.0391113	0.0451284	0.0466327	0.0466327	0.0526498	0.0541541	0.0601712	0.0601712	0.0616755	0.0631798	0.0661883	0.0691969	0.0691969	0.0707012	0.0707012	0.0737097	0.075214	0.0767183	0.0827354	0.0827354	0.0872482	0.0947696	0.0977782	0.0992825
AACPS5	5e-10	5e-10	5e-10	0	5e-10	0	0	5e-10	5e-10	6e-10	5e-10	5e-10	0	5e-10	5e-10	0	5e-10	5e-10	0	5e-10	5e-10	5e-10	5e-10	5e-10	0	5e-10	5e-10	5e-10	5e-10	5e-10	5e-10
3HAD160	2e-10	2e-10	2e-10	2e-10	2e-10	2e-10	2e-10	2e-10	2e-10	2e-10	2e-10	2e-10	2e-10	2e-10	2e-10	2e-10	2e-10	2e-10	2e-10	2e-10	2e-10	2e-10	2e-10	2e-10	2e-10	2e-10	2e-10	2e-10	2e-10	2e-10	2e-10
AACPS6	5e-10	5e-10	5e-10	0	5e-10	0	0	5e-10	5e-10	6e-10	5e-10	5e-10	0	5e-10	5e-10	0	5e-10	5e-10	0	5e-10	5e-10	5e-10	5e-10	5e-10	0	5e-10	5e-10	5e-10	5e-10	5e-10	5e-10
EX_fecrm_e	0	0	0	0	0	0	0	0	0	0	0	0	0	0	0	0	0	0	0	0	0	0	0	0	0	0	0	0	0	0	0
AACPS7	0.00856064	0.00933888	0.0155648	0.016343	0.016343	0.0171213	0.0202342	0.0202342	0.0233472	0.0241254	0.0241254	0.0272384	0.0280166	0.0311296	0.0311296	0.0319078	0.0326861	0.0342426	0.035799	0.035799	0.0365773	0.0365773	0.0381338	0.038912	0.0396902	0.0428032	0.0428032	0.0451379	0.0490291	0.0505856	0.0513638
3HAD161	2e-10	2e-10	2e-10	2e-10	2e-10	2e-10	2e-10	2e-10	2e-10	2e-10	2e-10	2e-10	2e-10	2e-10	2e-10	2e-10	2e-10	2e-10	2e-10	2e-10	2e-10	2e-10	2e-10	2e-10	2e-10	2e-10	2e-10	2e-10	2e-10	2e-10	2e-10
AACPS8	0	0	2e-10	0	0	0	0	0	0	0	0	0	0	0	0	0	2e-10	0	0	2e-10	2e-10	0	0	0	0	0	0	0	0	0	2e-10
EX_fecrm_un_e	0	0	0	0	0	0	0	0	0	0	0	0	0	0	0	0	0	0	0	0	0	0	0	0	0	0	0	0	0	0	0
AACPS9	2e-10	2e-10	3e-10	2e-10	2e-10	2e-10	2e-10	2e-10	2e-10	2e-10	2e-10	2e-10	2e-10	2e-10	2e-10	2e-10	3e-10	2e-10	2e-10	3e-10	3e-10	2e-10	2e-10	2e-10	2e-10	2e-10	2e-10	2e-10	2e-10	2e-10	3e-10
3HAD180	2e-10	2e-10	2e-10	2e-10	2e-10	2e-10	2e-10	2e-10	2e-10	2e-10	2e-10	2e-10	2e-10	2e-10	2e-10	2e-10	2e-10	2e-10	2e-10	2e-10	2e-10	2e-10	2e-10	2e-10	2e-10	2e-10	2e-10	2e-10	2e-10	2e-10	2e-10
3HAD181	2e-10	2e-10	2e-10	2e-10	2e-10	2e-10	2e-10	2e-10	2e-10	2e-10	2e-10	2e-10	2e-10	2e-10	2e-10	2e-10	2e-10	2e-10	2e-10	2e-10	2e-10	2e-10	2e-10	2e-10	2e-10	2e-10	2e-10	2e-10	2e-10	2e-10	2e-10
AACTOOR	4e-10	4e-10	4e-10	3e-10	3e-10	3e-10	3e-10	4e-10	4e-10	3e-10	3e-10	4e-10	3e-10	3e-10	4e-10	3e-10	4e-10	3e-10	2e-10	4e-10	4e-10	3e-10	3e-10	4e-10	3e-10	4e-10	3e-10	4e-10	4e-10	3e-10	4e-10
AADDGT	0	0	0	0	0	0	0	0	0	0	0	0	0	0	0	0	0	0	0	0	0	0	0	0	0	0	0	0	0	0	4e-10
AAMYL	0	0	0	0	0	0	0	0	0	0	0	0	0	0	0	0	0	0	0	0	0	0	0	0	0	0	0	0	0	0	0
AAMYLpp	0	0	0	0	0	0	0	0	0	0	0	0	0	0	0	0	0	0	0	0	0	0	0	0	0	0	0	0	0	0	0
AB6PGH	0	0	0	0	0	0	0	0	0	0	0	0	0	0	0	0	0	0	0	0	0	0	0	0	0	0	0	0	0	0	0
ABTA	2e-10	2e-10	2e-10	3e-10	0	3e-10	3e-10	2e-10	3e-10	3e-10	0	2e-10	2e-10	0	2e-10	2e-10	2e-10	2e-10	2e-10	2e-10	2e-10	2e-10	0	2e-10	2e-10	2e-10	2e-10	2e-10	3e-10	2e-10	2e-10
ABUTD	0	0	0	0	0	0	0	0	0	0	0	0	0	0	0	0	0	0	0	0	0	0	0	0	0	0	0	0	0	0	0
3HAD40	2e-10	2e-10	2e-10	2e-10	2e-10	2e-10	2e-10	2e-10	2e-10	2e-10	2e-10	2e-10	2e-10	2e-10	2e-10	2e-10	2e-10	2e-10	2e-10	2e-10	2e-10	2e-10	2e-10	2e-10	2e-10	2e-10	2e-10	2e-10	2e-10	2e-10	2e-10
3HAD60	2e-10	2e-10	2e-10	2e-10	2e-10	2e-10	2e-10	2e-10	2e-10	2e-10	2e-10	2e-10	2e-10	2e-10	2e-10	2e-10	2e-10	2e-10	2e-10	2e-10	2e-10	2e-10	2e-10	2e-10	2e-10	2e-10	2e-10	2e-10	2e-10	2e-10	2e-10
3HAD80	2e-10	2e-10	2e-10	2e-10	2e-10	2e-10	2e-10	2e-10	2e-10	2e-10	2e-10	2e-10	2e-10	2e-10	2e-10	2e-10	2e-10	2e-10	2e-10	2e-10	2e-10	2e-10	2e-10	2e-10	2e-10	2e-10	2e-10	2e-10	2e-10	2e-10	2e-10
3HCINNMH	0	0	0	0	0	0	0	0	0	0	0	0	0	0	0	0	0	0	0	0	0	0	0	0	0	0	0	0	0	0	0
3HPPPNH	0	0	0	0	0	0	0	0	0	0	0	0	0	0	0	0	0	0	0	0	0	0	0	0	0	0	0	0	0	0	0
ABUTt2pp	0	0	0	0	0	0	0	0	0	0	0	0	0	0	0	0	0	0	0	0	0	0	0	0	0	0	0	0	0	0	0
EX_feenter_e	0	0	0	0	0	0	0	0	0	0	0	0	0	0	0	0	0	0	0	0	0	0	0	0	0	0	0	0	0	0	0
ABUTtex_f	0	0	0	0	0	0	0	0	0	0	0	0	0	0	0	0	0	0	0	0	0	0	0	0	0	0	0	0	0	0	0
3HPPtex_f	0	0	0	0	0	0	0	0	0	0	0	0	0	0	0	0	0	0	0	0	0	0	0	0	0	0	0	0	0	0	0
3HPPtpp	0	0	0	0	0	0	0	0	0	0	0	0	0	0	0	0	0	0	0	0	0	0	0	0	0	0	0	0	0	0	0
ACACCT	0	0	0	0	0	0	0	0	0	0	0	0	0	0	0	0	0	0	0	0	0	0	0	0	0	0	0	0	0	0	0
ACACT1r_f	0.0391468	0.0427056	0.071176	0.0747348	0.0747348	0.0782936	0.0925288	0.0925288	0.106764	0.110323	0.110323	0.124558	0.128117	0.142352	0.142352	0.145911	0.14947	0.156587	0.163705	0.163705	0.167264	0.167264	0.174381	0.17794	0.181499	0.195734	0.195734	0.20641	0.224204	0.231322	0.234881
3KGK	0	0	0	0	0	0	0	0	0	0	0	0	0	0	0	0	0	0	0	0	0	0	0	0	0	0	0	0	0	0	0
ACACT2r_f	0.0391468	0.0427056	0.071176	0.0747348	0.0747348	0.0782936	0.0925288	0.0925288	0.106764	0.110323	0.110323	0.124558	0.128117	0.142352	0.142352	0.145911	0.14947	0.156587	0.163705	0.163705	0.167264	0.167264	0.174381	0.17794	0.181499	0.195734	0.195734	0.20641	0.224204	0.231322	0.234881
EX_feoxam_e	0	0	0	0	0	0	0	0	0	0	0	0	0	0	0	0	0	0	0	0	0	0	0	0	0	0	0	0	0	0	0
ACACT3r_f	0.0391468	0.0427056	0.071176	0.0747348	0.0747348	0.0782936	0.0925288	0.0925288	0.106764	0.110323	0.110323	0.124558	0.128117	0.142352	0.142352	0.145911	0.14947	0.156587	0.163705	0.163705	0.167264	0.167264	0.174381	0.17794	0.181499	0.195734	0.195734	0.20641	0.224204	0.231322	0.234881
ACACT4r_f	0.0391468	0.0427056	0.071176	0.0747348	0.0747348	0.0782936	0.0925288	0.0925288	0.106764	0.110323	0.110323	0.124558	0.128117	0.142352	0.142352	0.145911	0.14947	0.156587	0.163705	0.163705	0.167264	0.167264	0.174381	0.17794	0.181499	0.195734	0.195734	0.20641	0.224204	0.231322	0.234881
3NTD2pp	0	0	0	0	0	0	0	0	0	0	0	0	0	0	0	0	0	0	0	0	0	0	0	0	0	0	0	0	0	0	0
3NTD4pp	0	0	0	0	0	0	0	0	0	0	0	0	0	0	0	0	0	0	0	0	0	0	0	0	0	0	0	0	0	0	0
EX_feoxam_un_e	0	0	0	0	0	0	0	0	0	0	0	0	0	0	0	0	0	0	0	0	0	0	0	0	0	0	0	0	0	0	0
ACACT5r_f	0.0391468	0.0427056	0.071176	0.0747348	0.0747348	0.0782936	0.0925288	0.0925288	0.106764	0.110323	0.110323	0.124558	0.128117	0.142352	0.142352	0.145911	0.14947	0.156587	0.163705	0.163705	0.167264	0.167264	0.174381	0.17794	0.181499	0.195734	0.195734	0.20641	0.224204	0.231322	0.234881
EX_for_e	0	0	0	0	0	0	0	0	0	0	0	0	0	0	0	0	0	0	0	0	0	0	0	0	0	0	0	0	0	0	0
ACACT6r_f	0.0305862	0.0333667	0.0556112	0.0583918	0.0583918	0.0611723	0.0722946	0.0722946	0.0834168	0.0861974	0.0861974	0.0973196	0.1001	0.111222	0.111222	0.114003	0.116784	0.122345	0.127906	0.127906	0.130686	0.130686	0.136247	0.139028	0.141809	0.152931	0.152931	0.161272	0.175175	0.180736	0.183517
3NTD7pp	0	0	0	0	0	0	0	0	0	0	0	0	0	0	0	0	0	0	0	0	0	0	0	0	0	0	0	0	0	0	0
3NTD9pp	0	0	0	0	0	0	0	0	0	0	0	0	0	0	0	0	0	0	0	0	0	0	0	0	0	0	0	0	0	0	0
EX_fru_e_f	0	0	0	0	0	0	0	0	0	0	0	0	0	0	0	0	0	0	0	0	0	0	0	0	0	0	0	0	0	0	0
3OAR100_f	4e-10	4e-10	4e-10	4e-10	4e-10	4e-10	4e-10	4e-10	4e-10	4e-10	4e-10	4e-10	4e-10	4e-10	4e-10	4e-10	4e-10	4e-10	4e-10	4e-10	4e-10	4e-10	4e-10	4e-10	4e-10	4e-10	4e-10	4e-10	4e-10	4e-10	4e-10
ACACT7r_f	0.0305862	0.0333667	0.0556112	0.0583918	0.0583918	0.0611723	0.0722946	0.0722946	0.0834168	0.0861974	0.0861974	0.0973196	0.1001	0.111222	0.111222	0.114003	0.116784	0.122345	0.127906	0.127906	0.130686	0.130686	0.136247	0.139028	0.141809	0.152931	0.152931	0.161272	0.175175	0.180736	0.183517
EX_frulys_e	0	0	0	0	0	0	0	0	0	0	0	0	0	0	0	0	0	0	0	0	0	0	0	0	0	0	0	0	0	0	0
ACACT8r_f	4e-10	4e-10	4e-10	4e-10	4e-10	4e-10	4e-10	4e-10	4e-10	4e-10	4e-10	4e-10	4e-10	4e-10	4e-10	4e-10	4e-10	4e-10	4e-10	4e-10	4e-10	4e-10	4e-10	4e-10	4e-10	4e-10	4e-10	4e-10	4e-10	4e-10	4e-10
ACACt2pp_f	0	0	0	0	0	0	0	0	0	0	0	0	0	0	0	0	0	0	0	0	0	0	0	0	0	0	0	0	0	0	0
ACACtex_f	0	0	0	0	0	0	0	0	0	0	0	0	0	0	0	0	0	0	0	0	0	0	0	0	0	0	0	0	0	0	0
3OAR120_f	3e-10	3e-10	3e-10	2e-10	3e-10	3e-10	3e-10	3e-10	3e-10	2e-10	3e-10	3e-10	3e-10	3e-10	3e-10	2e-10	3e-10	3e-10	2e-10	3e-10	3e-10	3e-10	3e-10	3e-10	3e-10	3e-10	3e-10	3e-10	3e-10	3e-10	3e-10
3OAR121	2e-10	2e-10	2e-10	2e-10	2e-10	2e-10	2e-10	2e-10	2e-10	2e-10	2e-10	2e-10	2e-10	2e-10	2e-10	2e-10	2e-10	2e-10	2e-10	2e-10	2e-10	2e-10	2e-10	2e-10	2e-10	2e-10	2e-10	2e-10	2e-10	2e-10	2e-10
3OAR140_f	0.00856064	0.00933888	0.0155648	0.016343	0.016343	0.0171213	0.0202342	0.0202342	0.0233472	0.0241254	0.0241254	0.0272384	0.0280166	0.0311296	0.0311296	0.0319078	0.0326861	0.0342426	0.035799	0.035799	0.0365773	0.0365773	0.0381338	0.038912	0.0396902	0.0428032	0.0428032	0.0451379	0.0490291	0.0505856	0.0513638
ACALD_f	9e-10	8e-10	8e-10	6e-10	9e-10	6e-10	6e-10	8e-10	8e-10	8e-10	9e-10	8e-10	7e-10	9e-10	8e-10	8e-10	8e-10	8e-10	8e-10	8e-10	8e-10	8e-10	9e-10	8e-10	7e-10	8e-10	8e-10	8e-10	9e-10	8e-10	9e-10
3OAR141	2e-10	2e-10	2e-10	2e-10	2e-10	2e-10	2e-10	2e-10	2e-10	2e-10	2e-10	2e-10	2e-10	2e-10	2e-10	2e-10	2e-10	2e-10	2e-10	2e-10	2e-10	2e-10	2e-10	2e-10	2e-10	2e-10	2e-10	2e-10	2e-10	2e-10	2e-10
EX_fruur_e	0	0	0	0	0	0	0	0	0	0	0	0	0	0	0	0	0	0	0	0	0	0	0	0	0	0	0	0	0	0	0
3OAR160_f	2e-10	2e-10	2e-10	2e-10	2e-10	2e-10	2e-10	2e-10	2e-10	2e-10	2e-10	2e-10	2e-10	2e-10	2e-10	2e-10	2e-10	2e-10	2e-10	2e-10	2e-10	2e-10	2e-10	2e-10	2e-10	2e-10	2e-10	2e-10	2e-10	2e-10	2e-10
ACALDtex_f	0	0	0	0	0	0	0	0	0	0	0	0	0	0	0	0	0	0	0	0	0	0	0	0	0	0	0	0	0	0	0
EX_fuc__L_e	0	0	0	0	0	0	0	0	0	0	0	0	0	0	0	0	0	0	0	0	0	0	0	0	0	0	0	0	0	0	0
3OAR161	2e-10	2e-10	2e-10	2e-10	2e-10	2e-10	2e-10	2e-10	2e-10	2e-10	2e-10	2e-10	2e-10	2e-10	2e-10	2e-10	2e-10	2e-10	2e-10	2e-10	2e-10	2e-10	2e-10	2e-10	2e-10	2e-10	2e-10	2e-10	2e-10	2e-10	2e-10
EX_fum_e_f	0	0	0	0	0	0	0	0	0	0	0	0	0	0	0	0	0	0	0	0	0	0	0	0	0	0	0	0	0	0	0
ACALDtpp_f	0	0	0	0	0	0	0	0	0	0	0	0	0	0	0	0	0	0	0	0	0	0	0	0	0	0	0	0	0	0	0
3OAR180_f	2e-10	2e-10	2e-10	2e-10	2e-10	2e-10	2e-10	2e-10	2e-10	2e-10	2e-10	2e-10	2e-10	2e-10	2e-10	2e-10	2e-10	2e-10	2e-10	2e-10	2e-10	2e-10	2e-10	2e-10	2e-10	2e-10	2e-10	2e-10	2e-10	2e-10	2e-10
EX_fusa_e	0	0	0	0	0	0	0	0	0	0	0	0	0	0	0	0	0	0	0	0	0	0	0	0	0	0	0	0	0	0	0
ACANTHAT	0	0	0	0	0	0	0	0	0	0	0	0	0	0	0	0	0	0	0	0	0	0	0	0	0	0	0	0	0	0	0
3OAR181	2e-10	2e-10	2e-10	2e-10	2e-10	2e-10	2e-10	2e-10	2e-10	2e-10	2e-10	2e-10	2e-10	2e-10	2e-10	2e-10	2e-10	2e-10	2e-10	2e-10	2e-10	2e-10	2e-10	2e-10	2e-10	2e-10	2e-10	2e-10	2e-10	2e-10	2e-10
ACBIPGT	0	0	0	0	0	0	0	0	0	0	0	0	0	0	0	0	0	0	0	0	0	0	0	0	0	0	0	0	0	0	0
EX_g1p_e	0	0	0	0	0	0	0	0	0	0	0	0	0	0	0	0	0	0	0	0	0	0	0	0	0	0	0	0	0	0	0
ACCOAC	0.0085613	0.00933961	0.015566	0.0163443	0.0163443	0.0171226	0.0202358	0.0202358	0.023349	0.0241273	0.0241273	0.0272405	0.0280188	0.031132	0.031132	0.0319103	0.0326886	0.0342452	0.0358018	0.0358018	0.0365801	0.0365801	0.0381367	0.038915	0.0396933	0.0428065	0.0428065	0.0451414	0.0490329	0.0505895	0.0513678
3OAR40_f	2e-10	2e-10	2e-10	2e-10	2e-10	2e-10	2e-10	2e-10	2e-10	2e-10	2e-10	2e-10	2e-10	2e-10	2e-10	2e-10	2e-10	2e-10	2e-10	2e-10	2e-10	2e-10	2e-10	2e-10	2e-10	2e-10	2e-10	2e-10	2e-10	2e-10	2e-10
EX_g3pc_e	0	0	0	0	0	0	0	0	0	0	0	0	0	0	0	0	0	0	0	0	0	0	0	0	0	0	0	0	0	0	0
3OAR60_f	2e-10	2e-10	2e-10	2e-10	2e-10	2e-10	2e-10	2e-10	2e-10	2e-10	2e-10	2e-10	2e-10	2e-10	2e-10	2e-10	2e-10	2e-10	2e-10	2e-10	2e-10	2e-10	2e-10	2e-10	2e-10	2e-10	2e-10	2e-10	2e-10	2e-10	2e-10
ACCOAL	0	0	0	0	0	0	0	0	0	0	0	0	0	0	0	0	0	0	0	0	0	0	0	0	0	0	0	0	0	0	0
ACGAL1PPpp	0	0	0	0	0	0	0	0	0	0	0	0	0	0	0	0	0	0	0	0	0	0	0	0	0	0	0	0	0	0	0
3OAR80_f	2e-10	2e-10	2e-10	2e-10	2e-10	2e-10	2e-10	2e-10	2e-10	2e-10	2e-10	2e-10	2e-10	2e-10	2e-10	2e-10	2e-10	2e-10	2e-10	2e-10	2e-10	2e-10	2e-10	2e-10	2e-10	2e-10	2e-10	2e-10	2e-10	2e-10	2e-10
EX_g3pe_e	0	0	0	0	0	0	0	0	0	0	0	0	0	0	0	0	0	0	0	0	0	0	0	0	0	0	0	0	0	0	0
ACGAL1Ptex_f	0	0	0	0	0	0	0	0	0	0	0	0	0	0	0	0	0	0	0	0	0	0	0	0	0	0	0	0	0	0	0
ACGALtex_f	0	0	0	0	0	0	0	0	0	0	0	0	0	0	0	0	0	0	0	0	0	0	0	0	0	0	0	0	0	0	0
ACGAM1PPpp	0	0	0	0	0	0	0	0	0	0	0	0	0	0	0	0	0	0	0	0	0	0	0	0	0	0	0	0	0	0	0
3OAS100	4e-10	4e-10	4e-10	4e-10	4e-10	4e-10	4e-10	4e-10	4e-10	4e-10	4e-10	4e-10	4e-10	4e-10	4e-10	4e-10	4e-10	4e-10	4e-10	4e-10	4e-10	4e-10	4e-10	4e-10	4e-10	4e-10	4e-10	4e-10	4e-10	4e-10	4e-10
ACGAM1Ptex_f	0	0	0	0	0	0	0	0	0	0	0	0	0	0	0	0	0	0	0	0	0	0	0	0	0	0	0	0	0	0	0
ACGAMK	9e-10	9e-10	9e-10	9e-10	9e-10	9e-10	9e-10	9e-10	9e-10	9e-10	9e-10	9e-10	9e-10	9e-10	9e-10	1.3e-09	9e-10	9e-10	9e-10	9e-10	9e-10	9e-10	9e-10	9e-10	1.3e-09	9e-10	9e-10	9e-10	9e-10	9e-10	9e-10
ACGAMT	0	0	0	0	0	0	0	0	0	0	0	0	0	0	0	0	0	0	0	0	0	0	0	0	0	0	0	0	0	0	4e-10
3OAS120	3e-10	3e-10	3e-10	2e-10	3e-10	3e-10	3e-10	3e-10	3e-10	2e-10	3e-10	3e-10	3e-10	3e-10	3e-10	2e-10	3e-10	3e-10	2e-10	3e-10	3e-10	3e-10	3e-10	3e-10	3e-10	3e-10	3e-10	3e-10	3e-10	3e-10	3e-10
3OAS121	2e-10	2e-10	2e-10	2e-10	2e-10	2e-10	2e-10	2e-10	2e-10	2e-10	2e-10	2e-10	2e-10	2e-10	2e-10	2e-10	2e-10	2e-10	2e-10	2e-10	2e-10	2e-10	2e-10	2e-10	2e-10	2e-10	2e-10	2e-10	2e-10	2e-10	2e-10
3OAS140	0.00856064	0.00933888	0.0155648	0.016343	0.016343	0.0171213	0.0202342	0.0202342	0.0233472	0.0241254	0.0241254	0.0272384	0.0280166	0.0311296	0.0311296	0.0319078	0.0326861	0.0342426	0.035799	0.035799	0.0365773	0.0365773	0.0381338	0.038912	0.0396902	0.0428032	0.0428032	0.0451379	0.0490291	0.0505856	0.0513638
ACGAptspp	0	0	0	0	0	0	0	0	0	0	0	0	0	0	0	0	0	0	0	0	0	0	0	0	0	0	0	0	0	0	0
EX_g3pg_e	0	0	0	0	0	0	0	0	0	0	0	0	0	0	0	0	0	0	0	0	0	0	0	0	0	0	0	0	0	0	0
ACGAtex_f	0	0	0	0	0	0	0	0	0	0	0	0	0	0	0	0	0	0	0	0	0	0	0	0	0	0	0	0	0	0	0
ACGK	0.0325371	0.035495	0.0591584	0.0621163	0.0621163	0.0650742	0.0769059	0.0769059	0.0887376	0.0916955	0.0916955	0.103527	0.106485	0.118317	0.118317	0.121275	0.124233	0.130148	0.136064	0.136064	0.139022	0.139022	0.144938	0.147896	0.150854	0.162686	0.162686	0.171559	0.186349	0.192265	0.195223
ACGS	0.0325371	0.035495	0.0591584	0.0621163	0.0621163	0.0650742	0.0769059	0.0769059	0.0887376	0.0916955	0.0916955	0.103527	0.106485	0.118317	0.118317	0.121275	0.124233	0.130148	0.136064	0.136064	0.139022	0.139022	0.144938	0.147896	0.150854	0.162686	0.162686	0.171559	0.186349	0.192265	0.195223
3OAS141	2e-10	2e-10	2e-10	2e-10	2e-10	2e-10	2e-10	2e-10	2e-10	2e-10	2e-10	2e-10	2e-10	2e-10	2e-10	2e-10	2e-10	2e-10	2e-10	2e-10	2e-10	2e-10	2e-10	2e-10	2e-10	2e-10	2e-10	2e-10	2e-10	2e-10	2e-10
3OAS160	2e-10	2e-10	2e-10	2e-10	2e-10	2e-10	2e-10	2e-10	2e-10	2e-10	2e-10	2e-10	2e-10	2e-10	2e-10	2e-10	2e-10	2e-10	2e-10	2e-10	2e-10	2e-10	2e-10	2e-10	2e-10	2e-10	2e-10	2e-10	2e-10	2e-10	2e-10
3OAS161	2e-10	2e-10	2e-10	2e-10	2e-10	2e-10	2e-10	2e-10	2e-10	2e-10	2e-10	2e-10	2e-10	2e-10	2e-10	2e-10	2e-10	2e-10	2e-10	2e-10	2e-10	2e-10	2e-10	2e-10	2e-10	2e-10	2e-10	2e-10	2e-10	2e-10	2e-10
ACHBS	0.0319582	0.0348635	0.0581058	0.0610111	0.0610111	0.0639164	0.0755375	0.0755375	0.0871587	0.090064	0.090064	0.101685	0.10459	0.116212	0.116212	0.119117	0.122022	0.127833	0.133643	0.133643	0.136549	0.136549	0.142359	0.145264	0.14817	0.159791	0.159791	0.168507	0.183033	0.188844	0.191749
EX_g3pi_e	0	0	0	0	0	0	0	0	0	0	0	0	0	0	0	0	0	0	0	0	0	0	0	0	0	0	0	0	0	0	0
3OAS180	2e-10	2e-10	2e-10	2e-10	2e-10	2e-10	2e-10	2e-10	2e-10	2e-10	2e-10	2e-10	2e-10	2e-10	2e-10	2e-10	2e-10	2e-10	2e-10	2e-10	2e-10	2e-10	2e-10	2e-10	2e-10	2e-10	2e-10	2e-10	2e-10	2e-10	2e-10
ACKr_f	0	0	0	0	0	0	0	0	12.2032	0	0	0	0	0	0	0	0	0	0	0	0	0	0	0	0	0	0	0	0	0	0
EX_g3ps_e	0	0	0	0	0	0	0	0	0	0	0	0	0	0	0	0	0	0	0	0	0	0	0	0	0	0	0	0	0	0	0
ACLS	0.0961696	0.104912	0.174854	0.183596	0.183596	0.192339	0.22731	0.22731	0.262281	0.271023	0.271023	0.305994	0.314737	0.349708	0.349708	0.35845	0.367193	0.384678	0.402164	0.402164	0.410906	0.410906	0.428392	0.437134	0.445877	0.480848	0.480848	0.507076	0.550789	0.568275	0.577018
ACM6PH	9e-10	9e-10	9e-10	9e-10	9e-10	9e-10	9e-10	9e-10	9e-10	9e-10	9e-10	9e-10	9e-10	9e-10	9e-10	1.3e-09	9e-10	9e-10	9e-10	9e-10	9e-10	9e-10	9e-10	9e-10	1.3e-09	9e-10	9e-10	9e-10	9e-10	9e-10	9e-10
ACMAMUT	0	0	0	0	0	0	0	0	0	0	0	0	0	0	0	0	0	0	0	0	0	0	0	0	0	0	0	0	0	0	4e-10
3OAS181	2e-10	2e-10	2e-10	2e-10	2e-10	2e-10	2e-10	2e-10	2e-10	2e-10	2e-10	2e-10	2e-10	2e-10	2e-10	2e-10	2e-10	2e-10	2e-10	2e-10	2e-10	2e-10	2e-10	2e-10	2e-10	2e-10	2e-10	2e-10	2e-10	2e-10	2e-10
EX_g6p_e	0	0	0	0	0	0	0	0	0	0	0	0	0	0	0	0	0	0	0	0	0	0	0	0	0	0	0	0	0	0	0
3OAS60	2e-10	2e-10	2e-10	2e-10	2e-10	2e-10	2e-10	2e-10	2e-10	2e-10	2e-10	2e-10	2e-10	2e-10	2e-10	2e-10	2e-10	2e-10	2e-10	2e-10	2e-10	2e-10	2e-10	2e-10	2e-10	2e-10	2e-10	2e-10	2e-10	2e-10	2e-10
ACMANAptspp	0	0	0	0	0	0	0	0	0	0	0	0	0	0	0	0	0	0	0	0	0	0	0	0	0	0	0	0	0	0	0
EX_gal_e_f	0	0	0	0	0	0	0	0	0	0	0	0	0	0	0	0	0	0	0	0	0	0	0	0	0	0	0	0	0	0	0
ACMANAtex_f	0	0	0	0	0	0	0	0	0	0	0	0	0	0	0	0	0	0	0	0	0	0	0	0	0	0	0	0	0	0	0
ACMUMptspp	0	0	0	0	0	0	0	0	0	0	0	0	0	0	0	0	0	0	0	0	0	0	0	0	0	0	0	0	0	0	0
3OAS80	2e-10	2e-10	2e-10	2e-10	2e-10	2e-10	2e-10	2e-10	2e-10	2e-10	2e-10	2e-10	2e-10	2e-10	2e-10	2e-10	2e-10	2e-10	2e-10	2e-10	2e-10	2e-10	2e-10	2e-10	2e-10	2e-10	2e-10	2e-10	2e-10	2e-10	2e-10
3OXCOAT	0	0	0	0	0	0	0	0	0	0	0	0	0	0	0	0	0	0	0	0	0	0	0	0	0	0	0	0	0	0	0
ACMUMtex	0	0	0	0	0	0	0	0	0	0	0	0	0	0	0	0	0	0	0	0	0	0	0	0	0	0	0	0	0	0	0
EX_gal_bD_e	0	0	0	0	0	0	0	0	0	0	0	0	0	0	0	0	0	0	0	0	0	0	0	0	0	0	0	0	0	0	0
ACNAMt2pp	0	0	0	0	0	0	0	0	0	0	0	0	0	0	0	0	0	0	0	0	0	0	0	0	0	0	0	0	0	0	0
3PEPTabcpp	0	0	0	0	0	0	0	0	0	0	0	0	0	0	0	0	0	0	0	0	0	0	0	0	0	0	0	0	0	0	0
3PEPTtex_f	0	0	0	0	0	0	0	0	0	0	0	0	0	0	0	0	0	0	0	0	0	0	0	0	0	0	0	0	0	0	0
3UMPtex_f	0	0	0	0	0	0	0	0	0	0	0	0	0	0	0	0	0	0	0	0	0	0	0	0	0	0	0	0	0	0	0
EX_gal1p_e	0	0	0	0	0	0	0	0	0	0	0	0	0	0	0	0	0	0	0	0	0	0	0	0	0	0	0	0	0	0	0
42A12BOOXpp	0	0	0	0	0	0	0	0	0	0	0	0	0	0	0	0	0	0	0	0	0	0	0	0	0	0	0	0	0	0	0
ACNAMtex_f	0	0	0	0	0	0	0	0	0	0	0	0	0	0	0	0	0	0	0	0	0	0	0	0	0	0	0	0	0	0	0
ACNML	0	0	0	0	0	0	0	0	0	0	0	0	0	0	0	0	0	0	0	0	0	0	0	0	0	0	0	0	0	0	0
ACOAD1f_f	0	0	0	0	0	0	0	0	0	0	0	0	0	0	0	0	0	0	0	0	0	0	0	0	0	0	0	0	0	0	0
4HOXPACDtex_f	0	0	0	0	0	0	0	0	0	0	0	0	0	0	0	0	0	0	0	0	0	0	0	0	0	0	0	0	0	0	0
4HTHRS	0	0	0	0	0	0	0	0	0	0	0	0	0	0	0	0	0	0	0	0	0	0	0	0	0	0	0	0	0	0	0
ACOAD2f_f	0	0	0	0	0	0	0	0	0	0	0	0	0	0	0	0	0	0	0	0	0	0	0	0	0	0	0	0	0	0	0
EX_galct__D_e	0	0	0	0	0	0	0	0	0	0	0	0	0	0	0	0	0	0	0	0	0	0	0	0	0	0	0	0	0	0	0
ACOAD3f_f	0	0	0	0	0	0	0	0	0	0	0	0	0	0	0	0	0	0	0	0	0	0	0	0	0	0	0	0	0	0	0
ACOAD4f_f	0	0	0	0	0	0	0	0	0	0	0	0	0	0	0	0	0	0	0	0	0	0	0	0	0	0	0	0	0	0	0
4PCP	3e-10	2e-10	2e-10	5e-10	0	0	0	2e-10	3e-10	0	3e-10	3e-10	5e-10	3e-10	2e-10	9e-10	2e-10	2e-10	5e-10	2e-10	2e-10	0	3e-10	2e-10	0	2e-10	3e-10	2e-10	2e-10	3e-10	2e-10
4PCPpp	0	0	0	0	0	0	0	0	0	0	0	0	0	0	0	0	0	0	0	0	0	0	0	0	0	0	0	0	0	0	0
ACOAD5f_f	0	0	0	0	0	0	0	0	0	0	0	0	0	0	0	0	0	0	0	0	0	0	0	0	0	0	0	0	0	0	0
4PEPTabcpp	0	0	0	0	0	0	0	0	0	0	0	0	0	0	0	0	0	0	0	0	0	0	0	0	0	0	0	0	0	0	0
EX_galctn__D_e	0	0	0	0	0	0	0	0	0	0	0	0	0	0	0	0	0	0	0	0	0	0	0	0	0	0	0	0	0	0	0
4PEPTtex_f	0	0	0	0	0	0	0	0	0	0	0	0	0	0	0	0	0	0	0	0	0	0	0	0	0	0	0	0	0	0	0
5DGLCNR_f	0	0	0	0	0	0	0	0	0	0	0	0	0	0	0	0	0	0	0	0	0	0	0	0	0	0	0	0	0	0	0
ACOAD6f_f	0	0	0	0	0	0	0	0	0	0	0	0	0	0	0	0	0	0	0	0	0	0	0	0	0	0	0	0	0	0	0
ACOAD7f_f	0	0	0	0	0	0	0	0	0	0	0	0	0	0	0	0	0	0	0	0	0	0	0	0	0	0	0	0	0	0	0
ACOAD8f_f	2e-10	2e-10	2e-10	2e-10	2e-10	2e-10	2e-10	2e-10	2e-10	2e-10	2e-10	2e-10	2e-10	2e-10	2e-10	2e-10	2e-10	2e-10	2e-10	2e-10	2e-10	2e-10	2e-10	2e-10	2e-10	2e-10	2e-10	2e-10	2e-10	2e-10	2e-10
ACOATA_f	0	0	0	0	0	0	0	0	0	0	0	0	0	0	0	0	0	0	0	0	0	0	0	0	0	0	0	0	0	0	0
5DGLCNt2rpp_f	0	0	0	0	0	0	0	0	0	0	0	0	0	0	0	0	0	0	0	0	0	0	0	0	0	0	0	0	0	0	0
5DGLCNtex_f	0	0	0	0	0	0	0	0	0	0	0	0	0	0	0	0	0	0	0	0	0	0	0	0	0	0	0	0	0	0	0
ACODA	0.0325371	0.035495	0.0591584	0.0621163	0.0621163	0.0650742	0.0769059	0.0769059	0.0887376	0.0916955	0.0916955	0.103527	0.106485	0.118317	0.118317	0.121275	0.124233	0.130148	0.136064	0.136064	0.139022	0.139022	0.144938	0.147896	0.150854	0.162686	0.162686	0.171559	0.186349	0.192265	0.195223
EX_galctn__L_e	0	0	0	0	0	0	0	0	0	0	0	0	0	0	0	0	0	0	0	0	0	0	0	0	0	0	0	0	0	0	0
ACOLIPAabctex	0	0	0	0	0	0	0	0	0	0	0	0	0	0	0	0	0	0	0	0	0	0	0	0	0	0	0	0	0	0	0
ACONIs_f	0	0	0	0	0	0	0	0	0	0	0	0	0	0	0	0	0	0	0	0	0	0	0	0	0	0	0	0	0	0	0
EX_galt_e	0	0	0	0	0	0	0	0	0	0	0	0	0	0	0	0	0	0	0	0	0	0	0	0	0	0	0	0	0	0	0
ACONMT	0	0	0	0	0	0	0	0	0	0	0	0	0	0	0	0	0	0	0	0	0	0	0	0	0	0	0	0	0	0	0
ACONTa_f	0.788427	0.831465	1.17578	1.21881	1.21881	1.26185	1.43401	1.50403	7.83618	1.6492	1.6492	1.82136	1.8644	2.03655	5.4203	2.07959	3.39485	2.69596	2.29478	2.29044	1.56437	2.33782	2.4239	2.46694	2.50998	2.68213	2.85595	2.81125	3.02644	3.11252	3.15556
ACONTb_f	0.788427	0.831465	1.17578	1.21881	1.21881	1.26185	1.43401	1.50403	7.83618	1.6492	1.6492	1.82136	1.8644	2.03655	5.4203	2.07959	3.39485	2.69596	2.29478	2.29044	1.56437	2.33782	2.4239	2.46694	2.50998	2.68213	2.85595	2.81125	3.02644	3.11252	3.15556
ACOTA_f	0	0	0	0	0	0	0	0	0	0	0	0	0	0	0	0	0	0	0	0	0	0	0	0	0	0	0	0	0	0	0
ACPPAT120	0	2e-10	0	0	0	0	0	0	0	0	0	0	0	0	0	0	0	0	0	0	0	0	0	0	0	0	0	0	0	0	0
AGM4PCPpp	0	0	0	0	0	0	0	0	0	0	0	0	0	0	0	0	0	0	0	0	0	0	0	0	0	0	0	0	0	0	0
AGM4PH	0	3e-10	3e-10	0	3e-10	0	0	2e-10	4e-10	0	0	2e-10	0	5e-10	2e-10	0	3e-10	3e-10	0	3e-10	2e-10	2e-10	0	3e-10	0	2e-10	0	3e-10	3e-10	4e-10	3e-10
AGM4Pt2pp	6e-10	5e-10	5e-10	6e-10	6e-10	8e-10	6e-10	5e-10	6e-10	5e-10	6e-10	5e-10	6e-10	6e-10	5e-10	1e-09	5e-10	5e-10	6e-10	5e-10	5e-10	5e-10	6e-10	5e-10	1e-09	5e-10	5e-10	5e-10	5e-10	5e-10	5e-10
AGMH	7e-10	5e-10	5e-10	6e-10	5e-10	7e-10	7e-10	6e-10	2e-10	7e-10	7e-10	6e-10	9e-10	3e-10	6e-10	1.3e-09	5e-10	5e-10	6e-10	5e-10	6e-10	6e-10	7e-10	5e-10	1.1e-09	6e-10	7e-10	5e-10	4e-10	4e-10	5e-10
ACPPAT140	0	2e-10	0	0	0	0	0	0	0	0	0	0	0	0	0	0	0	0	0	0	0	0	0	0	0	0	0	0	0	0	0
EX_galur_e	0	0	0	0	0	0	0	0	0	0	0	0	0	0	0	0	0	0	0	0	0	0	0	0	0	0	0	0	0	0	0
ACPPAT141	0	2e-10	0	0	0	0	0	0	0	0	0	0	0	0	0	0	0	0	0	0	0	0	0	0	0	0	0	0	0	0	0
ACPPAT160	0	2e-10	0	0	0	0	0	0	0	0	0	0	0	0	0	0	0	0	0	0	0	0	0	0	0	0	0	0	0	0	0
AGMHE	5e-10	1.3e-09	1.3e-09	5e-10	4e-10	4e-10	5e-10	1.3e-09	1.3e-09	5e-10	4e-10	1.3e-09	5e-10	4e-10	1.3e-09	5e-10	1.3e-09	1.3e-09	4e-10	1.3e-09	1.3e-09	1.3e-09	4e-10	1.3e-09	4e-10	1.3e-09	1.3e-09	1.3e-09	1.3e-09	1.3e-09	1.2e-09
AGMT	0	0	0	0	0	0	0	0	0	0	0	0	0	0	0	0	0	0	0	0	0	0	0	0	0	0	0	0	0	0	0
ACPPAT161	0	2e-10	0	0	0	0	0	0	0	0	0	0	0	0	0	0	0	0	0	0	0	0	0	0	0	0	0	0	0	0	0
AGMt2pp	0	2e-10	2e-10	0	0	0	0	2e-10	0	0	0	2e-10	0	0	2e-10	0	2e-10	2e-10	0	2e-10	2e-10	2e-10	0	2e-10	0	2e-10	2e-10	2e-10	2e-10	2e-10	2e-10
EX_gam_e_f	0	0	0	0	0	0	0	0	0	0	0	0	0	0	0	0	0	0	0	0	0	0	0	0	0	0	0	0	0	0	0
AGMtex_f	0	0	0	0	0	0	0	0	0	0	0	0	0	0	0	0	0	0	0	0	0	0	0	0	0	0	0	0	0	0	0
ACPPAT180	0	2e-10	0	0	0	0	0	0	0	0	0	0	0	0	0	0	0	0	0	0	0	0	0	0	0	0	0	0	0	0	0
ACPPAT181	0	2e-10	0	0	0	0	0	0	0	0	0	0	0	0	0	0	0	0	0	0	0	0	0	0	0	0	0	0	0	0	0
ACPS1	0	0	0	0	0	0	0	0	0	0	0	0	0	0	0	0	0	0	0	0	0	0	0	0	0	0	0	0	0	0	0
AGPAT120	3e-10	3e-10	3e-10	0	3e-10	0	0	3e-10	3e-10	4e-10	3e-10	3e-10	0	3e-10	3e-10	0	3e-10	3e-10	0	3e-10	3e-10	3e-10	3e-10	3e-10	0	3e-10	3e-10	3e-10	3e-10	3e-10	3e-10
AGPAT140	3e-10	3e-10	3e-10	0	3e-10	0	0	3e-10	3e-10	4e-10	3e-10	3e-10	0	3e-10	3e-10	0	3e-10	3e-10	0	3e-10	3e-10	3e-10	3e-10	3e-10	0	3e-10	3e-10	3e-10	3e-10	3e-10	3e-10
EX_gam6p_e	0	0	0	0	0	0	0	0	0	0	0	0	0	0	0	0	0	0	0	0	0	0	0	0	0	0	0	0	0	0	0
ACS	0	0	0	0	0	0	0	0	0	0	0	0	0	0	0	0	0	0	0	0	0	0	0	0	0	0	0	0	0	0	0
ACSERtex_f	0	0	0	0	0	0	0	0	0	0	0	0	0	0	0	0	0	0	0	0	0	0	0	0	0	0	0	0	0	0	0
AGPAT141	3e-10	3e-10	3e-10	0	3e-10	0	0	3e-10	3e-10	4e-10	3e-10	3e-10	0	3e-10	3e-10	0	3e-10	3e-10	0	3e-10	3e-10	3e-10	3e-10	3e-10	0	3e-10	3e-10	3e-10	3e-10	3e-10	3e-10
EX_gbbtn_e	0	0	0	0	0	0	0	0	0	0	0	0	0	0	0	0	0	0	0	0	0	0	0	0	0	0	0	0	0	0	0
ACSERtpp	0	0	0	0	0	0	0	0	0	0	0	0	0	0	0	0	0	0	0	0	0	0	0	0	0	0	0	0	0	0	0
AGPAT160	0.00701954	0.00765768	0.0127628	0.0134009	0.0134009	0.0140391	0.0165916	0.0165916	0.0191442	0.0197823	0.0197823	0.0223349	0.022973	0.0255256	0.0255256	0.0261637	0.0268019	0.0280782	0.0293544	0.0293544	0.0299926	0.0299926	0.0312689	0.031907	0.0325451	0.0350977	0.0350977	0.0370121	0.0402028	0.0414791	0.0421172
EX_gdp_e	0	0	0	0	0	0	0	0	0	0	0	0	0	0	0	0	0	0	0	0	0	0	0	0	0	0	0	0	0	0	0
AGPAT161	0.00827354	0.00902568	0.0150428	0.0157949	0.0157949	0.0165471	0.0195556	0.0195556	0.0225642	0.0233163	0.0233163	0.0263249	0.027077	0.0300856	0.0300856	0.0308377	0.0315899	0.0330942	0.0345984	0.0345984	0.0353506	0.0353506	0.0368549	0.037607	0.0383591	0.0413677	0.0413677	0.0436241	0.0473848	0.0488891	0.0496412
AGPAT180	3e-10	3e-10	3e-10	0	3e-10	0	0	3e-10	3e-10	4e-10	3e-10	3e-10	0	3e-10	3e-10	0	3e-10	3e-10	0	3e-10	3e-10	3e-10	3e-10	3e-10	0	3e-10	3e-10	3e-10	3e-10	3e-10	3e-10
AGPAT181	3e-10	3e-10	3e-10	0	3e-10	0	0	3e-10	3e-10	4e-10	3e-10	3e-10	0	3e-10	3e-10	0	3e-10	3e-10	0	3e-10	3e-10	3e-10	3e-10	3e-10	0	3e-10	3e-10	3e-10	3e-10	3e-10	3e-10
AGPR_f	0	0	0	0	0	0	0	0	0	0	0	0	0	0	0	0	0	0	0	0	0	0	0	0	0	0	0	0	0	0	0
ACt2rpp_f	0	0	0	0	0	0	0	0	12.0269	0	0	0	0	0	0	0	0	0	0	0	0	0	0	0	0	0	0	0	0	0	0
ACt4pp	0	0	0	0	0.00109305	0	0	0	0.0015615	0	0.00161355	0.00182175	0	0	0	0.00213405	0	0	0.0023943	0	0	0	0	0	0.00265455	0	0	0	0	0	0
ACtex_f	0	0	0	0	0	0	0	0	12.0285	0	0	0	0	0	0	0	0	0	0	0	0	0	0	0	0	0	0	0	0	0	0
ADA	0	0	0	0	0	0	0	0	0	0	0	0	0	0	0	0	0	0	0	0	0	0	0	0	0	0	0	0	0	0	0
ADCL	7.359e-05	8.028e-05	0.0001338	0.00014049	0.00014049	0.00014718	0.00017394	0.00017394	0.0002007	0.00020739	0.00020739	0.00023415	0.00024084	0.0002676	0.0002676	0.00027429	0.00028098	0.00029436	0.00030774	0.00030774	0.00031443	0.00031443	0.00032781	0.0003345	0.00034119	0.00036795	0.00036795	0.00038802	0.00042147	0.00043485	0.00044154
AGt3	0	0	0	0	0	0	0	0	0	0	0	0	0	0	0	0	0	0	0	0	0	0	0	0	0	0	0	0	0	0	0
AHCYSNS	4.92801e-05	5.37601e-05	8.96001e-05	9.408e-05	9.40801e-05	9.856e-05	0.00011648	0.00011648	0.0001344	0.00013888	0.00013888	0.0001568	0.00016128	0.0001792	0.0001792	0.00018368	0.00018816	0.00019712	0.00020608	0.00020608	0.00021056	0.00021056	0.00021952	0.000224	0.00022848	0.0002464	0.0002464	0.00025984	0.00028224	0.0002912	0.00029568
ADCS	7.359e-05	8.028e-05	0.0001338	0.00014049	0.00014049	0.00014718	0.00017394	0.00017394	0.0002007	0.00020739	0.00020739	0.00023415	0.00024084	0.0002676	0.0002676	0.00027429	0.00028098	0.00029436	0.00030774	0.00030774	0.00031443	0.00031443	0.00032781	0.0003345	0.00034119	0.00036795	0.00036795	0.00038802	0.00042147	0.00043485	0.00044154
AICART_f	0.0597028	0.0651304	0.108551	0.113978	0.113978	0.119406	0.141116	0.141116	0.162826	0.168253	0.168253	0.189964	0.195391	0.217101	0.217101	0.222529	0.227956	0.238811	0.249666	0.249666	0.255094	0.255094	0.265949	0.271377	0.276804	0.298514	0.298514	0.314797	0.341934	0.352789	0.358217
AMALT3	0	0	0	0	0	0	0	0	0	0	0	0	0	0	0	0	0	0	0	0	0	0	0	0	0	0	0	0	0	0	0
AIRC2	0.0492817	0.0537618	0.089603	0.0940831	0.0940832	0.0985633	0.116484	0.116484	0.134405	0.138885	0.138885	0.156805	0.161285	0.179206	0.179206	0.183686	0.188166	0.197127	0.206087	0.206087	0.210567	0.210567	0.219527	0.224008	0.228488	0.246408	0.246408	0.259849	0.282249	0.29121	0.29569
AIRC3_f	0	0	0	0	0	0	0	0	0	0	0	0	0	0	0	0	0	0	0	0	0	0	0	0	0	0	0	0	0	0	0
AKGDH	0.670155	0.702442	0.960737	0.993024	0.993024	1.02531	1.15446	1.22448	5.15596	1.31589	1.31589	1.44504	1.47733	1.60647	3.80648	1.63876	2.94327	2.22287	1.8002	1.79585	1.05903	1.83248	1.89706	1.92934	1.96163	2.09078	2.2646	2.18764	2.34907	2.41365	2.44593
AKGt2rpp_f	0	0	0	0	0	0	0	0	0	0	0	0	0	0	0	0	0	0	0	0	0	0	0	0	0	0	0	0	0	0	0
AKGtex_f	0	0	0	0	0	0	0	0	0	0	0	0	0	0	0	0	0	0	0	0	0	0	0	0	0	0	0	0	0	0	0
ALAALAD	0	0	0	0	0	0	0	0	0	0	0	0	0	0	0	0	0	0	0	0	0	0	0	0	0	0	0	0	0	0	0
ALAALAabcpp	0	0	0	0	0	0	0	0	0	0	0	0	0	0	0	2e-10	0	0	0	0	0	0	0	0	2e-10	0	0	0	0	0	0
ADD	0	0	0	0	0	0	0	0	0	0	0	0	0	0	0	0	0	0	0	0	0	0	0	0	0	0	0	0	0	0	0
ADEt2rpp_f	0	0	0	0	0	0	0	0	0	0	0	0	0	0	0	0	0	0	0	0	0	0	0	0	0	0	0	0	0	0	0
ADEtex_f	0	0	0	0	0	0	0	0	0	0	0	0	0	0	0	0	0	0	0	0	0	0	0	0	0	0	0	0	0	0	0
ADK1_f	0.288746	0.314996	0.524993	0.551242	0.551242	0.577492	0.68249	0.68249	0.787489	0.813739	0.813739	0.918737	0.944987	1.04999	3.00979	1.07623	1.10248	1.15498	1.20748	1.20748	1.23373	1.23373	1.28623	1.31248	1.33873	1.44373	1.44373	1.52248	1.65373	1.70623	1.73248
ADK3_f	0	0	0	0	0	0	0	0	0	0	0	0	0	0	0	0	0	0	0	0	0	0	0	0	0	0	0	0	0	0	0
ADK4_f	0	0	0	0	0	0	0	0	0	0	0	0	0	0	0	0	0	0	0	0	0	0	0	0	0	0	0	0	0	0	0
ADMDC	0	0	0	0	0	0	0	0	0	0	0	0	0	0	0	0	0	0	0	0	0	0	0	0	0	0	0	0	0	0	0
ADNCYC	0	0	0	0	0	0	0	0	0	0	0	0	0	0	0	0	0	0	0	0	0	0	0	0	0	0	0	0	0	0	0
ADNK1	7.40301e-05	8.07604e-05	0.0001346	0.00014133	0.00014133	0.00014806	0.00017498	0.00017498	0.0002019	0.00020863	0.00020863	0.00023555	0.00024228	0.0002692	0.0002692	0.00027593	0.00028266	0.00029612	0.00030958	0.00030958	0.00031631	0.00031631	0.00032977	0.0003365	0.00034323	0.00037015	0.00037015	0.00039034	0.00042399	0.00043745	0.00044418
ALAALAr_f	0.00305668	0.00333456	0.0055576	0.00583548	0.00583548	0.00611336	0.00722488	0.00722488	0.0083364	0.00861428	0.00861428	0.0097258	0.0100037	0.0111152	0.0111152	0.0113931	0.011671	0.0122267	0.0127825	0.0127825	0.0130604	0.0130604	0.0136161	0.013894	0.0141719	0.0152834	0.0152834	0.016117	0.0175064	0.0180622	0.0183401
ALAALAtex_f	0	0	0	0	0	0	0	0	0	0	0	0	0	0	0	0	0	0	0	0	0	0	0	0	0	0	0	0	0	0	0
ALAGLUE_f	0	0	0	0	0	0	0	0	0	0	0	0	0	0	0	0	0	0	0	0	0	0	0	0	0	0	0	0	0	0	0
ALAR_f	0.00458502	0.00500184	0.0083364	0.00875322	0.00875322	0.00917004	0.0108373	0.0108373	0.0125046	0.0129214	0.0129214	0.0145887	0.0150055	0.0166728	0.0166728	0.0170896	0.0175064	0.0183401	0.0191737	0.0191737	0.0195905	0.0195905	0.0204242	0.020841	0.0212578	0.0229251	0.0229251	0.0241756	0.0262597	0.0270933	0.0275101
ADNUC	0	0	0	0	0	0	0	0	0	0	0	0	0	0	0	0	0	0	0	0	0	0	0	0	0	0	0	0	0	0	0
ADNt2pp_copy1	0	0	0	0	0	0	0	0	0	0	0	0	0	0	0	0	0	0	0	0	0	0	0	0	0	0	0	0	0	0	0
ADNt2pp_copy2_f	0	0	0	0	0	0	0	0	0	0	0	0	0	0	0	0	0	0	0	0	0	0	0	0	0	0	0	0	0	0	0
ADNtex_f	0	0	0	0	0	0	0	0	0	0	0	0	0	0	0	0	0	0	0	0	0	0	0	0	0	0	0	0	0	0	0
ADOCBIK	0	0	0	0	0	0	0	0	0	0	0	0	0	0	0	0	0	0	0	0	0	0	0	0	0	0	0	0	0	0	0
ADOCBLS	0	0	0	0	0	0	0	0	0	0	0	0	0	0	0	0	0	0	0	0	0	0	0	0	0	0	0	0	0	0	0
ALATA_D2	0	0	0	0	0	0	0	0	0	0	0	0	0	0	0	0	0	0	0	0	0	0	0	0	0	0	0	0	0	0	0
ALATA_L_f	0	0	0	0	0	0	0	0	0	0	0	0	0	0	0	0	0	0	0	0	0	0	0	0	0	0	0	0	0	0	0
ALATA_L2	0	0	0	0	0	0	0	0	0	0	0	0	0	0	0	0	0	0	0	0	0	0	0	0	0	0	0	0	0	0	0
ALATRS	0	0	0	0	0	0	0	0	0	0	0	0	0	0	0	0	0	0	0	0	0	0	0	0	0	0	0	0	0	0	0
ALAabcpp	0	0	0	0	0	0	0	0	0	0	0	0	0	0	0	0	0	0	0	0	0	0	0	0	0	0	0	0	0	0	0
ALAt2pp_copy1	0	0	0	0	0	0	0	0	0	0	0	0	0	0	0	0	0	0	0	0	0	0	0	0	0	0	0	0	0	0	0
ADOCBLabcpp	0	0	0	0	0	0	0	0	0	0	0	0	0	0	0	0	0	0	0	0	0	0	0	0	0	0	0	0	0	0	0
ADOCBLtonex	0	0	0	0	0	0	0	0	0	0	0	0	0	0	0	0	0	0	0	0	0	0	0	0	0	0	0	0	0	0	0
ALAt2pp_copy2_f	0	0	0	0	0	0	0	0	0	0	0	0	0	0	0	0	0	0	0	0	0	0	0	0	0	0	0	0	0	0	0
AMALT4	0	0	0	0	0	0	0	0	0	0	0	0	0	0	0	0	0	0	0	0	0	0	0	0	0	0	0	0	0	0	0
ALAt4pp	0	0	0	0	0	0	0	0	0	0	0	0	0	0	0.002082	0	0	0	0	0	0	0	0	0	0	0	0	0	0.00327915	0	0
ALAtex_f	0	0	0	0	0	0	0	0	0	0	0	0	0	0	0	0	0	0	0	0	0	0	0	0	0	0	0	0	0	0	0
ALCD19_f	0	0	0	0	0	0	0	0	0	0	0	0	0	0	0	0	0	0	0	0	0	0	0	0	0	0	0	0	0	0	0
ALCD2x_f	0	0	0	0	0	0	0	0	0	0	0	0	0	0	0	0	0	0	0	0	0	0	0	0	0	0	0	0	0	0	0
ADPRDP	0	0	0	0	0	0	0	0	0	0	0	0	0	0	0	0	0	0	0	0	0	0	0	0	0	0	0	0	0	0	0
ADPT	0	0	0	0	0	0	0	0	0	0	0	0	0	0	0	0	0	0	0	0	0	0	0	0	0	0	0	0	0	0	0
ADSK	0.0272659	0.0297446	0.0495744	0.0520531	0.0520531	0.0545318	0.0644467	0.0644467	0.0743616	0.0768403	0.0768403	0.0867552	0.0892339	0.0991488	0.0991488	0.101628	0.104106	0.109064	0.114021	0.114021	0.1165	0.1165	0.121457	0.123936	0.126415	0.13633	0.13633	0.143766	0.156159	0.161117	0.163596
ADSL1r_f	0.0328941	0.0358844	0.0598074	0.0627978	0.0627978	0.0657881	0.0777496	0.0777496	0.0897111	0.0927015	0.0927015	0.104663	0.107653	0.119615	0.119615	0.122605	0.125596	0.131576	0.137557	0.137557	0.140547	0.140547	0.146528	0.149519	0.152509	0.16447	0.16447	0.173441	0.188393	0.194374	0.197364
ADSL2r_f	0.0492817	0.0537618	0.089603	0.0940832	0.0940832	0.0985633	0.116484	0.116484	0.134405	0.138885	0.138885	0.156805	0.161285	0.179206	0.179206	0.183686	0.188166	0.197127	0.206087	0.206087	0.210567	0.210567	0.219527	0.224008	0.228488	0.246408	0.246408	0.259849	0.282249	0.29121	0.29569
ADSS	0.0328941	0.0358844	0.0598074	0.0627978	0.0627978	0.0657881	0.0777496	0.0777496	0.0897111	0.0927015	0.0927015	0.104663	0.107653	0.119615	0.119615	0.122605	0.125596	0.131576	0.137557	0.137557	0.140547	0.140547	0.146528	0.149519	0.152509	0.16447	0.16447	0.173441	0.188393	0.194374	0.197364
AGDC	1.8e-09	1.8e-09	1.8e-09	1.8e-09	1.8e-09	1.8e-09	1.8e-09	1.8e-09	1.8e-09	1.8e-09	1.8e-09	1.8e-09	1.8e-09	1.8e-09	1.8e-09	2.6e-09	1.8e-09	1.8e-09	1.8e-09	1.8e-09	1.8e-09	1.8e-09	1.8e-09	1.8e-09	2.6e-09	1.8e-09	1.8e-09	1.8e-09	1.8e-09	1.8e-09	1.8e-09
ALDD19xr_f	0	0	0	0	0	0	0	0	0	0	0	0	0	0	0	0	0	0	0	0	0	0	0	0	0	0	0	0	0	0	0
ALDD2x	0	0	0	0	0	0	0	0	0	0	0	0	0	0	0	0	0	0	0	0	0	0	0	0	0	0	0	0	0	0	0
AMANAPEr_f	0	0	0	0	0	0	0	0	0	0	0	0	0	0	0	0	0	0	0	0	0	0	0	0	0	0	0	0	0	0	0
ALDD2y	0	0	0	0	0	0	0	0	0	0	0	0	0	0	0	0	0	0	0	0	0	0	0	0	0	0	0	0	0	0	0
ALDD3y	0	0	0	0	0	0	0	0	0	0	0	0	0	0	0	0	0	0	0	0	0	0	0	0	0	0	0	0	0	0	0
ALDD4	0	0	0	0	0	0	0	0	0	0	0	0	0	0	0	0	0	0	0	0	0	0	0	0	0	0	0	0	0	0	0
AGM3PA	3e-10	2e-10	2e-10	0	5e-10	7e-10	7e-10	3e-10	0	6e-10	3e-10	2e-10	3e-10	3e-10	3e-10	3e-10	2e-10	2e-10	0	2e-10	3e-10	4e-10	3e-10	2e-10	1.1e-09	3e-10	2e-10	2e-10	0	2e-10	2e-10
AGM3PApp	0	0	0	0	0	0	0	0	0	0	0	0	0	0	0	0	0	0	0	0	0	0	0	0	0	0	0	0	0	0	0
AGM3PH	0	0	0	3e-10	0	0	0	0	3e-10	0	0	0	0	0	0	0	0	0	3e-10	0	0	0	0	0	0	0	0	0	2e-10	0	0
AGM3Pt2pp	3e-10	2e-10	2e-10	3e-10	3e-10	0	3e-10	2e-10	3e-10	3e-10	3e-10	2e-10	3e-10	3e-10	2e-10	3e-10	2e-10	2e-10	3e-10	2e-10	2e-10	2e-10	3e-10	2e-10	3e-10	2e-10	2e-10	2e-10	2e-10	2e-10	2e-10
AGM4PA	4e-10	0	0	6e-10	0	0	0	0	0	0	4e-10	2e-10	6e-10	0	0	1e-09	0	0	6e-10	0	0	0	4e-10	0	0	0	3e-10	0	0	0	0
ALLK	0	0	0	0	0	0	0	0	0	0	0	0	0	0	0	0	0	0	0	0	0	0	0	0	0	0	0	0	0	0	0
ALLPI_f	0	0	0	0	0	0	0	0	0	0	0	0	0	0	0	0	0	0	0	0	0	0	0	0	0	0	0	0	0	0	0
ALLTAMH	0	0	0	0	0	0	0	0	0	0	0	0	0	0	0	0	0	0	0	0	0	0	0	0	0	0	0	0	0	0	0
ALLTN	0	0	0	0	0	0	0	0	0	0	0	0	0	0	0	0	0	0	0	0	0	0	0	0	0	0	0	0	0	0	0
ALLTNt2rpp_f	0	0	0	0	0	0	0	0	0	0	0	0	0	0	0	0	0	0	0	0	0	0	0	0	0	0	0	0	0	0	0
AGM4PApp	0	0	0	0	0	0	0	0	0	0	0	0	0	0	0	0	0	0	0	0	0	0	0	0	0	0	0	0	0	0	0
AGM4PCP	0	0	0	0	3e-10	7e-10	5e-10	2e-10	0	4e-10	0	0	0	0	2e-10	0	0	0	0	0	2e-10	3e-10	0	0	9e-10	2e-10	0	0	0	0	0
ALLTNtex_f	0	0	0	0	0	0	0	0	0	0	0	0	0	0	0	0	0	0	0	0	0	0	0	0	0	0	0	0	0	0	0
AMANK	0	0	0	0	0	0	0	0	0	0	0	0	0	0	0	0	0	0	0	0	0	0	0	0	0	0	0	0	0	0	0
ALLULPE_f	0	0	0	0	0	0	0	0	0	0	0	0	0	0	0	0	0	0	0	0	0	0	0	0	0	0	0	0	0	0	0
AMAOTr_f	2.2e-07	2.4e-07	4e-07	4.2e-07	4.2e-07	4.4e-07	5.2e-07	5.2e-07	6e-07	6.2e-07	6.2e-07	7e-07	7.2e-07	8e-07	8e-07	8.2e-07	8.4e-07	8.8e-07	9.2e-07	9.2e-07	9.4e-07	9.4e-07	9.8e-07	1e-06	1.02e-06	1.1e-06	1.1e-06	1.16e-06	1.26e-06	1.3e-06	1.32e-06
ALLabcpp	0	0	0	0	0	0	0	0	0	0	0	0	0	0	0	0	0	0	0	0	0	0	0	0	0	0	0	0	0	0	0
ALLtex_f	0	0	0	0	0	0	0	0	0	0	0	0	0	0	0	0	0	0	0	0	0	0	0	0	0	0	0	0	0	0	0
AMMQLT8	0	0	0	0	0	0	0	0	0	0	0	0	0	0	0	0	0	0	0	0	0	0	0	0	0	0	0	0	0	0	0
ALPATE160pp	0	0	0	0	0	0	0	0	0	0	0	0	0	0	0	0	0	0	0	0	0	0	0	0	0	0	0	0	0	0	0
ASCBptspp	0	0	0	0	0	0	0	0	0	0	0	0	0	0	0	0	0	0	0	0	0	0	0	0	0	0	0	0	0	0	0
ASCBtex_f	0	0	0	0	0	0	0	0	0	0	0	0	0	0	0	0	0	0	0	0	0	0	0	0	0	0	0	0	0	0	0
ALPATG160pp	0	0	0	0	0	0	0	0	0	0	0	0	0	0	0	0	0	0	0	0	0	0	0	0	0	0	0	0	0	0	0
AMPMS2	2.453e-05	2.676e-05	4.46e-05	4.683e-05	4.683e-05	4.906e-05	5.798e-05	5.798e-05	6.69e-05	6.913e-05	6.913e-05	7.805e-05	8.028e-05	8.92e-05	8.92e-05	9.143e-05	9.366e-05	9.812e-05	0.00010258	0.00010258	0.00010481	0.00010481	0.00010927	0.0001115	0.00011373	0.00012265	0.00012265	0.00012934	0.00014049	0.00014495	0.00014718
ALR2	0	0	0	0	0	0	0	0	0	0	0	0	0	0	0	0	0	0	0	0	0	0	0	0	0	0	0	0	0	0	0
ALR4x	0	0	0	0	0	0	0	0	0	0	0	0	0	0	0	0	0	0	0	0	0	0	0	0	0	0	0	0	0	0	0
ASNN	0	0	0	0	0	0	0	0	0	0	0	0	0	0	0	0	0	0	0	0	0	0	0	0	0	0	0	0	0	0	0
ASNNpp	0	0	0	0	0	0	0	0	0	0	0	0	0	0	0	0	0	0	0	0	0	0	0	0	0	0	0	0	0	0	0
AMPN	0	0	0	0	0	0	0	0	0	0	0	0	0	0	0	0	0	0	0	0	0	0	0	0	0	0	0	0	0	0	0
ASNS1	0	0	0	0	0	0	0	0	0	0	0	0	0	0	0	0	0	0	0	0	0	0	0	0	0	0	0	0	0	0	0
ALTRH	0	0	0	0	0	0	0	0	0	0	0	0	0	0	0	0	0	0	0	0	0	0	0	0	0	0	0	0	0	0	0
AM3PA	2e-10	3e-10	3e-10	3e-10	2e-10	0	0	2e-10	4e-10	0	2e-10	2e-10	0	2e-10	2e-10	0	3e-10	3e-10	3e-10	3e-10	2e-10	2e-10	2e-10	3e-10	0	2e-10	2e-10	3e-10	4e-10	2e-10	3e-10
ASNS2	0.026516	0.0289266	0.048211	0.0506215	0.0506215	0.0530321	0.0626743	0.0626743	0.0723165	0.0747271	0.0747271	0.0843692	0.0867798	0.096422	0.096422	0.0988325	0.101243	0.106064	0.110885	0.110885	0.113296	0.113296	0.118117	0.120527	0.122938	0.13258	0.13258	0.139812	0.151865	0.156686	0.159096
AMPTASECG	0	0	0	0	0	0	0	0	0	0	0	0	0	0	0	0	0	0	0	0	0	0	0	0	0	0	0	0	0	0	0
AM4PA	0	0	0	0	2e-10	0	0	0	3e-10	0	0	0	0	4e-10	0	0	0	0	0	0	0	0	0	0	0	0	0	0	0	3e-10	0
ASNTRS	0	0	0	0	0	0	0	0	0	0	0	0	0	0	0	0	0	0	0	0	0	0	0	0	0	0	0	0	0	0	0
AM4PCP	0	2e-10	2e-10	0	0	0	0	0	0	0	0	0	0	0	0	0	2e-10	2e-10	0	2e-10	0	0	0	2e-10	0	0	0	2e-10	2e-10	0	2e-10
AMALT1	0	0	0	0	0	0	0	0	0	0	0	0	0	0	0	0	0	0	0	0	0	0	0	0	0	0	0	0	0	0	0
ASNabcpp	0	0	0	0	0	0	0	0	0	0	0	0	0	0	0	0	0	0	0	0	0	0	0	0	0	0	0	0	0	0	0
ASNt2rpp_f	0	0	0	0	0	0	0	0	0	0	0	0	0	0	0	0	0	0	0	0	0	0	0	0	0	0	0	0	0	0	0
ASNtex_f	0	0	0	0	0	0	0	0	0	0	0	0	0	0	0	0	0	0	0	0	0	0	0	0	0	0	0	0	0	0	0
AMALT2	0	0	0	0	0	0	0	0	0	0	0	0	0	0	0	0	0	0	0	0	0	0	0	0	0	0	0	0	0	0	0
ASO3t8pp	0	0	0	0	0	0	0	0	0	0	0	0	0	0	0	0	0	0	0	0	0	0	0	0	0	0	0	0	0	0	0
AMPTASEPG	0	0	0	0	0	0	0	0	0	0	0	0	0	0	0	0	0	0	0	0	0	0	0	0	0	0	0	0	0	0	0
ASO3tex_f	0	0	0	0	0	0	0	0	0	0	0	0	0	0	0	0	0	0	0	0	0	0	0	0	0	0	0	0	0	0	0
ASP1DC	6.336e-05	6.912e-05	0.0001152	0.00012096	0.00012096	0.00012672	0.00014976	0.00014976	0.0001728	0.00017856	0.00017856	0.0002016	0.00020736	0.0002304	0.0002304	0.00023616	0.00024192	0.00025344	0.00026496	0.00026496	0.00027072	0.00027072	0.00028224	0.000288	0.00029376	0.0003168	0.0003168	0.00033408	0.00036288	0.0003744	0.00038016
AMPtex_f	0	0	0	0	0	0	0	0	0	0	0	0	0	0	0	0	0	0	0	0	0	0	0	0	0	0	0	0	0	0	0
ASPCT	0.0363875	0.0396954	0.066159	0.069467	0.069467	0.0727749	0.0860067	0.0860067	0.0992385	0.102546	0.102546	0.115778	0.119086	0.132318	0.132318	0.135626	0.138934	0.14555	0.152166	0.152166	0.155474	0.155474	0.16209	0.165398	0.168705	0.181937	0.181937	0.191861	0.208401	0.215017	0.218325
ANHGMtex_f	0	0	0	0	0	0	0	0	0	0	0	0	0	0	0	0	0	0	0	0	0	0	0	0	0	0	0	0	0	0	0
ASPK_f	0.117598	0.128289	0.213815	0.224506	0.224506	0.235197	0.27796	0.27796	0.320723	0.331414	0.331414	0.374177	0.384867	0.42763	0.42763	0.438321	0.449012	0.470393	0.491775	0.491775	0.502466	0.502466	0.523847	0.534538	0.545229	0.587992	0.587992	0.620064	0.673518	0.694899	0.70559
ASPO3	0	0	0	0	0	0	0	0	0	0	0	0	0	0	0	0	0	0	0	0	0	0	0	0	0	0	0	0	0	0	0
ANHMK	9e-10	9e-10	9e-10	9e-10	9e-10	9e-10	9e-10	9e-10	9e-10	9e-10	9e-10	9e-10	9e-10	9e-10	9e-10	1.3e-09	9e-10	9e-10	9e-10	9e-10	9e-10	9e-10	9e-10	9e-10	1.3e-09	9e-10	9e-10	9e-10	9e-10	9e-10	9e-10
ASPO4	0	0	0	0	0	0	0	0	0	0	0	0	0	0	0	0	0	0	0	0	0	0	0	0	0	0	0	0	0	0	0
ASPO5	0	0	0	0	0	0	0	0	0	0	0	0	0	0	0	0	0	0	0	0	0	0	0	0	0	0	0	0	0	0	0
ANPRT	0.00625273	0.00682116	0.0113686	0.011937	0.011937	0.0125055	0.0147792	0.0147792	0.0170529	0.0176213	0.0176213	0.019895	0.0204635	0.0227372	0.0227372	0.0233056	0.0238741	0.0250109	0.0261478	0.0261478	0.0267162	0.0267162	0.0278531	0.0284215	0.0289899	0.0312636	0.0312636	0.0329689	0.0358111	0.036948	0.0375164
ASPO6	0.00025058	0.00027336	0.0004556	0.00047838	0.00047838	0.00050116	0.00059228	0.00059228	0.0006834	0.00070618	0.00070618	0.0007973	0.00082008	0.0009112	0.0009112	0.00093398	0.00095676	0.00100232	0.00104788	0.00104788	0.00107066	0.00107066	0.00111622	0.001139	0.00116178	0.0012529	0.0012529	0.00132124	0.00143514	0.0014807	0.00150348
ANS	0.00625273	0.00682116	0.0113686	0.011937	0.011937	0.0125055	0.0147792	0.0147792	0.0170529	0.0176213	0.0176213	0.019895	0.0204635	0.0227372	0.0227372	0.0233056	0.0238741	0.0250109	0.0261478	0.0261478	0.0267162	0.0267162	0.0278531	0.0284215	0.0289899	0.0312636	0.0312636	0.0329689	0.0358111	0.036948	0.0375164
AOBUTDs	4e-10	4e-10	4e-10	3e-10	3e-10	3e-10	3e-10	4e-10	4e-10	3e-10	3e-10	4e-10	3e-10	3e-10	4e-10	3e-10	4e-10	3e-10	2e-10	4e-10	4e-10	3e-10	3e-10	4e-10	3e-10	4e-10	3e-10	4e-10	4e-10	3e-10	4e-10
AOXSr2	2.2e-07	2.4e-07	4e-07	4.2e-07	4.2e-07	4.4e-07	5.2e-07	5.2e-07	6e-07	6.2e-07	6.2e-07	7e-07	7.2e-07	8e-07	8e-07	8.2e-07	8.4e-07	8.8e-07	9.2e-07	9.2e-07	9.4e-07	9.4e-07	9.8e-07	1e-06	1.02e-06	1.1e-06	1.1e-06	1.16e-06	1.26e-06	1.3e-06	1.32e-06
ASPT	0	0	0	0	0	0	0	0	0	0	0	0	0	0	0	0	0	0	0	0	0	0	0	0	0	0	0	0	0	0	0
CAT	0	0	0	0	0	0	0	0	0	0	0	0	0	0	0	0	0	0	0	0	0	0	0	0	0	0	0	0	0	0	0
ASPTA_f	0	0	0	0	0	0	0	0	0	0	0	0	0	0	0	0	0	0	0	0	0	0	0	0	0	0	0	0	0	0	0
AP4AH	0	0	0	0	0	0	0	0	0	0	0	0	0	0	0	0	0	0	0	0	0	0	0	0	0	0	0	0	0	0	0
ASPTRS	0	0	0	0	0	0	0	0	0	0	0	0	0	0	0	0	0	0	0	0	0	0	0	0	0	0	0	0	0	0	0
CAt6pp_f	0	0	0	0	0	0	0	0	0	0	0	0	0	0	0	0	0	0	0	0	0	0	0	0	0	0	0	0	0	0	0
CBIAT_f	0	0	0	0	0	0	0	0	0	0	0	0	0	0	0	0	0	0	0	0	0	0	0	0	0	0	0	0	0	0	0
AP4AS	0	0	0	0	0	0	0	0	0	0	0	0	0	0	0	0	0	0	0	0	0	0	0	0	0	0	0	0	0	0	0
CBItonex	0	0	0	0	0	0	0	0	0	0	0	0	0	0	0	0	0	0	0	0	0	0	0	0	0	0	0	0	0	0	0
AP5AH	0	0	0	0	0	0	0	0	0	0	0	0	0	0	0	0	0	0	0	0	0	0	0	0	0	0	0	0	0	0	0
CBIuabcpp	0	0	0	0	0	0	0	0	0	0	0	0	0	0	0	0	0	0	0	0	0	0	0	0	0	0	0	0	0	0	0
ASPabcpp	0	0	0	0	0	0	0	0	0	0	0	0	0	0	0	0	0	0	0	0	0	0	0	0	0	0	0	0	0	0	0
ASPt2_2pp	0	0	0	0	0	0	0	0	0	0	0	0	0	0	0	0	0	0	0	0	0	0	0	0	0	0	0	0	0	0	0
ASPt2_3pp	0	0	0	0	0	0	0	0	0	0	0	0	0	0	0	0	0	0	0	0	0	0	0	0	0	0	0	0	0	0	0
ASPt2pp_copy1	0	0	0	0	0	0	0	0	0	0	0	0	0	0	0	0	0	0	0	0	0	0	0	0	0	0	0	0	0	0	0
CBL1abcpp	0	0	0	0	0	0	0	0	0	0	0	0	0	0	0	0	0	0	0	0	0	0	0	0	0	0	0	0	0	0	0
CBL1tonex	0	0	0	0	0	0	0	0	0	0	0	0	0	0	0	0	0	0	0	0	0	0	0	0	0	0	0	0	0	0	0
APCS	0	0	0	0	0	0	0	0	0	0	0	0	0	0	0	0	0	0	0	0	0	0	0	0	0	0	0	0	0	0	0
CBLAT_f	0	0	0	0	0	0	0	0	0	0	0	0	0	0	0	0	0	0	0	0	0	0	0	0	0	0	0	0	0	0	0
CBMD	0	0	0	0	0	0	0	0	0	0	0	0	0	0	0	0	0	0	0	0	0	0	0	0	0	0	0	0	0	0	0
CBMKr_f	0.0689246	0.0751904	0.125317	0.131583	0.131583	0.137849	0.162913	0.162913	0.187976	0.194242	0.194242	0.219305	0.225571	0.250635	0.250635	0.256901	0.263167	0.275698	0.28823	0.28823	0.294496	0.294496	0.307028	0.313294	0.319559	0.344623	0.344623	0.36342	0.39475	0.407282	0.413547
CBPS	0	0	0	0	0	0	0	0	0	0	0	0	0	0	0	0	0	0	0	0	0	0	0	0	0	0	0	0	0	0	0
ASPt2pp_copy2_f	0	0	0	0	0	0	0	0	0	0	0	0	0	0	0	0	0	0	0	0	0	0	0	0	0	0	0	0	0	0	0
ASPtex_f	0	0	0	0	0	0	0	0	0	0	0	0	0	0	0	0	0	0	0	0	0	0	0	0	0	0	0	0	0	0	0
ASR	0	0	0	0	0	0	0	0	0	0	0	0	0	0	0	0	0	0	0	0	0	0	0	0	0	0	0	0	0	0	0
AST	0	0	0	0	0	0	0	0	0	0	0	0	0	0	0	0	0	0	0	0	0	0	0	0	0	0	0	0	0	0	0
ATHRDHr_f	0	0	0	0	0	0	0	0	0	0	0	0	0	0	0	0	0	0	0	0	0	0	0	0	0	0	0	0	0	0	0
ATPHs	0	0	0	0	0	0	0	0	0	0	0	0	0	0	0	0	0	0	0	0	0	0	0	0	0	0	0	0	0	0	0
ATPM	3.15	3.15	3.15	3.15	3.15	3.15	3.15	3.15	3.15	3.15	3.15	3.15	3.15	3.15	3.15	3.15	3.15	3.15	3.15	3.15	3.15	3.15	3.15	3.15	3.15	3.15	3.15	3.15	3.15	3.15	3.15
CCGS	0	0	0	0	0	0	0	0	0	0	0	0	0	0	0	0	0	0	0	0	0	0	0	0	0	0	0	0	0	0	0
CD2abcpp	0	0	0	0	0	0	0	0	0	0	0	0	0	0	0	0	0	0	0	0	0	0	0	0	0	0	0	0	0	0	0
CD2t3pp	0	0	0	0	0	0	0	0	0	0	0	0	0	0	0	0	0	0	0	0	0	0	0	0	0	0	0	0	0	0	0
CD2tex_f	0	0	0	0	0	0	0	0	0	0	0	0	0	0	0	0	0	0	0	0	0	0	0	0	0	0	0	0	0	0	0
ATPPRT	0.0104212	0.0113686	0.0189476	0.019895	0.019895	0.0208424	0.0246319	0.0246319	0.0284214	0.0293688	0.0293688	0.0331583	0.0341057	0.0378952	0.0378952	0.0388426	0.03979	0.0416847	0.0435795	0.0435795	0.0445269	0.0445269	0.0464216	0.047369	0.0483164	0.0521059	0.0521059	0.054948	0.0596849	0.0615797	0.0625271
APG3PAT120	0	0	0	0	0	0	0	0	0	0	0	0	0	0	0	0	0	0	0	0	0	0	0	0	0	0	0	0	0	0	0
ATPS4rpp_f	8.43	8.96727	13.2655	13.8027	13.8027	14.34	16.4891	16.3484	32.3507	19.1755	19.1755	21.3246	21.8618	24.0109	30.8413	24.5482	31.2216	33.4189	27.2346	27.1998	29.3176	27.7718	28.8464	29.3836	29.9209	32.07	31.721	33.6818	36.3682	37.4427	37.98
BALAt2pp	0	0	0	0	0	0	0	0	0	0	0	0	0	0	0	0	0	0	0	0	0	0	0	0	0	0	0	0	0	0	0
BALAtex_f	0	0	0	0	0	0	0	0	0	0	0	0	0	0	0	0	0	0	0	0	0	0	0	0	0	0	0	0	0	0	0
BETALDHx	0	0	0	0	0	0	0	0	0	0	0	0	0	0	0	0	0	0	0	0	0	0	0	0	0	0	0	0	0	0	0
CD2tpp	0	0	0	0	0	0	0	0	0	0	0	0	0	0	0	0	0	0	0	0	0	0	0	0	0	0	0	0	0	0	0
CDAPPA120	0	0	0	0	0	0	0	0	0	0	0	0	0	0	0	0	0	0	0	0	0	0	0	0	0	0	0	0	0	0	0
CDAPPA140	0	0	0	0	0	0	0	0	0	0	0	0	0	0	0	0	0	0	0	0	0	0	0	0	0	0	0	0	0	0	0
CDAPPA141	0	0	0	0	0	0	0	0	0	0	0	0	0	0	0	0	0	0	0	0	0	0	0	0	0	0	0	0	0	0	0
CDAPPA160	0	0	0	0	0	0	0	0	0	0	0	0	0	0	0	0	0	0	0	0	0	0	0	0	0	0	0	0	0	0	0
CDAPPA161	0	0	0	0	0	0	0	0	0	0	0	0	0	0	0	0	0	0	0	0	0	0	0	0	0	0	0	0	0	0	0
CDAPPA180	0	0	0	0	0	0	0	0	0	0	0	0	0	0	0	0	0	0	0	0	0	0	0	0	0	0	0	0	0	0	0
CDAPPA181	0	0	0	0	0	0	0	0	0	0	0	0	0	0	0	0	0	0	0	0	0	0	0	0	0	0	0	0	0	0	0
CDGR	0	0	0	0	0	0	0	0	0	0	0	0	0	0	0	0	0	0	0	0	0	0	0	0	0	0	0	0	0	0	0
BETALDHy	0	0	0	0	0	0	0	0	0	0	0	0	0	0	0	0	0	0	0	0	0	0	0	0	0	0	0	0	0	0	0
BMOCOS	1.342e-05	1.464e-05	2.44e-05	2.562e-05	2.562e-05	2.684e-05	3.172e-05	3.172e-05	3.66e-05	3.782e-05	3.782e-05	4.27e-05	4.392e-05	4.88e-05	4.88e-05	5.002e-05	5.124e-05	5.368e-05	5.612e-05	5.612e-05	5.734e-05	5.734e-05	5.978e-05	6.1e-05	6.222e-05	6.71e-05	6.71e-05	7.076e-05	7.686e-05	7.93e-05	8.052e-05
BMOGDS1	1.342e-05	1.464e-05	2.44e-05	2.562e-05	2.562e-05	2.684e-05	3.172e-05	3.172e-05	3.66e-05	3.782e-05	3.782e-05	4.27e-05	4.392e-05	4.88e-05	4.88e-05	5.002e-05	5.124e-05	5.368e-05	5.612e-05	5.612e-05	5.734e-05	5.734e-05	5.978e-05	6.1e-05	6.222e-05	6.71e-05	6.71e-05	7.076e-05	7.686e-05	7.93e-05	8.052e-05
BMOGDS2	1.342e-05	1.464e-05	2.44e-05	2.562e-05	2.562e-05	2.684e-05	3.172e-05	3.172e-05	3.66e-05	3.782e-05	3.782e-05	4.27e-05	4.392e-05	4.88e-05	4.88e-05	5.002e-05	5.124e-05	5.368e-05	5.612e-05	5.612e-05	5.734e-05	5.734e-05	5.978e-05	6.1e-05	6.222e-05	6.71e-05	6.71e-05	7.076e-05	7.686e-05	7.93e-05	8.052e-05
BPNT	0.0272659	0.0297446	0.0495744	0.0520531	0.0520531	0.0545318	0.0644467	0.0644467	0.0743616	0.0768403	0.0768403	0.0867552	0.0892339	0.0991488	0.0991488	0.101628	0.104106	0.109064	0.114021	0.114021	0.1165	0.1165	0.121457	0.123936	0.126415	0.13633	0.13633	0.143766	0.156159	0.161117	0.163596
BSORx	0	0	0	0	0	0	0	0	0	0	0	0	0	0	0	0	0	0	0	0	0	0	0	0	0	0	0	0	0	0	0
BSORy	0	0	0	0	0	0	0	0	0	0	0	0	0	0	0	0	0	0	0	0	0	0	0	0	0	0	0	0	0	0	0
CDGS	0	0	0	0	0	0	0	0	0	0	0	0	0	0	0	0	0	0	0	0	0	0	0	0	0	0	0	0	0	0	0
CDPMEK	0.00026279	0.00028668	0.0004778	0.00050169	0.00050169	0.00052558	0.00062114	0.00062114	0.0007167	0.00074059	0.00074059	0.00083615	0.00086004	0.0009556	0.0009556	0.00097949	0.00100338	0.00105116	0.00109894	0.00109894	0.00112283	0.00112283	0.00117061	0.0011945	0.00121839	0.00131395	0.00131395	0.00138562	0.00150507	0.00155285	0.00157674
BTNt2ipp	0	0	0	0	0	0	0	0	0	0	0	0	0	0	0	0	0	0	0	0	0	0	0	0	0	0	0	0	0	0	0
APG3PAT140	0	0	0	0	0	0	0	0	0	0	0	0	0	0	0	0	0	0	0	0	0	0	0	0	0	0	0	0	0	0	0
BTNtex_f	0	0	0	0	0	0	0	0	0	0	0	0	0	0	0	0	0	0	0	0	0	0	0	0	0	0	0	0	0	0	0
BTS5	2.2e-07	2.4e-07	4e-07	4.2e-07	4.2e-07	4.4e-07	5.2e-07	5.2e-07	6e-07	6.2e-07	6.2e-07	7e-07	7.2e-07	8e-07	8e-07	8.2e-07	8.4e-07	8.8e-07	9.2e-07	9.2e-07	9.4e-07	9.4e-07	9.8e-07	1e-06	1.02e-06	1.1e-06	1.1e-06	1.16e-06	1.26e-06	1.3e-06	1.32e-06
BUTCT	0	0	0	0	0	0	0	0	0	0	0	0	0	0	0	0	0	0	0	0	0	0	0	0	0	0	0	0	0	0	0
CFAS160E	0	0	0	0	0	0	0	0	0	0	0	0	0	0	0	0	0	0	0	0	0	0	0	0	0	0	0	0	0	0	0
CFAS160G	0	0	0	0	0	0	0	0	0	0	0	0	0	0	0	0	0	0	0	0	0	0	0	0	0	0	0	0	0	0	0
CFAS180E	0	0	0	0	0	0	0	0	0	0	0	0	0	0	0	0	0	0	0	0	0	0	0	0	0	0	0	0	0	0	0
BUTSO3abcpp	0	0	0	0	0	0	0	0	0	0	0	0	0	0	0	0	0	0	0	0	0	0	0	0	0	0	0	0	0	0	0
BUTSO3tex_f	0	0	0	0	0	0	0	0	0	0	0	0	0	0	0	0	0	0	0	0	0	0	0	0	0	0	0	0	0	0	0
CFAS180G	0	0	0	0	0	0	0	0	0	0	0	0	0	0	0	0	0	0	0	0	0	0	0	0	0	0	0	0	0	0	0
APG3PAT141	0	0	0	0	0	0	0	0	0	0	0	0	0	0	0	0	0	0	0	0	0	0	0	0	0	0	0	0	0	0	0
CGLYabcpp	0	0	0	0	0	0	0	0	0	0	0	0	0	0	0	0	0	0	0	0	0	0	0	0	0	0	0	0	0	0	0
CGLYtex_f	0	0	0	0	0	0	0	0	0	0	0	0	0	0	0	0	0	0	0	0	0	0	0	0	0	0	0	0	0	0	0
CHLabcpp	0	0	0	0	0	0	0	0	0	0	0	0	0	0	0	0	0	0	0	0	0	0	0	0	0	0	0	0	0	0	0
CHLt2pp	0	0	0	0	0	0	0	0	0	0	0	0	0	0	0	0	0	0	0	0	0	0	0	0	0	0	0	0	0	0	0
CHLtex_f	0	0	0	0	0	0	0	0	0	0	0	0	0	0	0	0	0	0	0	0	0	0	0	0	0	0	0	0	0	0	0
BUTt2rpp_f	0	0	0	0	0	0	0	0	0	0	0	0	0	0	0	0	0	0	0	0	0	0	0	0	0	0	0	0	0	0	0
BUTtex_f	0	0	0	0	0	0	0	0	0	0	0	0	0	0	0	0	0	0	0	0	0	0	0	0	0	0	0	0	0	0	0
BWCOGDS1	0	0	0	0	0	0	0	0	0	0	0	0	0	0	0	0	0	0	0	0	0	0	0	0	0	0	0	0	0	0	0
BWCOGDS2	0	0	0	0	0	0	0	0	0	0	0	0	0	0	0	0	0	0	0	0	0	0	0	0	0	0	0	0	0	0	0
BWCOS	0	0	0	0	0	0	0	0	0	0	0	0	0	0	0	0	0	0	0	0	0	0	0	0	0	0	0	0	0	0	0
CA2t3pp	0	0	0	0	0	0	0	0	0	0	0	0	0	0	0	0	0	0	0	0	0	0	0	0	0	0	0	0	0	0	0
CA2tex_f	0.00057255	0.0006246	0.001041	0.00109305	0.00109305	0.0011451	0.0013533	0.0013533	0.0015615	0.00161355	0.00161355	0.00182175	0.0018738	0.002082	0.002082	0.00213405	0.0021861	0.0022902	0.0023943	0.0023943	0.00244635	0.00244635	0.00255045	0.0026025	0.00265455	0.00286275	0.00286275	0.0030189	0.00327915	0.00338325	0.0034353
CADVtpp	0	0	0	0	0	0	0	0	0	0	0	0	0	0	0	0	0	0	0	0	0	0	0	0	0	0	0	0	0	0	0
CHOLD	0	0	0	0	0	0	0	0	0	0	0	0	0	0	0	0	0	0	0	0	0	0	0	0	0	0	0	0	0	0	0
CHORM	0.0355722	0.0388061	0.0646768	0.0679106	0.0679106	0.0711445	0.0840798	0.0840798	0.0970152	0.100249	0.100249	0.113184	0.116418	0.129354	0.129354	0.132587	0.135821	0.142289	0.148757	0.148757	0.15199	0.15199	0.158458	0.161692	0.164926	0.177861	0.177861	0.187563	0.203732	0.2102	0.213433
CHORS	0.0419231	0.0457343	0.0762238	0.080035	0.080035	0.0838462	0.0990909	0.0990909	0.114336	0.118147	0.118147	0.133392	0.137203	0.152448	0.152448	0.156259	0.16007	0.167692	0.175315	0.175315	0.179126	0.179126	0.186748	0.19056	0.194371	0.209615	0.209615	0.221049	0.240105	0.247727	0.251539
CHRPL	2.453e-05	2.676e-05	4.46e-05	4.683e-05	4.683e-05	4.906e-05	5.798e-05	5.798e-05	6.69e-05	6.913e-05	6.913e-05	7.805e-05	8.028e-05	8.92e-05	8.92e-05	9.143e-05	9.366e-05	9.812e-05	0.00010258	0.00010258	0.00010481	0.00010481	0.00010927	0.0001115	0.00011373	0.00012265	0.00012265	0.00012934	0.00014049	0.00014495	0.00014718
CHTBSptspp	0	0	0	0	0	0	0	0	0	0	0	0	0	0	0	0	0	0	0	0	0	0	0	0	0	0	0	0	0	0	0
CHTBStex_f	0	0	0	0	0	0	0	0	0	0	0	0	0	0	0	0	0	0	0	0	0	0	0	0	0	0	0	0	0	0	0
CINNDO	0	0	0	0	0	0	0	0	0	0	0	0	0	0	0	0	0	0	0	0	0	0	0	0	0	0	0	0	0	0	0
CITL	0	0	0	0	0	0	0	0	0	0	0	0	0	0	0	0	0	0	0	0	0	0	0	0	0	0	0	0	0	0	0
CLt3_2pp	0.000286275	0.0003123	0.0005205	0.000546525	0.000546525	0.00057255	0.00067665	0.00067665	0.00078075	0.000806775	0.000806775	0.000910875	0.0009369	0.001041	0.001041	0.00106702	0.00109305	0.0011451	0.00119715	0.00119715	0.00122317	0.00122317	0.00127522	0.00130125	0.00132727	0.00143138	0.00143138	0.00150945	0.00163957	0.00169162	0.00171765
CITt3pp	0	0	0	0	0	0	0	0	0	0	0	0	0	0	0	0	0	0	0	0	0	0	0	0	0	0	0	0	0	0	0
APG3PAT160	0	0	0	0	0	0	0	0	0	0	0	0	0	0	0	0	0	0	0	0	0	0	0	0	0	0	0	0	0	0	0
CITt7pp	0	0	0	0	0	0	0	0	0	0	0	0	0	0	0	0	0	0	0	0	0	0	0	0	0	0	0	0	0	0	0
CITtex_f	0	0	0	0	0	0	0	0	0	0	0	0	0	0	0	0	0	0	0	0	0	0	0	0	0	0	0	0	0	0	0
CLtex_f	0.00057255	0.0006246	0.001041	0.00109305	0.00109305	0.0011451	0.0013533	0.0013533	0.0015615	0.00161355	0.00161355	0.00182175	0.0018738	0.002082	0.002082	0.00213405	0.0021861	0.0022902	0.0023943	0.0023943	0.00244635	0.00244635	0.00255045	0.0026025	0.00265455	0.00286275	0.00286275	0.0030189	0.00327915	0.00338325	0.0034353
CMPN	0	0	0	0	0	0	0	0	0	0	0	0	0	0	0	0	0	0	0	0	0	0	0	0	0	0	0	0	0	0	0
CMPtex_f	0	0	0	0	0	0	0	0	0	0	0	0	0	0	0	0	0	0	0	0	0	0	0	0	0	0	0	0	0	0	0
CLIPAabctex	0	0	0	0	0	0	0	0	0	0	0	0	0	0	0	0	0	0	0	0	0	0	0	0	0	0	0	0	0	0	0
APG3PAT161	0	0	0	0	0	0	0	0	0	0	0	0	0	0	0	0	0	0	0	0	0	0	0	0	0	0	0	0	0	0	0
CLPNH120pp	0	0	0	0	0	0	0	0	0	0	0	0	0	0	0	0	0	0	0	0	0	0	0	0	0	0	0	0	0	0	0
CLPNH140pp	0	0	0	0	0	0	0	0	0	0	0	0	0	0	0	0	0	0	0	0	0	0	0	0	0	0	0	0	0	0	0
CLPNH141pp	0	0	0	0	0	0	0	0	0	0	0	0	0	0	0	0	0	0	0	0	0	0	0	0	0	0	0	0	0	0	0
CMtex_f	0	0	0	0	0	0	0	0	0	0	0	0	0	0	0	0	0	0	0	0	0	0	0	0	0	0	0	0	0	0	0
CMtpp	0	0	0	0	0	0	0	0	0	0	0	0	0	0	0	0	0	0	0	0	0	0	0	0	0	0	0	0	0	0	0
CO2tex_f	0	0	0	0	0	0	0	0	0	0	0	0	0	0	0	0	0	0	0	0	0	0	0	0	0	0	0	0	0	0	0
CLPNH160pp	0	0	0	0	0	0	0	0	0	0	0	0	0	0	0	0	0	0	0	0	0	0	0	0	0	0	0	0	0	0	0
CO2tpp_f	0	0	0	0	0	0	0	0	0	0	0	0	0	0	0	0	0	0	0	0	0	0	0	0	0	0	0	0	0	0	0
COBALT2abcpp	0	0	0	0	0	0	0	0	0	0	0	0	0	0	0	0	0	0	0	0	0	0	0	0	0	0	0	0	0	0	0
COBALT2t3pp	0	0	0	0	0	0	0	0	0	0	0	0	0	0	0	0	0	0	0	0	0	0	0	0	0	0	0	0	0	0	0
COBALT2tex_f	2.75e-06	3e-06	5e-06	5.25e-06	5.25e-06	5.5e-06	6.5e-06	6.5e-06	7.5e-06	7.75e-06	7.75e-06	8.75e-06	9e-06	1e-05	1e-05	1.025e-05	1.05e-05	1.1e-05	1.15e-05	1.15e-05	1.175e-05	1.175e-05	1.225e-05	1.25e-05	1.275e-05	1.375e-05	1.375e-05	1.45e-05	1.575e-05	1.625e-05	1.65e-05
CLPNH161pp	0	0	0	0	0	0	0	0	0	0	0	0	0	0	0	0	0	0	0	0	0	0	0	0	0	0	0	0	0	0	0
CLPNH180pp	0	0	0	0	0	0	0	0	0	0	0	0	0	0	0	0	0	0	0	0	0	0	0	0	0	0	0	0	0	0	0
CLPNH181pp	0	0	0	0	0	0	0	0	0	0	0	0	0	0	0	0	0	0	0	0	0	0	0	0	0	0	0	0	0	0	0
CLPNS120pp_f	0	0	0	0	0	0	0	0	0	0	0	0	0	0	0	0	0	0	0	0	0	0	0	0	0	0	0	0	0	0	0
CLPNS140pp_f	0	0	0	0	0	0	0	0	0	0	0	0	0	0	0	0	0	0	0	0	0	0	0	0	0	0	0	0	0	0	0
COBALT2tpp	2.75e-06	3e-06	5e-06	5.2501e-06	5.25e-06	5.5001e-06	6.5001e-06	6.5e-06	7.5e-06	7.7501e-06	7.75e-06	8.75e-06	9.0001e-06	1e-05	1e-05	1.02501e-05	1.05e-05	1.1e-05	1.15001e-05	1.15e-05	1.175e-05	1.175e-05	1.225e-05	1.25e-05	1.27501e-05	1.375e-05	1.375e-05	1.45e-05	1.575e-05	1.625e-05	1.65e-05
APG3PAT180	0	0	0	0	0	0	0	0	0	0	0	0	0	0	0	0	0	0	0	0	0	0	0	0	0	0	0	0	0	0	0
COLIPAKpp	0	0	0	0	0	0	0	0	0	0	0	0	0	0	0	0	0	0	0	0	0	0	0	0	0	0	0	0	0	0	0
CLPNS141pp_f	0	0	0	0	0	0	0	0	0	0	0	0	0	0	0	0	0	0	0	0	0	0	0	0	0	0	0	0	0	0	0
CLPNS160pp_f	0	0	0	0	0	0	0	0	0	0	0	0	0	0	0	0	0	0	0	0	0	0	0	0	0	0	0	0	0	0	0
APG3PAT181	0	0	0	0	0	0	0	0	0	0	0	0	0	0	0	0	0	0	0	0	0	0	0	0	0	0	0	0	0	0	0
CLPNS161pp_f	0	0	0	0	0	0	0	0	0	0	0	0	0	0	0	0	0	0	0	0	0	0	0	0	0	0	0	0	0	0	0
COLIPAPabctex	0	0	0	0	0	0	0	0	0	0	0	0	0	0	0	0	0	0	0	0	0	0	0	0	0	0	0	0	0	0	0
COLIPAabcpp	1.25e-10	3.25e-10	3.25e-10	1.25e-10	0	0	1.25e-10	3.25e-10	3.25e-10	1.25e-10	0	3.25e-10	1.25e-10	0	3.25e-10	1.25e-10	3.25e-10	3.25e-10	0	3.25e-10	3.25e-10	3.25e-10	0	3.25e-10	0	3.25e-10	3.25e-10	3.25e-10	3.25e-10	3.25e-10	3e-10
APH120	0	0	0	0	0	0	0	0	0	0	0	0	0	0	0	0	0	0	0	0	0	0	0	0	0	0	0	0	0	0	0
COLIPAabctex	0	0	0	0	0	0	0	0	0	0	0	0	0	0	0	0	0	0	0	0	0	0	0	0	0	0	0	0	0	0	0
CLPNS180pp_f	0	0	0	0	0	0	0	0	0	0	0	0	0	0	0	0	0	0	0	0	0	0	0	0	0	0	0	0	0	0	0
APH140	0	0	0	0	0	0	0	0	0	0	0	0	0	0	0	0	0	0	0	0	0	0	0	0	0	0	0	0	0	0	0
CLPNS181pp_f	0	0	0	0	0	0	0	0	0	0	0	0	0	0	0	0	0	0	0	0	0	0	0	0	0	0	0	0	0	0	0
CPGNR1	0	0	0	0	0	0	0	0	0	0	0	0	0	0	0	0	0	0	0	0	0	0	0	0	0	0	0	0	0	0	0
APH141	0	0	0	0	0	0	0	0	0	0	0	0	0	0	0	0	0	0	0	0	0	0	0	0	0	0	0	0	0	0	0
APH160	0	0	0	0	0	0	0	0	0	0	0	0	0	0	0	0	0	0	0	0	0	0	0	0	0	0	0	0	0	0	0
CPGNR2	0	0	0	0	0	0	0	2e-10	0	0	0	2e-10	0	0	0	0	0	0	1.66667e-10	0	0	0	2e-10	0	0	0	0	0	0	0	0
CPGNR3	0	1.5e-10	0	0	0	0	0	0	0	0	0	0	0	0	0	0	0	0	0	0	0	0	0	0	0	0	0	0	0	0	0
APH161	0	0	0	0	0	0	0	0	0	0	0	0	0	0	0	0	0	0	0	0	0	0	0	0	0	0	0	0	0	0	0
CYANSTpp	0	0	0	0	0	0	0	0	0	0	0	0	0	0	0	0	0	0	0	0	0	0	0	0	0	0	0	0	0	0	0
CPGNUtex	0	4e-10	0	0	0	0	0	4e-10	0	0	0	4e-10	0	0	0	0	0	0	3.33333e-10	0	0	0	4e-10	0	0	0	2e-10	0	0	0	0
APH180	0	0	0	0	0	0	0	0	0	0	0	0	0	0	0	0	0	0	0	0	0	0	0	0	0	0	0	0	0	0	0
APH181	0	0	0	0	0	0	0	0	0	0	0	0	0	0	0	0	0	0	0	0	0	0	0	0	0	0	0	0	0	0	0
CPGNUtpp	0	4e-10	0	0	0	0	0	4e-10	0	0	0	4e-10	0	0	0	0	0	0	3.33333e-10	0	0	0	4e-10	0	0	0	2e-10	0	0	0	0
APPLDHr_f	0	0	0	0	0	0	0	0	0	0	0	0	0	0	0	0	0	0	0	0	0	0	0	0	0	0	0	0	0	0	0
CPGNabcpp	0	4e-10	0	0	0	0	0	4e-10	0	0	0	4e-10	0	0	0	0	0	0	3.33333e-10	0	0	0	4e-10	0	0	0	2e-10	0	0	0	0
CPGNexs	0	4e-10	0	0	0	0	0	4e-10	0	0	0	4e-10	0	0	0	0	0	0	3.33333e-10	0	0	0	4e-10	0	0	0	2e-10	0	0	0	0
CPGNtonex	0	4e-10	0	0	0	0	0	4e-10	0	0	0	4e-10	0	0	0	0	0	0	3.33333e-10	0	0	0	4e-10	0	0	0	2e-10	0	0	0	0
CPH4S	0	0	0	0	0	0	0	0	0	0	0	0	0	0	0	0	0	0	0	0	0	0	0	0	0	0	0	0	0	0	0
CPMPS	2.684e-05	2.928e-05	4.88e-05	5.124e-05	5.124e-05	5.368e-05	6.344e-05	6.344e-05	7.32e-05	7.564e-05	7.564e-05	8.54e-05	8.784e-05	9.76e-05	9.76e-05	0.00010004	0.00010248	0.00010736	0.00011224	0.00011224	0.00011468	0.00011468	0.00011956	0.000122	0.00012444	0.0001342	0.0001342	0.00014152	0.00015372	0.0001586	0.00016104
CYANtex_f	0	0	0	0	0	0	0	0	0	0	0	0	0	0	0	0	0	0	0	0	0	0	0	0	0	0	0	0	0	0	0
CYNTAH	0	0	0	0	0	0	0	0	0	0	0	0	0	0	0	0	0	0	0	0	0	0	0	0	0	0	0	0	0	0	0
CYNTt2pp	0	0	0	0	0	0	0	0	0	0	0	0	0	0	0	0	0	0	0	0	0	0	0	0	0	0	0	0	0	0	0
CYNTtex_f	0	0	0	0	0	0	0	0	0	0	0	0	0	0	0	0	0	0	0	0	0	0	0	0	0	0	0	0	0	0	0
CYSDDS	0	0	0	0	0	0	0	0	0	0	0	0	0	0	0	0	0	0	0	0	0	0	0	0	0	0	0	0	0	0	0
CYSDS	0	0	0	0	0	0	0	0	0	0	0	0	0	0	0	0	0	0	0	0	0	0	0	0	0	0	0	0	0	0	0
CYSDabcpp	0	0	0	0	0	0	0	0	0	0	0	0	0	0	0	0	0	0	0	0	0	0	0	0	0	0	0	0	0	0	0
CYSDtex_f	0	0	0	0	0	0	0	0	0	0	0	0	0	0	0	0	0	0	0	0	0	0	0	0	0	0	0	0	0	0	0
CYSS	0.0272659	0.0297446	0.0495744	0.0520531	0.0520531	0.0545318	0.0644467	0.0644467	0.0743616	0.0768403	0.0768403	0.0867552	0.0892339	0.0991488	0.0991488	0.101628	0.104106	0.109064	0.114021	0.114021	0.1165	0.1165	0.121457	0.123936	0.126415	0.13633	0.13633	0.143766	0.156159	0.161117	0.163596
CYSSADS	0	0	0	0	0	0	0	0	0	0	0	0	0	0	0	0	0	0	0	0	0	0	0	0	0	0	0	0	0	0	0
CPPPGO	2.453e-05	2.67599e-05	4.45999e-05	4.68299e-05	4.683e-05	4.906e-05	5.798e-05	5.79799e-05	6.68999e-05	6.91299e-05	6.913e-05	7.80499e-05	8.028e-05	8.92e-05	8.91999e-05	9.14299e-05	9.36599e-05	9.81199e-05	0.00010258	0.00010258	0.00010481	0.00010481	0.00010927	0.0001115	0.00011373	0.00012265	0.00012265	0.00012934	0.00014049	0.00014495	0.00014718
CPPPGO2	0	0	0	0	0	0	0	0	0	0	0	0	0	0	0	0	0	0	0	0	0	0	0	0	0	0	0	0	0	0	0
CRNBTCT_f	0	0	0	0	0	0	0	0	0	0	0	0	0	0	0	0	0	0	0	0	0	0	0	0	0	0	0	0	0	0	0
CRNCAL2	0	0	0	0	0	0	0	0	0	0	0	0	0	0	0	0	0	0	0	0	0	0	0	0	0	0	0	0	0	0	0
CRNCAR_f	0	0	0	0	0	0	0	0	0	0	0	0	0	0	0	0	0	0	0	0	0	0	0	0	0	0	0	0	0	0	0
CRNCBCT_f	0	0	0	0	0	0	0	0	0	0	0	0	0	0	0	0	0	0	0	0	0	0	0	0	0	0	0	0	0	0	0
CYSTL	0.0169302	0.0184693	0.0307822	0.0323213	0.0323213	0.0338604	0.0400169	0.0400169	0.0461733	0.0477124	0.0477124	0.0538689	0.055408	0.0615644	0.0615644	0.0631035	0.0646426	0.0677208	0.0707991	0.0707991	0.0723382	0.0723382	0.0754164	0.0769555	0.0784946	0.0846511	0.0846511	0.0892684	0.0969639	0.100042	0.101581
APRAUR	4.906e-05	5.352e-05	8.92e-05	9.366e-05	9.366e-05	9.812e-05	0.00011596	0.00011596	0.0001338	0.00013826	0.00013826	0.0001561	0.00016056	0.0001784	0.0001784	0.00018286	0.00018732	0.00019624	0.00020516	0.00020516	0.00020962	0.00020962	0.00021854	0.000223	0.00022746	0.0002453	0.0002453	0.00025868	0.00028098	0.0002899	0.00029436
CYSTRS	0	0	0	0	0	0	0	0	0	0	0	0	0	0	0	0	0	0	0	0	0	0	0	0	0	0	0	0	0	0	0
CYSabc2pp	0	0	0	0	0	0	0	0	0	0	0	0	0	0	0	0	0	0	0	0	0	0	0	0	0	0	0	0	0	0	0
CRNCDH_f	0	0	0	0	0	0	0	0	0	0	0	0	0	0	0	0	0	0	0	0	0	0	0	0	0	0	0	0	0	0	0
CRNDCAL2	0	0	0	0	0	0	0	0	0	0	0	0	0	0	0	0	0	0	0	0	0	0	0	0	0	0	0	0	0	0	0
ARAI_f	0	0	0	0	0	0	0	0	0	0	0	0	0	0	0	0	0	0	0	0	0	0	0	0	0	0	0	0	0	0	0
CRNDabcpp	0	0	0	0	0	0	0	0	0	0	0	0	0	0	0	0	0	0	0	0	0	0	0	0	0	0	0	0	0	0	0
CYSabcpp	0	0	0	0	0	0	0	0	0	0	0	0	0	0	0	0	0	0	0	0	0	0	0	0	0	0	0	0	0	0	0
CYStex_f	0	0	0	0	0	0	0	0	0	0	0	0	0	0	0	0	0	0	0	0	0	0	0	0	0	0	0	0	0	0	0
ARBTNR1	0	0	0	0	0	0	0	0	0	0	0	0	0	0	0	0	0	0	0	0	0	0	0	0	0	0	0	0	0	0	0
CYStpp	0	0	0	0	0	0	0	0	0	0	0	0	0	0	0	0	0	0	0	0	0	0	0	0	0	0	0	0	0	0	0
CYTBD2pp	0	0	0	0	0	0	0	0	0	0	0	0	0	0	0	0	0	0	0	0	0	0	0	0	0	0	0	0	0	0	0
CYTBDpp	0	0	0	0	0	0	0	0	0	0	0	0	0	0	0	0	0	0	0	0	0	0	0	0	0	0	0	0	0	0	0
CYTBO3_4pp	5.28641	5.62381	8.32302	8.66042	8.66042	8.99782	10.3474	10.6992	22.2031	12.0344	12.0344	13.384	13.7214	15.071	20.7354	15.4084	19.7978	24.6782	17.0954	17.0737	17.985	17.4328	18.1076	18.445	18.7824	20.132	21.0045	21.1443	22.8313	23.5061	23.8435
CYTD	0	0	0	0	0	0	0	0	0	0	0	0	0	0	0	0	0	0	0	0	0	0	0	0	0	0	0	0	0	0	0
CRNDt2rpp_f	0	0	0	0	0	0	0	0	0	0	0	0	0	0	0	0	0	0	0	0	0	0	0	0	0	0	0	0	0	0	0
CRNDtex_f	0	0	0	0	0	0	0	0	0	0	0	0	0	0	0	0	0	0	0	0	0	0	0	0	0	0	0	0	0	0	0
CRNabcpp	0	0	0	0	0	0	0	0	0	0	0	0	0	0	0	0	0	0	0	0	0	0	0	0	0	0	0	0	0	0	0
CRNt2rpp_f	0	0	0	0	0	0	0	0	0	0	0	0	0	0	0	0	0	0	0	0	0	0	0	0	0	0	0	0	0	0	0
CRNt7pp	0	0	0	0	0	0	0	0	0	0	0	0	0	0	0	0	0	0	0	0	0	0	0	0	0	0	0	0	0	0	0
CYTDH	0	0	0	0	0	0	0	0	0	0	0	0	0	0	0	0	0	0	0	0	0	0	0	0	0	0	0	0	0	0	0
CRNt8pp	0	0	0	0	0	0	0	0	0	0	0	0	0	0	0	0	0	0	0	0	0	0	0	0	0	0	0	0	0	0	0
CYTDK2	0	0	0	0	0	0	0	0	0	0	0	0	0	0	0	0	0	0	0	0	0	0	0	0	0	0	0	0	0	0	0
ARBTNR2	0	0	1.5e-10	0	0	2e-10	0	0	0	0	2e-10	0	0	0	0	0	0	0	0	0	0	0	0	0	0	0	0	0	0	0	0
CYTDt2pp_copy1	0	0	0	0	0	0	0	0	0	0	0	0	0	0	0	0	0	0	0	0	0	0	0	0	0	0	0	0	0	0	0
CRNtex_f	0	0	0	0	0	0	0	0	0	0	0	0	0	0	0	0	0	0	0	0	0	0	0	0	0	0	0	0	0	0	0
CS	0.788427	0.831465	1.17578	1.21881	1.21881	1.26185	1.43401	1.50403	7.83618	1.6492	1.6492	1.82136	1.8644	2.03655	5.4203	2.07959	3.39485	2.69596	2.29478	2.29044	1.56437	2.33782	2.4239	2.46694	2.50998	2.68213	2.85595	2.81125	3.02644	3.11252	3.15556
CSND	0	0	0	0	0	0	0	0	0	0	0	0	0	0	0	0	0	0	0	0	0	0	0	0	0	0	0	0	0	0	0
CYTDt2pp_copy2_f	0	0	0	0	0	0	0	0	0	0	0	0	0	0	0	0	0	0	0	0	0	0	0	0	0	0	0	0	0	0	0
CYTDtex_f	0	0	0	0	0	0	0	0	0	0	0	0	0	0	0	0	0	0	0	0	0	0	0	0	0	0	0	0	0	0	0
CSNt2pp	0	0	0	0	0	0	0	0	0	0	0	0	0	0	0	0	0	0	0	0	0	0	0	0	0	0	0	0	0	0	0
ARBTNR3	0	0	0	0	0	1.66667e-10	0	0	0	0	1.5e-10	0	0	0	0	0	0	0	2e-10	0	0	1.5e-10	0	1.5e-10	0	0	0	0	0	0	0
CSNtex_f	0	0	0	0	0	0	0	0	0	0	0	0	0	0	0	0	0	0	0	0	0	0	0	0	0	0	0	0	0	0	0
CTBTCAL2	0	0	0	0	0	0	0	0	0	0	0	0	0	0	0	0	0	0	0	0	0	0	0	0	0	0	0	0	0	0	0
CTBTabcpp	0	0	0	0	0	0	0	0	0	0	0	0	0	0	0	0	0	0	0	0	0	0	0	0	0	0	0	0	0	0	0
CYTK1_f	0.0198996	0.0217086	0.036181	0.0379901	0.0379901	0.0397991	0.0470353	0.0470353	0.0542715	0.0560806	0.0560806	0.0633168	0.0651258	0.072362	0.072362	0.0741711	0.0759801	0.0795982	0.0832163	0.0832163	0.0850254	0.0850254	0.0886435	0.0904525	0.0922616	0.0994978	0.0994978	0.104925	0.11397	0.117588	0.119397
CYTK2_f	0	0	0	0	0	0	0	0	0	0	0	0	0	0	0	0	0	0	0	0	0	0	0	0	0	0	0	0	0	0	0
D_LACt2pp_f	0	0	0	0	0	0	0	0	0	0	0	0	0	0	0	0	0	0	0	0	0	0	0	0	0	0	0	0	0	0	0
D_LACtex_f	0	0	0	0	0	0	0	0	0	0	0	0	0	0	0	0	0	0	0	0	0	0	0	0	0	0	0	0	0	0	0
CTBTt2rpp_f	0	0	0	0	0	0	0	0	0	0	0	0	0	0	0	0	0	0	0	0	0	0	0	0	0	0	0	0	0	0	0
CTECOAI6_f	0	0	0	0	0	0	0	0	0	0	0	0	0	0	0	0	0	0	0	0	0	0	0	0	0	0	0	0	0	0	0
ARBTNabcpp	0	0	4e-10	0	0	7.33333e-10	0	0	0	0	7e-10	0	0	0	4e-10	0	0	0	4e-10	0	0	4e-10	0	4e-10	0	0	0	0	0	0	0
CTECOAI7_f	0	0	0	0	0	0	0	0	0	0	0	0	0	0	0	0	0	0	0	0	0	0	0	0	0	0	0	0	0	0	0
CTECOAI8_f	2e-10	2e-10	2e-10	2e-10	2e-10	2e-10	2e-10	2e-10	2e-10	2e-10	2e-10	2e-10	2e-10	2e-10	2e-10	2e-10	2e-10	2e-10	2e-10	2e-10	2e-10	2e-10	2e-10	2e-10	2e-10	2e-10	2e-10	2e-10	2e-10	2e-10	2e-10
DAAD	0	0	0	0	0	0	0	0	0	0	0	0	0	0	0	0	0	0	0	0	0	0	0	0	0	0	0	0	0	0	0
DADA	0	0	0	0	0	0	0	0	0	0	0	0	0	0	0	0	0	0	0	0	0	0	0	0	0	0	0	0	0	0	0
DADK_f	0	0	0	0	0	0	0	0	0	0	0	0	0	0	0	0	0	0	0	0	0	0	0	0	0	0	0	0	0	0	0
DADNt2pp	0	0	0	0	0	0	0	0	0	0	0	0	0	0	0	0	0	0	0	0	0	0	0	0	0	0	0	0	0	0	0
DADNtex_f	0	0	0	0	0	0	0	0	0	0	0	0	0	0	0	0	0	0	0	0	0	0	0	0	0	0	0	0	0	0	0
DAGK120	0	0	0	2e-10	0	2e-10	2e-10	0	0	0	0	0	2e-10	0	0	2e-10	0	0	2e-10	0	0	0	0	0	2e-10	0	0	0	0	0	0
CTPS2	0.0176578	0.019263	0.032105	0.0337103	0.0337103	0.0353155	0.0417365	0.0417365	0.0481575	0.0497628	0.0497628	0.0561838	0.057789	0.06421	0.06421	0.0658153	0.0674205	0.070631	0.0738415	0.0738415	0.0754468	0.0754468	0.0786573	0.0802625	0.0818678	0.0882888	0.0882888	0.0931045	0.101131	0.104341	0.105947
CU1Opp	0	0	0	0	0	0	0	0	0	0	0	0	0	0	0	0	0	0	0	0	0	0	0	0	0	0	0	0	0	0	0
CU1abcpp	0	0	0	0	0	0	0	0	0	0	0	0	0	0	0	0	0	0	0	0	0	0	0	0	0	0	0	0	0	0	0
CU2abcpp	0	0	0	0	0	0	0	0	0	0	0	0	0	0	0	0	0	0	0	0	0	0	0	0	0	0	0	0	0	0	0
CU2tex_f	7.799e-05	8.508e-05	0.0001418	0.00014889	0.00014889	0.00015598	0.00018434	0.00018434	0.0002127	0.00021979	0.00021979	0.00024815	0.00025524	0.0002836	0.0002836	0.00029069	0.00029778	0.00031196	0.00032614	0.00032614	0.00033323	0.00033323	0.00034741	0.0003545	0.00036159	0.00038995	0.00038995	0.00041122	0.00044667	0.00046085	0.00046794
DAGK140	0	0	0	2e-10	0	2e-10	2e-10	0	0	0	0	0	2e-10	0	0	2e-10	0	0	2e-10	0	0	0	0	0	2e-10	0	0	0	0	0	0
ARBTNexs	0	0	4e-10	0	0	7.33333e-10	0	0	0	0	7e-10	0	0	0	4e-10	0	0	0	4e-10	0	0	4e-10	0	4e-10	0	0	0	0	0	0	0
DAGK141	0	0	0	2e-10	0	2e-10	2e-10	0	0	0	0	0	2e-10	0	0	2e-10	0	0	2e-10	0	0	0	0	0	2e-10	0	0	0	0	0	0
DAGK160	0	0	0	2e-10	0	2e-10	2e-10	0	0	0	0	0	2e-10	0	0	2e-10	0	0	2e-10	0	0	0	0	0	2e-10	0	0	0	0	0	0
CU2tpp	7.799e-05	8.508e-05	0.0001418	0.00014889	0.00014889	0.00015598	0.00018434	0.00018434	0.0002127	0.00021979	0.00021979	0.00024815	0.00025524	0.0002836	0.0002836	0.00029069	0.00029778	0.00031196	0.00032614	0.00032614	0.00033323	0.00033323	0.00034741	0.0003545	0.00036159	0.00038995	0.00038995	0.00041122	0.00044667	0.00046085	0.00046794
CUt3	0	0	0	0	0	0	0	0	0	0	0	0	0	0	0	0	0	0	0	0	0	0	0	0	0	0	0	0	0	0	0
CUtex_f	0	0	0	0	0	0	0	0	0	0	0	0	0	0	0	0	0	0	0	0	0	0	0	0	0	0	0	0	0	0	0
DAGK161	0	0	0	2e-10	0	2e-10	2e-10	0	0	0	0	0	2e-10	0	0	2e-10	0	0	2e-10	0	0	0	0	0	2e-10	0	0	0	0	0	0
ARBTNtex	0	0	4e-10	0	0	7.33333e-10	0	0	0	0	7e-10	0	0	0	4e-10	0	0	0	4e-10	0	0	4e-10	0	4e-10	0	0	0	0	0	0	0
DAGK180	0	0	0	2e-10	0	2e-10	2e-10	0	0	0	0	0	2e-10	0	0	2e-10	0	0	2e-10	0	0	0	0	0	2e-10	0	0	0	0	0	0
DAGK181	0	0	0	2e-10	0	2e-10	2e-10	0	0	0	0	0	2e-10	0	0	2e-10	0	0	2e-10	0	0	0	0	0	2e-10	0	0	0	0	0	0
CYANST	0	0	0	0	0	0	0	0	0	0	0	0	0	0	0	0	0	0	0	0	0	0	0	0	0	0	0	0	0	0	0
DALAt2pp	0.00152834	0.00166728	0.0027788	0.00291774	0.00291774	0.00305668	0.00361244	0.00361244	0.0041682	0.00430714	0.00430714	0.0048629	0.00500184	0.0055576	0.0055576	0.00569654	0.00583548	0.00611336	0.00639124	0.00639124	0.00653018	0.00653018	0.00680806	0.006947	0.00708594	0.0076417	0.0076417	0.00805852	0.00875322	0.0090311	0.00917004
ARBTNtonex	0	0	4e-10	0	0	7.33333e-10	0	0	0	0	7e-10	0	0	0	4e-10	0	0	0	4e-10	0	0	4e-10	0	4e-10	0	0	0	0	0	0	0
DALAtex_f	0	0	0	0	0	0	0	0	0	0	0	0	0	0	0	0	0	0	0	0	0	0	0	0	0	0	0	0	0	0	0
DAMPtex_f	0	0	0	0	0	0	0	0	0	0	0	0	0	0	0	0	0	0	0	0	0	0	0	0	0	0	0	0	0	0	0
DCYTt2pp	0	0	0	0	0	0	0	0	0	0	0	0	0	0	0	0	0	0	0	0	0	0	0	0	0	0	0	0	0	0	0
ARBTNtpp	0	0	4e-10	0	0	7.33333e-10	0	0	0	0	7e-10	0	0	0	4e-10	0	0	0	4e-10	0	0	4e-10	0	4e-10	0	0	0	0	0	0	0
DCYTtex_f	0	0	0	0	0	0	0	0	0	0	0	0	0	0	0	0	0	0	0	0	0	0	0	0	0	0	0	0	0	0	0
DDCAtexi	0	0	0	0	0	0	0	0	0	0	0	0	0	0	0	0	0	0	0	0	0	0	0	0	0	0	0	0	0	0	0
DAPAL	0	0	0	0	0	0	0	0	0	0	0	0	0	0	0	0	0	0	0	0	0	0	0	0	0	0	0	0	0	0	0
DAPDC	0.0377477	0.0411793	0.0686322	0.0720638	0.0720638	0.0754954	0.0892219	0.0892219	0.102948	0.10638	0.10638	0.120106	0.123538	0.137264	0.137264	0.140696	0.144128	0.150991	0.157854	0.157854	0.161286	0.161286	0.168149	0.17158	0.175012	0.188739	0.188739	0.199033	0.216191	0.223055	0.226486
DAPE_f	0.0408044	0.0445139	0.0741898	0.0778993	0.0778993	0.0816088	0.0964467	0.0964467	0.111285	0.114994	0.114994	0.129832	0.133542	0.14838	0.14838	0.152089	0.155799	0.163218	0.170637	0.170637	0.174346	0.174346	0.181765	0.185474	0.189184	0.204022	0.204022	0.21515	0.233698	0.241117	0.244826
DAPabcpp	0	0	0	0	0	0	0	0	0	0	0	0	0	0	0	0	0	0	0	0	0	0	0	0	0	0	0	0	0	0	0
DDGALK	0	0	0	0	0	0	0	0	0	0	0	0	0	0	0	0	0	0	0	0	0	0	0	0	0	0	0	0	0	0	0
DDGLCNt2rpp_f	0	0	0	0	0	0	0	0	0	0	0	0	0	0	0	0	0	0	0	0	0	0	0	0	0	0	0	0	0	0	0
DDGLCNtex_f	0	0	0	0	0	0	0	0	0	0	0	0	0	0	0	0	0	0	0	0	0	0	0	0	0	0	0	0	0	0	0
DDGLK	0	0	0	0	0	0	0	0	0	0	0	0	0	0	0	0	0	0	0	0	0	0	0	0	0	0	0	0	0	0	0
DDPA	0.0419231	0.0457343	0.0762238	0.080035	0.080035	0.0838462	0.0990909	0.0990909	0.114336	0.118147	0.118147	0.133392	0.137203	0.152448	0.152448	0.156259	0.16007	0.167692	0.175315	0.175315	0.179126	0.179126	0.186748	0.19056	0.194371	0.209615	0.209615	0.221049	0.240105	0.247727	0.251539
DAPtex_f	0	0	0	0	0	0	0	0	0	0	0	0	0	0	0	0	0	0	0	0	0	0	0	0	0	0	0	0	0	0	0
DASYN120	2e-10	2e-10	2e-10	2e-10	2e-10	2e-10	2e-10	2e-10	2e-10	2e-10	2e-10	2e-10	2e-10	2e-10	2e-10	2e-10	2e-10	2e-10	2e-10	2e-10	2e-10	2e-10	2e-10	2e-10	2e-10	2e-10	2e-10	2e-10	2e-10	2e-10	2e-10
DASYN140	2e-10	2e-10	2e-10	2e-10	2e-10	2e-10	2e-10	2e-10	2e-10	2e-10	2e-10	2e-10	2e-10	2e-10	2e-10	2e-10	2e-10	2e-10	2e-10	2e-10	2e-10	2e-10	2e-10	2e-10	2e-10	2e-10	2e-10	2e-10	2e-10	2e-10	2e-10
DASYN141	2e-10	2e-10	2e-10	2e-10	2e-10	2e-10	2e-10	2e-10	2e-10	2e-10	2e-10	2e-10	2e-10	2e-10	2e-10	2e-10	2e-10	2e-10	2e-10	2e-10	2e-10	2e-10	2e-10	2e-10	2e-10	2e-10	2e-10	2e-10	2e-10	2e-10	2e-10
DASYN160	0.00701954	0.00765768	0.0127628	0.0134009	0.0134009	0.0140391	0.0165916	0.0165916	0.0191442	0.0197823	0.0197823	0.0223349	0.022973	0.0255256	0.0255256	0.0261637	0.0268019	0.0280782	0.0293544	0.0293544	0.0299926	0.0299926	0.0312689	0.031907	0.0325451	0.0350977	0.0350977	0.0370121	0.0402028	0.0414791	0.0421172
DDPGALA_f	0	0	0	0	0	0	0	0	0	0	0	0	0	0	0	0	0	0	0	0	0	0	0	0	0	0	0	0	0	0	0
DGK1_f	0	0	0	0	0	0	0	0	0	0	0	0	0	0	0	0	0	0	0	0	0	0	0	0	0	0	0	0	0	0	0
DGMPtex_f	0	0	0	0	0	0	0	0	0	0	0	0	0	0	0	0	0	0	0	0	0	0	0	0	0	0	0	0	0	0	0
DASYN161	0.00827354	0.00902568	0.0150428	0.0157949	0.0157949	0.0165471	0.0195556	0.0195556	0.0225642	0.0233163	0.0233163	0.0263249	0.027077	0.0300856	0.0300856	0.0308377	0.0315899	0.0330942	0.0345984	0.0345984	0.0353506	0.0353506	0.0368549	0.037607	0.0383591	0.0413677	0.0413677	0.0436241	0.0473848	0.0488891	0.0496412
ARBTptspp	0	0	0	0	0	0	0	0	0	0	0	0	0	0	0	0	0	0	0	0	0	0	0	0	0	0	0	0	0	0	0
DASYN180	2e-10	2e-10	2e-10	2e-10	2e-10	2e-10	2e-10	2e-10	2e-10	2e-10	2e-10	2e-10	2e-10	2e-10	2e-10	2e-10	2e-10	2e-10	2e-10	2e-10	2e-10	2e-10	2e-10	2e-10	2e-10	2e-10	2e-10	2e-10	2e-10	2e-10	2e-10
DASYN181	3e-10	3e-10	2e-10	2e-10	2e-10	2e-10	2e-10	2e-10	2e-10	2e-10	2e-10	2e-10	2e-10	2e-10	2e-10	2e-10	2e-10	3e-10	2e-10	2e-10	3e-10	2e-10	2e-10	2e-10	2e-10	2e-10	2e-10	2e-10	2e-10	3e-10	2e-10
DGSNt2pp	0	0	0	0	0	0	0	0	0	0	0	0	0	0	0	0	0	0	0	0	0	0	0	0	0	0	0	0	0	0	0
DGSNtex_f	0	0	0	0	0	0	0	0	0	0	0	0	0	0	0	0	0	0	0	0	0	0	0	0	0	0	0	0	0	0	0
DHACOAH_f	0	0	0	0	0	0	0	0	0	0	0	0	0	0	0	0	0	0	0	0	0	0	0	0	0	0	0	0	0	0	0
DATPHs	0	0	0	0	0	0	0	0	0	0	0	0	0	0	0	0	0	0	0	0	0	0	0	0	0	0	0	0	0	0	0
DB4PS	9.812e-05	0.00010704	0.0001784	0.00018732	0.00018732	0.00019624	0.00023192	0.00023192	0.0002676	0.00027652	0.00027652	0.0003122	0.00032112	0.0003568	0.0003568	0.00036572	0.00037464	0.00039248	0.00041032	0.00041032	0.00041924	0.00041924	0.00043708	0.000446	0.00045492	0.0004906	0.0004906	0.00051736	0.00056196	0.0005798	0.00058872
DHAD1	0.0961696	0.104912	0.174854	0.183596	0.183596	0.192339	0.22731	0.22731	0.262281	0.271023	0.271023	0.305994	0.314737	0.349708	0.349708	0.35845	0.367193	0.384678	0.402164	0.402164	0.410906	0.410906	0.428392	0.437134	0.445877	0.480848	0.480848	0.507076	0.550789	0.568275	0.577018
ARBTtex	0	0	0	0	0	0	0	0	0	0	0	0	0	0	0	0	0	0	0	0	0	0	0	0	0	0	0	0	0	0	0
DHAD2	0.0319582	0.0348635	0.0581058	0.0610111	0.0610111	0.0639164	0.0755375	0.0755375	0.0871587	0.090064	0.090064	0.101685	0.10459	0.116212	0.116212	0.119117	0.122022	0.127833	0.133643	0.133643	0.136549	0.136549	0.142359	0.145264	0.14817	0.159791	0.159791	0.168507	0.183033	0.188844	0.191749
DHAPT	0.271556	0.279538	0.343397	0.351379	0.351379	0.359362	0.391291	2.2635	0	0.431203	0.431203	0.463132	0.471115	0.503044	0	0.511026	0	0	0.550938	0.548403	3.91464	0.55892	0.574885	0.582867	0.59085	0.622779	3.43501	0.646726	0.686638	0.702603	0.710585
DBTS	2.2e-07	2.4e-07	4e-07	4.2e-07	4.2e-07	4.4e-07	5.2e-07	5.2e-07	6e-07	6.2e-07	6.2e-07	7e-07	7.2e-07	8e-07	8e-07	8.2e-07	8.4e-07	8.8e-07	9.2e-07	9.2e-07	9.4e-07	9.4e-07	9.8e-07	1e-06	1.02e-06	1.1e-06	1.1e-06	1.16e-06	1.26e-06	1.3e-06	1.32e-06
DC6PH	0	0	0	0	0	0	0	0	0	0	0	0	0	0	0	0	0	0	0	0	0	0	0	0	0	0	0	0	0	0	0
DCAtex_f	0	0	0	0	0	0	0	0	0	0	0	0	0	0	0	0	0	0	0	0	0	0	0	0	0	0	0	0	0	0	0
DHAtex_f	0	0	0	0	0	0	0	0	0	0	0	0	0	0	0	0	0	0	0	0	0	0	0	0	0	0	0	0	0	0	0
ARBabcpp	0	0	0	0	0	0	0	0	0	0	0	0	0	0	0	0	0	0	0	0	0	0	0	0	0	0	0	0	0	0	0
DHAtpp_f	0	0	0	0	0	0	0	0	0	0	0	0	0	0	0	0	0	0	0	0	0	0	0	0	0	0	0	0	0	0	0
DHBD_f	0	0	0	0	0	0	0	0	0	0	0	0	0	0	0	0	0	0	0	0	0	0	0	0	0	0	0	0	0	0	0
DHBS	0	0	0	0	0	0	0	0	0	0	0	0	0	0	0	0	0	0	0	0	0	0	0	0	0	7e-10	7e-10	0	0	0	0
DHBSH	0	0	0	0	0	0	0	0	0	0	0	0	0	0	0	0	0	0	0	0	0	0	0	0	0	6e-10	6e-10	0	0	0	0
DHCIND	0	0	0	0	0	0	0	0	0	0	0	0	0	0	0	0	0	0	0	0	0	0	0	0	0	0	0	0	0	0	0
DCMPtex_f	0	0	0	0	0	0	0	0	0	0	0	0	0	0	0	0	0	0	0	0	0	0	0	0	0	0	0	0	0	0	0
DCTPD	0	0	0	0	0	0	0	0	0	0	0	0	0	0	0	0	0	0	0	0	0	0	0	0	0	0	0	0	0	0	0
DCYTD	0	0	0	0	0	0	0	0	0	0	0	0	0	0	0	0	0	0	0	0	0	0	0	0	0	0	0	0	0	0	0
DHCINDO	0	0	0	0	0	0	0	0	0	0	0	0	0	0	0	0	0	0	0	0	0	0	0	0	0	0	0	0	0	0	0
ARBt2rpp_f	0	0	0	0	0	0	0	0	0	0	0	0	0	0	0	0	0	0	0	0	0	0	0	0	0	0	0	0	0	0	0
DHDPRy	0.0408044	0.0445139	0.0741898	0.0778993	0.0778993	0.0816088	0.0964467	0.0964467	0.111285	0.114994	0.114994	0.129832	0.133542	0.14838	0.14838	0.152089	0.155799	0.163218	0.170637	0.170637	0.174346	0.174346	0.181765	0.185474	0.189184	0.204022	0.204022	0.21515	0.233698	0.241117	0.244826
DHDPS	0.0408044	0.0445139	0.0741898	0.0778993	0.0778993	0.0816088	0.0964467	0.0964467	0.111285	0.114994	0.114994	0.129832	0.133542	0.14838	0.14838	0.152089	0.155799	0.163218	0.170637	0.170637	0.174346	0.174346	0.181765	0.185474	0.189184	0.204022	0.204022	0.21515	0.233698	0.241117	0.244826
ARBt3ipp	0	0	0	0	0	0	0	0	0	0	0	0	0	0	0	0	0	0	0	0	0	0	0	0	0	0	0	0	0	0	0
DHFR_f	0.00295185	0.0032202	0.005367	0.00563535	0.00563535	0.0059037	0.0069771	0.0069771	0.0080505	0.00831885	0.00831885	0.00939225	0.0096606	0.010734	0.010734	0.0110024	0.0112707	0.0118074	0.0123441	0.0123441	0.0126124	0.0126124	0.0131491	0.0134175	0.0136858	0.0147592	0.0147593	0.0155643	0.0169061	0.0174428	0.0177111
DHFS	7.359e-05	8.028e-05	0.0001338	0.00014049	0.00014049	0.00014718	0.00017394	0.00017394	0.0002007	0.00020739	0.00020739	0.00023415	0.00024084	0.0002676	0.0002676	0.00027429	0.00028098	0.00029436	0.00030774	0.00030774	0.00031443	0.00031443	0.00032781	0.0003345	0.00034119	0.00036795	0.00036795	0.00038802	0.00042147	0.00043485	0.00044154
FFSD	0	0	0	0	0	0	0	0	0	0	0	0	0	0	0	0	0	0	0	0	0	0	0	0	0	0	0	0	0	0	0
ARBtex_f	0	0	0	0	0	0	0	0	0	0	0	0	0	0	0	0	0	0	0	0	0	0	0	0	0	0	0	0	0	0	0
DNMPPA	7.359e-05	8.028e-05	0.0001338	0.00014049	0.00014049	0.00014718	0.00017394	0.00017394	0.0002007	0.00020739	0.00020739	0.00023415	0.00024084	0.0002676	0.0002676	0.00027429	0.00028098	0.00029436	0.00030774	0.00030774	0.00031443	0.00031443	0.00032781	0.0003345	0.00034119	0.00036795	0.00036795	0.00038802	0.00042147	0.00043485	0.00044154
DHMPTR	0	0	0	0	0	0	0	0	0	0	0	0	0	0	0	0	0	0	0	0	0	0	0	0	0	0	0	0	0	0	0
DHNAOT4	0	0	0	0	0	0	0	0	0	0	0	0	0	0	0	0	0	0	0	0	0	0	0	0	0	0	0	0	0	0	0
DHNCOAS	0	0	0	0	0	0	0	0	0	0	0	0	0	0	0	0	0	0	0	0	0	0	0	0	0	0	0	0	0	0	0
DNTPPA	7.359e-05	8.028e-05	0.0001338	0.00014049	0.00014049	0.00014718	0.00017394	0.00017394	0.0002007	0.00020739	0.00020739	0.00023415	0.00024084	0.0002676	0.0002676	0.00027429	0.00028098	0.00029436	0.00030774	0.00030774	0.00031443	0.00031443	0.00032781	0.0003345	0.00034119	0.00036795	0.00036795	0.00038802	0.00042147	0.00043485	0.00044154
ARGAGMt7pp_f	0	0	0	0	0	0	0	0	0	0	0	0	0	0	0	0	0	0	0	0	0	0	0	0	0	0	0	0	0	0	0
DOGULNR	0	0	0	0	0	0	0	0	0	0	0	0	0	0	0	0	0	0	0	0	0	0	0	0	0	0	0	0	0	0	0
DHNCOAT	0	0	0	0	0	0	0	0	0	0	0	0	0	0	0	0	0	0	0	0	0	0	0	0	0	0	0	0	0	0	0
DHNPA2r_f	7.359e-05	8.028e-05	0.0001338	0.00014049	0.00014049	0.00014718	0.00017394	0.00017394	0.0002007	0.00020739	0.00020739	0.00023415	0.00024084	0.0002676	0.0002676	0.00027429	0.00028098	0.00029436	0.00030774	0.00030774	0.00031443	0.00031443	0.00032781	0.0003345	0.00034119	0.00036795	0.00036795	0.00038802	0.00042147	0.00043485	0.00044154
DOPAtex_f	0	0	0	0	0	0	0	0	0	0	0	0	0	0	0	0	0	0	0	0	0	0	0	0	0	0	0	0	0	0	0
ARGDC	0	0	0	0	0	0	0	0	0	0	0	0	0	0	0	0	0	0	0	0	0	0	0	0	0	0	0	0	0	0	0
DHNPTE_f	0	0	0	0	0	0	0	0	0	0	0	0	0	0	0	0	0	0	0	0	0	0	0	0	0	0	0	0	0	0	0
DOXRBCNtex_f	0	0	0	0	0	0	0	0	0	0	0	0	0	0	0	0	0	0	0	0	0	0	0	0	0	0	0	0	0	0	0
ARGDCpp	0	0	0	0	0	0	0	0	0	0	0	0	0	0	0	0	0	0	0	0	0	0	0	0	0	0	0	0	0	0	0
DOXRBCNtpp	0	0	0	0	0	0	0	0	0	0	0	0	0	0	0	0	0	0	0	0	0	0	0	0	0	0	0	0	0	0	0
DHORD2	0.0363874	0.0396954	0.066159	0.0694669	0.0694669	0.0727749	0.0860067	0.0860067	0.0992385	0.102546	0.102546	0.115778	0.119086	0.132318	0.132318	0.135626	0.138934	0.14555	0.152166	0.152166	0.155474	0.155474	0.16209	0.165398	0.168705	0.181937	0.181937	0.191861	0.208401	0.215017	0.218325
ARGORNt7pp_f	0	0	0	0	0	0	0	0	0	0	0	0	0	0	0	0	0	0	0	0	0	0	0	0	0	0	0	0	0	0	0
DHORD5	0	0	0	0	0	0	0	0	0	0	0	0	0	0	0	0	0	0	0	0	0	0	0	0	0	0	0	0	0	0	0
DHORDfum	0	0	0	0	0	0	0	0	0	0	0	0	0	0	0	0	0	0	0	0	0	0	0	0	0	0	0	0	0	0	0
DHORTS_f	0	0	0	0	0	0	0	0	0	0	0	0	0	0	0	0	0	0	0	0	0	0	0	0	0	0	0	0	0	0	0
DHPPD	0	0	0	0	0	0	0	0	0	0	0	0	0	0	0	0	0	0	0	0	0	0	0	0	0	0	0	0	0	0	0
DPCOAK	6.336e-05	6.912e-05	0.0001152	0.00012096	0.00012096	0.00012672	0.00014976	0.00014976	0.0001728	0.00017856	0.00017856	0.0002016	0.00020736	0.0002304	0.0002304	0.00023616	0.00024192	0.00025344	0.00026496	0.00026496	0.00027072	0.00027072	0.00028224	0.000288	0.00029376	0.0003168	0.0003168	0.00033408	0.00036288	0.0003744	0.00038016
DPR	6.336e-05	6.912e-05	0.0001152	0.00012096	0.00012096	0.00012672	0.00014976	0.00014976	0.0001728	0.00017856	0.00017856	0.0002016	0.00020736	0.0002304	0.0002304	0.00023616	0.00024192	0.00025344	0.00026496	0.00026496	0.00027072	0.00027072	0.00028224	0.000288	0.00029376	0.0003168	0.0003168	0.00033408	0.00036288	0.0003744	0.00038016
DRPA	0	0	0	0	0	0	0	0	0	0	0	0	0	0	0	0	0	0	0	0	0	0	0	0	0	0	0	0	0	0	0
DSBAO1	0	0	0	0	0	0	0	0	0	0	0	0	0	0	0	0	0	0	0	0	0	0	0	0	0	0	0	0	0	0	0
DHPPDA2	4.906e-05	5.352e-05	8.92e-05	9.366e-05	9.366e-05	9.812e-05	0.00011596	0.00011596	0.0001338	0.00013826	0.00013826	0.0001561	0.00016056	0.0001784	0.0001784	0.00018286	0.00018732	0.00019624	0.00020516	0.00020516	0.00020962	0.00020962	0.00021854	0.000223	0.00022746	0.0002453	0.0002453	0.00025868	0.00028098	0.0002899	0.00029436
ARGSL_f	0.0325371	0.035495	0.0591584	0.0621163	0.0621163	0.0650742	0.0769059	0.0769059	0.0887376	0.0916955	0.0916955	0.103527	0.106485	0.118317	0.118317	0.121275	0.124233	0.130148	0.136064	0.136064	0.139022	0.139022	0.144938	0.147896	0.150854	0.162686	0.162686	0.171559	0.186349	0.192265	0.195223
DHPS2	7.359e-05	8.028e-05	0.0001338	0.00014049	0.00014049	0.00014718	0.00017394	0.00017394	0.0002007	0.00020739	0.00020739	0.00023415	0.00024084	0.0002676	0.0002676	0.00027429	0.00028098	0.00029436	0.00030774	0.00030774	0.00031443	0.00031443	0.00032781	0.0003345	0.00034119	0.00036795	0.00036795	0.00038802	0.00042147	0.00043485	0.00044154
DHPTDCs2	4.92801e-05	5.37601e-05	8.96001e-05	9.408e-05	9.40801e-05	9.856e-05	0.00011648	0.00011648	0.0001344	0.00013888	0.00013888	0.0001568	0.00016128	0.0001792	0.0001792	0.00018368	0.00018816	0.00019712	0.00020608	0.00020608	0.00021056	0.00021056	0.00021952	0.000224	0.00022848	0.0002464	0.0002464	0.00025984	0.00028224	0.0002912	0.00029568
DSBAO2	0	0	0	0	0	0	0	0	0	0	0	0	0	0	0	0	0	0	0	0	0	0	0	0	0	0	0	0	0	0	0
DSBCGT	0	0	0	0	0	0	0	0	0	0	0	0	0	0	0	0	0	0	0	0	0	0	0	0	0	0	0	0	0	0	0
DSBDR	0	0	0	0	0	0	0	0	0	0	0	0	0	0	0	0	0	0	0	0	0	0	0	0	0	0	0	0	0	0	0
DHPTDNR	0	0	0	0	0	0	0	0	0	0	0	0	0	0	0	0	0	0	0	0	0	0	0	0	0	0	0	0	0	0	0
DHPTDNRN	0	0	0	0	0	0	0	0	0	0	0	0	0	0	0	0	0	0	0	0	0	0	0	0	0	0	0	0	0	0	0
ARGSS	0.0325371	0.035495	0.0591584	0.0621163	0.0621163	0.0650742	0.0769059	0.0769059	0.0887376	0.0916955	0.0916955	0.103527	0.106485	0.118317	0.118317	0.121275	0.124233	0.130148	0.136064	0.136064	0.139022	0.139022	0.144938	0.147896	0.150854	0.162686	0.162686	0.171559	0.186349	0.192265	0.195223
DHPTPE_f	0	0	0	0	0	0	0	0	0	0	0	0	0	0	0	0	0	0	0	0	0	0	0	0	0	0	0	0	0	0	0
DHQS	0.0419231	0.0457343	0.0762238	0.080035	0.080035	0.0838462	0.0990909	0.0990909	0.114336	0.118147	0.118147	0.133392	0.137203	0.152448	0.152448	0.156259	0.16007	0.167692	0.175315	0.175315	0.179126	0.179126	0.186748	0.19056	0.194371	0.209615	0.209615	0.221049	0.240105	0.247727	0.251539
DSBGGT	0	0	0	0	0	0	0	0	0	0	0	0	0	0	0	0	0	0	0	0	0	0	0	0	0	0	0	0	0	0	0
DSERDHr_f	0	0	0	0	0	0	0	0	0	0	0	0	0	0	0	0	0	0	0	0	0	0	0	0	0	0	0	0	0	0	0
DSERt2pp	0	0	0	0	0	0	0	0	0	0	0	0	0	0	0	0	0	0	0	0	0	0	0	0	0	0	0	0	0	0	0
DSERtex_f	0	0	0	0	0	0	0	0	0	0	0	0	0	0	0	0	0	0	0	0	0	0	0	0	0	0	0	0	0	0	0
DHQTi	0.0419231	0.0457343	0.0762238	0.080035	0.080035	0.0838462	0.0990909	0.0990909	0.114336	0.118147	0.118147	0.133392	0.137203	0.152448	0.152448	0.156259	0.16007	0.167692	0.175315	0.175315	0.179126	0.179126	0.186748	0.19056	0.194371	0.209615	0.209615	0.221049	0.240105	0.247727	0.251539
ARGTRS	0	0	0	0	0	0	0	0	0	0	0	0	0	0	0	0	0	0	0	0	0	0	0	0	0	0	0	0	0	0	0
DIMPtex_f	0	0	0	0	0	0	0	0	0	0	0	0	0	0	0	0	0	0	0	0	0	0	0	0	0	0	0	0	0	0	0
DINSt2pp	0	0	0	0	0	0	0	0	0	0	0	0	0	0	0	0	0	0	0	0	0	0	0	0	0	0	0	0	0	0	0
DTARTD	0	0	0	0	0	0	0	0	0	0	0	0	0	0	0	0	0	0	0	0	0	0	0	0	0	0	0	0	0	0	0
ARGabcpp	0	0	0	0	0	0	0	0	0	0	0	0	0	0	0	0	0	0	0	0	0	0	0	0	0	0	0	0	0	0	0
DTMPK_f	0.00287826	0.00313992	0.0052332	0.00549486	0.00549486	0.00575652	0.00680316	0.00680316	0.0078498	0.00811146	0.00811146	0.0091581	0.00941976	0.0104664	0.0104664	0.0107281	0.0109897	0.011513	0.0120364	0.0120364	0.012298	0.012298	0.0128213	0.013083	0.0133447	0.0143913	0.0143913	0.0151763	0.0164846	0.0170079	0.0172696
DINStex_f	0	0	0	0	0	0	0	0	0	0	0	0	0	0	0	0	0	0	0	0	0	0	0	0	0	0	0	0	0	0	0
DKGLCNR1	0	0	0	0	0	0	0	0	0	0	0	0	0	0	0	0	0	0	0	0	0	0	0	0	0	0	0	0	0	0	0
DTMPtex_f	0	0	0	0	0	0	0	0	0	0	0	0	0	0	0	0	0	0	0	0	0	0	0	0	0	0	0	0	0	0	0
ARGt3pp	0	0	0	0	0	0	0	0	0	0	0	0	0	0	0	0	0	0	0	0	0	0	0	0	0	0	0	0	0	0	0
DUMPtex_f	0	0	0	0	0	0	0	0	0	0	0	0	0	0	0	0	0	0	0	0	0	0	0	0	0	0	0	0	0	0	0
DURADx_f	0	0	0	0	0	0	0	0	0	0	0	0	0	0	0	0	0	0	0	0	0	0	0	0	0	0	0	0	0	0	0
DURIK1	4e-10	4e-10	4e-10	4e-10	4e-10	0	0	4e-10	4e-10	4e-10	0	4e-10	0	4e-10	4e-10	0	4e-10	4e-10	0	4e-10	4e-10	4e-10	4e-10	4e-10	0	5e-10	4e-10	4e-10	4e-10	4e-10	4e-10
DURIPP_f	0	0	0	0	0	0	0	0	0	0	0	0	0	0	0	0	0	0	0	0	0	0	0	0	0	0	0	0	0	0	0
DURIt2pp	0	0	0	0	0	0	0	0	0	0	0	0	0	0	0	0	0	0	0	0	0	0	0	0	0	0	0	0	0	0	0
DURItex_f	0	0	0	0	0	0	0	0	0	0	0	0	0	0	0	0	0	0	0	0	0	0	0	0	0	0	0	0	0	0	0
DKGLCNR2x	0	0	0	0	0	0	0	0	0	0	0	0	0	0	0	0	0	0	0	0	0	0	0	0	0	0	0	0	0	0	0
DUTPDP	0.00287826	0.00313992	0.0052332	0.00549486	0.00549486	0.00575652	0.00680316	0.00680316	0.0078498	0.00811146	0.00811146	0.0091581	0.00941976	0.0104664	0.0104664	0.0107281	0.0109897	0.011513	0.0120364	0.0120364	0.012298	0.012298	0.0128213	0.013083	0.0133447	0.0143913	0.0143913	0.0151763	0.0164846	0.0170079	0.0172696
ARGtex_f	0	0	0	0	0	0	0	0	0	0	0	0	0	0	0	0	0	0	0	0	0	0	0	0	0	0	0	0	0	0	0
DXPRIi	0.00026279	0.00028668	0.0004778	0.00050169	0.00050169	0.00052558	0.00062114	0.00062114	0.0007167	0.00074059	0.00074059	0.00083615	0.00086004	0.0009556	0.0009556	0.00097949	0.00100338	0.00105116	0.00109894	0.00109894	0.00112283	0.00112283	0.00117061	0.0011945	0.00121839	0.00131395	0.00131395	0.00138562	0.00150507	0.00155285	0.00157674
DXPS	0.00031185	0.0003402	0.000567	0.00059535	0.00059535	0.0006237	0.0007371	0.0007371	0.0008505	0.00087885	0.00087885	0.00099225	0.0010206	0.001134	0.001134	0.00116235	0.0011907	0.0012474	0.0013041	0.0013041	0.00133245	0.00133245	0.00138915	0.0014175	0.00144585	0.00155925	0.00155925	0.0016443	0.00178605	0.00184275	0.0018711
DKGLCNR2y	0	0	0	0	0	0	0	0	0	0	0	0	0	0	0	0	0	0	0	0	0	0	0	0	0	0	0	0	0	0	0
DMATT	3.058e-05	3.336e-05	5.56e-05	5.838e-05	5.838e-05	6.116e-05	7.228e-05	7.228e-05	8.34e-05	8.618e-05	8.618e-05	9.73e-05	0.00010008	0.0001112	0.0001112	0.00011398	0.00011676	0.00012232	0.00012788	0.00012788	0.00013066	0.00013066	0.00013622	0.000139	0.00014178	0.0001529	0.0001529	0.00016124	0.00017514	0.0001807	0.00018348
DMPPS	3.058e-05	3.33599e-05	5.56001e-05	5.838e-05	5.838e-05	6.116e-05	7.228e-05	7.22799e-05	8.33999e-05	8.618e-05	8.618e-05	9.73001e-05	0.00010008	0.0001112	0.0001112	0.00011398	0.00011676	0.00012232	0.00012788	0.00012788	0.00013066	0.00013066	0.00013622	0.000139	0.00014178	0.0001529	0.0001529	0.00016124	0.00017514	0.0001807	0.00018348
DMQMT	0	0	0	0	0	0	0	0	0	0	0	0	0	0	0	0	0	0	0	0	0	0	0	0	0	0	0	0	0	0	0
DXYLK	0	0	0	0	0	0	0	0	0	0	0	0	0	0	0	0	0	0	0	0	0	0	0	0	0	0	0	0	0	0	0
E4PD_f	2.453e-05	2.676e-05	4.46e-05	4.683e-05	4.683e-05	4.906e-05	5.798e-05	5.798e-05	6.69e-05	6.913e-05	6.913e-05	7.805e-05	8.028e-05	8.92e-05	8.92e-05	9.143e-05	9.366e-05	9.812e-05	0.00010258	0.00010258	0.00010481	0.00010481	0.00010927	0.0001115	0.00011373	0.00012265	0.00012265	0.00012934	0.00014049	0.00014495	0.00014718
DMSOR1	0	0	0	0	0	0	0	0	0	0	0	0	0	0	0	0	0	0	0	0	0	0	0	0	0	0	0	0	0	0	0
ASAD_f	0	0	0	0	0	0	0	0	0	0	0	0	0	0	0	0	0	0	0	0	0	0	0	0	0	0	0	0	0	0	0
DMSOR1pp	0	0	0	0	0	0	0	0	0	0	0	0	0	0	0	0	0	0	0	0	0	0	0	0	0	0	0	0	0	0	0
DMSOR2	0	0	0	0	0	0	0	0	0	0	0	0	0	0	0	0	0	0	0	0	0	0	0	0	0	0	0	0	0	0	0
EAR100x	0	0	0	0	0	0	0	0	0	0	0	0	0	0	0	0	0	0	0	0	0	0	0	0	0	0	0	0	0	0	0
EAR100y	0	0	0	0	0	0	0	0	0	0	0	0	0	0	0	0	0	0	0	0	0	0	0	0	0	0	0	0	0	0	0
EAR120x	2e-10	2e-10	2e-10	0	2e-10	2e-10	2e-10	2e-10	2e-10	0	2e-10	2e-10	2e-10	2e-10	2e-10	0	2e-10	0	0	2e-10	2e-10	2e-10	2e-10	2e-10	2e-10	2e-10	2e-10	2e-10	2e-10	2e-10	2e-10
DMSOR2pp	0	0	0	0	0	0	0	0	0	0	0	0	0	0	0	0	0	0	0	0	0	0	0	0	0	0	0	0	0	0	0
EAR120y	0	0	0	0	0	0	0	0	0	0	0	0	0	0	0	0	0	2e-10	0	0	0	0	0	0	0	0	0	0	0	0	0
DMSOtex_f	0	0	0	0	0	0	0	0	0	0	0	0	0	0	0	0	0	0	0	0	0	0	0	0	0	0	0	0	0	0	0
ASCBPL	0	0	0	0	0	0	0	0	0	0	0	0	0	0	0	0	0	0	0	0	0	0	0	0	0	0	0	0	0	0	0
DMSOtpp_f	0	0	0	0	0	0	0	0	0	0	0	0	0	0	0	0	0	0	0	0	0	0	0	0	0	0	0	0	0	0	0
DMStex_f	0	0	0	0	0	0	0	0	0	0	0	0	0	0	0	0	0	0	0	0	0	0	0	0	0	0	0	0	0	0	0
EAR121x	0	0	0	0	0	0	0	0	0	0	0	0	0	0	0	0	0	0	0	0	0	0	0	0	0	0	0	0	0	0	0
EAR121y	0	0	0	0	0	0	0	0	0	0	0	0	0	0	0	0	0	0	0	0	0	0	0	0	0	0	0	0	0	0	0
EAR140x	0	0	0	0	0	0	0	0	0	0	0	0	0	0	0	0	0	0	0	0	0	0	0	0	0	0	0	0	0	0	0
FCLK	0	0	0	0	0	0	0	0	0	0	0	0	0	0	0	0	0	0	0	0	0	0	0	0	0	0	0	0	0	0	0
EAR140y	0	0	0	0	0	0	0	0	0	0	0	0	0	0	0	0	0	0	0	0	0	0	0	0	0	0	0	0	0	0	0
EAR141x	0	0	0	0	0	0	0	0	0	0	0	0	0	0	0	0	0	0	0	0	0	0	0	0	0	0	0	0	0	0	0
EAR141y	0	0	0	0	0	0	0	0	0	0	0	0	0	0	0	0	0	0	0	0	0	0	0	0	0	0	0	0	0	0	0
EAR160x	0	0	0	0	0	0	0	0	0	0	0	0	0	0	0	0	0	0	0	0	0	0	0	0	0	0	0	0	0	0	0
EAR160y	0	0	0	0	0	0	0	0	0	0	0	0	0	0	0	0	0	0	0	0	0	0	0	0	0	0	0	0	0	0	0
EAR161x	0	0	0	0	0	0	0	0	0	0	0	0	0	0	0	0	0	0	0	0	0	0	0	0	0	0	0	0	0	0	0
EAR161y	0	0	0	0	0	0	0	0	0	0	0	0	0	0	0	0	0	0	0	0	0	0	0	0	0	0	0	0	0	0	0
EAR180x	0	0	0	0	0	0	0	0	0	0	0	0	0	0	0	0	0	0	0	0	0	0	0	0	0	0	0	0	0	0	0
EAR180y	0	0	0	0	0	0	0	0	0	0	0	0	0	0	0	0	0	0	0	0	0	0	0	0	0	0	0	0	0	0	0
EAR181x	0	0	0	0	0	0	0	0	0	0	0	0	0	0	0	0	0	0	0	0	0	0	0	0	0	0	0	0	0	0	0
EAR181y	0	0	0	0	0	0	0	0	0	0	0	0	0	0	0	0	0	0	0	0	0	0	0	0	0	0	0	0	0	0	0
ECOAH5_f	0.0391468	0.0427056	0.071176	0.0747348	0.0747348	0.0782936	0.0925288	0.0925288	0.106764	0.110323	0.110323	0.124558	0.128117	0.142352	0.142352	0.145911	0.14947	0.156587	0.163705	0.163705	0.167264	0.167264	0.174381	0.17794	0.181499	0.195734	0.195734	0.20641	0.224204	0.231322	0.234881
ECOAH6_f	0.0305862	0.0333667	0.0556112	0.0583918	0.0583918	0.0611723	0.0722946	0.0722946	0.0834168	0.0861974	0.0861974	0.0973196	0.1001	0.111222	0.111222	0.114003	0.116784	0.122345	0.127906	0.127906	0.130686	0.130686	0.136247	0.139028	0.141809	0.152931	0.152931	0.161272	0.175175	0.180736	0.183517
ECOAH7_f	0.0305862	0.0333667	0.0556112	0.0583918	0.0583918	0.0611723	0.0722946	0.0722946	0.0834168	0.0861974	0.0861974	0.0973196	0.1001	0.111222	0.111222	0.114003	0.116784	0.122345	0.127906	0.127906	0.130686	0.130686	0.136247	0.139028	0.141809	0.152931	0.152931	0.161272	0.175175	0.180736	0.183517
ECOAH8_f	0	0	0	0	0	0	0	0	0	0	0	0	0	0	0	0	0	0	0	0	0	0	0	0	0	0	0	0	0	0	0
EDA	0	0	0	0	0	0	0	0	0	0	0	0	0	0	0	0	0	0	0	0	0	0	0	0	0	0	0	0	0	0	0
EDD	0	0	0	0	0	0	0	0	0	0	0	0	0	0	0	0	0	0	0	0	0	0	0	0	0	0	0	0	0	0	0
EDTXS1	2.25e-10	5.25e-10	5.25e-10	2.25e-10	2e-10	2e-10	2.25e-10	5.25e-10	5.25e-10	2.25e-10	2e-10	5.25e-10	2.25e-10	2e-10	5.25e-10	1.25e-10	5.25e-10	5.25e-10	2e-10	5.25e-10	5.25e-10	5.25e-10	2e-10	5.25e-10	2e-10	5.25e-10	5.25e-10	5.25e-10	5.25e-10	5.25e-10	5e-10
EDTXS2	2.25e-10	5.25e-10	5.25e-10	2.25e-10	2e-10	2e-10	2.25e-10	5.25e-10	5.25e-10	2.25e-10	2e-10	5.25e-10	2.25e-10	2e-10	5.25e-10	1.25e-10	5.25e-10	5.25e-10	2e-10	5.25e-10	5.25e-10	5.25e-10	2e-10	5.25e-10	2e-10	5.25e-10	5.25e-10	5.25e-10	5.25e-10	5.25e-10	5e-10
EDTXS3	0	0	0	0	0	0	0	0	0	0	0	0	0	0	0	0	0	0	0	0	0	0	0	0	0	0	0	0	0	0	0
EDTXS4	0	0	0	0	0	0	0	0	0	0	0	0	0	0	0	0	0	0	0	0	0	0	0	0	0	0	0	0	0	0	0
EAR40x	0	0	0	0	0	0	0	0	0	0	0	0	0	0	0	0	0	0	0	0	0	0	0	0	0	0	0	0	0	0	0
EAR40y	0	0	0	0	0	0	0	0	0	0	0	0	0	0	0	0	0	0	0	0	0	0	0	0	0	0	0	0	0	0	0
EAR60x	0	0	0	0	0	0	0	0	0	0	0	0	0	0	0	0	0	0	0	0	0	0	0	0	0	0	0	0	0	0	0
EAR60y	0	0	0	0	0	0	0	0	0	0	0	0	0	0	0	0	0	0	0	0	0	0	0	0	0	0	0	0	0	0	0
EGMEACPR	2.2e-07	2.4e-07	4e-07	4.2e-07	4.2e-07	4.4e-07	5.2e-07	5.2e-07	6e-07	6.2e-07	6.2e-07	7e-07	7.2e-07	8e-07	8e-07	8.2e-07	8.4e-07	8.8e-07	9.2e-07	9.2e-07	9.4e-07	9.4e-07	9.8e-07	1e-06	1.02e-06	1.1e-06	1.1e-06	1.16e-06	1.26e-06	1.3e-06	1.32e-06
FCLPA_f	0	0	0	0	0	0	0	0	0	0	0	0	0	0	0	0	0	0	0	0	0	0	0	0	0	0	0	0	0	0	0
ENLIPAabctex	0	0	0	0	0	0	0	0	0	0	0	0	0	0	0	0	0	0	0	0	0	0	0	0	0	0	0	0	0	0	0
ENO_f	1.94192	2.08982	3.27303	3.42093	3.42093	3.56883	4.16044	4.23047	0	4.89995	4.89995	5.49155	5.63945	6.23106	0	6.37896	0	0	7.11847	7.11412	6.49292	7.26637	7.56217	7.71008	7.85798	8.44958	8.6234	8.89329	9.6328	9.9286	10.0765
EAR80x	0	0	0	0	0	0	0	0	0	0	0	0	0	0	0	0	0	0	0	0	0	0	0	0	0	0	0	0	0	0	0
EAR80y	0	0	0	0	0	0	0	0	0	0	0	0	0	0	0	0	0	0	0	0	0	0	0	0	0	0	0	0	0	0	0
ECA4COLIPAabctex	0	0	0	0	0	0	0	0	0	0	0	0	0	0	0	0	0	0	0	0	0	0	0	0	0	0	0	0	0	0	0
ENTCS	0	0	0	0	0	0	0	0	0	0	0	0	0	0	0	0	0	0	0	0	0	0	0	0	0	2.33333e-10	2.33333e-10	0	0	0	0
ENTERES	0	0	0	0	0	0	0	0	0	0	0	0	0	0	0	0	0	0	0	0	0	0	0	0	0	0	0	0	0	0	0
ENTERES2	0	0	0	0	0	0	0	0	0	0	0	0	0	0	0	0	0	0	0	0	0	0	0	0	0	0	0	0	0	0	0
EPMEACPR	2.2e-07	2.4e-07	4e-07	4.2e-07	4.2e-07	4.4e-07	5.2e-07	5.2e-07	6e-07	6.2e-07	6.2e-07	7e-07	7.2e-07	8e-07	8e-07	8.2e-07	8.4e-07	8.8e-07	9.2e-07	9.2e-07	9.4e-07	9.4e-07	9.8e-07	1e-06	1.02e-06	1.1e-06	1.1e-06	1.16e-06	1.26e-06	1.3e-06	1.32e-06
ECA4OALpp	0	0	0	0	0	0	0	0	0	0	0	0	0	0	0	0	0	0	0	0	0	0	0	0	0	0	0	0	0	0	0
ECAP1pp	0	0	0	0	0	0	0	0	0	0	0	0	0	0	0	0	0	0	0	0	0	0	0	0	0	0	0	0	0	0	0
ECAP2pp	0	0	0	0	0	0	0	0	0	0	0	0	0	0	0	0	0	0	0	0	0	0	0	0	0	0	0	0	0	0	0
ECAP3pp	0	0	0	0	0	0	0	0	0	0	0	0	0	0	0	0	0	0	0	0	0	0	0	0	0	0	0	0	0	0	0
ECAtpp	0	0	0	0	0	0	0	0	0	0	0	0	0	0	0	0	0	0	0	0	0	0	0	0	0	0	0	0	0	0	4e-10
ETHAAL	7e-10	7e-10	7e-10	5e-10	7e-10	5e-10	5e-10	7e-10	7e-10	7e-10	7e-10	7e-10	5e-10	7e-10	7e-10	5e-10	7e-10	7e-10	5e-10	7e-10	7e-10	7e-10	7e-10	7e-10	5e-10	7e-10	7e-10	7e-10	7e-10	7e-10	7e-10
ETHAt2pp	6e-10	6e-10	6e-10	0	6e-10	2e-10	2e-10	6e-10	6e-10	7e-10	6e-10	6e-10	2e-10	6e-10	6e-10	0	6e-10	6e-10	0	6e-10	6e-10	6e-10	6e-10	6e-10	2e-10	6e-10	6e-10	6e-10	6e-10	6e-10	6e-10
ECOAH1_f	0.0391468	0.0427056	0.071176	0.0747348	0.0747348	0.0782936	0.0925288	0.0925288	0.106764	0.110323	0.110323	0.124558	0.128117	0.142352	0.142352	0.145911	0.14947	0.156587	0.163705	0.163705	0.167264	0.167264	0.174381	0.17794	0.181499	0.195734	0.195734	0.20641	0.224204	0.231322	0.234881
FCLT	2.453e-05	2.676e-05	4.46e-05	4.683e-05	4.683e-05	4.906e-05	5.798e-05	5.798e-05	6.69e-05	6.913e-05	6.913e-05	7.805e-05	8.028e-05	8.92e-05	8.92e-05	9.143e-05	9.366e-05	9.812e-05	0.00010258	0.00010258	0.00010481	0.00010481	0.00010927	0.0001115	0.00011373	0.00012265	0.00012265	0.00012934	0.00014049	0.00014495	0.00014718
ECOAH2_f	0.0391468	0.0427056	0.071176	0.0747348	0.0747348	0.0782936	0.0925288	0.0925288	0.106764	0.110323	0.110323	0.124558	0.128117	0.142352	0.142352	0.145911	0.14947	0.156587	0.163705	0.163705	0.167264	0.167264	0.174381	0.17794	0.181499	0.195734	0.195734	0.20641	0.224204	0.231322	0.234881
ECOAH3_f	0.0391468	0.0427056	0.071176	0.0747348	0.0747348	0.0782936	0.0925288	0.0925288	0.106764	0.110323	0.110323	0.124558	0.128117	0.142352	0.142352	0.145911	0.14947	0.156587	0.163705	0.163705	0.167264	0.167264	0.174381	0.17794	0.181499	0.195734	0.195734	0.20641	0.224204	0.231322	0.234881
ETHAtex_f	0	0	0	0	0	0	0	0	0	0	0	0	0	0	0	0	0	0	0	0	0	0	0	0	0	0	0	0	0	0	0
ETHSO3abcpp	0	0	0	0	0	0	0	0	0	0	0	0	0	0	0	0	0	0	0	0	0	0	0	0	0	0	0	0	0	0	0
ETHSO3tex_f	0	0	0	0	0	0	0	0	0	0	0	0	0	0	0	0	0	0	0	0	0	0	0	0	0	0	0	0	0	0	0
ECOAH4_f	0.0391468	0.0427056	0.071176	0.0747348	0.0747348	0.0782936	0.0925288	0.0925288	0.106764	0.110323	0.110323	0.124558	0.128117	0.142352	0.142352	0.145911	0.14947	0.156587	0.163705	0.163705	0.167264	0.167264	0.174381	0.17794	0.181499	0.195734	0.195734	0.20641	0.224204	0.231322	0.234881
ETOHtex_f	0	0	0	0	0	0	0	0	0	0	0	0	0	0	0	0	0	0	0	0	0	0	0	0	0	0	0	0	0	0	0
FDH4pp	0	0	0	0	0	0	0	0.00063778	0	0	0	0	0	0	0	0	0	0	0	0	0.00115291	0	0	0	0	0	0.00134915	0	0	0	0
ETOHtrpp_f	0	0	0	0	0	0	0	0	0	0	0	0	0	0	0	0	0	0	0	0	0	0	0	0	0	0	0	0	0	0	0
F6PA_f	0.271556	0.279538	0.343397	0.351379	0.351379	0.359362	0.391291	2.2635	0	0.431203	0.431203	0.463132	0.471115	0.503044	0	0.511026	0	0	0.550938	0.548403	0	0.55892	0.574885	0.582867	0.59085	0.622779	3.43501	0.646726	0.686638	0.702603	0.710585
F6PP	0	0	0	0	0	0	0	0	0	0	0	0	0	0	0	0	0	0	0	0	0	0	0	0	0	0	0	0	0	0	0
FHL	0	0	0	0	0	0	0	0	0	0	0	0	0	0	0	0	0	0	0	0	0	0	0	0	0	0	0	0	0	0	0
FLDR2	0	0	0	0	0	0	0	0	0.909361	0	0	0	0	0	0	0	0	0	0	0	0	0	0	0	0	0	0	0	0	0	0
F6Pt6_2pp	0	0	0	0	0	0	0	0	0	0	0	0	0	0	0	0	0	0	0	0	0	0	0	0	0	0	0	0	0	0	0
FLVR	0	0	0	0	0	0	0	0	0	0	0	0	0	0	0	0	0	0	0	0	0	0	0	0	0	0	0	0	0	0	0
FDH5pp	0	0	0	0	0	0	0	0	0	0	0	0	0	0	0	0	0	0	0	0	0	0	0	0	0	0	0	0	0	0	0
FLVRx	0	0	0	0	0	0	0	0	0	0	0	0	0	0	0	0	0	0	0	0	0	0	0	0	0	0	0	0	0	0	0
FMETTRS	0	0	0	0	0	0	0	0	0	0	0	0	0	0	0	0	0	0	0	0	0	0	0	0	0	0	0	0	0	0	0
FMNAT	2.453e-05	2.676e-05	4.46e-05	4.683e-05	4.683e-05	4.906e-05	5.798e-05	5.798e-05	6.69e-05	6.913e-05	6.913e-05	7.805e-05	8.028e-05	8.92e-05	8.92e-05	9.143e-05	9.366e-05	9.812e-05	0.00010258	0.00010258	0.00010481	0.00010481	0.00010927	0.0001115	0.00011373	0.00012265	0.00012265	0.00012934	0.00014049	0.00014495	0.00014718
FMNRx	0	0	0	0	0	0	0	0	0	0	0	0	0	0	0	0	0	0	0	0	0	0	0	0	0	0	0	0	0	0	0
F6Ptex_f	0	0	0	0	0	0	0	0	0	0	0	0	0	0	0	0	0	0	0	0	0	0	0	0	0	0	0	0	0	0	0
FA100ACPHi	0	0	0	0	0	0	0	0	0	0	0	0	0	0	0	0	0	0	0	0	0	0	0	0	0	0	0	0	0	0	0
FA120ACPHi	0	0	0	0	0	0	0	0	0	0	0	0	0	0	0	0	0	0	0	0	0	0	0	0	0	0	0	0	0	0	0
FA140ACPHi	0	0	0	0	0	0	0	0	0	0	0	0	0	0	0	0	0	0	0	0	0	0	0	0	0	0	0	0	0	0	0
FA141ACPHi	0	0	0	0	0	0	0	0	0	0	0	0	0	0	0	0	0	0	0	0	0	0	0	0	0	0	0	0	0	0	0
FA160ACPHi	0	0	0	0	0	0	0	0	0	0	0	0	0	0	0	0	0	0	0	0	0	0	0	0	0	0	0	0	0	0	0
FA161ACPHi	0	0	0	0	0	0	0	0	0	0	0	0	0	0	0	0	0	0	0	0	0	0	0	0	0	0	0	0	0	0	0
FMNRx2	0	0	0	0	0	0	0	0	0	0	0	0	0	0	0	0	0	0	0	0	0	0	0	0	0	0	0	0	0	0	0
FOMETRi	0	0	0	0	0	0	0	0	0	0	0	0	0	0	0	0	0	0	0	0	0	0	0	0	0	0	0	0	0	0	0
FORCT_f	0	0	0	0	0	0	0	0	0	0	0	0	0	0	0	0	0	0	0	0	0	0	0	0	0	0	0	0	0	0	0
FDMO	0	0	0	0	0	0	0	0	0	0	0	0	0	0	0	0	0	0	0	0	0	0	0	0	0	0	0	0	0	0	0
FORt2pp	0	0	0	0	0	0	0	0	0	0	0	0	0	0	0	0	0	0	0	0	0	0	0	0	0	0	0	0	0	0	0
FORtex_f	0	0	0	0	0	0	0	0	0	0	0	0	0	0	0	0	0	0	0	0	0	0	0	0	0	0	0	0	0	0	0
FORtppi	0	0	0	0	0	0	0	0.00063778	0	0	0	0	0	0	2e-10	0	2e-10	0	0	2e-10	0.00115291	0	0	0	0	0	0.00134915	0	0	0	0
FRD2	4e-10	4e-10	4e-10	4e-10	4e-10	4e-10	4e-10	5e-10	5e-10	4e-10	4e-10	4e-10	4e-10	4e-10	6e-10	4e-10	4e-10	5e-10	3e-10	4e-10	4e-10	4e-10	4e-10	4e-10	5e-10	6e-10	5e-10	6e-10	6e-10	6e-10	5e-10
FRD3	2e-10	2e-10	2e-10	2e-10	2e-10	2e-10	2e-10	2e-10	2e-10	2e-10	2e-10	2e-10	2e-10	2e-10	2e-10	2e-10	2e-10	2e-10	2e-10	2e-10	2e-10	2e-10	2e-10	2e-10	2e-10	2e-10	2e-10	2e-10	2e-10	2e-10	2e-10
FRUK	0	0	0	0	0	0	0	0	0	0	0	0	0	0	0	0	0	0	0	0	0	0	0	0	0	0	0	0	0	0	0
FRULYSDG_f	0	0	0	0	0	0	0	0	0	0	0	0	0	0	0	0	0	0	0	0	0	0	0	0	0	0	0	0	0	0	0
FRULYSE_f	0	0	0	0	0	0	0	0	0	0	0	0	0	0	0	0	0	0	0	0	0	0	0	0	0	0	0	0	0	0	0
FA80ACPHi	0	0	0	0	0	0	0	0	0	0	0	0	0	0	0	0	0	0	0	0	0	0	0	0	0	0	0	0	0	0	0
FDMO2	0	0	0	0	0	0	0	0	0	0	0	0	0	0	0	0	0	0	0	0	0	0	0	0	0	0	0	0	0	0	0
FRULYSK	0	0	0	0	0	0	0	0	0	0	0	0	0	0	0	0	0	0	0	0	0	0	0	0	0	0	0	0	0	0	0
FRULYSt2pp	0	0	0	0	0	0	0	0	0	0	0	0	0	0	0	0	0	0	0	0	0	0	0	0	0	0	0	0	0	0	0
FRULYStex_f	0	0	0	0	0	0	0	0	0	0	0	0	0	0	0	0	0	0	0	0	0	0	0	0	0	0	0	0	0	0	0
FRUURt2rpp_f	0	0	0	0	0	0	0	0	0	0	0	0	0	0	0	0	0	0	0	0	0	0	0	0	0	0	0	0	0	0	0
FRUURtex_f	0	0	0	0	0	0	0	0	0	0	0	0	0	0	0	0	0	0	0	0	0	0	0	0	0	0	0	0	0	0	0
FACOAE100	0	0	0	0	0	0	0	0	0	0	0	0	0	0	0	0	0	0	0	0	0	0	0	0	0	0	0	0	0	0	0
FACOAE120	0.00856064	0.00933888	0.0155648	0.016343	0.016343	0.0171213	0.0202342	0.0202342	0.0233472	0.0241254	0.0241254	0.0272384	0.0280166	0.0311296	0.0311296	0.0319078	0.0326861	0.0342426	0.035799	0.035799	0.0365773	0.0365773	0.0381338	0.038912	0.0396902	0.0428032	0.0428032	0.0451379	0.0490291	0.0505856	0.0513638
FACOAE140	1.025e-09	1.325e-09	1.325e-09	4.25e-10	1e-09	4e-10	4.25e-10	1.325e-09	1.325e-09	1.125e-09	9e-10	1.325e-09	4.25e-10	1e-09	1.325e-09	4.25e-10	1.325e-09	1.325e-09	4e-10	1.325e-09	1.325e-09	1.325e-09	1e-09	1.325e-09	4e-10	1.325e-09	1.325e-09	1.325e-09	1.325e-09	1.325e-09	1.3e-09
FRUpts2pp	0	0	0	0	0	0	0	0	0	0	0	0	0	0	0	0	0	0	0	0	0	0	0	0	0	0	0	0	0	6.7636	0
FRUptspp	0	0	0	0	0	0	0	0	0	0	0	0	0	0	0	0	0	0	0	0	0	0	0	0	0	0	0	0	0	0	0
FRUtex_f	0	0	0	0	0	0	0	0	0	0	0	0	0	0	0	0	0	0	0	0	0	0	0	0	0	0	0	0	0	6.7636	0
FTHFD	0	0	0	0	0	0	0	0	0	0	0	0	0	0	0	0	0	0	0	0	0	0	0	0	0	0	0	0	0	0	0
FTHFLi	0	0	0	0	0	0	0	0	0	0	0	0	0	0	0	0	0	0	0	0	0	0	0	0	0	0	0	0	0	0	0
FUCtex_f	0	0	0	0	0	0	0	0	0	0	0	0	0	0	0	0	0	0	0	0	0	0	0	0	0	0	0	0	0	0	0
FUCtpp_f	0	0	0	0	0	0	0	0	0	0	0	0	0	0	0	0	0	0	0	0	0	0	0	0	0	0	0	0	0	0	0
FUM_f	0.784868	0.827584	1.16931	1.21202	1.21202	1.25474	1.4256	1.49562	7.82648	1.63917	1.63917	1.81004	1.85275	2.02361	5.40736	2.06633	12.89	11.7827	2.2799	2.27556	1.54916	2.32262	2.40805	2.45076	2.49348	2.66434	2.83816	2.79249	3.00606	3.09149	3.13421
FUMt2_2pp	0	0	0	0	0	0	0	0	0	0	0	0	0	0	0	0	9.50873	0	0	0	0	0	0	0	0	0	0	0	0	0	0
FUMt2_3pp	0	0	0	0	0	0	0	0	0	0	0	0	0	0	0	0	0	0	0	0	0	0	0	0	0	0	0	0	0	0	0
FACOAE141	7e-10	7e-10	7e-10	2e-10	7e-10	2e-10	2e-10	7e-10	7e-10	9e-10	7e-10	7e-10	2e-10	7e-10	7e-10	2e-10	7e-10	7e-10	2e-10	7e-10	7e-10	7e-10	7e-10	7e-10	2e-10	7e-10	7e-10	7e-10	7e-10	7e-10	7e-10
FACOAE160	0.0140391	0.0153154	0.0255256	0.0268019	0.0268019	0.0280782	0.0331833	0.0331833	0.0382884	0.0395647	0.0395647	0.0446698	0.0459461	0.0510512	0.0510512	0.0523275	0.0536038	0.0561563	0.0587089	0.0587089	0.0599852	0.0599852	0.0625377	0.063814	0.0650903	0.0701954	0.0701954	0.0740242	0.0804056	0.0829582	0.0842345
FACOAE161	0.0165471	0.0180514	0.0300856	0.0315899	0.0315899	0.0330942	0.0391113	0.0391113	0.0451284	0.0466327	0.0466327	0.0526498	0.0541541	0.0601712	0.0601712	0.0616755	0.0631798	0.0661883	0.0691969	0.0691969	0.0707012	0.0707012	0.0737097	0.075214	0.0767183	0.0827354	0.0827354	0.0872482	0.0947696	0.0977782	0.0992825
FACOAE180	5e-10	5e-10	5e-10	0	5e-10	0	0	5e-10	5e-10	7e-10	5e-10	5e-10	0	5e-10	5e-10	0	5e-10	5e-10	0	5e-10	5e-10	5e-10	5e-10	5e-10	0	5e-10	5e-10	5e-10	5e-10	5e-10	5e-10
FACOAE181	5e-10	5e-10	5e-10	0	5e-10	0	0	5e-10	5e-10	7e-10	5e-10	5e-10	0	5e-10	5e-10	0	5e-10	5e-10	0	5e-10	5e-10	5e-10	5e-10	5e-10	0	5e-10	5e-10	5e-10	5e-10	5e-10	5e-10
FUMtex_f	0	0	0	0	0	0	0	0	0	0	0	0	0	0	0	0	9.50873	0	0	0	0	0	0	0	0	0	0	0	0	0	0
FUSAtex_f	0	0	0	0	0	0	0	0	0	0	0	0	0	0	0	0	0	0	0	0	0	0	0	0	0	0	0	0	0	0	0
FDMO3	0	0	0	0	0	0	0	0	0	0	0	0	0	0	0	0	0	0	0	0	0	0	0	0	0	0	0	0	0	0	0
FUSAtpp	0	0	0	0	0	0	0	0	0	0	0	0	0	0	0	0	0	0	0	0	0	0	0	0	0	0	0	0	0	0	0
G1PACT	0.0103937	0.0113386	0.0188976	0.0198425	0.0198425	0.0207874	0.0245669	0.0245669	0.0283464	0.0292913	0.0292913	0.0330708	0.0340157	0.0377952	0.0377952	0.0387401	0.039685	0.0415747	0.0434645	0.0434645	0.0444094	0.0444094	0.0462991	0.047244	0.0481889	0.0519684	0.0519684	0.054803	0.0595274	0.0614172	0.0623621
G1PPpp	0	0	0	0	0	0	0	0	0	0	0	0	0	0	0	0	0	0	0	0	0	0	0	0	0	0	0	0	0	0	0
FACOAE60	0	0	0	0	0	0	0	0	0	0	0	0	0	0	0	0	0	0	0	0	0	0	0	0	0	0	0	0	0	0	0
FACOAE80	2e-10	2e-10	2e-10	2e-10	2e-10	2e-10	2e-10	2e-10	2e-10	2e-10	2e-10	2e-10	2e-10	2e-10	2e-10	2e-10	2e-10	2e-10	2e-10	2e-10	2e-10	2e-10	2e-10	2e-10	2e-10	2e-10	2e-10	2e-10	2e-10	2e-10	2e-10
FACOAL100t2pp	0	0	0	0	0	0	0	0	0	0	0	0	0	0	0	0	0	0	0	0	0	0	0	0	0	0	0	0	0	0	0
FACOAL120t2pp	7e-10	7e-10	7e-10	2e-10	7e-10	2e-10	2e-10	7e-10	7e-10	9e-10	7e-10	7e-10	2e-10	7e-10	7e-10	2e-10	7e-10	7e-10	2e-10	7e-10	7e-10	7e-10	7e-10	7e-10	2e-10	7e-10	7e-10	7e-10	7e-10	7e-10	7e-10
FACOAL140t2pp	7e-10	7e-10	7e-10	2e-10	7e-10	2e-10	2e-10	7e-10	7e-10	9e-10	7e-10	7e-10	2e-10	7e-10	7e-10	2e-10	7e-10	7e-10	2e-10	7e-10	7e-10	7e-10	7e-10	7e-10	2e-10	7e-10	7e-10	7e-10	7e-10	7e-10	7e-10
G1PTT	2.25e-10	4.25e-10	4.25e-10	2.25e-10	0	0	2.25e-10	4.25e-10	4.25e-10	2.25e-10	2e-10	4.25e-10	2.25e-10	0	4.25e-10	2.25e-10	4.25e-10	4.25e-10	0	4.25e-10	4.25e-10	4.25e-10	0	4.25e-10	0	4.25e-10	4.25e-10	4.25e-10	4.25e-10	4.25e-10	7e-10
G1Ptex_f	0	0	0	0	0	0	0	0	0	0	0	0	0	0	0	0	0	0	0	0	0	0	0	0	0	0	0	0	0	0	0
G1SAT_f	0.00039248	0.00042816	0.0007136	0.00074928	0.00074928	0.00078496	0.00092768	0.00092768	0.0010704	0.00110608	0.00110608	0.0012488	0.00128448	0.0014272	0.0014272	0.00146288	0.00149856	0.00156992	0.00164128	0.00164128	0.00167696	0.00167696	0.00174832	0.001784	0.00181968	0.0019624	0.0019624	0.00206944	0.00224784	0.0023192	0.00235488
FACOAL141t2pp	7e-10	7e-10	7e-10	2e-10	7e-10	2e-10	2e-10	7e-10	7e-10	9e-10	7e-10	7e-10	2e-10	7e-10	7e-10	2e-10	7e-10	7e-10	2e-10	7e-10	7e-10	7e-10	7e-10	7e-10	2e-10	7e-10	7e-10	7e-10	7e-10	7e-10	7e-10
FDMO4	0	0	0	0	0	0	0	0	0	0	0	0	0	0	0	0	0	0	0	0	0	0	0	0	0	0	0	0	0	0	0
FACOAL160t2pp	7e-10	7e-10	7e-10	0	7e-10	0	0	7e-10	7e-10	9e-10	7e-10	7e-10	0	7e-10	7e-10	0	7e-10	7e-10	0	7e-10	7e-10	7e-10	7e-10	7e-10	0	7e-10	7e-10	7e-10	7e-10	7e-10	7e-10
FACOAL161t2pp	7e-10	7e-10	7e-10	0	7e-10	0	0	7e-10	7e-10	9e-10	7e-10	7e-10	0	7e-10	7e-10	0	7e-10	7e-10	0	7e-10	7e-10	7e-10	7e-10	7e-10	0	7e-10	7e-10	7e-10	7e-10	7e-10	7e-10
FACOAL180t2pp	7e-10	7e-10	7e-10	2e-10	7e-10	3e-10	3e-10	7e-10	7e-10	9e-10	7e-10	7e-10	3e-10	7e-10	7e-10	2e-10	7e-10	7e-10	2e-10	7e-10	7e-10	7e-10	7e-10	7e-10	3e-10	7e-10	7e-10	7e-10	7e-10	7e-10	7e-10
FACOAL181t2pp	7e-10	7e-10	7e-10	2e-10	7e-10	3e-10	3e-10	7e-10	7e-10	9e-10	7e-10	7e-10	3e-10	7e-10	7e-10	2e-10	7e-10	7e-10	2e-10	7e-10	7e-10	7e-10	7e-10	7e-10	3e-10	7e-10	7e-10	7e-10	7e-10	7e-10	7e-10
FACOAL60t2pp	0	0	0	0	0	0	0	0	0	0	0	0	0	0	0	0	0	0	0	0	0	0	0	0	0	0	0	0	0	0	0
FACOAL80t2pp	0	0	0	0	0	0	0	0	0	0	0	0	0	0	0	0	0	0	0	0	0	0	0	0	0	0	0	0	0	0	0
G2PP	0	0	0	0	0	0	0	0	0	0	0	0	0	0	0	0	0	0	0	0	0	0	0	0	0	0	0	0	0	0	0
G2PPpp	0	0	0	0	0	0	0	0	0	0	0	0	0	0	0	0	0	0	0	0	0	0	0	0	0	0	0	0	0	0	0
G3PAT120	3e-10	2e-10	3e-10	0	3e-10	0	0	3e-10	3e-10	4e-10	3e-10	3e-10	0	3e-10	3e-10	0	3e-10	3e-10	0	3e-10	3e-10	3e-10	3e-10	3e-10	0	3e-10	3e-10	3e-10	3e-10	3e-10	3e-10
G3PAT140	3e-10	2e-10	3e-10	0	3e-10	0	0	3e-10	3e-10	4e-10	3e-10	3e-10	0	3e-10	3e-10	0	3e-10	3e-10	0	3e-10	3e-10	3e-10	3e-10	3e-10	0	3e-10	3e-10	3e-10	3e-10	3e-10	3e-10
G3PAT141	3e-10	2e-10	3e-10	0	3e-10	0	0	3e-10	3e-10	4e-10	3e-10	3e-10	0	3e-10	3e-10	0	3e-10	3e-10	0	3e-10	3e-10	3e-10	3e-10	3e-10	0	3e-10	3e-10	3e-10	3e-10	3e-10	3e-10
G3PAT160	0.00701954	0.00765768	0.0127628	0.0134009	0.0134009	0.0140391	0.0165916	0.0165916	0.0191442	0.0197823	0.0197823	0.0223349	0.022973	0.0255256	0.0255256	0.0261637	0.0268019	0.0280782	0.0293544	0.0293544	0.0299926	0.0299926	0.0312689	0.031907	0.0325451	0.0350977	0.0350977	0.0370121	0.0402028	0.0414791	0.0421172
G3PAT161	0.00827354	0.00902568	0.0150428	0.0157949	0.0157949	0.0165471	0.0195556	0.0195556	0.0225642	0.0233163	0.0233163	0.0263249	0.027077	0.0300856	0.0300856	0.0308377	0.0315899	0.0330942	0.0345984	0.0345984	0.0353506	0.0353506	0.0368549	0.037607	0.0383591	0.0413677	0.0413677	0.0436241	0.0473848	0.0488891	0.0496412
G3PAT180	3e-10	2e-10	3e-10	0	3e-10	0	0	3e-10	3e-10	4e-10	3e-10	3e-10	0	3e-10	3e-10	0	3e-10	3e-10	0	3e-10	3e-10	3e-10	3e-10	3e-10	0	3e-10	3e-10	3e-10	3e-10	3e-10	3e-10
FADRx	0.240448	0.262307	0.437178	0.459037	0.459037	0.480896	0.568331	0.568331	0.0874337	0.677626	0.677626	0.765062	0.78692	0.874356	0.874356	0.896215	0.918074	0	1.00551	1.00551	1.02737	1.02737	1.07109	1.09295	1.1148	1.20224	1.20224	1.26782	1.37711	1.42083	1.44269
FDMO6	0	0	0	0	0	0	0	0	0	0	0	0	0	0	0	0	0	0	0	0	0	0	0	0	0	0	0	0	0	0	0
FADRx2	0	0	0	0	0	0	0	0	0.568333	0	0	0	0	0	0	0	0	0.961792	0	0	0	0	0	0	0	0	0	0	0	0	0
FALDH2_f	0	0	0	0	0	0	0	0	0	0	0	0	0	0	0	0	0	0	0	0	0	0	0	0	0	0	0	0	0	0	0
FALDtex_f	0	0	0	0	0	0	0	0	0	0	0	0	0	0	0	0	0	0	0	0	0	0	0	0	0	0	0	0	0	0	0
FALDtpp_f	0	0	0	0	0	0	0	0	0	0	0	0	0	0	0	0	0	0	0	0	0	0	0	0	0	0	0	0	0	0	0
FALGTHLs_f	0	0	0	0	0	0	0	0	0	0	0	0	0	0	0	0	0	0	0	0	0	0	0	0	0	0	0	0	0	0	0
G3PAT181	3e-10	2e-10	3e-10	0	3e-10	0	0	3e-10	3e-10	4e-10	3e-10	3e-10	0	3e-10	3e-10	0	3e-10	3e-10	0	3e-10	3e-10	3e-10	3e-10	3e-10	0	3e-10	3e-10	3e-10	3e-10	3e-10	3e-10
G3PCabcpp	0	0	0	0	0	0	0	0	0	0	0	0	0	0	0	0	0	0	0	0	0	0	0	0	0	0	0	0	0	0	0
G3PCtex_f	0	0	0	0	0	0	0	0	0	0	0	0	0	0	0	0	0	0	0	0	0	0	0	0	0	0	0	0	0	0	0
G3PD2_f	0	0	0	0	0	0	0	0	0	0	0	0	0	0	0	0	0	0	0	0	4.0432	0	0	0	0	0	0	0	0	0	0
G3PD5	0	0	0	0	0	0	0	0	0	0	0	0	0	0	0	0	0	0	0	0	0	0	0	0	0	0	0	0	0	0	0
G3PD6	0	0	0	0	0	0	0	0	0	0	0	0	0	0	0	0	0	0	0	0	0	0	0	0	0	0	0	0	0	0	0
FBA_f	0.684824	0.742308	1.20218	1.25966	1.25966	1.31715	1.54708	0	0	1.8345	1.8345	2.06444	2.12192	2.35186	0	2.40934	0	0	2.69676	2.69604	0	2.75425	2.86922	2.9267	2.98418	3.21412	0	3.38657	3.67399	3.78896	3.84645
FBA3_f	0.089902	0.102848	0.206413	0.219358	0.219358	0.232304	0.284087	0	0	0.348815	0.348815	0.400597	0.413543	0.465325	0	0.478271	0	0	0.542999	0.543724	0	0.555945	0.581836	0.594782	0.607727	0.65951	0	0.698347	0.763075	0.788966	0.801912
G3PD7	0	0	0	0	0	0	0	0	0	0	0	0	0	0	0	0	0	0	0	0	0	0	0	0	0	0	0	0	0	0	0
FE2abcpp	0	0	0	0	0	0	0	0	0	0	0	0	0	0	0	0	0	0	0	0	0	0	0	0	0	0	0	0	0	0	0
FBP	0	0	0	0	0	0	0	0	0.261154	0	0	0	0	0	0.348206	0	0.365616	0.383026	0	0	0	0	0	0	0	0	0	0	0	0	0
G3PEabcpp	0	0	0	0	0	0	0	0	0	0	0	0	0	0	0	0	0	0	0	0	0	0	0	0	0	0	0	0	0	0	0
FE2t2pp	0	0	0	0	0	0	0	0	0	0	0	0	0	0	0	0	0	0	0	0	0	0	0	0	0	0	0	0	0	0	0
G3PEtex_f	0	0	0	0	0	0	0	0	0	0	0	0	0	0	0	0	0	0	0	0	0	0	0	0	0	0	0	0	0	0	0
G3PGabcpp	0	0	0	0	0	0	0	0	0	0	0	0	0	0	0	0	0	0	0	0	0	0	0	0	0	0	0	0	0	0	0
G3PGtex_f	0	0	0	0	0	0	0	0	0	0	0	0	0	0	0	0	0	0	0	0	0	0	0	0	0	0	0	0	0	0	0
G3PIabcpp	0	0	0	0	0	0	0	0	0	0	0	0	0	0	0	0	0	0	0	0	0	0	0	0	0	0	0	0	0	0	0
G3PItex_f	0	0	0	0	0	0	0	0	0	0	0	0	0	0	0	0	0	0	0	0	0	0	0	0	0	0	0	0	0	0	0
FCI_f	0	0	0	0	0	0	0	0	0	0	0	0	0	0	0	0	0	0	0	0	0	0	0	0	0	0	0	0	0	0	0
G3PSabcpp	0	0	0	0	0	0	0	0	0	0	0	0	0	0	0	0	0	0	0	0	0	0	0	0	0	0	0	0	0	0	0
FE2t3pp	0	0	0	0	0	0	0	0	0	0	0	0	0	0	0	0	0	0	0	0	0	0	0	0	0	0	0	0	0	0	0
G3PStex_f	0	0	0	0	0	0	0	0	0	0	0	0	0	0	0	0	0	0	0	0	0	0	0	0	0	0	0	0	0	0	0
G3PT	0	0	0	0	0	0	0	0	0	0	0	0	0	0	0	0	0	0	0	0	0	0	0	0	0	0	0	0	0	0	0
GGPTRCS	0	0	0	0	0	0	0	0	0	0	0	0	0	0	0	0	0	0	0	0	0	0	0	0	0	0	0	0	0	0	0
GHBDHx_f	0	0	0	0	0	0	0	0	0	0	0	0	0	0	0	0	0	0	0	0	0	0	0	0	0	0	0	0	0	0	0
GHMT2r_f	0.122703	0.133858	0.223096	0.234251	0.234251	0.245406	0.290025	0.290344	0.318263	0.345799	0.345799	0.390418	0.401573	0.446192	0.42435	0.457347	0.445568	0.466785	0.513121	0.513121	0.524852	0.524276	0.546585	0.55774	0.568895	0.613514	0.614189	0.646979	0.702753	0.725062	0.736217
G5SADs	0.024316	0.0265266	0.044211	0.0464215	0.0464215	0.0486321	0.0574743	0.0574743	0.0663165	0.0685271	0.0685271	0.0773693	0.0795798	0.088422	0.088422	0.0906325	0.0928431	0.0972642	0.101685	0.101685	0.103896	0.103896	0.108317	0.110528	0.112738	0.12158	0.12158	0.128212	0.139265	0.143686	0.145896
FE2tex_f	0.00176671	0.00192732	0.0032122	0.00337281	0.00337281	0.00353342	0.00417586	0.00417586	0.0024759	0.00497891	0.00497891	0.00562135	0.00578196	0.0064244	0.0033012	0.00658501	0.00346626	0.00363132	0.00738806	0.00738806	0.00754867	0.00754867	0.00786989	0.0080305	0.00819111	0.00883355	0.00883355	0.00931538	0.0101184	0.0104396	0.0106003
G5SD	0.024316	0.0265266	0.044211	0.0464215	0.0464215	0.0486321	0.0574743	0.0574743	0.0663165	0.068527	0.068527	0.0773693	0.0795798	0.088422	0.088422	0.0906325	0.0928431	0.0972642	0.101685	0.101685	0.103896	0.103896	0.108317	0.110528	0.112738	0.12158	0.12158	0.128212	0.139265	0.143686	0.145896
G6PDA	0	0	0	0	0	0	0	0	0	0	0	0	0	0	0	0	0	0	0	4.77964	0	0	0	0	0	0	0	0	0	0	0
GK1_f	0.0268088	0.0292459	0.0487432	0.0511804	0.0511804	0.0536175	0.0633662	0.0633662	0.0731148	0.075552	0.075552	0.0853006	0.0877378	0.0974864	0.0974864	0.0999236	0.102361	0.107235	0.112109	0.112109	0.114547	0.114547	0.119421	0.121858	0.124295	0.134044	0.134044	0.141355	0.153541	0.158415	0.160853
GLBRAN2	0	2e-10	2e-10	2e-10	0	0	2e-10	2e-10	2e-10	0	0	2e-10	0	0	2e-10	0	2e-10	2e-10	0	2e-10	2e-10	2e-10	0	2e-10	0	2e-10	2e-10	2e-10	2e-10	2e-10	2e-10
GLCATr_f	0	0	0	0	0	0	0	0	0	0	0	0	0	0	0	0	0	0	0	0	0	0	0	0	0	0	0	0	0	0	0
G6PDH2r_f	0.334829	0.379586	0.737644	0.782401	0.782401	0.827158	1.00619	0.971014	2e-10	1.22997	1.22997	1.409	1.45376	1.63279	2e-10	1.67754	2e-10	2e-10	1.90133	1.9035	0.278253	1.94609	2.0356	2.08036	2.12512	2.30414	2.2169	2.43842	2.6622	2.75172	2.79647
FE2tpp	0.00176671	0.00192732	0.0032122	0.00337281	0.00337281	0.00353342	0.00417586	0.00417586	0.0024759	0.00497891	0.00497891	0.00562135	0.00578196	0.0064244	0.0033012	0.00658501	0.00346626	0.00363132	0.00738806	0.00738806	0.00754867	0.00754867	0.00786989	0.0080305	0.00819111	0.00883355	0.00883355	0.00931538	0.0101184	0.0104396	0.0106003
G6PP	0	0	0	0	0	0	0	0	0	0	0	0	0	0	0	0	0	0	0	0	0	0	0	0	0	0	0	0	0	0	0
G6Pt6_2pp	0	0	0	0	0	0	0	0	0	0	0	0	0	0	0	0	0	0	0	0	0	0	0	0	0	0	0	0	0	0	0
G6Ptex_f	0	0	0	0	0	0	0	0	0	0	0	0	0	0	0	0	0	0	0	0	0	0	0	0	0	0	0	0	0	0	0
GAL1PPpp	0	0	0	0	0	0	0	0	0	0	0	0	0	0	0	0	0	0	0	0	0	0	0	0	0	0	0	0	0	0	0
GLCDpp	0	0	0	0	0	0	0	0	0	0	0	0	0	0	0	0	0	0	0	0	0	0	0	0	0	0	0	0	0	0	0
FE3DCITabcpp	0	0	0	0	0	0	0	0	0	0	0	0	0	0	0	0	0	0	0	0	0	0	0	0	0	0	0	0	0	0	0
GLCNt2rpp_f	0	0	0	0	0	0	0	0	0	0	0	0	0	0	0	0	0	0	0	0	0	0	0	0	0	0	0	0	0	0	0
GAL1Ptex_f	0	0	0	0	0	0	0	0	0	0	0	0	0	0	0	0	0	0	0	0	0	0	0	0	0	0	0	0	0	0	0
GALBDtex_f	0	0	0	0	0	0	0	0	0	0	0	0	0	0	0	0	0	0	0	0	0	0	0	0	0	0	0	0	0	0	0
GALCTD	0	0	0	0	0	0	0	0	0	0	0	0	0	0	0	0	0	0	0	0	0	0	0	0	0	0	0	0	0	0	0
GALCTLO	0	0	0	0	0	0	0	0	0	0	0	0	0	0	0	0	0	0	0	0	0	0	0	0	0	0	0	0	0	0	0
GALCTND	0	0	0	0	0	0	0	0	0	0	0	0	0	0	0	0	0	0	0	0	0	0	0	0	0	0	0	0	0	0	0
GLCNtex_f	0	0	0	0	0	0	0	0	0	0	0	0	0	0	0	0	0	0	0	0	0	0	0	0	0	0	0	0	0	0	0
GLCP	0	0	0	0	0	0	0	0	0	0	0	0	0	0	0	0	0	0	0	0	0	0	0	0	0	0	0	0	0	0	0
GLCP2	0	0	0	0	0	0	0	0	0	0	0	0	0	0	0	0	0	0	0	0	0	0	0	0	0	0	0	0	0	0	0
GALCTNLt2pp	0	0	0	0	0	0	0	0	0	0	0	0	0	0	0	0	0	0	0	0	0	0	0	0	0	0	0	0	0	0	0
FE3DCITtonex	0	0	0	0	0	0	0	0	0	0	0	0	0	0	0	0	0	0	0	0	0	0	0	0	0	0	0	0	0	0	0
GALCTNLtex_f	0	0	0	0	0	0	0	0	0	0	0	0	0	0	0	0	0	0	0	0	0	0	0	0	0	0	0	0	0	0	0
GALCTNt2pp	0	0	0	0	0	0	0	0	0	0	0	0	0	0	0	0	0	0	0	0	0	0	0	0	0	0	0	0	0	0	0
GALCTNtex_f	0	0	0	0	0	0	0	0	0	0	0	0	0	0	0	0	0	0	0	0	0	0	0	0	0	0	0	0	0	0	0
GALCTt2rpp_f	0	0	0	0	0	0	0	0	0	0	0	0	0	0	0	0	0	0	0	0	0	0	0	0	0	0	0	0	0	0	0
GLCRAL	0	0	0	0	0	0	0	0	0	0	0	0	0	0	0	0	0	0	0	0	0	0	0	0	0	0	0	0	0	0	0
GLCRD	0	0	0	0	0	0	0	0	0	0	0	0	0	0	0	0	0	0	0	0	0	0	0	0	0	0	0	0	0	0	0
GLCRt2rpp_f	0	0	0	0	0	0	0	0	0	0	0	0	0	0	0	0	0	0	0	0	0	0	0	0	0	0	0	0	0	0	0
GALCTtex_f	0	0	0	0	0	0	0	0	0	0	0	0	0	0	0	0	0	0	0	0	0	0	0	0	0	0	0	0	0	0	0
FE3DHBZR	0	0	0	0	0	0	0	0	0	0	0	0	0	0	0	0	0	0	0	0	0	0	0	0	0	0	0	0	0	0	0
GALKr_f	0	0	0	0	0	0	0	2.8135	0	0	0	0	0	0	0	0	0	0	0	0	0	0	0	0	0	0	0	0	0	0	0
GALM2pp	0	0	0	0	0	0	0	0	0	0	0	0	0	0	0	0	0	0	0	0	0	0	0	0	0	0	0	0	0	0	0
GALS3	0	0	0	0	0	0	0	0	0	0	0	0	0	0	0	0	0	0	0	0	0	0	0	0	0	0	0	0	0	0	0
GLCRtex_f	0	0	0	0	0	0	0	0	0	0	0	0	0	0	0	0	0	0	0	0	0	0	0	0	0	0	0	0	0	0	0
GLCS1	2e-10	2e-10	2e-10	2e-10	2e-10	2e-10	2e-10	2e-10	2e-10	2e-10	2e-10	2e-10	2e-10	2e-10	2e-10	2e-10	2e-10	2e-10	2e-10	2e-10	2e-10	2e-10	2e-10	2e-10	2e-10	2e-10	2e-10	2e-10	2e-10	2e-10	2e-10
GLCTR1	1.25e-10	3.25e-10	3.25e-10	1.25e-10	0	0	1.25e-10	3.25e-10	3.25e-10	1.25e-10	0	3.25e-10	1.25e-10	0	3.25e-10	1.25e-10	3.25e-10	3.25e-10	0	3.25e-10	3.25e-10	3.25e-10	0	3.25e-10	0	3.25e-10	3.25e-10	3.25e-10	3.25e-10	3.25e-10	3e-10
GLCTR2	1.25e-10	3.25e-10	3.25e-10	1.25e-10	0	0	1.25e-10	3.25e-10	3.25e-10	1.25e-10	0	3.25e-10	1.25e-10	0	3.25e-10	1.25e-10	3.25e-10	3.25e-10	0	3.25e-10	3.25e-10	3.25e-10	0	3.25e-10	0	3.25e-10	3.25e-10	3.25e-10	3.25e-10	3.25e-10	3e-10
GALT1	1.25e-10	3.25e-10	3.25e-10	1.25e-10	0	0	1.25e-10	3.25e-10	3.25e-10	1.25e-10	0	3.25e-10	1.25e-10	0	3.25e-10	1.25e-10	3.25e-10	3.25e-10	0	3.25e-10	3.25e-10	3.25e-10	0	3.25e-10	0	3.25e-10	3.25e-10	3.25e-10	3.25e-10	3.25e-10	3e-10
FE3DHBZSabcpp	0	0	0	0	0	0	0	0	0	0	0	0	0	0	0	0	0	0	0	0	0	0	0	0	0	0	0	0	0	0	0
GALTptspp	0	0	0	0	0	0	0	0	0	0	0	0	0	0	0	0	0	0	0	0	0	0	0	0	0	0	0	0	0	0	0
GLCTR3	1.25e-10	3.25e-10	3.25e-10	1.25e-10	0	0	1.25e-10	3.25e-10	3.25e-10	1.25e-10	0	3.25e-10	1.25e-10	0	3.25e-10	1.25e-10	3.25e-10	3.25e-10	0	3.25e-10	3.25e-10	3.25e-10	0	3.25e-10	0	3.25e-10	3.25e-10	3.25e-10	3.25e-10	3.25e-10	3e-10
FE3DHBZStonex	0	0	0	0	0	0	0	0	0	0	0	0	0	0	0	0	0	0	0	0	0	0	0	0	0	0	0	0	0	0	0
GLCUR1Ptex_f	0	0	0	0	0	0	0	0	0	0	0	0	0	0	0	0	0	0	0	0	0	0	0	0	0	0	0	0	0	0	0
GALTtex_f	0	0	0	0	0	0	0	0	0	0	0	0	0	0	0	0	0	0	0	0	0	0	0	0	0	0	0	0	0	0	0
GLCURt2rpp_f	0	0	0	0	0	0	0	0	0	0	0	0	0	0	0	0	0	0	0	0	0	0	0	0	0	0	0	0	0	0	0
GLCURtex_f	0	0	0	0	0	0	0	0	0	0	0	0	0	0	0	0	0	0	0	0	0	0	0	0	0	0	0	0	0	0	0
GLCabcpp	0	0	0	0	0	0	0	0	0	0	0	0	0	0	0	0	0	0	0	0	0	0	0	0	0	0	0	0	0	0	0
GALURt2rpp_f	0	0	0	0	0	0	0	0	0	0	0	0	0	0	0	0	0	0	0	0	0	0	0	0	0	0	0	0	0	0	0
GALURtex_f	0	0	0	0	0	0	0	0	0	0	0	0	0	0	0	0	0	0	0	0	0	0	0	0	0	0	0	0	0	0	0
GALUi	7e-10	1.5e-09	1.5e-09	7e-10	6e-10	6e-10	7e-10	1.5e-09	1.5e-09	7e-10	5e-10	1.5e-09	6e-10	6e-10	1.5e-09	7e-10	1.5e-09	1.5e-09	6e-10	1.5e-09	1.5e-09	1.5e-09	6e-10	1.5e-09	5e-10	1.5e-09	1.5e-09	1.5e-09	1.5e-09	1.5e-09	1.3e-09
GLCptspp	1.25365	1.35568	2.17197	2.27401	2.27401	2.37605	2.78419	0	0	3.29437	3.29437	3.70252	3.80455	4.2127	0	4.31473	0	0	4.82492	0	0	0	5.13102	5.23306	5.3351	5.74324	0	6.04935	6.55953	0	6.86564
FE3HOXR1	0	0	0	0	0	0	0	0	0	0	0	0	0	0	0	0	0	0	0	0	0	0	0	0	0	0	0	0	0	0	0
GLCt2pp	0	0	0	0	0	0	0	0	0	0	0	0	2e-10	0	0	0	0	0	0	0	0	0	0	0	0	0	0	0	0	0	0
GALabcpp	0	0	0	0	0	0	0	0	0	0	0	0	0	0	0	0	0	0	0	0	0	0	0	0	0	0	0	0	0	0	0
FE3HOXR2	0	0	0	0	2e-10	0	0	0	2e-10	0	0	0	0	0	0	0	0	0	0	0	0	0	0	0	1.66667e-10	0	0	1.5e-10	0	0	0
GLCtex_copy1_f	0	1.35568	2.17197	0	2.27401	0	2.78419	0	0	3.29437	3.29437	0	0	4.2127	0	0	0	0	0	0	0	0	0	5.23306	5.3351	5.74324	0	6.04935	0	0	6.86564
FE3HOXR3	0	0	0	0	1.5e-10	0	0	0	0	1.5e-10	0	0	0	0	0	1.66667e-10	0	0	0	0	0	0	0	0	2e-10	0	0	0	0	0	0
GLCtex_copy2	1.25365	0	0	2.27401	0	2.37605	0	0	0	0	0	3.70252	3.80455	0	0	4.31473	0	0	4.82492	0	0	0	5.13102	0	0	0	0	0	6.55953	0	0
GLDBRAN2	0	0	0	0	0	0	0	0	0	0	0	0	0	0	0	0	0	0	0	0	0	0	0	0	0	0	0	0	0	0	0
FE3HOXUtex	0	0	0	0	7e-10	0	0	0	5e-10	3e-10	0	0	0	0	0	3.33333e-10	0	0	0	0	0	0	0	0	7.33333e-10	0	0	3e-10	0	0	0
GLGC	2e-10	2e-10	2e-10	2e-10	2e-10	2e-10	2e-10	2e-10	2e-10	2e-10	2e-10	2e-10	2e-10	2e-10	2e-10	2e-10	2e-10	2e-10	2e-10	2e-10	2e-10	2e-10	2e-10	2e-10	2e-10	2e-10	2e-10	2e-10	2e-10	2e-10	2e-10
FE3HOXUtpp	0	0	0	0	7e-10	0	0	0	5e-10	3e-10	0	0	0	0	0	3.33333e-10	0	0	0	0	0	0	0	0	7.33333e-10	0	0	3e-10	0	0	0
GLNS	0.199168	0.217274	0.362123	0.380229	0.380229	0.398335	0.47076	0.47076	0.543185	0.561291	0.561291	0.633715	0.651821	0.724246	0.724246	0.742352	0.760458	0.796671	0.832883	0.789418	0.850989	0.850989	0.887201	0.905308	0.923414	0.995838	0.995838	1.05016	1.14069	1.1769	1.19501
FE3HOXabcpp	0	0	0	0	7e-10	0	0	0	5e-10	3e-10	0	0	0	0	0	3.33333e-10	0	0	0	0	0	0	0	0	7.33333e-10	0	0	3e-10	0	0	0
GLNTRS	0	0	0	0	0	0	0	0	0	0	0	0	0	0	0	0	0	0	0	0	0	0	0	0	0	0	0	0	0	0	0
FE3HOXexs	0	0	0	0	7e-10	0	0	0	5e-10	3e-10	0	0	0	0	0	3.33333e-10	0	0	0	0	0	0	0	0	7.33333e-10	0	0	3e-10	0	0	0
GLNabcpp	0	0	0	0	0	0	0	0	0	0	0	0	0	0	0	0	0	0	0	0	0	0	0	0	0	0	0	0	0	0	0
GLNtex_f	0	0	0	0	0	0	0	0	0	0	0	0	0	0	0	0	0	0	0	0	0	0	0	0	0	0	0	0	0	0	0
GLTPD_f	0	0	0	0	0	0	0	0	0	0	0	0	0	0	0	0	0	0	0	0	0	0	0	0	0	0	0	0	0	0	0
GLU5K	0.024316	0.0265266	0.044211	0.0464215	0.0464215	0.0486321	0.0574743	0.0574743	0.0663165	0.068527	0.068527	0.0773693	0.0795798	0.088422	0.088422	0.0906325	0.0928431	0.0972642	0.101685	0.101685	0.103896	0.103896	0.108317	0.110528	0.112738	0.12158	0.12158	0.128212	0.139265	0.143686	0.145896
GLUABUTt7pp_f	0	0	0	0	0	0	0	0	0	0	0	0	0	0	0	0	0	0	0	0	0	0	0	0	0	0	0	0	0	0	0
GALt2pp	0	0	0	0	0	0	0	2.8135	0	0	0	0	0	0	0	0	0	0	0	0	0	0	0	0	0	0	0	0	0	0	0
GALtex_f	0	0	0	0	0	0	0	2.8135	0	0	0	0	0	0	0	0	0	0	0	0	0	0	0	0	0	0	0	0	0	0	0
GAM6Pt6_2pp	0	0	0	0	0	0	0	0	0	0	0	0	0	0	0	0	0	0	0	0	0	0	0	0	0	0	0	0	0	0	0
GAMAN6Ptex_f	0	0	0	0	0	0	0	0	0	0	0	0	0	0	0	0	0	0	0	0	0	0	0	0	0	0	0	0	0	0	0
GAMptspp	0	0	0	0	0	0	0	0	0	0	0	0	0	0	0	0	0	0	0	4.8231	0	0	0	0	0	0	0	0	0	0	0
GAMtex_f	0	0	0	0	0	0	0	0	0	0	0	0	0	0	0	0	0	0	0	4.8231	0	0	0	0	0	0	0	0	0	0	0
GAPD_f	2.13092	2.296	3.61666	3.78175	3.78175	3.94683	4.60716	4.67751	0	5.43258	5.43258	6.09291	6.258	6.91833	0	7.08341	0	0	7.90883	7.90448	7.30103	8.07391	8.40408	8.56916	8.73425	9.39458	9.56907	9.88983	10.7152	11.0454	11.2105
GLUCYS	0	0	0	0	0	0	0	0	0	0	0	0	0	0	0	0	0	0	0	0	0	0	0	0	0	0	0	0	0	0	0
GLUDC	0	0	0	0	0	0	0	0	0	0	0	0	0	0	0	0	0	0	0	0	0	0	0	0	0	0	0	0	0	0	0
GLUDy_f	0	0	0	0	0	0	0	0	0	0	0	0	0	0	0	0	0	0	0	0	0	0	0	0	0	0	0	0	0	0	0
GLUN	0	0	0	0	0	0	0	0	0	0	0	0	0	0	0	0	0	0	0	0	0	0	0	0	0	0	0	0	0	0	0
GLUNpp	0	0	0	0	0	0	0	0	0	0	0	0	0	0	0	0	0	0	0	0	0	0	0	0	0	0	0	0	0	0	0
GLUPRT	0.0493062	0.0537886	0.0896476	0.09413	0.09413	0.0986124	0.116542	0.116542	0.134471	0.138954	0.138954	0.156883	0.161366	0.179295	0.179295	0.183778	0.18826	0.197225	0.206189	0.206189	0.210672	0.210672	0.219637	0.224119	0.228601	0.246531	0.246531	0.259978	0.28239	0.291355	0.295837
GLUR_f	0	0	0	0	0	0	0	0	0	0	0	0	0	0	0	0	0	0	0	0	0	0	0	0	0	0	0	0	0	0	0
GARFT_f	0.0490363	0.0534942	0.089157	0.0936148	0.0936148	0.0980727	0.115904	0.116542	0.100973	0.138193	0.138193	0.156025	0.160483	0.178314	0.13463	0.182772	0.141362	0.148093	0.205061	0.205061	0.210672	0.209519	0.218435	0.222892	0.22735	0.245182	0.246531	0.258555	0.280845	0.28976	0.294218
FE3HOXtonex	0	0	0	0	7e-10	0	0	0	5e-10	3e-10	0	0	0	0	0	3.33333e-10	0	0	0	0	0	0	0	0	7.33333e-10	0	0	3e-10	0	0	0
GART	0.00026983	0.00029436	0.0004906	0.00051513	0.00051513	0.00053966	0.00063778	0	0.0334986	0.00076043	0.00076043	0.00085855	0.00088308	0.0009812	0.0446648	0.00100573	0.046898	0.0491313	0.00112838	0.00112838	0	0.00115291	0.00120197	0.0012265	0.00125103	0.00134915	0	0.00142274	0.00154539	0.00159445	0.00161898
GLUSy	0	0	0	0	0	0	0	0	0	0	0	0	0	0	0	0	0	0	0	0	0	0	0	0	0	0	0	0	0	0	0
GLUTRR	0.00039248	0.00042816	0.0007136	0.00074928	0.00074928	0.00078496	0.00092768	0.00092768	0.0010704	0.00110608	0.00110608	0.0012488	0.00128448	0.0014272	0.0014272	0.00146288	0.00149856	0.00156992	0.00164128	0.00164128	0.00167696	0.00167696	0.00174832	0.001784	0.00181968	0.0019624	0.0019624	0.00206944	0.00224784	0.0023192	0.00235488
GLUTRS	0.00039248	0.00042816	0.0007136	0.00074928	0.00074928	0.00078496	0.00092768	0.00092768	0.0010704	0.00110608	0.00110608	0.0012488	0.00128448	0.0014272	0.0014272	0.00146288	0.00149856	0.00156992	0.00164128	0.00164128	0.00167696	0.00167696	0.00174832	0.001784	0.00181968	0.0019624	0.0019624	0.00206944	0.00224784	0.0023192	0.00235488
GLUabcpp	0	0	0	0	0	0	0	0	0	0	0	0	0	0	0	0	0	0	0	0	0	0	0	0	0	0	0	0	0	0	0
GBBTNtex_f	0	0	0	0	0	0	0	0	0	0	0	0	0	0	0	0	0	0	0	0	0	0	0	0	0	0	0	0	0	0	0
GCALDD	7.359e-05	8.028e-05	0.0001338	0.00014049	0.00014049	0.00014718	0.00017394	0.00017394	0.0002007	0.00020739	0.00020739	0.00023415	0.00024084	0.0002676	0.0002676	0.00027429	0.00028098	0.00029436	0.00030774	0.00030774	0.00031443	0.00031443	0.00032781	0.0003345	0.00034119	0.00036795	0.00036795	0.00038802	0.00042147	0.00043485	0.00044154
GDMANE	0	0	0	0	0	0	0	0	0	0	0	0	0	0	0	0	0	0	0	0	0	0	0	0	0	0	0	0	0	0	0
GLUt2rpp_f	0	0	0	0	0	0	0	0	0	0	0	0	0	0	0	0	0	0	0	0	0	0	0	0	0	0	0	0	0	0	0
FE3Ri	0	0	0	0	0	0	0	0	0	0	0	0	0	0	0	0	0	0	0	0	0	0	0	0	0	0	0	0	0	0	0
GLUt4pp	0	0.0006246	0.001041	0.00109305	0	0.0011451	0.0013533	0	0	0.00161355	0	0	0	0	0	0	0	0	0	0.0023943	0	0	0.00255045	0	0	0	0.00286275	0	0	0	0
GLUtex_f	0	0	0	0	0	0	0	0	0	0	0	0	0	0	0	0	0	0	0	0	0	0	0	0	0	0	0	0	0	0	0
GDPDPK	0	0	0	0	0	0	0	0	0	0	0	0	0	0	0	0	0	0	0	0	0	0	0	0	0	0	0	0	0	0	0
GDPMNH	0	0	0	0	0	0	0	0	0	0	0	0	0	0	0	0	0	0	0	0	0	0	0	0	0	0	0	0	0	0	0
GLXCL	0	0	0	0	0	0	0	0	0	0	0	0	0	0	0	0	0	0	0	0	0	0	0	0	0	0	0	0	0	0	0
FE3abcpp	3e-10	3e-10	3e-10	3e-10	3e-10	3e-10	3e-10	0	0.0023424	3e-10	3e-10	3e-10	3e-10	3e-10	0.0031232	3e-10	0.00327936	0.00343552	3e-10	3e-10	3e-10	3e-10	3e-10	3e-10	3e-10	3e-10	0	3e-10	3e-10	3e-10	3e-10
GLYALDtex_f	0	0	0	0	0	0	0	0	0	0	0	0	0	0	0	0	0	0	0	0	0	0	0	0	0	0	0	0	0	0	0
GDPMNP	0	0	0	0	0	0	0	0	0	0	0	0	0	0	0	0	0	0	0	0	0	0	0	0	0	0	0	0	0	0	0
GDPTPDP	0	0	0	0	0	0	0	0	0	0	0	0	0	0	0	0	0	0	0	0	0	0	0	0	0	0	0	0	0	0	0
GLYALDtpp_f	0	0	0	0	0	0	0	0	0	0	0	0	0	0	0	0	0	0	0	0	0	0	0	0	0	0	0	0	0	0	0
GDPtex_f	0	0	0	0	0	0	0	0	0	0	0	0	0	0	0	0	0	0	0	0	0	0	0	0	0	0	0	0	0	0	0
FE3tex_f	0	0	0	0	0	0	0	0	0.0023424	0	0	0	0	0	0.0031232	0	0.00327936	0.00343552	0	0	0	0	0	0	0	0	0	0	0	0	0
GF6PTA	0.0103937	0.0113386	0.0188976	0.0198425	0.0198425	0.0207874	0.0245669	0.0245669	0.0283464	0.0292913	0.0292913	0.0330708	0.0340157	0.0377952	0.0377952	0.0387401	0.039685	0.0415747	0.0434645	0	0.0444094	0.0444094	0.0462991	0.047244	0.0481889	0.0519684	0.0519684	0.054803	0.0595274	0.0614172	0.0623621
GGGABADr_f	0	0	0	0	0	0	0	0	0	0	0	0	0	0	0	0	0	0	0	0	0	0	0	0	0	0	0	0	0	0	0
GGGABAH	0	0	0	0	0	0	0	0	0	0	0	0	0	0	0	0	0	0	0	0	0	0	0	0	0	0	0	0	0	0	0
GGPTRCO	0	0	0	0	0	0	0	0	0	0	0	0	0	0	0	0	0	0	0	0	0	0	0	0	0	0	0	0	0	0	0
GLYAT_f	4e-10	4e-10	4e-10	4e-10	3e-10	3e-10	3e-10	4e-10	4e-10	3e-10	3e-10	4e-10	4e-10	4e-10	4e-10	4e-10	4e-10	3e-10	2e-10	4e-10	4e-10	3e-10	3e-10	4e-10	4e-10	4e-10	3e-10	4e-10	4e-10	3e-10	4e-10
GLYBabcpp	0	0	0	0	0	0	0	0	0	0	0	0	0	0	0	0	0	0	0	0	0	0	0	0	0	0	0	0	0	0	0
GLYBt2pp	0	0	0	0	0	0	0	0	0	0	0	0	0	0	0	0	0	0	0	0	0	0	0	0	0	0	0	0	0	0	0
GLYBtex_f	0	0	0	0	0	0	0	0	0	0	0	0	0	0	0	0	0	0	0	0	0	0	0	0	0	0	0	0	0	0	0
GLYC2Pabcpp	0	0	0	0	0	0	0	0	0	0	0	0	0	0	0	0	0	0	0	0	0	0	0	0	0	0	0	0	0	0	0
GLYC2Ptex_f	0	0	0	0	0	0	0	0	0	0	0	0	0	0	0	0	0	0	0	0	0	0	0	0	0	0	0	0	0	0	0
GLYC3Pabcpp	0	0	0	0	0	0	0	0	0	0	0	0	0	0	0	0	0	0	0	0	0	0	0	0	0	0	0	0	0	0	0
FECRMR1	0	0	0	0	0	0	0	0	0	0	0	0	0	0	0	0	0	0	0	0	0	0	0	0	0	0	0	0	0	0	0
GLYC3Pt6pp	1.9e-09	1.9e-09	1.9e-09	0	1.9e-09	2e-10	2e-10	1.9e-09	1.9e-09	2.1e-09	1.9e-09	1.9e-09	2e-10	1.9e-09	1.9e-09	0	1.9e-09	1.9e-09	0	1.9e-09	1.9e-09	1.9e-09	1.9e-09	1.9e-09	2e-10	1.9e-09	1.9e-09	1.9e-09	1.9e-09	1.9e-09	1.9e-09
GLYC3Ptex_f	0	0	0	0	0	0	0	0	0	0	0	0	0	0	0	0	0	0	0	0	0	0	0	0	0	0	0	0	0	0	0
GTPDPDP	0	0	0	0	0	0	0	0	0	0	0	0	0	0	0	0	0	0	0	0	0	0	0	0	0	0	0	0	0	0	0
GLYCAt2rpp_f	0	0	0	0	0	0	0	0	0	0	0	0	0	0	0	0	0	0	0	0	0	0	0	0	0	0	0	0	0	0	0
GTPDPK	0	2e-10	2e-10	0	0	0	0	0	0	0	0	2e-10	0	0	0	0	0	0	0	0	0	0	0	2e-10	0	0	0	0	0	0	0
FECRMR2	0	0	0	0	0	0	2e-10	0	0	2e-10	0	0	0	1.5e-10	0	0	0	0	0	2e-10	0	0	0	0	0	0	0	0	0	0	0
GTPHs	0	0	0	0	0	0	0	0	0	0	0	0	0	0	0	0	0	0	0	0	0	0	0	0	0	0	0	0	0	0	0
GLYCAtex_f	0	0	0	0	0	0	0	0	0	0	0	0	0	0	0	0	0	0	0	0	0	0	0	0	0	0	0	0	0	0	0
GLYCDx	0	0	0	0	0	0	0	0	7e-10	0	0	0	0	0	7e-10	0	7e-10	7e-10	0	0	4.41653	0	0	0	0	0	0	0	0	0	0
GLYCK	0	0	0	0	0	0	0	0	0	0	0	0	0	0	0	0	0	0	0	0	0	0	0	0	0	0	0	0	0	0	0
GTPtex_f	0	0	0	0	0	0	0	0	0	0	0	0	0	0	0	0	0	0	0	0	0	0	0	0	0	0	0	0	0	0	0
GUACYC	0	0	0	0	0	0	0	0	0	0	0	0	0	0	0	0	0	0	0	0	0	0	0	0	0	0	0	0	0	0	0
GLYCK2	0	0	0	0	0	0	0	0	0	0	0	0	0	0	0	0	0	0	0	0	0	0	0	0	0	0	0	0	0	0	0
FECRMR3	0	0	0	0	0	0	1.66667e-10	0	0	0	0	0	0	2e-10	0	0	0	0	0	0	1.5e-10	0	1.5e-10	0	0	0	0	0	0	0	0
GLYCL	0.00600649	0.00655254	0.0109209	0.0114669	0.0114669	0.012013	0.0141972	0.0145161	0	0.0169274	0.0169274	0.0191116	0.0196576	0.0218418	0	0.0223878	0	0	0.0251181	0.0251181	0.0262406	0.0256641	0.0267562	0.0273022	0.0278483	0.0300325	0.0307071	0.0316706	0.0344008	0.0354929	0.036039
GLYCLTDx	0	0	0	0	0	0	0	0	0	0	0	0	0	0	0	0	0	0	0	0	0	0	0	0	0	0	0	0	0	0	0
GLYCLTDy	0	0	0	0	0	0	0	0	0	0	0	0	0	0	0	0	0	0	0	0	0	0	0	0	0	0	0	0	0	0	0
GUAD	0	0	0	0	0	0	0	0	0	0	0	0	0	0	0	0	0	0	0	0	0	0	0	0	0	0	0	0	0	0	0
GUAPRT	0	0	0	0	0	0	0	0	0	0	0	0	0	0	0	0	0	0	0	0	0	0	0	0	0	2e-10	0	0	0	0	0
GUAt2pp	0	0	0	0	0	0	0	0	0	0	0	0	0	0	0	0	0	0	0	0	0	0	0	0	0	0	0	0	0	0	0
GUAtex_f	0	0	0	0	0	0	0	0	0	0	0	0	0	0	0	0	0	0	0	0	0	0	0	0	0	0	0	0	0	0	0
GUAtpp_f	0	0	0	0	0	0	0	0	0	0	0	0	0	0	0	0	0	0	0	0	0	0	0	0	0	0	0	0	0	0	0
GUI1_f	0	0	0	0	0	0	0	0	0	0	0	0	0	0	0	0	0	0	0	0	0	0	0	0	0	0	0	0	0	0	0
GUI2_f	0	0	0	0	0	0	0	0	0	0	0	0	0	0	0	0	0	0	0	0	0	0	0	0	0	0	0	0	0	0	0
GUR1PPpp	0	0	0	0	0	0	0	0	0	0	0	0	0	0	0	0	0	0	0	0	0	0	0	0	0	0	0	0	0	0	0
H2O2tex_f	0	0	0	0	0	0	0	0	0	0	0	0	0	0	0	0	0	0	0	0	0	0	0	0	0	0	0	0	0	0	0
H2Otex_f	0	0	0	0	0	0	0	0	0	0	0	0	0	0	0	0	0	0	0	0	0	0	0	0	0	0	0	0	0	0	0
H2Otpp_f	0	0	0	0	0	0	0	0	0	0	0	0	0	0	0	0	0	0	0	0	0	0	0	0	0	0	0	0	0	0	0
H2SO	0	0	0	0	0	0	0	0	0	0	0	0	0	0	0	0	0	0	0	0	0	0	0	0	0	0	0	0	0	0	0
GLYCLTt2rpp_f	0	0	0	0	0	0	0	0	0	0	0	0	0	0	0	0	0	0	0	0	0	0	0	0	0	0	0	0	0	0	0
GLYCLTt4pp	0	0	0	0	0	0	0	0	0	0	0	0	0	0	0	0	0.0021861	0	0	0	0.00244635	0	0	0	0	0	0	0	0	0.00338325	0
GLYCLTtex_f	0	0	0	0	0	0	0	0	0	0	0	0	0	0	0	0	0	0	0	0	0	0	0	0	0	0	0	0	0	0	0
GLYCTO2	7.35902e-05	8.02802e-05	0.0001338	0.00014049	0.00014049	0.00014718	0.00017394	0.00017394	0.0002007	0.00020739	0.00020739	0.00023415	0.00024084	0.0002676	0.0002676	0.00027429	2e-10	4e-10	0.00030774	0.00030774	0.00031443	0.00031443	0.00032781	0.0003345	0.00034119	0.00036795	0.00036795	0.00038802	0.00042147	0.00043485	0.00044154
GLYCTO3	0	0	0	0	0	0	0	0	0	0	0	0	0	0	0	0	0	0	0	0	0	0	0	0	0	0	0	0	0	0	0
GLYCTO4	0	0	0	0	0	0	0	0	0	0	0	0	0	0	0	0	0	0	0	0	0	0	0	0	0	0	0	0	0	0	0
GLYCtex_f	0	0	0	0	0	0	0	0	0	0	0	0	0	0	0	0	0	0	0	0	8.52508	0	0	0	0	0	0	0	0	0	0
GLYCtpp_f	0	0	0	0	0	0	0	0	0	0	0	0	0	0	0	0	0	0	0	0	0	0	0	0	0	0	0	0	0	0	0
GLYK	6e-10	7e-10	7e-10	8e-10	7e-10	8e-10	7e-10	7e-10	0	8e-10	7e-10	7e-10	7e-10	7e-10	0	8e-10	0	0	8e-10	6e-10	4.10855	8e-10	7e-10	7e-10	8e-10	7e-10	8e-10	7e-10	7e-10	8e-10	7e-10
H2St1pp	0	0	0	0	0	0	0	0	0	0	0	0	0	0	0	0	0	0	0	0	0	0	0	0	0	0	0	0	0	0	0
H2Stex_f	0	0	0	0	0	0	0	0	0	0	0	0	0	0	0	0	0	0	0	0	0	0	0	0	0	0	0	0	0	0	0
H2tex_f	0	0	0	0	0	0	0	0	0	0	0	0	0	0	0	0	0	0	0	0	0	0	0	0	0	0	0	0	0	0	0
FECRMUtex	0	0	0	0	0	0	7.33333e-10	0	0	4e-10	0	0	0	7e-10	0	0	0	0	0	5e-10	5e-10	0	3e-10	0	0	0	0	0	0	0	0
H2tpp_f	0	0	0	0	0	0	0	0	0	0	0	0	0	0	0	0	0	0	0	0	0	0	0	0	0	0	0	0	0	0	0
FECRMUtpp	0	0	0	0	0	0	7.33333e-10	0	0	4e-10	0	0	0	7e-10	0	0	0	0	0	5e-10	5e-10	0	3e-10	0	0	0	0	0	0	0	0
HACD1_f	0.0391468	0.0427056	0.071176	0.0747348	0.0747348	0.0782936	0.0925288	0.0925288	0.106764	0.110323	0.110323	0.124558	0.128117	0.142352	0.142352	0.145911	0.14947	0.156587	0.163705	0.163705	0.167264	0.167264	0.174381	0.17794	0.181499	0.195734	0.195734	0.20641	0.224204	0.231322	0.234881
HACD2_f	0.0391468	0.0427056	0.071176	0.0747348	0.0747348	0.0782936	0.0925288	0.0925288	0.106764	0.110323	0.110323	0.124558	0.128117	0.142352	0.142352	0.145911	0.14947	0.156587	0.163705	0.163705	0.167264	0.167264	0.174381	0.17794	0.181499	0.195734	0.195734	0.20641	0.224204	0.231322	0.234881
HACD3_f	0.0391468	0.0427056	0.071176	0.0747348	0.0747348	0.0782936	0.0925288	0.0925288	0.106764	0.110323	0.110323	0.124558	0.128117	0.142352	0.142352	0.145911	0.14947	0.156587	0.163705	0.163705	0.167264	0.167264	0.174381	0.17794	0.181499	0.195734	0.195734	0.20641	0.224204	0.231322	0.234881
HACD4_f	0.0391468	0.0427056	0.071176	0.0747348	0.0747348	0.0782936	0.0925288	0.0925288	0.106764	0.110323	0.110323	0.124558	0.128117	0.142352	0.142352	0.145911	0.14947	0.156587	0.163705	0.163705	0.167264	0.167264	0.174381	0.17794	0.181499	0.195734	0.195734	0.20641	0.224204	0.231322	0.234881
HACD5_f	0.0391468	0.0427056	0.071176	0.0747348	0.0747348	0.0782936	0.0925288	0.0925288	0.106764	0.110323	0.110323	0.124558	0.128117	0.142352	0.142352	0.145911	0.14947	0.156587	0.163705	0.163705	0.167264	0.167264	0.174381	0.17794	0.181499	0.195734	0.195734	0.20641	0.224204	0.231322	0.234881
HACD6_f	0.0305862	0.0333667	0.0556112	0.0583918	0.0583918	0.0611723	0.0722946	0.0722946	0.0834168	0.0861974	0.0861974	0.0973196	0.1001	0.111222	0.111222	0.114003	0.116784	0.122345	0.127906	0.127906	0.130686	0.130686	0.136247	0.139028	0.141809	0.152931	0.152931	0.161272	0.175175	0.180736	0.183517
GLYOX	0	0	0	0	0	0	0	0	0	0	0	0	0	0	0	0	0	0	0	0	0	0	0	0	0	0	0	0	0	0	0
GLYOX3	0	0	0	0	0	0	0	0	0	0	0	0	0	0	0	0	0	0	0	0	0	0	0	0	0	0	0	0	0	0	0
GLYTRS	0	0	0	0	0	0	0	0	0	0	0	0	0	0	0	0	0	0	0	0	0	0	0	0	0	0	0	0	0	0	0
GLYt2pp_copy1	0	0	0	0	0	0	0	0	0	0	0	0	0	0	0	0	0	0	0	0	0	0	0	0	0	0	0	0	0	0	0
GLYt2pp_copy2_f	0	0	0	0	0	0	0	0	0	0	0	0	0	0	0	0	0	0	0	0	0	0	0	0	0	0	0	0	0	0	0
HACD7_f	0.0305862	0.0333667	0.0556112	0.0583918	0.0583918	0.0611723	0.0722946	0.0722946	0.0834168	0.0861974	0.0861974	0.0973196	0.1001	0.111222	0.111222	0.114003	0.116784	0.122345	0.127906	0.127906	0.130686	0.130686	0.136247	0.139028	0.141809	0.152931	0.152931	0.161272	0.175175	0.180736	0.183517
HACD8_f	0	0	0	0	0	0	0	0	0	0	0	0	0	0	0	0	0	0	0	0	0	0	0	0	0	0	0	0	0	0	0
HADPCOADH3_f	0	0	0	0	0	0	0	0	0	0	0	0	0	0	0	0	0	0	0	0	0	0	0	0	0	0	0	0	0	0	0
HBZOPT	2.453e-05	2.676e-05	4.46e-05	4.683e-05	4.683e-05	4.906e-05	5.798e-05	5.798e-05	6.69e-05	6.913e-05	6.913e-05	7.805e-05	8.028e-05	8.92e-05	8.92e-05	9.143e-05	9.366e-05	9.812e-05	0.00010258	0.00010258	0.00010481	0.00010481	0.00010927	0.0001115	0.00011373	0.00012265	0.00012265	0.00012934	0.00014049	0.00014495	0.00014718
HCINNMt2rpp_f	0	0	0	0	0	0	0	0	0	0	0	0	0	0	0	0	0	0	0	0	0	0	0	0	0	0	0	0	0	0	0
FECRMabcpp	0	0	0	0	0	0	7.33333e-10	0	0	4e-10	0	0	0	7e-10	0	0	0	0	0	5e-10	5e-10	0	3e-10	0	0	0	0	0	0	0	0
HCINNMtex_f	0	0	0	0	0	0	0	0	0	0	0	0	0	0	0	0	0	0	0	0	0	0	0	0	0	0	0	0	0	0	0
HCO3E_f	0.057843	0.0631014	0.105169	0.110427	0.110427	0.115686	0.13672	0.13672	0.157754	0.163012	0.163012	0.184046	0.189304	0.210338	0.210338	0.215596	0.220855	0.231372	0.241889	0.241889	0.247147	0.247147	0.257664	0.262923	0.268181	0.289215	0.289215	0.30499	0.331282	0.341799	0.347058
HCYSMT	0	0	0	0	0	0	0	0	0	0	0	0	0	0	0	0	0	0	0	0	0	0	0	0	0	0	0	0	0	0	0
GLYt4pp	0	0	0	0	0	0	0	0	0	0	0	0	0	0	0	0	0	0.0022902	0	0	0	0.00244635	0	0	0	0	0	0	0	0	0
GLYtex_f	0	0	0	0	0	0	0	0	0	0	0	0	0	0	0	0	0	0	0	0	0	0	0	0	0	0	0	0	0	0	0
GMAND	0	0	0	0	0	0	0	0	0	0	0	0	0	0	0	0	0	0	0	0	0	0	0	0	0	0	0	0	0	0	0
HCYSMT2	0	0	0	0	0	0	0	0	0	0	0	0	0	0	0	0	0	0	0	0	0	0	0	0	0	0	0	0	0	0	0
GMHEPAT	5e-10	1.3e-09	1.3e-09	5e-10	4e-10	4e-10	5e-10	1.3e-09	1.3e-09	5e-10	4e-10	1.3e-09	5e-10	4e-10	1.3e-09	5e-10	1.3e-09	1.3e-09	4e-10	1.3e-09	1.3e-09	1.3e-09	4e-10	1.3e-09	4e-10	1.3e-09	1.3e-09	1.3e-09	1.3e-09	1.3e-09	1.2e-09
FECRMexs	0	0	0	0	0	0	7.33333e-10	0	0	4e-10	0	0	0	7e-10	0	0	0	0	0	5e-10	5e-10	0	3e-10	0	0	0	0	0	0	0	0
GMHEPK	5e-10	1.3e-09	1.3e-09	5e-10	4e-10	4e-10	5e-10	1.3e-09	1.3e-09	5e-10	4e-10	1.3e-09	5e-10	4e-10	1.3e-09	5e-10	1.3e-09	1.3e-09	4e-10	1.3e-09	1.3e-09	1.3e-09	4e-10	1.3e-09	4e-10	1.3e-09	1.3e-09	1.3e-09	1.3e-09	1.3e-09	1.2e-09
HDCAtexi	0	0	0	0	0	0	0	0	0	0	0	0	0	0	0	0	0	0	0	0	0	0	0	0	0	0	0	0	0	0	0
HDCEAtexi	0	0	0	0	0	0	0	0	0	0	0	0	0	0	0	0	0	0	0	0	0	0	0	0	0	0	0	0	0	0	0
HEMEOS	0	0	0	0	0	0	0	0	0	0	0	0	0	0	0	0	0	0	0	0	0	0	0	0	0	0	0	0	0	0	0
HEPK1	1.25e-10	3.25e-10	3.25e-10	1.25e-10	0	0	1.25e-10	3.25e-10	3.25e-10	1.25e-10	0	3.25e-10	1.25e-10	0	3.25e-10	1.25e-10	3.25e-10	3.25e-10	0	3.25e-10	3.25e-10	3.25e-10	0	3.25e-10	0	3.25e-10	3.25e-10	3.25e-10	3.25e-10	3.25e-10	3e-10
GMHEPPA	5e-10	1.3e-09	1.3e-09	5e-10	4e-10	4e-10	5e-10	1.3e-09	1.3e-09	5e-10	4e-10	1.3e-09	5e-10	4e-10	1.3e-09	5e-10	1.3e-09	1.3e-09	4e-10	1.3e-09	1.3e-09	1.3e-09	4e-10	1.3e-09	4e-10	1.3e-09	1.3e-09	1.3e-09	1.3e-09	1.3e-09	1.2e-09
GMPR	0	0	0	0	0	0	0	0	0	0	0	0	0	0	0	0	0	0	0	0	0	0	0	0	0	0	0	0	0	0	0
HEPK2	1.25e-10	3.25e-10	3.25e-10	1.25e-10	0	0	1.25e-10	3.25e-10	3.25e-10	1.25e-10	0	3.25e-10	1.25e-10	0	3.25e-10	1.25e-10	3.25e-10	3.25e-10	0	3.25e-10	3.25e-10	3.25e-10	0	3.25e-10	0	3.25e-10	3.25e-10	3.25e-10	3.25e-10	3.25e-10	3e-10
HEPT1	1.25e-10	3.25e-10	3.25e-10	1.25e-10	0	0	1.25e-10	3.25e-10	3.25e-10	1.25e-10	0	3.25e-10	1.25e-10	0	3.25e-10	1.25e-10	3.25e-10	3.25e-10	0	3.25e-10	3.25e-10	3.25e-10	0	3.25e-10	0	3.25e-10	3.25e-10	3.25e-10	3.25e-10	3.25e-10	3e-10
FECRMtonex	0	0	0	0	0	0	7.33333e-10	0	0	4e-10	0	0	0	7e-10	0	0	0	0	0	5e-10	5e-10	0	3e-10	0	0	0	0	0	0	0	0
GMPS2	0.0268088	0.0292459	0.0487432	0.0511804	0.0511804	0.0536175	0.0633662	0.0633662	0.0731148	0.075552	0.075552	0.0853006	0.0877378	0.0974864	0.0974864	0.0999236	0.102361	0.107235	0.112109	0.112109	0.114547	0.114547	0.119421	0.121858	0.124295	0.134044	0.134044	0.141355	0.153541	0.158415	0.160853
FEENTERR1	0	0	0	0	0	0	0	0	0	0	0	0	0	0	0	0	0	0	0	0	0	0	0	0	0	0	0	0	0	0	0
GMPtex_f	0	0	0	0	0	0	0	0	0	0	0	0	0	0	0	0	0	0	0	0	0	0	0	0	0	0	0	0	0	0	0
GND	0.334829	0.379586	0.737644	0.782401	0.782401	0.827158	1.00619	0.971014	0	1.22997	1.22997	1.409	1.45376	1.63279	0	1.67754	0	0	1.90133	1.9035	0.278253	1.94609	2.0356	2.08036	2.12512	2.30414	2.2169	2.43842	2.6622	2.75172	2.79647
GNK	0	0	0	0	0	0	0	0	0	0	0	0	0	0	0	0	0	0	0	0	0	0	0	0	0	0	0	0	0	0	0
HEPT2	1.25e-10	3.25e-10	3.25e-10	1.25e-10	0	0	1.25e-10	3.25e-10	3.25e-10	1.25e-10	0	3.25e-10	1.25e-10	0	3.25e-10	1.25e-10	3.25e-10	3.25e-10	0	3.25e-10	3.25e-10	3.25e-10	0	3.25e-10	0	3.25e-10	3.25e-10	3.25e-10	3.25e-10	3.25e-10	3e-10
HEPT3	1.25e-10	3.25e-10	3.25e-10	1.25e-10	0	0	1.25e-10	3.25e-10	3.25e-10	1.25e-10	0	3.25e-10	1.25e-10	0	3.25e-10	1.25e-10	3.25e-10	3.25e-10	0	3.25e-10	3.25e-10	3.25e-10	0	3.25e-10	0	3.25e-10	3.25e-10	3.25e-10	3.25e-10	3.25e-10	3e-10
HEPT4	1.25e-10	3.25e-10	3.25e-10	1.25e-10	0	0	1.25e-10	3.25e-10	3.25e-10	1.25e-10	0	3.25e-10	1.25e-10	0	3.25e-10	1.25e-10	3.25e-10	3.25e-10	0	3.25e-10	3.25e-10	3.25e-10	0	3.25e-10	0	3.25e-10	3.25e-10	3.25e-10	3.25e-10	3.25e-10	3e-10
HETZK	0	0	0	0	0	0	0	0	0	0	0	0	0	0	0	0	0	0	0	0	0	0	0	0	0	0	0	0	0	0	0
HEX1	0	0	3e-10	2e-10	0	2e-10	0	0	3e-10	0	0	0	0	0	3e-10	0	3e-10	3e-10	2e-10	2e-10	2e-10	3e-10	0	3e-10	2e-10	2e-10	2e-10	2e-10	0	3e-10	2e-10
HEX4	0	0	0	0	0	0	0	0	0	0	0	0	0	0	0	0	0	0	0	0	0	0	0	0	0	0	0	0	0	0	0
HEX7	0	4e-10	2e-10	0	0	0	0	3e-10	0	2e-10	0	4e-10	0	0	0	2e-10	0	0	0	2e-10	2e-10	0	0	2e-10	0	2e-10	2e-10	2e-10	3e-10	0	2e-10
GOFUCR	0	0	0	0	0	0	0	0	0	0	0	0	0	0	0	0	0	0	0	0	0	0	0	0	0	0	0	0	0	0	0
GP4GH	0	0	0	0	0	0	0	0	0	0	0	0	0	0	0	0	0	0	0	0	0	0	0	0	0	0	0	0	0	0	0
GPDDA1	0	0	0	0	0	0	0	0	0	0	0	0	0	0	0	0	0	0	0	0	0	0	0	0	0	0	0	0	0	0	0
HEXt2rpp_f	0	0	0	0	0	0	0	0	0	0	0	0	0	0	0	0	0	0	0	0	0	0	0	0	0	0	0	0	0	0	0
FEENTERR2	2e-10	0	0	2e-10	0	0	0	0	0	0	0	0	0	0	0	0	2e-10	0	0	0	0	0	0	0	0	0	0	0	0	0	1.5e-10
GPDDA1pp	0	0	0	0	0	0	0	0	0	0	0	0	0	0	0	0	0	0	0	0	0	0	0	0	0	0	0	0	0	0	0
GPDDA2	0	0	0	5e-10	0	3e-10	3e-10	0	0	0	0	0	3e-10	0	0	5e-10	0	0	5e-10	0	0	0	0	0	3e-10	0	0	0	0	0	0
FEENTERR3	0	0	0	2e-10	0	0	0	0	0	0	0	0	0	0	0	0	0	2e-10	0	0	0	0	0	0	0	0	0	1.5e-10	0	0	0
GPDDA2pp	6e-10	6e-10	6e-10	0	6e-10	2e-10	2e-10	6e-10	6e-10	7e-10	6e-10	6e-10	2e-10	6e-10	6e-10	0	6e-10	6e-10	0	6e-10	6e-10	6e-10	6e-10	6e-10	2e-10	6e-10	6e-10	6e-10	6e-10	6e-10	6e-10
HG2abcpp	0	0	0	0	0	0	0	0	0	0	0	0	0	0	0	0	0	0	0	0	0	0	0	0	0	0	0	0	0	0	0
HG2t3pp	0	0	0	0	0	0	0	0	0	0	0	0	0	0	0	0	0	0	0	0	0	0	0	0	0	0	0	0	0	0	0
FEENTERabcpp	4e-10	0	0	8e-10	0	0	0	0	0	0	0	0	0	0	0	0	4e-10	5e-10	0	0	0	0	0	0	0	2e-10	0	3e-10	0	0	5e-10
HG2tex_f	0	0	0	0	0	0	0	0	0	0	0	0	0	0	0	0	0	0	0	0	0	0	0	0	0	0	0	0	0	0	0
GPDDA3	0	0	0	0	0	0	0	0	0	0	0	0	0	0	0	0	0	0	0	0	0	0	0	0	0	0	0	0	0	0	0
GPDDA3pp	0	0	0	0	0	0	0	0	0	0	0	0	0	0	0	0	0	0	0	0	0	0	0	0	0	0	0	0	0	0	0
HISTD	0.0104212	0.0113686	0.0189476	0.019895	0.019895	0.0208424	0.0246319	0.0246319	0.0284214	0.0293688	0.0293688	0.0331583	0.0341057	0.0378952	0.0378952	0.0388426	0.03979	0.0416847	0.0435795	0.0435795	0.0445269	0.0445269	0.0464216	0.047369	0.0483164	0.0521059	0.0521059	0.054948	0.0596849	0.0615797	0.0625271
FEENTERexs	4e-10	0	0	8e-10	0	0	0	0	0	0	0	0	0	0	0	0	4e-10	5e-10	0	0	0	0	0	0	0	2e-10	0	3e-10	0	0	5e-10
HISTP	0.0104212	0.0113686	0.0189476	0.019895	0.019895	0.0208424	0.0246319	0.0246319	0.0284214	0.0293688	0.0293688	0.0331583	0.0341057	0.0378952	0.0378952	0.0388426	0.03979	0.0416847	0.0435795	0.0435795	0.0445269	0.0445269	0.0464216	0.047369	0.0483164	0.0521059	0.0521059	0.054948	0.0596849	0.0615797	0.0625271
HISTRS	0	0	0	0	0	0	0	0	0	0	0	0	0	0	0	0	0	0	0	0	0	0	0	0	0	0	0	0	0	0	0
GPDDA4	0	0	0	0	0	0	0	0	0	0	0	0	0	0	0	0	0	0	0	0	0	0	0	0	0	0	0	0	0	0	0
HISabcpp	0	0	0	0	0	0	0	0	0	0	0	0	0	0	0	0	0	0	0	0	0	0	0	0	0	0	0	0	0	0	0
FEENTERtex	4e-10	1.33333e-10	1.33333e-10	8e-10	0	0	0	1.33333e-10	1.33333e-10	0	0	1.33333e-10	0	0	1.33333e-10	0	4.33333e-10	5.33333e-10	0	1.33333e-10	1.33333e-10	1.33333e-10	0	1.33333e-10	0	2.33333e-10	1.33333e-10	3.33333e-10	1.33333e-10	1.33333e-10	5.33333e-10
GPDDA4pp	6e-10	6e-10	6e-10	0	6e-10	0	0	6e-10	6e-10	7e-10	6e-10	6e-10	0	6e-10	6e-10	0	6e-10	6e-10	0	6e-10	6e-10	6e-10	6e-10	6e-10	0	6e-10	6e-10	6e-10	6e-10	6e-10	6e-10
FEENTERtonex	4e-10	0	0	8e-10	0	0	0	0	0	0	0	0	0	0	0	0	4e-10	5e-10	0	0	0	0	0	0	0	2e-10	0	3e-10	0	0	5e-10
GPDDA5	0	0	0	0	0	0	0	0	0	0	0	0	0	0	0	0	0	0	0	0	0	0	0	0	0	0	0	0	0	0	0
GPDDA5pp	0	0	0	0	0	0	0	0	0	0	0	0	0	0	0	0	0	0	0	0	0	0	0	0	0	0	0	0	0	0	0
HISt2rpp_f	0	0	0	0	0	0	0	0	0	0	0	0	0	0	0	0	0	0	0	0	0	0	0	0	0	0	0	0	0	0	0
HIStex_f	0	0	0	0	0	0	0	0	0	0	0	0	0	0	0	0	0	0	0	0	0	0	0	0	0	0	0	0	0	0	0
HKNDDH	0	0	0	0	0	0	0	0	0	0	0	0	0	0	0	0	0	0	0	0	0	0	0	0	0	0	0	0	0	0	0
HKNTDH	0	0	0	0	0	0	0	0	0	0	0	0	0	0	0	0	0	0	0	0	0	0	0	0	0	0	0	0	0	0	0
HMBS	4.906e-05	5.352e-05	8.92e-05	9.366e-05	9.366e-05	9.812e-05	0.00011596	0.00011596	0.0001338	0.00013826	0.00013826	0.0001561	0.00016056	0.0001784	0.0001784	0.00018286	0.00018732	0.00019624	0.00020516	0.00020516	0.00020962	0.00020962	0.00021854	0.000223	0.00022746	0.0002453	0.0002453	0.00025868	0.00028098	0.0002899	0.00029436
HMPK1	0	0	0	0	0	0	0	0	0	0	0	0	0	0	0	0	0	0	0	0	0	0	0	0	0	0	0	0	0	0	0
HOMt2pp	0	0	0	0	0	0	0	0	0	0	0	0	0	0	0	0	0	0	0	0	0	0	0	0	0	0	0	0	0	0	0
GRTT	3.058e-05	3.336e-05	5.56e-05	5.838e-05	5.838e-05	6.116e-05	7.228e-05	7.228e-05	8.34e-05	8.618e-05	8.618e-05	9.73e-05	0.00010008	0.0001112	0.0001112	0.00011398	0.00011676	0.00012232	0.00012788	0.00012788	0.00013066	0.00013066	0.00013622	0.000139	0.00014178	0.0001529	0.0001529	0.00016124	0.00017514	0.0001807	0.00018348
GRXR	0	0	0	0	0	0	0	0	0	0	0	0	0	0	0	0	0	0	0	0	0	0	0	0	0	5e-10	5e-10	0	0	0	0
FEENTERtpp	4e-10	1.33333e-10	1.33333e-10	8e-10	0	0	0	1.33333e-10	1.33333e-10	0	0	1.33333e-10	0	0	1.33333e-10	0	4.33333e-10	5.33333e-10	0	1.33333e-10	1.33333e-10	1.33333e-10	0	1.33333e-10	0	2.33333e-10	1.33333e-10	3.33333e-10	1.33333e-10	1.33333e-10	5.33333e-10
GSNK	0	0	0	0	0	0	0	0	0	0	0	0	0	0	0	0	0	0	0	0	0	0	0	0	0	0	0	0	0	0	0
HOMtex_f	0	0	0	0	0	0	0	0	0	0	0	0	0	0	0	0	0	0	0	0	0	0	0	0	0	0	0	0	0	0	0
GSNt2pp	0	0	0	0	0	0	0	0	0	0	0	0	0	0	0	0	0	0	0	0	0	0	0	0	0	0	0	0	0	0	0
FEOXAMR1	0	0	0	0	0	0	0	0	0	0	0	0	0	0	0	0	0	0	0	0	0	0	0	0	0	0	0	0	0	0	0
GSNtex_f	0	0	0	0	0	0	0	0	0	0	0	0	0	0	0	0	0	0	0	0	0	0	0	0	0	0	0	0	0	0	0
FEOXAMR2	0	0	0	0	0	0	0	0	0	0	0	0	1.5e-10	0	0	2e-10	0	0	0	0	0	0	0	0	0	0	0	0	0	0	0
FEOXAMR3	2e-10	0	0	0	0	0	0	0	0	0	0	0	2e-10	0	0	0	0	0	0	0	0	0	0	0	0	0	0	0	0	2e-10	0
GSPMDA	0	0	0	0	0	0	0	0	0	0	0	0	0	0	0	0	0	0	0	0	0	0	0	0	0	0	0	0	0	0	0
FEOXAMUtex	4e-10	0	0	0	0	0	0	0	0	0	0	0	7e-10	0	0	4e-10	2e-10	0	0	0	0	0	0	0	0	6e-10	6e-10	0	6e-10	4e-10	0
GSPMDS	0	0	0	0	0	0	0	0	0	0	0	0	0	0	0	0	0	0	0	0	0	0	0	0	0	0	0	0	0	0	0
FEOXAMUtpp	4e-10	0	0	0	0	0	0	0	0	0	0	0	7e-10	0	0	4e-10	2e-10	0	0	0	0	0	0	0	0	6e-10	6e-10	0	6e-10	4e-10	0
GTHOXtex_f	0	0	0	0	0	0	0	0	0	0	0	0	0	0	0	0	0	0	0	0	0	0	0	0	0	0	0	0	0	0	0
HOPNTAL	0	0	0	0	0	0	0	0	0	0	0	0	0	0	0	0	0	0	0	0	0	0	0	0	0	0	0	0	0	0	0
GTHOr_f	2e-10	2e-10	2e-10	2e-10	2e-10	2e-10	2e-10	2e-10	2e-10	2e-10	2e-10	2e-10	2e-10	2e-10	2e-10	2e-10	2e-10	2e-10	2e-10	2e-10	2e-10	2e-10	2e-10	2e-10	2e-10	6e-10	6e-10	2e-10	2e-10	2e-10	2e-10
FEOXAMabcpp	4e-10	0	0	0	0	0	0	0	0	0	0	0	7e-10	0	0	4e-10	2e-10	0	0	0	0	0	0	0	0	6e-10	6e-10	0	6e-10	4e-10	0
GTHPi	0	0	0	0	0	0	0	0	0	0	0	0	0	0	0	0	0	0	0	0	0	0	0	0	0	0	0	0	0	0	0
HPPK2	7.359e-05	8.028e-05	0.0001338	0.00014049	0.00014049	0.00014718	0.00017394	0.00017394	0.0002007	0.00020739	0.00020739	0.00023415	0.00024084	0.0002676	0.0002676	0.00027429	0.00028098	0.00029436	0.00030774	0.00030774	0.00031443	0.00031443	0.00032781	0.0003345	0.00034119	0.00036795	0.00036795	0.00038802	0.00042147	0.00043485	0.00044154
GTHRDHpp	0	0	0	0	0	0	0	0	0	0	0	0	0	0	0	0	0	0	0	0	0	0	0	0	0	0	0	0	0	0	0
FEOXAMexs	4e-10	0	0	0	0	0	0	0	0	0	0	0	7e-10	0	0	4e-10	2e-10	0	0	0	0	0	0	0	0	6e-10	6e-10	0	6e-10	4e-10	0
GTHRDabc2pp	0	0	0	0	0	0	0	0	0	0	0	0	0	0	0	0	0	0	0	0	0	0	0	0	0	0	0	0	0	0	0
HPPPNDO	0	0	0	0	0	0	0	0	0	0	0	0	0	0	0	0	0	0	0	0	0	0	0	0	0	0	0	0	0	0	0
HPPPNt2rpp_f	0	0	0	0	0	0	0	0	0	0	0	0	0	0	0	0	0	0	0	0	0	0	0	0	0	0	0	0	0	0	0
FEOXAMtonex	4e-10	0	0	0	0	0	0	0	0	0	0	0	7e-10	0	0	4e-10	2e-10	0	0	0	0	0	0	0	0	6e-10	6e-10	0	6e-10	4e-10	0
HPPPNtex_f	0	0	0	0	0	0	0	0	0	0	0	0	0	0	0	0	0	0	0	0	0	0	0	0	0	0	0	0	0	0	0
HPYRI_f	0	0	0	0	0	0	0	0	0	0	0	0	0	0	0	0	0	0	0	0	0	0	0	0	0	0	0	0	0	0	0
HPYRRx	0	0	0	0	0	0	0	0	0	0	0	0	0	0	0	0	0	0	0	0	0	0	0	0	0	0	0	0	0	0	0
HPYRRy	0	0	0	0	0	0	0	0	0	0	0	0	0	0	0	0	0	0	0	0	0	0	0	0	0	0	0	0	0	0	0
HSDy_f	0	0	0	0	0	0	0	0	0	0	0	0	0	0	0	0	0	0	0	0	0	0	0	0	0	0	0	0	0	0	0
GTHRDabcpp	0	0	0	0	0	0	0	0	0	0	0	0	0	0	0	0	0	0	0	0	0	0	0	0	0	0	0	0	0	0	0
GTHRDtex_f	0	0	0	0	0	0	0	0	0	0	0	0	0	0	0	0	0	0	0	0	0	0	0	0	0	0	0	0	0	0	0
GTHS	0	0	0	0	0	0	0	0	0	0	0	0	0	0	0	0	0	0	0	0	0	0	0	0	0	0	0	0	0	0	0
GTPCI	7.359e-05	8.028e-05	0.0001338	0.00014049	0.00014049	0.00014718	0.00017394	0.00017394	0.0002007	0.00020739	0.00020739	0.00023415	0.00024084	0.0002676	0.0002676	0.00027429	0.00028098	0.00029436	0.00030774	0.00030774	0.00031443	0.00031443	0.00032781	0.0003345	0.00034119	0.00036795	0.00036795	0.00038802	0.00042147	0.00043485	0.00044154
GTPCII2	4.906e-05	5.352e-05	8.92e-05	9.366e-05	9.366e-05	9.812e-05	0.00011596	0.00011596	0.0001338	0.00013826	0.00013826	0.0001561	0.00016056	0.0001784	0.0001784	0.00018286	0.00018732	0.00019624	0.00020516	0.00020516	0.00020962	0.00020962	0.00021854	0.000223	0.00022746	0.0002453	0.0002453	0.00025868	0.00028098	0.0002899	0.00029436
FEROpp	0	0	0	0	0	0	0	0	0	0	0	0	0	0	0	0	0	0	0	0	0	0	0	0	0	0	0	0	0	0	0
HSK	0.0598638	0.0653059	0.108843	0.114285	0.114285	0.119728	0.141496	0.141496	0.163265	0.168707	0.168707	0.190476	0.195918	0.217686	0.217686	0.223129	0.228571	0.239455	0.250339	0.250339	0.255782	0.255782	0.266666	0.272108	0.27755	0.299319	0.299319	0.315645	0.342856	0.35374	0.359183
HSST	0.0169302	0.0184693	0.0307822	0.0323213	0.0323213	0.0338604	0.0400169	0.0400169	0.0461733	0.0477124	0.0477124	0.0538689	0.055408	0.0615644	0.0615644	0.0631035	0.0646426	0.0677208	0.0707991	0.0707991	0.0723382	0.0723382	0.0754164	0.0769555	0.0784946	0.0846511	0.0846511	0.0892684	0.0969639	0.100042	0.101581
INStex_f	0	0	0	0	0	0	0	0	0	0	0	0	0	0	0	0	0	0	0	0	0	0	0	0	0	0	0	0	0	0	0
FESD1s	0.00042944	0.00046848	0.0007808	0.00081984	0.00081984	0.00085888	0.00101504	0.00101504	0	0.00121024	0.00121024	0.0013664	0.00140544	0.0015616	0	0.00160064	0	0	0.00179584	0.00179584	0.00183488	0.00183488	0.00191296	0.001952	0.00199104	0.0021472	0.0021472	0.00226432	0.00245952	0.0025376	0.00257664
IPDDI_f	0	0	0	0	0	0	0	0	0	0	0	0	0	0	0	0	0	0	0	0	0	0	0	0	0	0	0	0	0	0	0
IPDPS	0.00023221	0.00025332	0.0004222	0.00044331	0.00044331	0.00046442	0.00054886	0.00054886	0.0006333	0.00065441	0.00065441	0.00073885	0.00075996	0.0008444	0.0008444	0.00086551	0.00088662	0.00092884	0.00097106	0.00097106	0.00099217	0.00099217	0.00103439	0.0010555	0.00107661	0.00116105	0.00116105	0.00122438	0.00132993	0.00137215	0.00139326
HSTPT	0.0104212	0.0113686	0.0189476	0.019895	0.019895	0.0208424	0.0246319	0.0246319	0.0284214	0.0293688	0.0293688	0.0331583	0.0341057	0.0378952	0.0378952	0.0388426	0.03979	0.0416847	0.0435795	0.0435795	0.0445269	0.0445269	0.0464216	0.047369	0.0483164	0.0521059	0.0521059	0.054948	0.0596849	0.0615797	0.0625271
HXAND	0	0	0	0	0	0	0	0	0	0	0	0	0	0	0	0	0	0	0	0	0	0	0	0	0	0	0	0	0	0	0
HXAtex_f	0	0	0	0	0	0	0	0	0	0	0	0	0	0	0	0	0	0	0	0	0	0	0	0	0	0	0	0	0	0	0
IPMD	0.0495584	0.0540637	0.0901062	0.0946115	0.0946115	0.0991168	0.117138	0.117138	0.135159	0.139665	0.139665	0.157686	0.162191	0.180212	0.180212	0.184718	0.189223	0.198234	0.207244	0.207244	0.21175	0.21175	0.22076	0.225265	0.229771	0.247792	0.247792	0.261308	0.283835	0.292845	0.29735
FESD2s	0	0	0	0	0	0	0	0	0	0	0	0	0	0	0	0	0	0	0	0	0	0	0	0	0	0	0	0	0	0	0
IPPMIa_f	0	0	0	0	0	0	0	0	0	0	0	0	0	0	0	0	0	0	0	0	0	0	0	0	0	0	0	0	0	0	0
FESR	0.00085888	0.00093696	0.0015616	0.00163968	0.00163968	0.00171776	0.00203008	0.00203008	0	0.00242048	0.00242048	0.0027328	0.00281088	0.0031232	0	0.00320128	0	0	0.00359168	0.00359168	0.00366976	0.00366976	0.00382592	0.003904	0.00398208	0.0042944	0.0042944	0.00452864	0.00491904	0.0050752	0.00515328
IPPMIb_f	0	0	0	0	0	0	0	0	0	0	0	0	0	0	0	0	0	0	0	0	0	0	0	0	0	0	0	0	0	0	0
HXCT	0	0	0	0	0	0	0	0	0	0	0	0	0	0	0	0	0	0	0	0	0	0	0	0	0	0	0	0	0	0	0
LIPAabctex	0	0	0	0	0	0	0	0	0	0	0	0	0	0	0	0	0	0	0	0	0	0	0	0	0	0	0	0	0	0	0
HXPRT	0	0	0	0	0	0	0	0	0	0	0	0	0	0	0	0	0	0	0	0	0	0	0	0	0	0	0	0	0	0	0
HYD1pp	0	0	0	0	0	0	0	0	0	0	0	0	0	0	0	0	0	0	0	0	0	0	0	0	0	0	0	0	0	0	0
IPPS	0.0495584	0.0540637	0.0901062	0.0946115	0.0946115	0.0991168	0.117138	0.117138	0.135159	0.139665	0.139665	0.157686	0.162191	0.180212	0.180212	0.184718	0.189223	0.198234	0.207244	0.207244	0.21175	0.21175	0.22076	0.225265	0.229771	0.247792	0.247792	0.261308	0.283835	0.292845	0.29735
ISETACabcpp	0	0	0	0	0	0	0	0	0	0	0	0	0	0	0	0	0	0	0	0	0	0	0	0	0	0	0	0	0	0	0
ISETACtex_f	0	0	0	0	0	0	0	0	0	0	0	0	0	0	0	0	0	0	0	0	0	0	0	0	0	0	0	0	0	0	0
K2L4Aabcpp	0.00214016	0.00233472	0.0038912	0.00408576	0.00408576	0.00428032	0.00505856	0.00505856	0.0058368	0.00603136	0.00603136	0.0068096	0.00700416	0.0077824	0.0077824	0.00797696	0.00817152	0.00856064	0.00894976	0.00894976	0.00914432	0.00914432	0.00953344	0.009728	0.00992256	0.0107008	0.0107008	0.0112845	0.0122573	0.0126464	0.012841
K2L4Aabctex	0.00214016	0.00233472	0.0038912	0.00408576	0.00408576	0.00428032	0.00505856	0.00505856	0.0058368	0.00603136	0.00603136	0.0068096	0.00700416	0.0077824	0.0077824	0.00797696	0.00817152	0.00856064	0.00894976	0.00894976	0.00914432	0.00914432	0.00953344	0.009728	0.00992256	0.0107008	0.0107008	0.0112845	0.0122573	0.0126464	0.012841
KARA1_f	0	0	0	0	0	0	0	0	0	0	0	0	0	0	0	0	0	0	0	0	0	0	0	0	0	0	0	0	0	0	0
HYD2pp	0	0	0	0	0	0	0	0	0	0	0	0	0	0	0	0	0	0	0	0	0	0	0	0	0	0	0	0	0	0	0
HYD3pp	0	0	0	0	0	0	0	0	0	0	0	0	0	0	0	0	0	0	0	0	0	0	0	0	0	0	0	0	0	0	0
LIPOCT	0	0	0	0	0	0	0	0	0	0	0	0	0	0	0	0	0	0	0	0	0	0	0	0	0	0	0	0	0	0	0
HYPOE	0	0	0	0	0	0	0	0	0	0	0	0	0	0	0	0	0	0	0	0	0	0	0	0	0	0	0	0	0	0	0
KARA2_f	0.0319582	0.0348635	0.0581058	0.0610111	0.0610111	0.0639164	0.0755375	0.0755375	0.0871587	0.090064	0.090064	0.101685	0.10459	0.116212	0.116212	0.119117	0.122022	0.127833	0.133643	0.133643	0.136549	0.136549	0.142359	0.145264	0.14817	0.159791	0.159791	0.168507	0.183033	0.188844	0.191749
KAS14	0	0	0	0	0	0	0	0	0	0	0	0	0	0	0	0	0	0	0	0	0	0	0	0	0	0	0	0	0	0	0
KAS15	0	0	0	0	0	0	0	0	0	0	0	0	0	0	0	0	0	0	0	0	0	0	0	0	0	0	0	0	0	0	0
LIPOS	0	0	0	0	0	0	0	0	0	0	0	0	0	0	0	0	0	0	0	0	0	0	0	0	0	0	0	0	0	0	0
KDOCT2	0.00428032	0.00466944	0.0077824	0.00817152	0.00817152	0.00856064	0.0101171	0.0101171	0.0116736	0.0120627	0.0120627	0.0136192	0.0140083	0.0155648	0.0155648	0.0159539	0.016343	0.0171213	0.0178995	0.0178995	0.0182886	0.0182886	0.0190669	0.019456	0.0198451	0.0214016	0.0214016	0.022569	0.0245146	0.0252928	0.0256819
KDOPP	0.00428032	0.00466944	0.0077824	0.00817152	0.00817152	0.00856064	0.0101171	0.0101171	0.0116736	0.0120627	0.0120627	0.0136192	0.0140083	0.0155648	0.0155648	0.0159539	0.016343	0.0171213	0.0178995	0.0178995	0.0182886	0.0182886	0.0190669	0.019456	0.0198451	0.0214016	0.0214016	0.022569	0.0245146	0.0252928	0.0256819
HYXNtex_f	0	0	0	0	0	0	0	0	0	0	0	0	0	0	0	0	0	0	0	0	0	0	0	0	0	0	0	0	0	0	0
HYXNtpp_f	0	0	0	0	0	0	0	0	0	0	0	0	0	0	0	0	0	0	0	0	0	0	0	0	0	0	0	0	0	0	0
Htex_f	0	0	0	0	0	0	0	0	9.26965	0	0	0	0	0	7.33159	0	14.9102	13.8991	0	0	0	0	0	0	0	0	0	0	0	0	0
KDOPS	0.00428032	0.00466944	0.0077824	0.00817152	0.00817152	0.00856064	0.0101171	0.0101171	0.0116736	0.0120627	0.0120627	0.0136192	0.0140083	0.0155648	0.0155648	0.0159539	0.016343	0.0171213	0.0178995	0.0178995	0.0182886	0.0182886	0.0190669	0.019456	0.0198451	0.0214016	0.0214016	0.022569	0.0245146	0.0252928	0.0256819
LIPOt2pp	0	0	0	0	0	0	0	0	0	0	0	0	0	0	0	0	0	0	0	0	0	0	0	0	0	0	0	0	0	0	0
KG6PDC	0	0	0	0	0	0	0	0	0	0	0	0	0	0	0	0	0	0	0	0	0	0	0	0	0	0	0	0	0	0	0
Kabcpp	0	0	0	0	0	0	0	0	0	0	0	0	0	0	0	0	0	0	0	0	0	0	0	0	0	0	0	0	0	0	0
Kt2pp	0.0214712	0.0234232	0.0390386	0.0409905	0.0409905	0.0429425	0.0507502	0.0507502	0.0585579	0.0605098	0.0605098	0.0683176	0.0702695	0.0780772	0.0780772	0.0800291	0.0819811	0.0858849	0.0897888	0.0897888	0.0917407	0.0917407	0.0956446	0.0975965	0.0995484	0.107356	0.107356	0.113212	0.122972	0.126875	0.128827
Kt3pp	0	0	0	0	0	0	0	0	0	0	0	0	0	0	0	0	0	0	0	0	0	0	0	0	0	0	0	0	0	0	0
Ktex_f	0.0214712	0.0234232	0.0390386	0.0409905	0.0409905	0.0429425	0.0507502	0.0507502	0.0585579	0.0605098	0.0605098	0.0683176	0.0702695	0.0780772	0.0780772	0.0800291	0.0819811	0.0858849	0.0897888	0.0897888	0.0917407	0.0917407	0.0956446	0.0975965	0.0995484	0.107356	0.107356	0.113212	0.122972	0.126875	0.128827
L_LACD2	0	0	0	0	0	0	0	0	0	0	0	0	0	0	0	0	0	0	0	0	0	0	0	0	0	0	0	0	0	0	0
I2FE2SR	2.2e-07	2.4e-07	4e-07	4.2e-07	4.2e-07	4.4e-07	5.2e-07	5.2e-07	6e-07	6.2e-07	6.2e-07	7e-07	7.2e-07	8e-07	8e-07	8.2e-07	8.4e-07	8.8e-07	9.2e-07	9.2e-07	9.4e-07	9.399e-07	9.8e-07	1e-06	1.02e-06	1.0999e-06	1.1e-06	1.16e-06	1.2599e-06	1.3e-06	1.32e-06
I2FE2SS	3.146e-05	3.43198e-05	5.71998e-05	6.006e-05	6.006e-05	6.292e-05	7.436e-05	7.43598e-05	8.57998e-05	8.866e-05	8.866e-05	0.0001001	0.00010296	0.0001144	0.0001144	0.00011726	0.00012012	0.00012584	0.00013156	0.00013156	0.00013442	0.00013442	0.00014014	0.000143	0.00014586	0.0001573	0.0001573	0.00016588	0.00018018	0.0001859	0.00018876
I2FE2SS2	2.86e-05	3.11999e-05	5.19999e-05	5.46e-05	5.46e-05	5.72e-05	6.76e-05	6.75999e-05	7.79999e-05	8.06e-05	8.06e-05	9.09999e-05	9.36e-05	0.000104	0.000104	0.0001066	0.0001092	0.0001144	0.0001196	0.0001196	0.0001222	0.0001222	0.0001274	0.00013	0.0001326	0.000143	0.000143	0.0001508	0.0001638	0.000169	0.0001716
I2FE2ST	3.08e-06	3.3599e-06	5.5999e-06	5.88e-06	5.88e-06	6.16e-06	7.28e-06	7.2799e-06	8.3999e-06	8.68e-06	8.68e-06	9.7999e-06	1.008e-05	1.12e-05	1.11999e-05	1.148e-05	1.17599e-05	1.23199e-05	1.288e-05	1.28799e-05	1.31599e-05	1.31599e-05	1.372e-05	1.39999e-05	1.428e-05	1.53999e-05	1.53999e-05	1.62399e-05	1.76399e-05	1.81999e-05	1.84799e-05
I4FE4SR	2.86e-05	3.11999e-05	5.19999e-05	5.46e-05	5.46e-05	5.72e-05	6.76e-05	6.75999e-05	7.79999e-05	8.06e-05	8.06e-05	9.09999e-05	9.36e-05	0.000104	0.000104	0.0001066	0.0001092	0.0001144	0.0001196	0.0001196	0.0001222	0.0001222	0.0001274	0.00013	0.0001326	0.000143	0.000143	0.0001508	0.0001638	0.000169	0.0001716
I4FE4ST	2.86e-05	3.11999e-05	5.19999e-05	5.46e-05	5.46e-05	5.72e-05	6.76e-05	6.75999e-05	7.79999e-05	8.06e-05	8.06e-05	9.09999e-05	9.36e-05	0.000104	0.000104	0.0001066	0.0001092	0.0001144	0.0001196	0.0001196	0.0001222	0.0001222	0.0001274	0.00013	0.0001326	0.000143	0.000143	0.0001508	0.0001638	0.000169	0.0001716
ICDHyr_f	0.788427	0.831465	1.17578	1.21881	1.21881	1.26185	1.43401	1.50403	5.47852	1.6492	1.6492	1.82136	1.8644	2.03655	4.23655	2.07959	3.39485	2.69596	2.29478	2.29044	1.56437	2.33782	2.4239	2.46694	2.50998	2.68213	2.85595	2.81125	3.02644	3.11252	3.15556
ICHORS_copy1_f	0	0	0	0	0	0	0	0	0	0	0	0	0	0	0	0	0	0	0	0	0	0	0	0	0	0	0	0	0	0	0
ICHORS_copy2	0	0	0	0	0	0	0	0	0	0	0	0	0	0	0	0	0	0	0	0	0	0	0	0	0	0	0	0	0	0	0
ICHORT	0	0	0	0	0	0	0	0	0	0	0	0	0	0	0	0	0	0	0	0	0	0	0	0	0	0	0	0	0	0	0
ICL	0	0	0	0	0	0	0	0	2.35766	0	0	0	0	0	1.18374	0	0	0	0	0	0	0	0	0	0	0	0	0	0	0	0
ICYSDS	0.00019855	0.000216599	0.000360999	0.00037905	0.00037905	0.0003971	0.0004693	0.000469299	0.000541499	0.00055955	0.00055955	0.000631749	0.0006498	0.000722	0.000721999	0.00074005	0.000758099	0.000794199	0.0008303	0.000830299	0.000848349	0.000848349	0.00088445	0.000902499	0.00092055	0.000992749	0.000992749	0.0010469	0.00113715	0.00117325	0.0011913
IDOND_f	0	0	0	0	0	0	0	0	0	0	0	0	0	0	0	0	0	0	0	0	0	0	0	0	0	0	0	0	0	0	0
IDOND2	0	0	0	0	0	0	0	0	0	0	0	0	0	0	0	0	0	0	0	0	0	0	0	0	0	0	0	0	0	0	0
IDONt2rpp_f	0	0	0	0	0	0	0	0	0	0	0	0	0	0	0	0	0	0	0	0	0	0	0	0	0	0	0	0	0	0	0
L_LACD3	0	0	0	0	0	0	0	0	0	0	0	0	0	0	0	0	0	0	0	0	0	0	0	0	0	0	0	0	0	0	0
L_LACt2rpp_f	0	0	0	0	0	0	0	0	0	0	0	0	0	0	0	0	0	0	0	0	0	0	0	0	0	0	0	0	0	0	0
L_LACtex_f	0	0	0	0	0	0	0	0	0	0	0	0	0	0	0	0	0	0	0	0	0	0	0	0	0	0	0	0	0	0	0
LA4NTpp	0	0	0	0	0	0	0	0	0	0	0	0	0	0	0	0	0	0	0	0	0	0	0	0	0	0	0	0	0	0	0
LACZ	0	0	0	0	0	0	0	0	0	0	0	0	0	0	0	0	0	0	0	0	0	0	0	0	0	0	0	0	0	0	0
LACZpp	0	0	0	0	0	0	0	0	0	0	0	0	0	0	0	0	0	0	0	0	0	0	0	0	0	0	0	0	0	0	0
LADGMDH	0	0	0	0	0	0	0	0	0	0	0	0	0	0	0	0	0	0	0	0	0	0	0	0	0	0	0	0	0	0	0
LALADGLUtex_f	0	0	0	0	0	0	0	0	0	0	0	0	0	0	0	0	0	0	0	0	0	0	0	0	0	0	0	0	0	0	0
IDONtex_f	0	0	0	0	0	0	0	0	0	0	0	0	0	0	0	0	0	0	0	0	0	0	0	0	0	0	0	0	0	0	0
IG3PS	0.0104212	0.0113686	0.0189476	0.019895	0.019895	0.0208424	0.0246319	0.0246319	0.0284214	0.0293688	0.0293688	0.0331583	0.0341057	0.0378952	0.0378952	0.0388426	0.03979	0.0416847	0.0435795	0.0435795	0.0445269	0.0445269	0.0464216	0.047369	0.0483164	0.0521059	0.0521059	0.054948	0.0596849	0.0615797	0.0625271
LALADGLUtpp	0	0	0	0	0	0	0	0	0	0	0	0	0	0	0	0	0	0	0	0	0	0	0	0	0	0	0	0	0	0	0
LIPOtex_f	0	0	0	0	0	0	0	0	0	0	0	0	0	0	0	0	0	0	0	0	0	0	0	0	0	0	0	0	0	0	0
LALALGLUtex_f	0	0	0	0	0	0	0	0	0	0	0	0	0	0	0	0	0	0	0	0	0	0	0	0	0	0	0	0	0	0	0
LALALGLUtpp	0	0	0	0	0	0	0	0	0	0	0	0	0	0	0	0	0	0	0	0	0	0	0	0	0	0	0	0	0	0	0
IGPDH	0.0104212	0.0113686	0.0189476	0.019895	0.019895	0.0208424	0.0246319	0.0246319	0.0284214	0.0293688	0.0293688	0.0331583	0.0341057	0.0378952	0.0378952	0.0388426	0.03979	0.0416847	0.0435795	0.0435795	0.0445269	0.0445269	0.0464216	0.047369	0.0483164	0.0521059	0.0521059	0.054948	0.0596849	0.0615797	0.0625271
IGPS	0.00625273	0.00682116	0.0113686	0.011937	0.011937	0.0125055	0.0147792	0.0147792	0.0170529	0.0176213	0.0176213	0.019895	0.0204635	0.0227372	0.0227372	0.0233056	0.0238741	0.0250109	0.0261478	0.0261478	0.0267162	0.0267162	0.0278531	0.0284215	0.0289899	0.0312636	0.0312636	0.0329689	0.0358111	0.036948	0.0375164
LPADSS	0.00214016	0.00233472	0.0038912	0.00408576	0.00408576	0.00428032	0.00505856	0.00505856	0.0058368	0.00603136	0.00603136	0.0068096	0.00700416	0.0077824	0.0077824	0.00797696	0.00817152	0.00856064	0.00894976	0.00894976	0.00914432	0.00914432	0.00953344	0.009728	0.00992256	0.0107008	0.0107008	0.0112845	0.0122573	0.0126464	0.012841
ILETA_f	0	0	0	0	0	0	0	0	0	0	0	0	0	0	0	0	0	0	0	0	0	0	0	0	0	0	0	0	0	0	0
ILETRS	0	0	0	0	0	0	0	0	0	0	0	0	0	0	0	0	0	0	0	0	0	0	0	0	0	0	0	0	0	0	0
ILEabcpp	0	0	0	0	0	0	0	0	0	0	0	0	0	0	0	0	0	0	0	0	0	0	0	0	0	0	0	0	0	0	0
ILEt2rpp_f	0	0	0	0	0	0	0	0	0	0	0	0	0	0	0	0	0	0	0	0	0	0	0	0	0	0	0	0	0	0	0
ILEtex_f	0	0	0	0	0	0	0	0	0	0	0	0	0	0	0	0	0	0	0	0	0	0	0	0	0	0	0	0	0	0	0
IMPC_f	0	0	0	0	0	0	0	0	0	0	0	0	0	0	0	0	0	0	0	0	0	0	0	0	0	0	0	0	0	0	0
LALDO2x	0	0	0	0	0	0	0	0	0	0	0	0	0	0	0	0	0	0	0	0	0	0	0	0	0	0	0	0	0	0	0
LALDO3	2e-10	2e-10	2e-10	2e-10	2e-10	2e-10	2e-10	2e-10	2e-10	2e-10	2e-10	2e-10	2e-10	2e-10	2e-10	2e-10	2e-10	2e-10	0	2e-10	2e-10	2e-10	2e-10	2e-10	2e-10	2e-10	2e-10	2e-10	2e-10	2e-10	2e-10
LALGP	0	0	0	0	0	0	0	0	0	0	0	0	0	0	0	0	0	0	0	0	0	0	0	0	0	0	0	0	0	0	0
LCADi	2e-10	2e-10	2e-10	2e-10	2e-10	2e-10	2e-10	2e-10	2e-10	2e-10	2e-10	2e-10	2e-10	2e-10	2e-10	2e-10	2e-10	2e-10	0	2e-10	2e-10	2e-10	2e-10	2e-10	2e-10	2e-10	2e-10	2e-10	2e-10	2e-10	2e-10
LCARR_f	0	0	0	0	0	0	0	0	0	0	0	0	0	0	0	0	0	0	0	0	0	0	0	0	0	0	0	0	0	0	0
LCARS_f	0	0	0	0	0	0	0	0	0	0	0	0	0	0	0	0	0	0	0	0	0	0	0	0	0	0	0	0	0	0	0
IMPD	0.0268088	0.0292459	0.0487432	0.0511804	0.0511804	0.0536175	0.0633662	0.0633662	0.0731148	0.075552	0.075552	0.0853006	0.0877378	0.0974864	0.0974864	0.0999236	0.102361	0.107235	0.112109	0.112109	0.114547	0.114547	0.119421	0.121858	0.124295	0.134044	0.134044	0.141355	0.153541	0.158415	0.160853
IMPtex_f	0	0	0	0	0	0	0	0	0	0	0	0	0	0	0	0	0	0	0	0	0	0	0	0	0	0	0	0	0	0	0
INDOLEt2pp	0	0	0	0	0	0	0	0	0	0	0	0	0	0	0	0	0	0	0	0	0	0	0	0	0	0	0	0	0	0	0
INDOLEt2rpp_f	0	0	0	0	0	0	0	0	0	0	0	0	0	0	0	0	0	0	0	0	0	0	0	0	0	0	0	0	0	0	0
INDOLEtex_f	0	0	0	0	0	0	0	0	0	0	0	0	0	0	0	0	0	0	0	0	0	0	0	0	0	0	0	0	0	0	0
INOSTt4pp	0	0	0	0	0	0	0	0	0	0	0	0	0	0	0	0	0	0	0	0	0	0	0	0	0	0	0	0	0	0	0
INSH	0	0	0	0	0	0	0	0	0	0	0	0	0	0	0	0	0	0	0	0	0	0	0	0	0	0	0	0	0	0	0
INSK	0	3e-10	3e-10	0	0	0	0	3e-10	3e-10	0	0	3e-10	0	0	3e-10	0	3e-10	3e-10	0	3e-10	3e-10	3e-10	0	3e-10	0	3e-10	3e-10	3e-10	3e-10	3e-10	3e-10
INSTtex_f	0	0	0	0	0	0	0	0	0	0	0	0	0	0	0	0	0	0	0	0	0	0	0	0	0	0	0	0	0	0	0
LCTSt3ipp	0	0	0	0	0	0	0	0	0	0	0	0	0	0	0	0	0	0	0	0	0	0	0	0	0	0	0	0	0	0	0
LCTStex_f	0	0	0	0	0	0	0	0	0	0	0	0	0	0	0	0	0	0	0	0	0	0	0	0	0	0	0	0	0	0	0
LCTStpp_f	0	0	0	0	0	0	0	0	0	0	0	0	0	0	0	0	0	0	0	0	0	0	0	0	0	0	0	0	0	0	0
INSt2pp_copy1	0	0	0	0	0	0	0	0	0	0	0	0	0	0	0	0	0	0	0	0	0	0	0	0	0	0	0	0	0	0	0
LDH_D_f	9e-10	9e-10	9e-10	9e-10	9e-10	9e-10	9e-10	9e-10	9e-10	9e-10	9e-10	9e-10	9e-10	9e-10	9e-10	1.3e-09	9e-10	9e-10	9e-10	8e-10	9e-10	9e-10	9e-10	9e-10	1.3e-09	9e-10	9e-10	9e-10	9e-10	9e-10	9e-10
LPLIPAL1A120pp	0	0	0	0	0	0	0	0	0	0	0	0	0	0	0	0	0	0	0	0	0	0	0	0	0	0	0	0	0	0	0
LDH_D2	0	0	0	0	0	0	0	0	0	0	0	0	0	0	0	0	0	0	0	0	0	0	0	0	0	0	0	0	0	0	0
LEUTAi	0.0495584	0.0540637	0.0901062	0.0946115	0.0946115	0.0991168	0.117138	0.117138	0.135159	0.139665	0.139665	0.157686	0.162191	0.180212	0.180212	0.184718	0.189223	0.198234	0.207244	0.207244	0.21175	0.21175	0.22076	0.225265	0.229771	0.247792	0.247792	0.261308	0.283835	0.292845	0.29735
LEUTRS	0	0	0	0	0	0	0	0	0	0	0	0	0	0	0	0	0	0	0	0	0	0	0	0	0	0	0	0	0	0	0
INSt2pp_copy2_f	0	0	0	0	0	0	0	0	0	0	0	0	0	0	0	0	0	0	0	0	0	0	0	0	0	0	0	0	0	0	0
LEUabcpp	0	0	0	0	0	0	0	0	0	0	0	0	0	0	0	0	0	0	0	0	0	0	0	0	0	0	0	0	0	0	0
LPLIPAL1A140pp	0	0	0	0	0	0	0	0	0	0	0	0	0	0	0	0	0	0	0	0	0	0	0	0	0	0	0	0	0	0	0
LEUt2rpp_f	0	0	0	0	0	0	0	0	0	0	0	0	0	0	0	0	0	0	0	0	0	0	0	0	0	0	0	0	0	0	0
LEUtex_f	0	0	0	0	0	0	0	0	0	0	0	0	0	0	0	0	0	0	0	0	0	0	0	0	0	0	0	0	0	0	0
LYStex_f	0	0	0	0	0	0	0	0	0	0	0	0	0	0	0	0	0	0	0	0	0	0	0	0	0	0	0	0	0	0	0
LYXI	0	0	0	0	0	0	0	0	0	0	0	0	0	0	0	0	0	0	0	0	0	0	0	0	0	0	0	0	0	0	0
LGTHL	0	0	0	0	0	0	0	0	0	0	0	0	0	0	0	0	0	0	0	0	0	0	0	0	0	0	0	0	0	0	0
LPLIPAL1A141pp	0	0	0	0	0	0	0	0	0	0	0	0	0	0	0	0	0	0	0	0	0	0	0	0	0	0	0	0	0	0	0
LIPACabcpp	0	0	0	0	0	0	0	0	0	0	0	0	0	0	0	0	0	0	0	0	0	0	0	0	0	0	0	0	0	0	0
LIPAHT2ex	0	0	0	0	0	0	0	0	0	0	0	0	0	0	0	0	0	0	0	0	0	0	0	0	0	0	0	0	0	0	0
LIPAHTex	0	0	0	0	0	0	0	0	0	0	0	0	0	0	0	0	0	0	0	0	0	0	0	0	0	0	0	0	0	0	0
LIPAMPL	0	0	0	0	0	0	0	0	0	0	0	0	0	0	0	0	0	0	0	0	0	0	0	0	0	0	0	0	0	0	0
LIPATPT	0	0	0	0	0	0	0	0	0	0	0	0	0	0	0	0	0	0	0	0	0	0	0	0	0	0	0	0	0	0	0
LIPAabcpp	0	2e-10	2e-10	0	0	0	0	2e-10	2e-10	0	0	2e-10	0	0	2e-10	0	2e-10	2e-10	0	2e-10	2e-10	2e-10	0	2e-10	0	2e-10	2e-10	2e-10	2e-10	2e-10	2e-10
LYXt2pp	0	0	0	0	0	0	0	0	0	0	0	0	0	0	0	0	0	0	0	0	0	0	0	0	0	0	0	0	0	0	0
LYXtex_f	0	0	0	0	0	0	0	0	0	0	0	0	0	0	0	0	0	0	0	0	0	0	0	0	0	0	0	0	0	0	0
M1PD_f	0	0	0	0	0	0	0	0	0	0	0	0	0	0	0	0	0	0	0	0	0	0	0	0	0	0	0	0	0	0	0
MACPD	0	0	0	0	0	0	0	0	0	0	0	0	0	0	0	0	0	0	0	0	0	0	0	0	0	0	0	0	0	0	0
MALCOAMT	2.2e-07	2.4e-07	4e-07	4.2e-07	4.2e-07	4.4e-07	5.2e-07	5.2e-07	6e-07	6.2e-07	6.2e-07	7e-07	7.2e-07	8e-07	8e-07	8.2e-07	8.4e-07	8.8e-07	9.2e-07	9.2e-07	9.4e-07	9.4e-07	9.8e-07	1e-06	1.02e-06	1.1e-06	1.1e-06	1.16e-06	1.26e-06	1.3e-06	1.32e-06
MALDDH	0	0	0	0	0	0	0	0	0	0	0	0	0	0	0	0	0	0	0	0	0	0	0	0	0	0	0	0	0	0	0
MALDt2_2pp	0	0	0	0	0	0	0	0	0	0	0	0	0	0	0	0	0	0	0	0	0	0	0	0	0	0	0	0	0	0	0
LPLIPAL1A160pp	0	0	0	0	0	0	0	0	0	0	0	0	0	0	0	0	0	0	0	0	0	0	0	0	0	0	0	0	0	0	0
MALDtex_f	0	0	0	0	0	0	0	0	0	0	0	0	0	0	0	0	0	0	0	0	0	0	0	0	0	0	0	0	0	0	0
MALS	7.35901e-05	8.02801e-05	0.0001338	0.00014049	0.00014049	0.00014718	0.00017394	0.00017394	2.35786	0.00020739	0.00020739	0.00023415	0.00024084	0.0002676	1.18401	0.00027429	0	0	0.00030774	0.00030774	0.00031443	0.00031443	0.00032781	0.0003345	0.00034119	0.00036795	0.00036795	0.00038802	0.00042147	0.00043485	0.00044154
MALTATr_f	0	0	0	0	0	0	0	0	0	0	0	0	0	0	0	0	0	0	0	0	0	0	0	0	0	0	0	0	0	0	0
MELIBt2pp	0	0	0	0	0	0	0	0	0	0	0	0	0	0	0	0	0	0	0	0	0	0	0	0	0	0	0	0	0	0	0
LPLIPAL1A161pp	0	0	0	0	0	0	0	0	0	0	0	0	0	0	0	0	0	0	0	0	0	0	0	0	0	0	0	0	0	0	0
MELIBt3ipp	0	0	0	0	0	0	0	0	0	0	0	0	0	0	0	0	0	0	0	0	0	0	0	0	0	0	0	0	0	0	0
MELIBtex_f	0	0	0	0	0	0	0	0	0	0	0	0	0	0	0	0	0	0	0	0	0	0	0	0	0	0	0	0	0	0	0
MALTHXabcpp	0	0	0	0	0	0	0	0	0	0	0	0	0	0	0	0	0	0	0	0	0	0	0	0	0	0	0	0	0	0	0
MALTHXtexi	0	0	0	0	0	0	0	0	0	0	0	0	0	0	0	0	0	0	0	0	0	0	0	0	0	0	0	0	0	0	0
MALTPTabcpp	0	0	0	0	0	0	0	0	0	0	0	0	0	0	0	0	0	0	0	0	0	0	0	0	0	0	0	0	0	0	0
LPLIPAL1A180pp	0	0	0	0	0	0	0	0	0	0	0	0	0	0	0	0	0	0	0	0	0	0	0	0	0	0	0	0	0	0	0
MALTPTtexi	0	0	0	0	0	0	0	0	0	0	0	0	0	0	0	0	0	0	0	0	0	0	0	0	0	0	0	0	0	0	0
MEOHtex_f	0	0	0	0	0	0	0	0	0	0	0	0	0	0	0	0	0	0	0	0	0	0	0	0	0	0	0	0	0	0	0
MEOHtrpp_f	0	0	0	0	0	0	0	0	0	0	0	0	0	0	0	0	0	0	0	0	0	0	0	0	0	0	0	0	0	0	0
MEPCT	0.00026279	0.00028668	0.0004778	0.00050169	0.00050169	0.00052558	0.00062114	0.00062114	0.0007167	0.00074059	0.00074059	0.00083615	0.00086004	0.0009556	0.0009556	0.00097949	0.00100338	0.00105116	0.00109894	0.00109894	0.00112283	0.00112283	0.00117061	0.0011945	0.00121839	0.00131395	0.00131395	0.00138562	0.00150507	0.00155285	0.00157674
MALTTRabcpp	0	0	0	0	0	0	0	0	0	0	0	0	0	0	0	0	0	0	0	0	0	0	0	0	0	0	0	0	0	0	0
MALTTRtexi	0	0	0	0	0	0	0	0	0	0	0	0	0	0	0	0	0	0	0	0	0	0	0	0	0	0	0	0	0	0	0
LPLIPAL1A181pp	0	0	0	0	0	0	0	0	0	0	0	0	0	0	0	0	0	0	0	0	0	0	0	0	0	0	0	0	0	0	0
MALTTTRabcpp	0	0	0	0	0	0	0	0	0	0	0	0	0	0	0	0	0	0	0	0	0	0	0	0	0	0	0	0	0	0	0
MALTTTRtexi	0	0	0	0	0	0	0	0	0	0	0	0	0	0	0	0	0	0	0	0	0	0	0	0	0	0	0	0	0	0	0
MALTabcpp	0	0	0	0	0	0	0	0	0	0	0	0	0	0	0	0	0	0	0	0	0	0	0	0	0	0	0	0	0	0	0
METAT	9.87802e-05	0.00010776	0.0001796	0.00018858	0.00018858	0.00019756	0.00023348	0.00023348	0.0002694	0.00027838	0.00027838	0.0003143	0.00032328	0.0003592	0.0003592	0.00036818	0.00037716	0.00039512	0.00041308	0.00041308	0.00042206	0.00042206	0.00044002	0.000449	0.00045798	0.0004939	0.0004939	0.00052084	0.00056574	0.0005837	0.00059268
METDabcpp	0	0	0	0	0	0	0	0	0	0	0	0	0	0	0	0	0	0	0	0	0	0	0	0	0	0	0	0	0	0	0
METDtex_f	0	0	0	0	0	0	0	0	0	0	0	0	0	0	0	0	0	0	0	0	0	0	0	0	0	0	0	0	0	0	0
METOX1s	0	0	0	0	0	0	0	0	0	0	0	0	0	0	0	0	0	0	0	0	0	0	0	0	0	0	0	0	0	0	0
METOX2s	0	0	0	0	0	0	0	0	0	0	0	0	0	0	0	0	0	0	0	0	0	0	0	0	0	0	0	0	0	0	0
MALTptspp	0	0	0	0	0	0	0	0	0	0	0	0	0	0	0	0	0	0	0	0	0	0	0	0	0	0	0	0	0	0	0
MALTtexi	0	0	0	0	0	0	0	0	0	0	0	0	0	0	0	0	0	0	0	0	0	0	0	0	0	0	0	0	0	0	0
LPLIPAL1E120pp	0	0	0	0	0	0	0	0	0	0	0	0	0	0	0	0	0	0	0	0	0	0	0	0	0	0	0	0	0	0	0
MALt2_2pp	0	0	0	0	0	0	0	0	0	0	0	0	0	0	0	0	0	0	0	0	0	0	0	0	0	0	0	0	0	0	0
MALt2_3pp	0	0	0	0	0	0	0	0	0	0	0	0	0	0	0	0	0	0	0	0	0	0	0	0	0	0	0	0	0	0	0
METS	0.0169795	0.0185231	0.0308718	0.0324154	0.0324154	0.033959	0.0401333	0.0401333	0.0463077	0.0478513	0.0478513	0.0540257	0.0555692	0.0617436	0.0617436	0.0632872	0.0648308	0.067918	0.0710051	0.0710051	0.0725487	0.0725487	0.0756359	0.0771795	0.0787231	0.0848975	0.0848975	0.0895282	0.0972462	0.100333	0.101877
METSOX1abcpp	0	0	0	0	0	0	0	0	0	0	0	0	0	0	0	0	0	0	0	0	0	0	0	0	0	0	0	0	0	0	0
METSOX1tex_f	0	0	0	0	0	0	0	0	0	0	0	0	0	0	0	0	0	0	0	0	0	0	0	0	0	0	0	0	0	0	0
MALt3pp	0	2e-10	2e-10	0	0	0	0	2e-10	2e-10	0	0	2e-10	0	0	2e-10	0	2e-10	2e-10	0	2e-10	2e-10	2e-10	0	2e-10	0	2e-10	2e-10	2e-10	2e-10	2e-10	2e-10
METSOX2abcpp	0	0	0	0	0	0	0	0	0	0	0	0	0	0	0	0	0	0	0	0	0	0	0	0	0	0	0	0	0	0	0
MALtex_f	0	0	0	0	0	0	0	0	0	0	0	0	0	0	0	0	0	0	0	0	0	0	0	0	0	0	0	0	0	0	0
LPLIPAL1E140pp	0	0	0	0	0	0	0	0	0	0	0	0	0	0	0	0	0	0	0	0	0	0	0	0	0	0	0	0	0	0	0
MAN1PT2	0	0	0	0	0	0	0	0	0	0	0	0	0	0	0	0	0	0	0	0	0	0	0	0	0	0	0	0	0	0	0
MAN6PI_f	0	0	0	0	0	0	0	0	0	0	0	0	0	0	0	0	0	0	0	0	0	4.92695	0	0	0	0	0	0	0	0	0
LPLIPAL1E141pp	0	0	0	0	0	0	0	0	0	0	0	0	0	0	0	0	0	0	0	0	0	0	0	0	0	0	0	0	0	0	0
MAN6Pt6_2pp	0	0	0	0	0	0	0	0	0	0	0	0	0	0	0	0	0	0	0	0	0	0	0	0	0	0	0	0	0	0	0
METSOX2tex_f	0	0	0	0	0	0	0	0	0	0	0	0	0	0	0	0	0	0	0	0	0	0	0	0	0	0	0	0	0	0	0
LPLIPAL1E160pp	0	0	0	0	0	0	0	0	0	0	0	0	0	0	0	0	0	0	0	0	0	0	0	0	0	0	0	0	0	0	0
MAN6Ptex_f	0	0	0	0	0	0	0	0	0	0	0	0	0	0	0	0	0	0	0	0	0	0	0	0	0	0	0	0	0	0	0
METSOXR1	0	0	0	0	0	0	0	0	0	0	0	0	0	0	0	0	0	0	0	0	0	0	0	0	0	0	0	0	0	0	0
MANAO_f	0	0	0	0	0	0	0	0	0	0	0	0	0	0	0	0	0	0	0	0	0	0	0	0	0	0	0	0	0	0	0
LPLIPAL1E161pp	0	0	0	0	0	0	0	0	0	0	0	0	0	0	0	0	0	0	0	0	0	0	0	0	0	0	0	0	0	0	0
MANGLYCptspp	0	0	0	0	0	0	0	0	0	0	0	0	0	0	0	0	0	0	0	0	0	0	0	0	0	0	0	0	0	0	0
MANGLYCtex_f	0	0	0	0	0	0	0	0	0	0	0	0	0	0	0	0	0	0	0	0	0	0	0	0	0	0	0	0	0	0	0
METSOXR2	0	0	0	0	0	0	0	0	0	0	0	0	0	0	0	0	0	0	0	0	0	0	0	0	0	0	0	0	0	0	0
METTRS	0	0	0	0	0	0	0	0	0	0	0	0	0	0	0	0	0	0	0	0	0	0	0	0	0	0	0	0	0	0	0
LPLIPAL1E180pp	0	0	0	0	0	0	0	0	0	0	0	0	0	0	0	0	0	0	0	0	0	0	0	0	0	0	0	0	0	0	0
METabcpp	0	0	0	0	0	0	0	0	0	0	0	0	0	0	0	0	0	0	0	0	0	0	0	0	0	0	0	0	0	0	0
METtex_f	0	0	0	0	0	0	0	0	0	0	0	0	0	0	0	0	0	0	0	0	0	0	0	0	0	0	0	0	0	0	0
MANPGH	0	0	0	0	0	0	0	0	0	0	0	0	0	0	0	0	0	0	0	0	0	0	0	0	0	0	0	0	0	0	0
MANptspp	0	0	0	0	0	0	0	0	0	0	0	0	0	0	0	0	0	0	0	0	0	4.92695	0	0	0	0	0	0	0	0	0
MANtex_f	0	0	0	0	0	0	0	0	0	0	0	0	0	0	0	0	0	0	0	0	0	4.92695	0	0	0	0	0	0	0	0	0
MCITD	0	0	0	0	0	0	0	0	0	0	0	0	0	0	0	0	0	0	0	0	0	0	0	0	0	0	0	0	0	0	0
MG2t3_2pp_f	0.00095425	0.001041	0.001735	0.00182175	0.00182175	0.0019085	0.0022555	0.0022555	0.0026025	0.00268925	0.00268925	0.00303625	0.003123	0.00347	0.00347	0.00355675	0.0036435	0.003817	0.0039905	0.0039905	0.00407725	0.00407725	0.00425075	0.0043375	0.00442425	0.00477125	0.00477125	0.0050315	0.00546525	0.00563875	0.0057255
LPLIPAL1E181pp	0	0	0	0	0	0	0	0	0	0	0	0	0	0	0	0	0	0	0	0	0	0	0	0	0	0	0	0	0	0	0
MG2tex_f	0.00095425	0.001041	0.001735	0.00182175	0.00182175	0.0019085	0.0022555	0.0022555	0.0026025	0.00268925	0.00268925	0.00303625	0.003123	0.00347	0.00347	0.00355675	0.0036435	0.003817	0.0039905	0.0039905	0.00407725	0.00407725	0.00425075	0.0043375	0.00442425	0.00477125	0.00477125	0.0050315	0.00546525	0.00563875	0.0057255
MG2tpp	0	0	0	0	0	0	0	0	0	0	0	0	0	0	0	0	0	0	0	0	0	0	0	0	0	0	0	0	0	0	0
MCITL2_f	0	0	0	0	0	0	0	0	0	0	0	0	0	0	0	0	0	0	0	0	0	0	0	0	0	0	0	0	0	0	0
MCITS	0	0	0	0	0	0	0	0	0	0	0	0	0	0	0	0	0	0	0	0	0	0	0	0	0	0	0	0	0	0	0
MG2uabcpp	0	0	0	0	0	0	0	0	0	0	0	0	0	0	0	0	0	0	0	0	0	0	0	0	0	0	0	0	0	0	0
LPLIPAL1G120pp	0	0	0	0	0	0	0	0	0	0	0	0	0	0	0	0	0	0	0	0	0	0	0	0	0	0	0	0	0	0	0
MGSA	0	0	0	0	0	0	0	0	0	0	0	0	0	0	0	0	0	0	0	0	0	0	0	0	0	0	0	0	0	0	0
MI1PP	0	0	0	0	0	0	0	0	0	0	0	0	0	0	0	0	0	0	0	0	0	0	0	0	0	0	0	0	0	0	0
MICITDr_f	0	0	0	0	0	0	0	0	0	0	0	0	0	0	0	0	0	0	0	0	0	0	0	0	0	0	0	0	0	0	0
MCOATA_f	0.00856108	0.00933937	0.0155656	0.0163439	0.0163439	0.0171222	0.0202353	0.0202353	0.0233484	0.0241267	0.0241267	0.0272398	0.0280181	0.0311312	0.0311312	0.0319095	0.0326878	0.0342443	0.0358009	0.0358009	0.0365792	0.0365792	0.0381357	0.038914	0.0396923	0.0428054	0.0428054	0.0451402	0.0490316	0.0505882	0.0513665
MCPST	0	0	0	0	0	0	0	0	0	0	0	0	0	0	0	0	0	0	0	0	0	0	0	0	0	0	0	0	0	0	0
MINCYCtex_f	0	0	0	0	0	0	0	0	0	0	0	0	0	0	0	0	0	0	0	0	0	0	0	0	0	0	0	0	0	0	0
LPLIPAL1G140pp	0	0	0	0	0	0	0	0	0	0	0	0	0	0	0	0	0	0	0	0	0	0	0	0	0	0	0	0	0	0	0
MINCYCtpp	0	0	0	0	0	0	0	0	0	0	0	0	0	0	0	0	0	0	0	0	0	0	0	0	0	0	0	0	0	0	0
MCTP1App	0.00152834	0.00166728	0.0027788	0.00291774	0.00291774	0.00305668	0.00361244	0.00361244	0.0041682	0.00430714	0.00430714	0.0048629	0.00500184	0.0055576	0.0055576	0.00569654	0.00583548	0.00611336	0.00639124	0.00639124	0.00653018	0.00653018	0.00680806	0.006947	0.00708594	0.0076417	0.0076417	0.00805852	0.00875322	0.0090311	0.00917004
MINOHPtexi	0	0	0	0	0	0	0	0	0	0	0	0	0	0	0	0	0	0	0	0	0	0	0	0	0	0	0	0	0	0	0
MCTP1Bpp	0	0	0	0	0	0	0	0	0	0	0	0	0	0	0	0	0	0	0	0	0	0	0	0	0	0	0	0	0	0	0
LPLIPAL1G141pp	0	0	0	0	0	0	0	0	0	0	0	0	0	0	0	0	0	0	0	0	0	0	0	0	0	0	0	0	0	0	0
MCTP2App	0	0	0	0	0	0	0	0	0	0	0	0	0	0	0	0	0	0	0	0	0	0	0	0	0	0	0	0	0	0	0
MDDCP1pp	0	0	0	0	0	0	0	0	0	0	0	0	0	0	0	0	0	0	0	0	0	0	0	0	0	0	0	0	0	0	0
MDDCP2pp	0	0	0	0	0	0	0	0	0	0	0	0	0	0	0	0	0	0	0	0	0	0	0	0	0	0	0	0	0	0	0
MDDCP3pp	0	0	0	0	0	0	0	0	0	0	0	0	0	0	0	0	0	0	0	0	0	0	0	0	0	0	0	0	0	0	0
MLDCP1App	0	0	0	0	0	0	0	0	0	0	0	0	0	0	0	0	0	0	0	0	0	0	0	0	0	0	0	0	0	0	0
MLDCP1Bpp	0	0	0	0	0	0	0	0	0	0	0	0	0	0	0	0	0	0	0	0	0	0	0	0	0	0	0	0	0	0	0
MLDCP2App	0	0	0	0	0	0	0	0	0	0	0	0	0	0	0	0	0	0	0	0	0	0	0	0	0	0	0	0	0	0	0
MLDCP2Bpp	0	0	0	0	0	0	0	0	0	0	0	0	0	0	0	0	0	0	0	0	0	0	0	0	0	0	0	0	0	0	0
MLDCP3App	0	0	0	0	0	0	0	0	0	0	0	0	0	0	0	0	0	0	0	0	0	0	0	0	0	0	0	0	0	0	0
MLDEP1pp	0	0	0	0	0	0	0	0	0	0	0	0	0	0	0	0	0	0	0	0	0	0	0	0	0	0	0	0	0	0	0
MDDCP4pp	0	0	0	0	0	0	0	0	0	0	0	0	0	0	0	2e-10	0	0	0	0	0	0	0	0	2e-10	0	0	0	0	0	0
MDDCP5pp	0	0	0	0	0	0	0	0	0	0	0	0	0	0	0	0	0	0	0	0	0	0	0	0	0	0	0	0	0	0	0
LPLIPAL1G160pp	0	0	0	0	0	0	0	0	0	0	0	0	0	0	0	0	0	0	0	0	0	0	0	0	0	0	0	0	0	0	0
MDDEP1pp	2e-10	2e-10	2e-10	2e-10	2e-10	2e-10	2e-10	2e-10	2e-10	2e-10	2e-10	2e-10	2e-10	2e-10	2e-10	2e-10	2e-10	2e-10	2e-10	2e-10	2e-10	2e-10	2e-10	2e-10	2e-10	2e-10	2e-10	2e-10	2e-10	2e-10	2e-10
MDDEP2pp	0	0	0	0	0	0	0	0	0	0	0	0	0	0	0	0	0	0	0	0	0	0	0	0	0	0	0	0	0	0	0
MLDEP2pp	0	0	0	0	0	0	0	0	0	0	0	0	0	0	0	0	0	0	0	0	0	0	0	0	0	0	0	0	0	0	0
MLTG1	0	0	0	0	0	0	0	0	0	0	0	0	0	0	0	0	0	0	0	0	0	0	0	0	0	0	0	0	0	0	0
MLTG2	0	0	0	0	0	0	0	0	0	0	0	0	0	0	0	0	0	0	0	0	0	0	0	0	0	0	0	0	0	0	0
MDDEP3pp	0	0	0	0	0	0	0	0	0	0	0	0	0	0	0	0	0	0	0	0	0	0	0	0	0	0	0	0	0	0	0
MDDEP4pp	0	0	0	0	0	0	0	0	0	0	0	0	0	0	0	0	0	0	0	0	0	0	0	0	0	0	0	0	0	0	0
LPLIPAL1G161pp	0	0	0	0	0	0	0	0	0	0	0	0	0	0	0	0	0	0	0	0	0	0	0	0	0	0	0	0	0	0	0
MDH_f	0.784763	0.827495	1.16911	1.21182	1.21182	1.25453	1.42535	1.49543	10.185	1.63895	1.63888	1.80978	1.85249	2.02323	6.59228	2.06603	6.68323	6.14093	2.27946	2.27512	1.54871	2.32217	2.40758	2.45029	2.49311	2.66382	2.83776	2.79193	3.00546	3.09102	3.13358
MLTG3	0	0	0	0	0	0	0	0	0	0	0	0	0	0	0	0	0	0	0	0	0	0	0	0	0	0	0	0	0	0	0
MLTG4	0	0	0	0	0	0	0	0	0	0	0	0	0	0	0	0	0	0	0	0	0	0	0	0	0	0	0	0	0	0	0
MDH2	0	0	0	0	0	0	0	0	0	0	0	0	0	0	0	0	0	0	0	0	0	0	0	0	0	0	0	0	0	0	0
LPLIPAL1G180pp	0	0	0	0	0	0	0	0	0	0	0	0	0	0	0	0	0	0	0	0	0	0	0	0	0	0	0	0	0	0	0
MDH3	0	0	0	0	0	0	0	0	0	0	0	0	0	0	0	0	0	0	0	0	0	0	0	0	0	0	0	0	0	0	0
MLTG5	0	0	0	0	0	0	0	0	0	0	0	0	0	0	0	0	0	0	0	0	0	0	0	0	0	0	0	0	0	0	0
MLTGY1pp	2e-10	2e-10	2e-10	2e-10	2e-10	3e-10	2e-10	2e-10	2e-10	2e-10	2e-10	2e-10	2e-10	2e-10	2e-10	4e-10	2e-10	2e-10	2e-10	2e-10	2e-10	2e-10	2e-10	2e-10	4e-10	2e-10	2e-10	2e-10	2e-10	2e-10	2e-10
MLTGY2pp	0	0	0	0	0	0	0	0	0	0	0	0	0	0	0	0	0	0	0	0	0	0	0	0	0	0	0	0	0	0	0
MLTGY3pp	0	0	0	0	0	0	0	0	0	0	0	0	0	0	0	0	0	0	0	0	0	0	0	0	0	0	0	0	0	0	0
MLTGY4pp	0	0	0	0	0	0	0	0	0	0	0	0	0	0	0	0	0	0	0	0	0	0	0	0	0	0	0	0	0	0	0
ME1	0	0	0	0	0	0	0	0	0	0	0	0	0	0	0	0	4.01241	1.52058	0	0	0	0	0	0	0	0	0	0	0	0	0
ME2	0	0	0	0	0	0	0	0	0	0	0	0	0	0	0	0	2.19531	4.1222	0	0	0	0	0	0	0	0	0	0	0	0	0
MECDPDH5	0.00026279	0.00028668	0.0004778	0.00050169	0.00050169	0.00052558	0.00062114	0.00062114	0.0007167	0.00074059	0.00074059	0.00083615	0.00086004	0.0009556	0.0009556	0.00097949	0.00100338	0.00105116	0.00109894	0.00109894	0.00112283	0.00112283	0.00117061	0.0011945	0.00121839	0.00131395	0.00131395	0.00138562	0.00150507	0.00155285	0.00157674
MECDPS	0.00026279	0.00028668	0.0004778	0.00050169	0.00050169	0.00052558	0.00062114	0.00062114	0.0007167	0.00074059	0.00074059	0.00083615	0.00086004	0.0009556	0.0009556	0.00097949	0.00100338	0.00105116	0.00109894	0.00109894	0.00112283	0.00112283	0.00117061	0.0011945	0.00121839	0.00131395	0.00131395	0.00138562	0.00150507	0.00155285	0.00157674
MLTP1_f	0	0	0	0	0	0	0	0	0	0	0	0	0	0	0	0	0	0	0	0	0	0	0	0	0	0	0	0	0	0	0
MLTP2_f	0	0	0	0	0	0	0	0	0	0	0	0	0	0	0	0	0	0	0	0	0	0	0	0	0	0	0	0	0	0	0
MLTP3_f	0	0	0	0	0	0	0	0	0	0	0	0	0	0	0	0	0	0	0	0	0	0	0	0	0	0	0	0	0	0	0
MMCD	0	0	0	0	0	0	0	0	0	0	0	0	0	0	0	0	0	0	0	0	0	0	0	0	0	0	0	0	0	0	0
MMETt2pp	0	0	0	0	0	0	0	0	0	0	0	0	0	0	0	0	0	0	0	0	0	0	0	0	0	0	0	0	0	0	0
LPLIPAL1G181pp	0	0	0	0	0	0	0	0	0	0	0	0	0	0	0	0	0	0	0	0	0	0	0	0	0	0	0	0	0	0	0
MMETtex_f	0	0	0	0	0	0	0	0	0	0	0	0	0	0	0	0	0	0	0	0	0	0	0	0	0	0	0	0	0	0	0
MMM	0	0	0	0	0	0	0	0	0	0	0	0	0	0	0	0	0	0	0	0	0	0	0	0	0	0	0	0	0	0	0
MOADSUx	5.368e-05	5.856e-05	9.76e-05	0.00010248	0.00010248	0.00010736	0.00012688	0.00012688	0.0001464	0.00015128	0.00015128	0.0001708	0.00017568	0.0001952	0.0001952	0.00020008	0.00020496	0.00021472	0.00022448	0.00022448	0.00022936	0.00022936	0.00023912	0.000244	0.00024888	0.0002684	0.0002684	0.00028304	0.00030744	0.0003172	0.00032208
MOAT	0.00214016	0.00233472	0.0038912	0.00408576	0.00408576	0.00428032	0.00505856	0.00505856	0.0058368	0.00603136	0.00603136	0.0068096	0.00700416	0.0077824	0.0077824	0.00797696	0.00817152	0.00856064	0.00894976	0.00894976	0.00914432	0.00914432	0.00953344	0.009728	0.00992256	0.0107008	0.0107008	0.0112845	0.0122573	0.0126464	0.012841
MN2t3pp	0	0	0	0	0	0	0	0	0	0	0	0	0	0	0	0	0	0	0	0	0	0	0	0	0	0	0	0	0	0	0
LPLIPAL2A120	0	0	0	0	0	0	0	0	0	0	0	0	0	0	0	0	0	0	0	0	0	0	0	0	0	0	0	0	0	0	0
MN2tpp	7.601e-05	8.292e-05	0.0001382	0.00014511	0.00014511	0.00015202	0.00017966	0.00017966	0.0002073	0.00021421	0.00021421	0.00024185	0.00024876	0.0002764	0.0002764	0.00028331	0.00029022	0.00030404	0.00031786	0.00031786	0.00032477	0.00032477	0.00033859	0.0003455	0.00035241	0.00038005	0.00038005	0.00040078	0.00043533	0.00044915	0.00045606
MOAT2	0.00214016	0.00233472	0.0038912	0.00408576	0.00408576	0.00428032	0.00505856	0.00505856	0.0058368	0.00603136	0.00603136	0.0068096	0.00700416	0.0077824	0.0077824	0.00797696	0.00817152	0.00856064	0.00894976	0.00894976	0.00914432	0.00914432	0.00953344	0.009728	0.00992256	0.0107008	0.0107008	0.0112845	0.0122573	0.0126464	0.012841
LPLIPAL2A140	0	0	0	0	0	0	0	0	0	0	0	0	0	0	0	0	0	0	0	0	0	0	0	0	0	0	0	0	0	0	0
MOAT3C	1.25e-10	3.25e-10	3.25e-10	1.25e-10	0	0	1.25e-10	3.25e-10	3.25e-10	1.25e-10	0	3.25e-10	1.25e-10	0	3.25e-10	1.25e-10	3.25e-10	3.25e-10	0	3.25e-10	3.25e-10	3.25e-10	0	3.25e-10	0	3.25e-10	3.25e-10	3.25e-10	3.25e-10	3.25e-10	3e-10
MN6PP	0	0	0	0	0	0	0	0	0	0	0	0	0	0	0	0	0	0	0	0	0	0	0	0	0	0	0	0	0	0	0
LPLIPAL2A141	0	0	0	0	0	0	0	0	0	0	0	0	0	0	0	0	0	0	0	0	0	0	0	0	0	0	0	0	0	0	0
MNLptspp	0	0	0	0	0	0	0	0	0	0	0	0	0	0	0	0	0	0	0	0	0	0	0	0	0	0	0	0	0	0	0
MOBDabcpp	1.419e-05	1.548e-05	2.58e-05	2.709e-05	2.709e-05	2.838e-05	3.354e-05	3.354e-05	3.87e-05	3.999e-05	3.999e-05	4.515e-05	4.644e-05	5.16e-05	5.16e-05	5.289e-05	5.418e-05	5.676e-05	5.934e-05	5.934e-05	6.063e-05	6.063e-05	6.321e-05	6.45e-05	6.579e-05	7.095e-05	7.095e-05	7.482e-05	8.127e-05	8.385e-05	8.514e-05
MOBDtex_f	1.419e-05	1.548e-05	2.58e-05	2.709e-05	2.709e-05	2.838e-05	3.354e-05	3.354e-05	3.87e-05	3.999e-05	3.999e-05	4.515e-05	4.644e-05	5.16e-05	5.16e-05	5.289e-05	5.418e-05	5.676e-05	5.934e-05	5.934e-05	6.063e-05	6.063e-05	6.321e-05	6.45e-05	6.579e-05	7.095e-05	7.095e-05	7.482e-05	8.127e-05	8.385e-05	8.514e-05
LPLIPAL2A160	0	0	0	0	0	0	0	0	0	0	0	0	0	0	0	0	0	0	0	0	0	0	0	0	0	0	0	0	0	0	0
MOCDS	0	0	0	0	0	0	0	0	0	0	0	0	0	0	0	0	0	0	0	0	0	0	0	0	0	0	0	0	0	0	0
MOCOS	1.342e-05	1.464e-05	2.44e-05	2.562e-05	2.562e-05	2.684e-05	3.172e-05	3.172e-05	3.66e-05	3.782e-05	3.782e-05	4.27e-05	4.392e-05	4.88e-05	4.88e-05	5.002e-05	5.124e-05	5.368e-05	5.612e-05	5.612e-05	5.734e-05	5.734e-05	5.978e-05	6.1e-05	6.222e-05	6.71e-05	6.71e-05	7.076e-05	7.686e-05	7.93e-05	8.052e-05
MOGDS	0	0	0	0	0	0	0	0	0	0	0	0	0	0	0	0	0	0	0	0	0	0	0	0	0	0	0	0	0	0	0
MOHMT	6.336e-05	6.912e-05	0.0001152	0.00012096	0.00012096	0.00012672	0.00014976	0.00014976	0.0001728	0.00017856	0.00017856	0.0002016	0.00020736	0.0002304	0.0002304	0.00023616	0.00024192	0.00025344	0.00026496	0.00026496	0.00027072	0.00027072	0.00028224	0.000288	0.00029376	0.0003168	0.0003168	0.00033408	0.00036288	0.0003744	0.00038016
MOX_f	0.00017886	0.00016836	0.0003252	0.00034146	0.00034146	0.00035772	0.00042276	0.00036478	0	0.00043493	0.00050406	0.00049105	0.00050508	0.0006504	0	0.00057523	0	0	0.00074796	0.00074796	0.00076422	0.00076422	0.00079674	0.000813	0.00071553	0.0008943	0.00077165	0.00094308	0.00102438	0.00091195	0.00107316
MPTAT	2.684e-05	2.928e-05	4.88e-05	5.124e-05	5.124e-05	5.368e-05	6.344e-05	6.344e-05	7.32e-05	7.564e-05	7.564e-05	8.54e-05	8.784e-05	9.76e-05	9.76e-05	0.00010004	0.00010248	0.00010736	0.00011224	0.00011224	0.00011468	0.00011468	0.00011956	0.000122	0.00012444	0.0001342	0.0001342	0.00014152	0.00015372	0.0001586	0.00016104
MPTG	0.00152834	0.00166728	0.0027788	0.00291774	0.00291774	0.00305668	0.00361244	0.00361244	0.0041682	0.00430714	0.00430714	0.0048629	0.00500184	0.0055576	0.0055576	0.00569654	0.00583548	0.00611336	0.00639124	0.00639124	0.00653018	0.00653018	0.00680806	0.006947	0.00708594	0.0076417	0.0076417	0.00805852	0.00875322	0.0090311	0.00917004
MNLtex_f	0	0	0	0	0	0	0	0	0	0	0	0	0	0	0	0	0	0	0	0	0	0	0	0	0	0	0	0	0	0	0
MNNH	0	0	0	0	0	0	0	0	0	0	0	0	0	0	0	0	0	0	0	0	0	0	0	0	0	0	0	0	0	0	0
MNt2pp	0	0	0	0	0	0	0	0	0	0	0	0	0	0	0	0	0	0	0	0	0	0	0	0	0	0	0	0	0	0	0
MNtex_f	7.601e-05	8.292e-05	0.0001382	0.00014511	0.00014511	0.00015202	0.00017966	0.00017966	0.0002073	0.00021421	0.00021421	0.00024185	0.00024876	0.0002764	0.0002764	0.00028331	0.00029022	0.00030404	0.00031786	0.00031786	0.00032477	0.00032477	0.00033859	0.0003455	0.00035241	0.00038005	0.00038005	0.00040078	0.00043533	0.00044915	0.00045606
NDPK6_f	0	0	0	0	0	0	0	0	0.0078498	0	0	0	0	0	0	0	0	0	0	0	0	0	0	0	0	2e-10	2e-10	0	0	0	0
MPTG2	0	0	0	0	0	0	0	0	0	0	0	0	0	0	0	0	0	0	0	0	0	0	0	0	0	0	0	0	0	0	0
MPTS	2.684e-05	2.928e-05	4.88e-05	5.124e-05	5.124e-05	5.368e-05	6.344e-05	6.344e-05	7.32e-05	7.564e-05	7.564e-05	8.54e-05	8.784e-05	9.76e-05	9.76e-05	0.00010004	0.00010248	0.00010736	0.00011224	0.00011224	0.00011468	0.00011468	0.00011956	0.000122	0.00012444	0.0001342	0.0001342	0.00014152	0.00015372	0.0001586	0.00016104
MPTSS	5.368e-05	5.856e-05	9.76e-05	0.00010248	0.00010248	0.00010736	0.00012688	0.00012688	0.0001464	0.00015128	0.00015128	0.0001708	0.00017568	0.0001952	0.0001952	0.00020008	0.00020496	0.00021472	0.00022448	0.00022448	0.00022936	0.00022936	0.00023912	0.000244	0.00024888	0.0002684	0.0002684	0.00028304	0.00030744	0.0003172	0.00032208
MSAR	0	0	0	0	0	0	0	0	0	0	0	0	0	0	0	0	0	0	0	0	0	0	0	0	0	0	0	0	0	0	0
NDPK7_f	0	0	0	0	0	0	0	0	0	0	0	0	0	0	0	0	0	0	0	0	0	0	0	0	0	2e-10	0	0	0	0	0
NDPK8_f	0	0	0	0	0	0	0	0	0	0	0	0	0	0	0	0	0	0	0	0	0	0	0	0	0	0	0	0	0	0	0
LPLIPAL2A161	0	0	0	0	0	0	0	0	0	0	0	0	0	0	0	0	0	0	0	0	0	0	0	0	0	0	0	0	0	0	0
NH4tex_f	1.18809	1.2961	2.16016	2.26817	2.26817	2.37618	2.80821	2.80821	3.24025	3.34826	3.34826	3.78029	3.8883	4.32033	4.32033	4.42834	4.53635	4.75236	4.96838	0.145274	5.07639	5.07639	5.2924	5.40041	5.50842	5.94045	5.94045	6.26448	6.80452	7.02054	7.12854
NH4tpp_f	1.18809	1.2961	2.16016	2.26817	2.26817	2.37618	2.80821	2.80821	3.24025	3.34826	3.34826	3.78029	3.8883	4.32033	4.32033	4.42834	4.53635	4.75236	4.96838	0.145274	5.07639	5.07639	5.2924	5.40041	5.50842	5.94045	5.94045	6.26448	6.80452	7.02054	7.12854
NHFRBO	0	0	0	0	0	0	0	0	0	0	0	0	0	0	0	0	0	0	0	0	0	0	0	0	0	0	0	0	0	0	0
MSO3abcpp	0	0	0	0	0	0	0	0	0	0	0	0	0	0	0	0	0	0	0	0	0	0	0	0	0	0	0	0	0	0	0
MSO3tex_f	0	0	0	0	0	0	0	0	0	0	0	0	0	0	0	0	0	0	0	0	0	0	0	0	0	0	0	0	0	0	0
MTAN	0	0	0	0	0	0	0	0	0	0	0	0	0	0	0	0	0	0	0	0	0	0	0	0	0	0	0	0	0	0	0
MTHFC_f	0.108764	0.118651	0.197752	0.20764	0.20764	0.217527	0.257078	0.257716	0.263866	0.306516	0.306516	0.346066	0.355954	0.395504	0.351821	0.405392	0.369412	0.387003	0.45483	0.45483	0.465871	0.464718	0.484493	0.49438	0.504268	0.543819	0.545168	0.573481	0.622919	0.642695	0.652582
MTHFD_f	0.108764	0.118651	0.197752	0.20764	0.20764	0.217527	0.257078	0.257716	0.263866	0.306516	0.306516	0.346066	0.355954	0.395504	0.351821	0.405392	0.369412	0.387003	0.45483	0.45483	0.465871	0.464718	0.484493	0.49438	0.504268	0.543819	0.545168	0.573481	0.622919	0.642695	0.652582
MTHFR2	0.0169795	0.0185231	0.0308718	0.0324154	0.0324154	0.033959	0.0401333	0.0401333	0.0463077	0.0478513	0.0478513	0.0540257	0.0555692	0.0617436	0.0617436	0.0632872	0.0648308	0.067918	0.0710051	0.0710051	0.0725487	0.0725487	0.0756359	0.0771795	0.0787231	0.0848975	0.0848975	0.0895282	0.0972462	0.100333	0.101877
NI2abcpp	0	0	0	0	0	0	0	0	0	0	0	0	0	0	0	0	0	0	0	0	0	0	0	0	0	0	0	0	0	0	0
NI2t3pp	0	0	0	0	0	0	0	0	0	0	0	0	0	0	0	0	0	0	0	0	0	0	0	0	0	0	0	0	0	0	0
MTHTHFSs	4.92801e-05	5.37601e-05	8.96001e-05	9.408e-05	9.40801e-05	9.856e-05	0.00011648	0.00011648	0.0001344	0.00013888	0.00013888	0.0001568	0.00016128	0.0001792	0.0001792	0.00018368	0.00018816	0.00019712	0.00020608	0.00020608	0.00021056	0.00021056	0.00021952	0.000224	0.00022848	0.0002464	0.0002464	0.00025984	0.00028224	0.0002912	0.00029568
MTRPOX	0	0	0	0	0	0	0	0	0	0	0	0	0	0	0	0	0	0	0	0	0	0	0	0	0	0	0	0	0	0	0
N2Otex_f	0	0	0	0	0	0	0	0	0	0	0	0	0	0	0	0	0	0	0	0	0	0	0	0	0	0	0	0	0	0	0
NI2tex_f	3.553e-05	3.876e-05	6.46e-05	6.783e-05	6.783e-05	7.106e-05	8.398e-05	8.398e-05	9.69e-05	0.00010013	0.00010013	0.00011305	0.00011628	0.0001292	0.0001292	0.00013243	0.00013566	0.00014212	0.00014858	0.00014858	0.00015181	0.00015181	0.00015827	0.0001615	0.00016473	0.00017765	0.00017765	0.00018734	0.00020349	0.00020995	0.00021318
LPLIPAL2A180	0	0	0	0	0	0	0	0	0	0	0	0	0	0	0	0	0	0	0	0	0	0	0	0	0	0	0	0	0	0	0
NI2tpp	3.553e-05	3.87599e-05	6.45999e-05	6.78301e-05	6.783e-05	7.10601e-05	8.39801e-05	8.39799e-05	9.69e-05	0.00010013	0.00010013	0.00011305	0.00011628	0.0001292	0.0001292	0.00013243	0.00013566	0.00014212	0.00014858	0.00014858	0.00015181	0.00015181	0.00015827	0.0001615	0.00016473	0.00017765	0.00017765	0.00018734	0.00020349	0.00020995	0.00021318
NI2uabcpp	0	0	0	0	0	0	0	0	0	0	0	0	0	0	0	0	0	0	0	0	0	0	0	0	0	0	0	0	0	0	0
N2Otpp_f	0	0	0	0	0	0	0	0	0	0	0	0	0	0	0	0	0	0	0	0	0	0	0	0	0	0	0	0	0	0	0
NACODA	0	0	0	0	0	0	0	0	0	0	0	0	0	0	0	0	0	0	0	0	0	0	0	0	0	0	0	0	0	0	0
NACtex_f	0	0	0	0	0	0	0	0	0	0	0	0	0	0	0	0	0	0	0	0	0	0	0	0	0	0	0	0	0	0	0
NACtpp	0	0	0	0	0	0	0	0	0	0	0	0	0	0	0	0	0	0	0	0	0	0	0	0	0	0	0	0	0	0	0
NADDP	0	0	0	0	0	0	0	0	0	0	0	0	0	0	0	0	0	0	0	0	0	0	0	0	0	0	0	0	0	0	0
NADH10	0	0	0	0	0	0	0	0	0	0	0	0	0	0	0	0	0	0	0	0	0	0	0	0	0	0	0	0	0	0	0
NADH16pp	4.57972	4.88151	7.29585	7.59765	7.59765	7.89944	9.10661	9.38767	14.5898	10.6156	10.6156	11.8227	12.1245	13.3317	15.6123	13.6335	16.7153	13.2085	15.1425	15.1251	16.7687	15.4443	16.0478	16.3496	16.6514	17.8586	18.5559	18.764	20.2729	20.8765	21.1783
NMNAT	0	0	0	0	0	0	0	0	0	0	0	0	0	0	0	0	0	0	0	0	0	0	0	0	0	0	0	0	0	0	0
NMNDA	0	0	0	0	0	0	0	0	0	0	0	0	0	0	0	0	0	0	0	0	0	0	0	0	0	0	0	0	0	0	0
NMNN	0	0	0	0	0	0	0	0	0	0	0	0	0	0	0	0	0	0	0	0	0	0	0	0	0	0	0	0	0	0	0
NMNPtpp	0	0	0	0	0	0	0	0	0	0	0	0	0	0	0	0	0	0	0	0	0	0	0	0	0	0	0	0	0	0	0
NADH17pp	0	0	0	0	0	0	0	0	0	0	0	0	0	0	0	0	0	0	0	0	0	0	0	0	0	0	0	0	0	0	0
NADH18pp	0	0	0	0	0	0	0	0	0	0	0	0	0	0	0	0	0	0	0	0	0	0	0	0	0	0	0	0	0	0	0
NMNt7pp	0	0	0	0	0	0	0	0	0	0	0	0	0	0	0	0	0	0	0	0	0	0	0	0	0	0	0	0	0	0	0
LPLIPAL2A181	0	0	0	0	0	0	0	0	0	0	0	0	0	0	0	0	0	0	0	0	0	0	0	0	0	0	0	0	0	0	0
NMNtex_f	0	0	0	0	0	0	0	0	0	0	0	0	0	0	0	0	0	0	0	0	0	0	0	0	0	0	0	0	0	0	0
NNAM	0	0	0	0	0	0	0	0	0	0	0	0	0	0	0	0	0	0	0	0	0	0	0	0	0	0	0	0	0	0	0
NADH5	0	0	0	0	0	0	0	0	0	0	0	0	0	0	0	0	0	0	0	0	0	0	0	0	0	0	0	0	0	0	0
NADH9	0	0	0	0	0	0	0	0	0	0	0	0	0	0	0	0	0	0	0	0	0	0	0	0	0	0	0	0	0	0	0
NADK	4.917e-05	5.364e-05	8.94e-05	9.387e-05	9.387e-05	9.834e-05	0.00011622	0.00011622	0.0001341	0.00013857	0.00013857	0.00015645	0.00016092	0.0001788	0.0001788	0.00018327	0.00018774	0.00019668	0.00020562	0.00020562	0.00021009	0.00021009	0.00021903	0.0002235	0.00022797	0.00024585	0.00024585	0.00025926	0.00028161	0.00029055	0.00029502
NNATr_f	0.00025058	0.00027336	0.0004556	0.00047838	0.00047838	0.00050116	0.00059228	0.00059228	0.0006834	0.00070618	0.00070618	0.0007973	0.00082008	0.0009112	0.0009112	0.00093398	0.00095676	0.00100232	0.00104788	0.00104788	0.00107066	0.00107066	0.00111622	0.001139	0.00116178	0.0012529	0.0012529	0.00132124	0.00143514	0.0014807	0.00150348
NNDMBRT	0	0	0	0	0	0	0	0	0	0	0	0	0	0	0	0	0	0	0	0	0	0	0	0	0	0	0	0	0	0	0
NADN	0	0	0	0	0	0	0	0	0	0	0	0	0	0	0	0	0	0	0	0	0	0	0	0	0	0	0	0	0	0	0
LPLIPAL2ATE120	0	0	0	0	0	0	0	0	0	0	0	0	0	0	0	0	0	0	0	0	0	0	0	0	0	0	0	0	0	0	0
NADPHQR2	0	0	0	0	0	0	0	0	0	0	0	0	0	0	0	0	0	0	0	0	0	0	0	0	0	0	0	0	0	0	0
NADPHQR3	0	0	0	0	0	0	0	0	0	0	0	0	0	0	0	0	0	0	0	0	0	0	0	0	0	0	0	0	0	0	0
NNDPR	0.00025058	0.00027336	0.0004556	0.00047838	0.00047838	0.00050116	0.00059228	0.00059228	0.0006834	0.00070618	0.00070618	0.0007973	0.00082008	0.0009112	0.0009112	0.00093398	0.00095676	0.00100232	0.00104788	0.00104788	0.00107066	0.00107066	0.00111622	0.001139	0.00116178	0.0012529	0.0012529	0.00132124	0.00143514	0.0014807	0.00150348
NO2t2rpp_f	0	0	0	0	0	0	0	0	0	0	0	0	0	0	0	0	0	0	0	0	0	0	0	0	0	0	0	0	0	0	0
NO2tex_f	0	0	0	0	0	0	0	0	0	0	0	0	0	0	0	0	0	0	0	0	0	0	0	0	0	0	0	0	0	0	0
NADPHQR4	0	0	0	0	0	0	0	0	0	0	0	0	0	0	0	0	0	0	0	0	0	0	0	0	0	0	0	0	0	0	0
NO3R1bpp	0	0	0	0	0	0	0	0	0	0	0	0	0	0	0	0	0	0	0	0	0	0	0	0	0	0	0	0	0	0	0
NADPPPS	0	0	0	0	0	0	0	0	0	0	0	0	0	0	0	0	0	0	0	0	0	0	0	0	0	0	0	0	0	0	0
LPLIPAL2ATE140	0	0	0	0	0	0	0	0	0	0	0	0	0	0	0	0	0	0	0	0	0	0	0	0	0	0	0	0	0	0	0
NADS1	0.00025058	0.00027336	0.0004556	0.00047838	0.00047838	0.00050116	0.00059228	0.00059228	0.0006834	0.00070618	0.00070618	0.0007973	0.00082008	0.0009112	0.0009112	0.00093398	0.00095676	0.00100232	0.00104788	0.00104788	0.00107066	0.00107066	0.00111622	0.001139	0.00116178	0.0012529	0.0012529	0.00132124	0.00143514	0.0014807	0.00150348
NADTRHD	0	0	0	0	0	0	0	0	0	0	0	0	0	0	0	0	0	0	0	0	0	0	0	0	0	0	0	0	0	0	0
NAMNPP	0	0	0	0	0	0	0	0	0	0	0	0	0	0	0	0	0	0	0	0	0	0	0	0	0	0	0	0	0	0	0
NAt3_1p5pp	0	0	0	0	0	0	0	0	0	0	0	0	0	0	0	0	0	0	0	0	0	0	0	0	0	0	0	0	0	0	0
NO3R1pp	0	0	0	0	0	0	0	0	0	0	0	0	0	0	0	0	0	0	0	0	0	0	0	0	0	0	0	0	0	0	0
NO3R2bpp	0	0	0	0	0	0	0	0	0	0	0	0	0	0	0	0	0	0	0	0	0	0	0	0	0	0	0	0	0	0	0
NO3R2pp	0	0	0	0	0	0	0	0	0	0	0	0	0	0	0	0	0	0	0	0	0	0	0	0	0	0	0	0	0	0	0
NO3t7pp	0	0	0	0	0	0	0	0	0	0	0	0	0	0	0	0	0	0	0	0	0	0	0	0	0	0	0	0	0	0	0
NO3tex_f	0	0	0	0	0	0	0	0	0	0	0	0	0	0	0	0	0	0	0	0	0	0	0	0	0	0	0	0	0	0	0
NODOx	0	0	0	0	0	0	0	0	0	0	0	0	0	0	0	0	0	0	0	0	0	0	0	0	0	0	0	0	0	0	0
NAt3_2pp	0	0	0	0	0	0	0	0	0	0	0	0	0	0	0	0	0	0	0	0	0	0	0	0	0	0	0	0	0	0	0
NAt3pp	0	0	0	0	0	0	0	0	0	0	0	0	0	0	0	0	0	0	0	0	0	0	0	0	0	0	0	0	0	0	0
NODOy	0	0	0	0	0	0	0	0	0	0	0	0	0	0	0	0	0	0	0	0	0	0	0	0	0	0	0	0	0	0	0
NAtex_f	0	0	0	0	0	0	0	0	0	0	0	0	0	0	0	0	0	0	0	0	0	0	0	0	0	0	0	0	0	0	0
LPLIPAL2ATE141	0	0	0	0	0	0	0	0	0	0	0	0	0	0	0	0	0	0	0	0	0	0	0	0	0	0	0	0	0	0	0
NDPK1_f	0.0869688	0.094875	0.158125	0.166031	0.166031	0.173938	0.205563	0.205563	0.237188	0.245094	0.245094	0.276719	0.284625	0.31625	0.31625	0.324156	0.332063	0.347875	0.363688	0.363688	0.371594	0.371594	0.387406	0.395313	0.403219	0.434844	0.434844	0.458563	0.498094	0.513906	0.521813
NDPK2_f	0.0467811	0.051034	0.0850566	0.0893094	0.0893094	0.0935623	0.110574	0.110574	0.119735	0.131838	0.131838	0.148849	0.153102	0.170113	0.170113	0.174366	0.178619	0.187125	0.19563	0.19563	0.199883	0.199883	0.208389	0.212642	0.216894	0.233906	0.233906	0.246664	0.267928	0.276434	0.280687
NOVBCNtex_f	0	0	0	0	0	0	0	0	0	0	0	0	0	0	0	0	0	0	0	0	0	0	0	0	0	0	0	0	0	0	0
NOVBCNtpp	0	0	0	0	0	0	0	0	0	0	0	0	0	0	0	0	0	0	0	0	0	0	0	0	0	0	0	0	0	0	0
NOtex_f	0	0	0	0	0	0	0	0	0	0	0	0	0	0	0	0	0	0	0	0	0	0	0	0	0	0	0	0	0	0	0
NDPK3_f	0.0198996	0.0217086	0.036181	0.0379901	0.0379901	0.0397991	0.0470353	0.0470353	0.0542715	0.0560806	0.0560806	0.0633168	0.0651258	0.072362	0.072362	0.0741711	0.0759801	0.0795982	0.0832163	0.0832163	0.0850254	0.0850254	0.0886435	0.0904525	0.0922616	0.0994978	0.0994978	0.104925	0.11397	0.117588	0.119397
NOtpp_f	0	0	0	0	0	0	0	0	0	0	0	0	0	0	0	0	0	0	0	0	0	0	0	0	0	0	0	0	0	0	0
NDPK4_f	0.00287826	0.00313992	0.0052332	0.00549486	0.00549486	0.00575652	0.00680316	0.00680316	0.0078498	0.00811146	0.00811146	0.0091581	0.00941976	0.0104664	0.0104664	0.0107281	0.0109897	0.011513	0.0120364	0.0120364	0.012298	0.012298	0.0128213	0.013083	0.0133447	0.0143913	0.0143913	0.0151763	0.0164846	0.0170079	0.0172696
LPLIPAL2ATE160	0	0	0	0	0	0	0	0	0	0	0	0	0	0	0	0	0	0	0	0	0	0	0	0	0	0	0	0	0	0	0
NDPK5_f	0	0	0	0	0	0	0	0	0	0	0	0	0	0	0	0	0	0	0	0	0	0	0	0	0	0	0	0	0	0	0
NTD1	0	0	0	0	0	0	0	0	0	0	0	0	0	0	0	0	0	0	0	0	0	0	0	0	0	0	0	0	0	0	0
NTD10	0	0	0	0	0	0	0	0	0	0	0	0	0	0	0	0	0	0	0	0	0	0	0	0	0	0	0	0	0	0	0
NTD10pp	0	0	0	0	0	0	0	0	0	0	0	0	0	0	0	0	0	0	0	0	0	0	0	0	0	0	0	0	0	0	0
LPLIPAL2ATE161	0	0	0	0	0	0	0	0	0	0	0	0	0	0	0	0	0	0	0	0	0	0	0	0	0	0	0	0	0	0	0
NTD11	0	0	0	0	0	0	0	0	0	0	0	0	0	0	0	0	0	0	0	0	0	0	0	0	0	0	0	0	0	0	0
NTD11pp	0	0	0	0	0	0	0	0	0	0	0	0	0	0	0	0	0	0	0	0	0	0	0	0	0	0	0	0	0	0	0
NTD12	0	0	0	0	0	0	0	0	0	0	0	0	0	0	0	0	0	0	0	0	0	0	0	0	0	0	0	0	0	0	0
NTD12pp	0	0	0	0	0	0	0	0	0	0	0	0	0	0	0	0	0	0	0	0	0	0	0	0	0	0	0	0	0	0	0
NTD1pp	0	0	0	0	0	0	0	0	0	0	0	0	0	0	0	0	0	0	0	0	0	0	0	0	0	0	0	0	0	0	0
NTD2	2e-10	3e-10	3e-10	3e-10	2e-10	0	0	3e-10	3e-10	3e-10	0	3e-10	0	2e-10	3e-10	0	3e-10	3e-10	0	3e-10	3e-10	3e-10	2e-10	3e-10	0	4e-10	3e-10	3e-10	3e-10	3e-10	3e-10
URIC	0	0	0	0	0	0	0	0	0	0	0	0	0	0	0	0	0	0	0	0	0	0	0	0	0	0	0	0	0	0	0
NTD2pp	0	0	0	0	0	0	0	0	0	0	0	0	0	0	0	0	0	0	0	0	0	0	0	0	0	0	0	0	0	0	0
LPLIPAL2ATE180	0	0	0	0	0	0	0	0	0	0	0	0	0	0	0	0	0	0	0	0	0	0	0	0	0	0	0	0	0	0	0
NTD3	0	0	0	0	0	0	0	0	0	0	0	0	0	0	0	0	0	0	0	0	0	0	0	0	0	0	0	0	0	0	0
NTD3pp	0	0	0	0	0	0	0	0	0	0	0	0	0	0	0	0	0	0	0	0	0	0	0	0	0	0	0	0	0	0	0
LPLIPAL2ATE181	0	0	0	0	0	0	0	0	0	0	0	0	0	0	0	0	0	0	0	0	0	0	0	0	0	0	0	0	0	0	0
NTD4	2e-10	3e-10	3e-10	3e-10	2e-10	3e-10	3e-10	3e-10	3e-10	3e-10	2e-10	3e-10	2e-10	2e-10	3e-10	3e-10	3e-10	3e-10	2e-10	3e-10	3e-10	3e-10	2e-10	3e-10	3e-10	3e-10	3e-10	3e-10	3e-10	3e-10	3e-10
NTD4pp	0	0	0	0	0	0	0	0	0	0	0	0	0	0	0	0	0	0	0	0	0	0	0	0	0	0	0	0	0	0	0
NTD9pp	0	0	0	0	0	0	0	0	0	0	0	0	0	0	0	0	0	0	0	0	0	0	0	0	0	0	0	0	0	0	0
NTP1	0	0	0	0	0	0	0	0	0	0	0	0	0	0	0	0	0	0	0	0	0	0	0	0	0	0	0	0	0	0	0
NTP10	0	0	0	0	0	0	0	0	0	0	0	0	0	0	0	0	0	0	0	0	0	0	0	0	0	0	0	0	0	0	0
NTD5	0	0	0	0	0	0	0	0	0	0	0	0	0	0	0	0	0	0	0	0	0	0	0	0	0	0	0	0	0	0	0
LPLIPAL2ATG120	0	0	0	0	0	0	0	0	0	0	0	0	0	0	0	0	0	0	0	0	0	0	0	0	0	0	0	0	0	0	0
NTD5pp	0	0	0	0	0	0	0	0	0	0	0	0	0	0	0	0	0	0	0	0	0	0	0	0	0	0	0	0	0	0	0
NTP11	0	0	0	0	0	0	0	0	0	0	0	0	0	0	0	0	0	0	0	0	0	0	0	0	0	0	0	0	0	0	0
NTP12	0	0	0	0	0	0	0	0	0	0	0	0	0	0	0	0	0	0	0	0	0	0	0	0	0	0	0	0	0	0	0
NTD6	0	0	0	0	0	0	0	0	0	0	0	0	0	0	0	0	0	0	0	0	0	0	0	0	0	0	0	0	0	0	0
LPLIPAL2ATG140	0	0	0	0	0	0	0	0	0	0	0	0	0	0	0	0	0	0	0	0	0	0	0	0	0	0	0	0	0	0	0
NTD6pp	0	0	0	0	0	0	0	0	0	0	0	0	0	0	0	0	0	0	0	0	0	0	0	0	0	0	0	0	0	0	0
NTD7	0	0	0	0	0	0	0	0	0	0	0	0	0	0	0	0	0	0	0	0	0	0	0	0	0	0	0	0	0	0	0
NTP3	0	0	0	0	0	0	0	0	0	0	0	0	0	0	0	0	0	0	0	0	0	0	0	0	0	0	0	0	0	0	0
NTP3pp	0	0	0	0	0	0	0	0	0	0	0	0	0	0	0	0	0	0	0	0	0	0	0	0	0	0	0	0	0	0	0
NTD7pp	0	0	0	0	0	0	0	0	0	0	0	0	0	0	0	0	0	0	0	0	0	0	0	0	0	0	0	0	0	0	0
NTP5	0	0	0	0	0	0	0	0	0	0	0	0	0	0	0	0	0	0	0	0	0	0	0	0	0	0	0	0	0	0	0
LPLIPAL2ATG141	0	0	0	0	0	0	0	0	0	0	0	0	0	0	0	0	0	0	0	0	0	0	0	0	0	0	0	0	0	0	0
NTPP1	0	0	0	0	0	0	0	0	0	0	0	0	0	0	0	0	0	0	0	0	0	0	0	0	0	0	0	0	0	0	0
NTPP10	0	0	0	0	0	0	0	0	0	0	0	0	0	0	0	0	0	0	0	0	0	0	0	0	0	0	0	0	0	0	0
NTD8	0	0	0	0	0	0	0	0	0	0	0	0	0	0	0	0	0	0	0	0	0	0	0	0	0	2e-10	0	0	0	0	0
NTD8pp	0	0	0	0	0	0	0	0	0	0	0	0	0	0	0	0	0	0	0	0	0	0	0	0	0	0	0	0	0	0	0
NTD9	0	0	0	0	0	0	0	0	0	0	0	0	0	0	0	0	0	0	0	0	0	0	0	0	0	0	0	0	0	0	0
NTPP11	0	0	0	0	0	0	0	0	0	0	0	0	0	0	0	0	0	0	0	0	0	0	0	0	0	0	0	0	0	0	0
NTPP2	0	0	0	0	0	0	0	0	0	0	0	0	0	0	0	0	0	0	0	0	0	0	0	0	0	0	0	0	0	0	0
NTPP3	0	0	0	0	0	0	0	0	0	0	0	0	0	0	0	0	0	0	0	0	0	0	0	0	0	0	0	0	0	0	0
NTPP4	0	0	0	0	0	0	0	0	0	0	0	0	0	0	0	0	0	0	0	0	0	0	0	0	0	0	0	0	0	0	0
NTPP5	0	0	0	0	0	0	0	0	0	0	0	0	0	0	0	0	0	0	0	0	0	0	0	0	0	0	0	0	0	0	0
OPMEACPS	2.2e-07	2.4e-07	4e-07	4.2e-07	4.2e-07	4.4e-07	5.2e-07	5.2e-07	6e-07	6.2e-07	6.2e-07	7e-07	7.2e-07	8e-07	8e-07	8.2e-07	8.4e-07	8.8e-07	9.2e-07	9.2e-07	9.4e-07	9.4e-07	9.8e-07	1e-06	1.02e-06	1.1e-06	1.1e-06	1.16e-06	1.26e-06	1.3e-06	1.32e-06
LPLIPAL2ATG160	0	0	0	0	0	0	0	0	0	0	0	0	0	0	0	0	0	0	0	0	0	0	0	0	0	0	0	0	0	0	0
ORNDC	0	2e-10	2e-10	2e-10	0	2e-10	2e-10	2e-10	2e-10	2e-10	0	2e-10	0	0	2e-10	0	2e-10	2e-10	0	2e-10	2e-10	2e-10	0	2e-10	0	2e-10	2e-10	2e-10	2e-10	2e-10	2e-10
ORNabcpp	0	0	0	0	0	0	0	0	0	0	0	0	0	0	0	0	0	0	0	0	0	0	0	0	0	0	0	0	0	0	0
NTPP6	0	0	0	0	0	0	0	0	0	0	0	0	0	0	0	0	0	0	0	0	0	0	0	0	0	0	0	0	0	0	0
NTPP7	0	0	0	0	0	0	0	0	0	0	0	0	0	0	0	0	0	0	0	0	0	0	0	0	0	0	0	0	0	0	0
NTPP8	0	0	0	0	0	0	0	0	0	0	0	0	0	0	0	0	0	0	0	0	0	0	0	0	0	0	0	0	0	0	0
ORNtex_f	0	0	0	0	0	0	0	0	0	0	0	0	0	0	0	0	0	0	0	0	0	0	0	0	0	0	0	0	0	0	0
LPLIPAL2ATG161	0	0	0	0	0	0	0	0	0	0	0	0	0	0	0	0	0	0	0	0	0	0	0	0	0	0	0	0	0	0	0
OROTt2_2pp	0	0	0	0	0	0	0	0	0	0	0	0	0	0	0	0	0	0	0	0	0	0	0	0	0	0	0	0	0	0	0
OROTtex_f	0	0	0	0	0	0	0	0	0	0	0	0	0	0	0	0	0	0	0	0	0	0	0	0	0	0	0	0	0	0	0
ORPT_f	0	0	0	0	0	0	0	0	0	0	0	0	0	0	0	0	0	0	0	0	0	0	0	0	0	0	0	0	0	0	0
NTPP9	0	0	0	0	0	0	0	0	0	0	0	0	0	0	0	0	0	0	0	0	0	0	0	0	0	0	0	0	0	0	0
NTPTP1	0	0	0	0	0	0	0	0	0	0	0	0	0	0	0	0	0	0	0	0	0	0	0	0	0	0	0	0	0	0	0
NTPTP2	0	0	0	0	0	0	0	0	0	0	0	0	0	0	0	0	0	0	0	0	0	0	0	0	0	0	0	0	0	0	0
OXAMTC	0	0	0	0	0	0	0	0	0	0	0	0	0	0	0	0	0	0	0	0	0	0	0	0	0	0	0	0	0	0	0
LPLIPAL2ATG180	0	0	0	0	0	0	0	0	0	0	0	0	0	0	0	0	0	0	0	0	0	0	0	0	0	0	0	0	0	0	0
OXCDC	0	0	0	0	0	0	0	0	0	0	0	0	0	0	0	0	0	0	0	0	0	0	0	0	0	0	0	0	0	0	0
OXCOAHDH	0	0	0	0	0	0	0	0	0	0	0	0	0	0	0	0	0	0	0	0	0	0	0	0	0	0	0	0	0	0	0
NTRIR2x	0	0	0	0	0	0	0	0	0	0	0	0	0	0	0	0	0	0	0	0	0	0	0	0	0	0	0	0	0	0	0
NTRIR3pp	0	0	0	0	0	0	0	0	0	0	0	0	0	0	0	0	0	0	0	0	0	0	0	0	0	0	0	0	0	0	0
NTRIR4pp	0	0	0	0	0	0	0	0	0	0	0	0	0	0	0	0	0	0	0	0	0	0	0	0	0	0	0	0	0	0	0
OXDHCOAT	0	0	0	0	0	0	0	0	0	0	0	0	0	0	0	0	0	0	0	0	0	0	0	0	0	0	0	0	0	0	0
P5CD	0	0	0	0	0	0	0	0	0	0	0	0	0	0	0	0	0	0	0	0	0	0	0	0	0	0	0	0	0	0	0
O16A4COLIPAabctex	0	0	0	0	0	0	0	0	0	0	0	0	0	0	0	0	0	0	0	0	0	0	0	0	0	0	0	0	0	0	0
LPLIPAL2ATG181	0	0	0	0	0	0	0	0	0	0	0	0	0	0	0	0	0	0	0	0	0	0	0	0	0	0	0	0	0	0	0
O16A4Lpp	0	0	0	0	0	0	0	0	0	0	0	0	0	0	0	0	0	0	0	0	0	0	0	0	0	0	0	0	0	0	0
P5CR	0.024316	0.0265266	0.044211	0.0464215	0.0464215	0.0486321	0.0574743	0.0574743	0.0663165	0.068527	0.068527	0.0773693	0.0795798	0.088422	0.088422	0.0906325	0.0928431	0.0972642	0.101685	0.101685	0.103896	0.103896	0.108317	0.110528	0.112738	0.12158	0.12158	0.128212	0.139265	0.143686	0.145896
PA120abcpp	0	0	0	0	0	0	0	0	0	2e-10	0	0	0	0	0	0	0	0	0	0	0	0	0	0	0	0	0	0	0	0	0
PA140abcpp	0	0	0	0	0	0	0	0	0	2e-10	0	0	0	0	0	0	0	0	0	0	0	0	0	0	0	0	0	0	0	0	0
PA141abcpp	0	0	0	0	0	0	0	0	0	2e-10	0	0	0	0	0	0	0	0	0	0	0	0	0	0	0	0	0	0	0	0	0
O16AP1pp	0	0	0	0	0	0	0	0	0	0	0	0	0	0	0	0	0	0	0	0	0	0	0	0	0	0	0	0	0	0	0
O16AP2pp	0	0	0	0	0	0	0	0	0	0	0	0	0	0	0	0	0	0	0	0	0	0	0	0	0	0	0	0	0	0	0
O16AP3pp	0	0	0	0	0	0	0	0	0	0	0	0	0	0	0	0	0	0	0	0	0	0	0	0	0	0	0	0	0	0	0
O16AT	0	0	0	0	0	0	0	0	0	0	0	0	0	0	0	0	0	0	0	0	0	0	0	0	0	0	0	0	0	0	0
O16AUNDtpp	0	0	0	0	0	0	0	0	0	0	0	0	0	0	0	0	0	0	0	0	0	0	0	0	0	0	0	0	0	0	0
PA160abcpp	0	0	0	0	0	0	0	0	0	2e-10	0	0	0	0	0	0	0	0	0	0	0	0	0	0	0	0	0	0	0	0	0
LPLIPAL2E120	0	0	0	0	0	0	0	0	0	0	0	0	0	0	0	0	0	0	0	0	0	0	0	0	0	0	0	0	0	0	0
PA161abcpp	0	0	0	0	0	0	0	0	0	2e-10	0	0	0	0	0	0	0	0	0	0	0	0	0	0	0	0	0	0	0	0	0
PA180abcpp	0	0	0	0	0	0	0	0	0	2e-10	0	0	0	0	0	0	0	0	0	0	0	0	0	0	0	0	0	0	0	0	0
O16GALFT	0	0	0	0	0	0	0	0	0	0	0	0	0	0	0	0	0	0	0	0	0	0	0	0	0	0	0	0	0	0	0
O16GLCT1	0	0	0	0	0	0	0	0	0	0	0	0	0	0	0	0	0	0	0	0	0	0	0	0	0	0	0	0	0	0	0
O16GLCT2	0	0	0	0	0	0	0	0	0	0	0	0	0	0	0	0	0	0	0	0	0	0	0	0	0	0	0	0	0	0	0
PA181abcpp	0	0	0	0	0	0	0	0	0	2e-10	0	0	0	0	0	0	0	0	0	0	0	0	0	0	0	0	0	0	0	0	0
LPLIPAL2E140	0	0	0	0	0	0	0	0	0	0	0	0	0	0	0	0	0	0	0	0	0	0	0	0	0	0	0	0	0	0	0
PACALDt2rpp_f	0	0	0	0	0	0	0	0	0	0	0	0	0	0	0	0	0	0	0	0	0	0	0	0	0	0	0	0	0	0	0
PACALDtex_f	0	0	0	0	0	0	0	0	0	0	0	0	0	0	0	0	0	0	0	0	0	0	0	0	0	0	0	0	0	0	0
PACCOAE	0	0	0	0	0	0	0	0	0	0	0	0	0	0	0	0	0	0	0	0	0	0	0	0	0	0	0	0	0	0	0
O2Stex_f	0	0	0	0	0	0	0	0	0	0	0	0	0	0	0	0	0	0	0	0	0	0	0	0	0	0	0	0	0	0	0
O2tex_f	2.64367	2.81241	4.16236	4.3311	4.3311	4.49984	5.17481	5.35068	11.1017	6.01853	6.01853	6.6935	6.86224	7.53721	10.3678	7.70596	9.89903	12.3392	8.54967	8.5388	8.99448	8.71841	9.0559	9.22464	9.39338	10.0684	10.5046	10.5746	11.4183	11.7558	11.9245
O2tpp_f	2.64367	2.81241	4.16236	4.3311	4.3311	4.49984	5.17481	5.35068	11.1017	6.01853	6.01853	6.6935	6.86224	7.53721	10.3678	7.70596	9.89903	12.3392	8.54967	8.5388	8.99448	8.71841	9.0559	9.22464	9.39338	10.0684	10.5046	10.5746	11.4183	11.7558	11.9245
OAADC	0	0	0	0	0	0	0	0	0	0	0	0	0	0	0	0	0	0	0	0	0	0	0	0	0	0	0	0	0	0	0
PACCOAL	0	0	0	0	0	0	0	0	0	0	0	0	0	0	0	0	0	0	0	0	0	0	0	0	0	0	0	0	0	0	0
OBTFL	0	0	0	0	0	0	0	0	0	0	0	0	0	0	0	0	0	0	0	0	0	0	0	0	0	0	0	0	0	0	0
LPLIPAL2E141	0	0	0	0	0	0	0	0	0	0	0	0	0	0	0	0	0	0	0	0	0	0	0	0	0	0	0	0	0	0	0
OCBT_f	0.0325371	0.035495	0.0591584	0.0621163	0.0621163	0.0650742	0.0769059	0.0769059	0.0887376	0.0916955	0.0916955	0.103527	0.106485	0.118317	0.118317	0.121275	0.124233	0.130148	0.136064	0.136064	0.139022	0.139022	0.144938	0.147896	0.150854	0.162686	0.162686	0.171559	0.186349	0.192265	0.195223
OCDCAtexi	0	0	0	0	0	0	0	0	0	0	0	0	0	0	0	0	0	0	0	0	0	0	0	0	0	0	0	0	0	0	0
PANTS	6.336e-05	6.912e-05	0.0001152	0.00012096	0.00012096	0.00012672	0.00014976	0.00014976	0.0001728	0.00017856	0.00017856	0.0002016	0.00020736	0.0002304	0.0002304	0.00023616	0.00024192	0.00025344	0.00026496	0.00026496	0.00027072	0.00027072	0.00028224	0.000288	0.00029376	0.0003168	0.0003168	0.00033408	0.00036288	0.0003744	0.00038016
PAPA120	0	0	0	0	0	0	0	0	0	0	0	0	0	0	0	0	0	0	0	0	0	0	0	0	0	0	0	0	0	0	0
PAPA120pp	0	0	0	2e-10	0	2e-10	2e-10	0	0	0	0	0	2e-10	0	0	2e-10	0	0	2e-10	0	0	0	0	0	2e-10	0	0	0	0	0	0
PAPA140	0	0	0	0	0	0	0	0	0	0	0	0	0	0	0	0	0	0	0	0	0	0	0	0	0	0	0	0	0	0	0
OCDCEAtexi	0	0	0	0	0	0	0	0	0	0	0	0	0	0	0	0	0	0	0	0	0	0	0	0	0	0	0	0	0	0	0
OCTAtex_f	0	0	0	0	0	0	0	0	0	0	0	0	0	0	0	0	0	0	0	0	0	0	0	0	0	0	0	0	0	0	0
OCTDPS	2.453e-05	2.676e-05	4.46e-05	4.683e-05	4.683e-05	4.906e-05	5.798e-05	5.798e-05	6.69e-05	6.913e-05	6.913e-05	7.805e-05	8.028e-05	8.92e-05	8.92e-05	9.143e-05	9.366e-05	9.812e-05	0.00010258	0.00010258	0.00010481	0.00010481	0.00010927	0.0001115	0.00011373	0.00012265	0.00012265	0.00012934	0.00014049	0.00014495	0.00014718
OCTNLL	0	0	0	0	0	0	0	0	0	0	0	0	0	0	0	0	0	0	0	0	0	0	0	0	0	0	0	0	0	0	0
PAPA140pp	0	0	0	2e-10	0	2e-10	2e-10	0	0	0	0	0	2e-10	0	0	2e-10	0	0	2e-10	0	0	0	0	0	2e-10	0	0	0	0	0	0
LPLIPAL2E160	0	0	0	0	0	0	0	0	0	0	0	0	0	0	0	0	0	0	0	0	0	0	0	0	0	0	0	0	0	0	0
[truncated: 1,231 more rows]

## Sheet: NIDLE-flux 18 strains_rep1
	pgi1	pgi2	pgi3	pgi4	pgi5	pgi6	pgi7	pgi8	pts1	pts2	pts3	pts4	sdh1	sdh2	sdh3	tpi1	tpi2	tpi3
number of reactions with active GPR rule	1177	1231	1211	1156	1237	1184	1221	1250	1266	1291	1233	1291	1184	1193	1062	1247	1195	1113
number of reactions with non-zero flux	668	684	630	640	627	670	678	683	702	705	689	688	672	677	611	673	674	598
EX_cm_e	0	0	0	0	0	0	0	0	0	0	0	0	0	0	0	0	0	0
EX_cmp_e	0	0	0	0	0	0	0	0	0	0	0	0	0	0	0	0	0	0
EX_co2_e_f	13.7131	12.2875	13.2379	14.1019	12.8877	14.4646	13.4195	13.8388	9.92092	14.6668	9.79004	16.0989	15.6448	15.9729	16.2394	8.90629	9.09243	9.08766
EX_cobalt2_e_f	0	0	0	0	0	0	0	0	0	0	0	0	0	0	0	0	0	0
DM_4crsol_c	0.00015164	0.000134915	0.000146065	0.00016056	0.000141605	0.000154985	0.000148295	0.000154985	0.000123765	0.00017394	0.000132685	0.00018955	0.00019624	0.00020293	0.000206275	0.00010704	0.000108155	0.000105925
DM_5drib_c	0.000153	0.000136125	0.000147375	0.000162	0.000142875	0.000156375	0.000149625	0.000156375	0.000124875	0.0001755	0.000133875	0.00019125	0.000198	0.00020475	0.000208125	0.000108	0.000109125	0.000106875
DM_aacald_c	0	0	0	0	0	0	0	0	0	0	0	0	0	0	0	0	0	0
DM_amob_c	1.36e-06	1.21e-06	1.31e-06	1.44e-06	1.27e-06	1.39e-06	1.33e-06	1.39e-06	1.11e-06	1.56e-06	1.19e-06	1.7e-06	1.76e-06	1.82e-06	1.85e-06	9.6e-07	9.7e-07	9.5e-07
DM_mththf_c	0.00030464	0.00027104	0.00029344	0.00032256	0.00028448	0.00031136	0.00029792	0.00031136	0.00024864	0.00034944	0.00026656	0.0003808	0.00039424	0.00040768	0.0004144	0.00021504	0.00021728	0.0002128
EX_colipa_e	0	0	0	0	0	0	0	0	0	0	0	0	0	0	0	0	0	0
DM_oxam_c	0	0	0	0	0	0	0	0	0	0	0	0	0	0	0	0	0	0
EX_glc__D_e_f	0.110288	0.715559	0.475378	1.24387	0.384446	0.809493	0.147225	0.6221	5.7862	1.03591	5.44455	0.524994	0	0.588846	0.57848	3.72508	2.63985	3.66573
EX_glcn_e	0	0	0	0	0	0	0	0	0	0	0	0	0	0	0	0	0	0
EX_glcr_e	0	0	0	0	0	0	0	0	0	0	0	0	0	0	0	0	0	0
EX_colipap_e	0	0	0	0	0	0	0	0	0	0	0	0	0	0	0	0	0	0
EX_glcur_e	0	0	0	0	0	0	0	0	0	0	0	0	0	0	0	0	0	0
EX_glcur1p_e	0	0	0	0	0	0	0	0	0	0	0	0	0	0	0	0	0	0
BIOMASS_Ec_iJO1366_core_53p95M	0.68	0.605	0.655	0.72	0.635	0.695	0.665	0.695	0.555	0.78	0.595	0.85	0.88	0.91	0.925	0.48	0.485	0.475
EX_12ppd__R_e	0	2e-10	2e-10	2e-10	2e-10	2e-10	2e-10	2e-10	2e-10	2e-10	2e-10	2e-10	2e-10	2e-10	2e-10	2e-10	2e-10	2e-10
EX_gln__L_e	0	0	0	0	0	0	0	0	0	0	0	0	0	0	0	0	0	0
EX_cpgn_e	0	0	0	0	0	0	0	0	0	0	0	0	0	0	0	0	0	0
EX_glu__L_e	0	0	0	0	0	0	0	0	0	0	0	0	0	0	0	0	0	0
EX_gly_e	0	0	0	0	0	0	0	0	0	0	0	0	0	0	0	0	0	0
EX_glyald_e	0	0	0	0	0	0	0	0	0	0	0	0	0	0	0	0	0	0
EX_glyb_e	0	0	0	0	0	0	0	0	0	0	0	0	0	0	0	0	0	0
EX_glyc_e_f	0	0	0	0	0	0	0	0	0	0	0	0	0	0	0	0	0	0
EX_12ppd__S_e	0	0	0	0	0	0	0	0	0	0	0	0	0	0	0	0	0	0
EX_14glucan_e	0	0	0	0	0	0	0	0	0	0	0	0	0	0	0	0	0	0
EX_cpgn_un_e	0	0	0	0	0	0	0	0	0	0	0	0	0	0	0	0	0	0
EX_15dap_e	0	0	0	0	0	0	0	0	0	0	0	0	0	0	0	0	0	0
EX_glyc__R_e	0	0	0	0	0	0	0	0	0	0	0	0	0	0	0	0	0	0
EX_glyc2p_e	0	0	0	0	0	0	0	0	0	0	0	0	0	0	0	0	0	0
EX_23camp_e	0	0	0	0	0	0	0	0	0	0	0	0	0	0	0	0	0	0
EX_23ccmp_e	0	0	0	0	0	0	0	0	0	0	0	0	0	0	0	0	0	0
EX_23cgmp_e	0	0	0	0	0	0	0	0	0	0	0	0	0	0	0	0	0	0
EX_23cump_e	0	0	0	0	0	0	0	0	0	0	0	0	0	0	0	0	0	0
EX_23dappa_e	0	0	0	0	0	0	0	0	0	0	0	0	0	0	0	0	0	0
EX_26dap__M_e	0	0	0	0	0	0	0	0	0	0	0	0	0	0	0	0	0	0
EX_glyc3p_e	0	0	0	0	0	0	0	0	0	0	0	0	0	0	0	0	0	0
EX_glyclt_e	0	0	0	0	0	0	0	0	0	0	0	0	0	0	0	0	0	0
EX_gmp_e	0	0	0	0	0	0	0	0	0	0	0	0	0	0	0	0	0	0
EX_gsn_e	0	0	0	0	0	0	0	0	0	0	0	0	0	0	0	0	0	0
EX_gthox_e	0	0	0	0	0	0	0	0	0	0	0	0	0	0	0	0	0	0
EX_gthrd_e	0	0	0	0	0	0	0	0	0	0	0	0	0	0	0	0	0	0
EX_gtp_e	0	0	0	0	0	0	0	0	0	0	0	0	0	0	0	0	0	0
EX_gua_e	0	0	0	0	0	0	0	0	0	0	0	0	0	0	0	0	0	0
EX_h_e_f	6.64415	5.91134	6.39988	8.02553	6.20446	6.79071	6.52017	7.21582	13.7795	10.1468	18.7659	10.56	20.9956	22.5613	22.7091	7.37035	7.17629	6.58441
EX_h2_e	0	0	0	0	0	0	0	0	0	0	0	0	0	0	0	0	0	0
EX_h2o_e_f	31.6717	28.2654	30.5363	33.117	29.6579	32.8194	30.982	32.1936	24.7883	35.2664	26.6839	38.5472	38.8854	40.3058	40.9384	21.583	21.9012	21.6323
EX_h2o2_e	0	0	0	0	0	0	0	0	0	0	0	0	0	0	0	0	0	0
EX_h2s_e	0	0	0	0	0	0	0	0	0	0	0	0	0	0	0	0	0	0
EX_hacolipa_e	0	0	0	0	0	0	0	0	0	0	0	0	0	0	0	0	0	0
EX_halipa_e	0	0	0	0	0	0	0	0	0	0	0	0	0	0	0	0	0	0
EX_hdca_e	0	0	0	0	0	0	0	0	0	0	0	0	0	0	0	0	0	0
EX_hdcea_e	0	0	0	0	0	0	0	0	0	0	0	0	0	0	0	0	0	0
EX_hg2_e	0	0	0	0	0	0	0	0	0	0	0	0	0	0	0	0	0	0
EX_his__L_e	0	0	0	0	0	0	0	0	0	0	0	0	0	0	0	0	0	0
EX_2ddglcn_e	0	0	0	0	0	0	0	0	0	0	0	0	0	0	0	0	0	0
EX_34dhpac_e	0	0	0	0	0	0	0	0	0	0	0	0	0	0	0	0	0	0
EX_3amp_e	0	0	0	0	0	0	0	0	0	0	0	0	0	0	0	0	0	0
EX_3cmp_e	0	0	0	0	0	0	0	0	0	0	0	0	0	0	0	0	0	0
EX_3gmp_e	0	0	0	0	0	0	0	0	0	0	0	0	0	0	0	0	0	0
EX_3hcinnm_e	0	0	0	0	0	0	0	0	0	0	0	0	0	0	0	0	0	0
EX_3hpp_e	0	0	0	0	0	0	0	0	0	0	0	0	0	0	0	0	0	0
EX_3hpppn_e	0	0	0	0	0	0	0	0	0	0	0	0	0	0	0	0	0	0
EX_hom__L_e	0	0	0	0	0	0	0	0	0	0	0	0	0	0	0	0	0	0
EX_hxa_e	0	0	0	0	0	0	0	0	0	0	0	0	0	0	0	0	0	0
EX_hxan_e	0	0	0	0	0	0	0	0	0	0	0	0	0	0	0	0	0	0
EX_idon__L_e	0	0	0	0	0	0	0	0	0	0	0	0	0	0	0	0	0	0
EX_3ump_e	0	0	0	0	0	0	0	0	0	0	0	0	0	0	0	0	0	0
EX_4abut_e	0	0	0	0	0	0	0	0	0	0	0	0	0	0	0	0	0	0
EX_4hoxpacd_e	0	0	0	0	0	0	0	0	0	0	0	0	0	0	0	0	0	0
EX_5dglcn_e	0	0	0	0	0	0	0	0	0	0	0	0	0	0	0	0	0	0
EX_5mtr_e	0	0	0	0	0	0	0	0	0	0	0	0	0	0	0	0	0	0
EX_LalaDglu_e	0	0	0	0	0	0	0	0	0	0	0	0	0	0	0	0	0	0
EX_ile__L_e	0	0	0	0	0	0	0	0	0	0	0	0	0	0	0	0	0	0
EX_imp_e	0	0	0	0	0	0	0	0	0	0	0	0	0	0	0	0	0	0
EX_indole_e	0	0	0	0	0	0	0	0	0	0	0	0	0	0	0	0	0	0
EX_inost_e	0	0	0	0	0	0	0	0	0	0	0	0	0	0	0	0	0	0
EX_ins_e	0	0	0	0	0	0	0	0	0	0	0	0	0	0	0	0	0	0
EX_isetac_e	0	0	0	0	0	0	0	0	0	0	0	0	0	0	0	0	0	0
EX_k_e_f	0	0	0	0	0	0	0	0	0	0	0	0	0	0	0	0	0	0
EX_LalaDgluMdap_e	0	0	0	0	0	0	0	0	0	0	0	0	0	0	0	0	0	0
EX_LalaDgluMdapDala_e	0	0	0	0	0	0	0	0	0	0	0	0	0	0	0	0	0	0
EX_LalaLglu_e	0	0	0	0	0	0	0	0	0	0	0	0	0	0	0	0	0	0
EX_kdo2lipid4_e	0	0	0	0	0	0	0	0	0	0	0	0	0	0	0	0	0	0
EX_ac_e_f	0.396152	0.352458	0.381587	1.41	0.369936	0.40489	0.41	0.83	8.26	2.98	10.52	2.75	12.91	13.6	13.67	2.96	2.72	2.22
EX_crn_e	0	0	0	0	0	0	0	0	0	0	0	0	0	0	0	0	0	0
EX_acac_e	0	0	0	0	0	0	0	0	0	0	0	0	0	0	0	0	0	0
EX_acald_e	0	0	0	0	0	0	0	0	0	0	0	0	0	0	0	0	0	0
EX_lac__D_e	0	0	0	0	0	0	0	0	0	0	0	0	0	0	0	0	0	0
EX_lac__L_e	0	0	0	0	0	0	0	0	0	0	0	0	0	0	0	0	0	0
EX_crn__D_e	0	0	0	0	0	0	0	0	0	0	0	0	0	0	0	0	0	0
EX_lcts_e	0	0	0	0	0	0	0	0	0	0	0	0	0	0	0	0	0	0
EX_acgal_e	0	0	0	0	0	0	0	0	0	0	0	0	0	0	0	0	0	0
EX_acgal1p_e	0	0	0	0	0	0	0	0	0	0	0	0	0	0	0	0	0	0
EX_acgam_e	0	0	0	0	0	0	0	0	0	0	0	0	0	0	0	0	0	0
EX_leu__L_e	0	0	0	0	0	0	0	0	0	0	0	0	0	0	0	0	0	0
EX_csn_e	0	0	0	0	0	0	0	0	0	0	0	0	0	0	0	0	0	0
EX_acgam1p_e	0	0	0	0	0	0	0	0	0	0	0	0	0	0	0	0	0	0
EX_acmana_e	0	0	0	0	0	0	0	0	0	0	0	0	0	0	0	0	0	0
EX_acmum_e	0	0	0	0	0	0	0	0	0	0	0	0	0	0	0	0	0	0
EX_lipa_e	0	0	0	0	0	0	0	0	0	0	0	0	0	0	0	0	0	0
EX_cu_e	0	0	0	0	0	0	0	0	0	0	0	0	0	0	0	0	0	0
EX_lipa_cold_e	0	0	0	0	0	0	0	0	0	0	0	0	0	0	0	0	0	0
EX_acnam_e	0	0	0	0	0	0	0	0	0	0	0	0	0	0	0	0	0	0
EX_acolipa_e	0	0	0	0	0	0	0	0	0	0	0	0	0	0	0	0	0	0
EX_cu2_e_f	0	0	0	0	0	0	0	0	0	0	0	0	0	0	0	0	0	0
EX_acser_e	0	0	0	0	0	0	0	0	0	0	0	0	0	0	0	0	0	0
EX_ade_e	0	0	0	0	0	0	0	0	0	0	0	0	0	0	0	0	0	0
EX_adn_e	0	0	0	0	0	0	0	0	0	0	0	0	0	0	0	0	0	0
EX_adocbl_e	0	0	0	0	0	0	0	0	0	0	0	0	0	0	0	0	0	0
EX_ag_e	0	0	0	0	0	0	0	0	0	0	0	0	0	0	0	0	0	0
EX_lipoate_e	0	0	0	0	0	0	0	0	0	0	0	0	0	0	0	0	0	0
EX_lys__L_e	0	0	0	0	0	0	0	0	0	0	0	0	0	0	0	0	0	0
EX_lyx__L_e	0	0	0	0	0	0	0	0	0	0	0	0	0	0	0	0	0	0
EX_mal__D_e	0	0	0	0	0	0	0	0	0	0	0	0	0	0	0	0	0	0
EX_agm_e	0	0	0	0	0	0	0	0	0	0	0	0	0	0	0	0	0	0
EX_akg_e	0	0	0	0	0	0	0	0	0	0	0	0	0	0	0	0	0	0
EX_cyan_e	0	0	0	0	0	0	0	0	0	0	0	0	0	0	0	0	0	0
EX_ala_B_e	0	0	0	0	0	0	0	0	0	0	0	0	0	0	0	0	0	0
EX_ala__D_e	0	0	0	0	0	0	0	0	0	0	0	0	0	0	0	0	0	0
EX_ala__L_e	0	0	0	0	0	0	0	0	0	0	0	0	0	0	0	0	0	0
EX_alaala_e	0	0	0	0	0	0	0	0	0	0	0	0	0	0	0	0	0	0
EX_all__D_e	0	0	0	0	0	0	0	0	0	0	0	0	0	0	0	0	0	0
EX_alltn_e	0	0	0	0	0	0	0	0	0	0	0	0	0	0	0	0	0	0
EX_amp_e	0	0	0	0	0	0	0	0	0	0	0	0	0	0	0	0	0	0
EX_anhgm_e	0	0	0	0	0	0	0	0	0	0	0	0	0	0	0	3e-10	0	2e-10
EX_arab__L_e	0	0	0	0	0	0	0	0	0	0	0	0	0	0	0	0	0	0
EX_mal__L_e	0	0	0	0	0	0	0	0	0	0	0	0	0	0	0	0	0	0
EX_malt_e	0	0	0	0	0	0	0	0	0	0	0	0	0	0	0	0	0	0
EX_malthx_e	0	0	0	0	0	0	0	0	0	0	0	0	0	0	0	0	0	0
EX_maltpt_e	0	0	0	0	0	0	0	0	0	0	0	0	0	0	0	0	0	0
EX_malttr_e	0	0	0	0	0	0	0	0	0	0	0	0	0	0	0	0	0	0
EX_maltttr_e	0	0	0	0	0	0	0	0	0	0	0	0	0	0	0	0	0	0
EX_man_e_f	0	0	0	0	0	0	0	0	0	0	0	0	0	0	0	0	0	0
EX_cynt_e	0	0	0	0	0	0	0	0	0	0	0	0	0	0	0	0	0	0
EX_man6p_e	0	0	0	0	0	0	0	0	0	0	0	0	0	0	0	0	0	0
EX_manglyc_e	0	0	0	0	0	0	0	0	0	0	0	0	0	0	0	0	0	0
EX_melib_e	0	0	0	0	0	0	0	0	0	0	0	0	0	0	0	0	0	0
EX_cys__D_e	0	0	0	0	0	0	0	0	0	0	0	0	0	0	0	0	0	0
EX_meoh_e	1.36e-06	1.21e-06	1.31e-06	1.44e-06	1.27e-06	1.39e-06	1.33e-06	1.39e-06	1.11e-06	1.56e-06	1.19e-06	1.7e-06	1.76e-06	1.82e-06	1.85e-06	9.6e-07	9.7e-07	9.5e-07
EX_met__D_e	0	0	0	0	0	0	0	0	0	0	0	0	0	0	0	0	0	0
EX_arbt_e	0	0	0	0	0	0	0	0	0	0	0	0	0	0	0	0	0	0
EX_arbtn_e	0	0	0	0	0	0	0	0	0	0	0	0	0	0	0	0	0	0
EX_arbtn_fe3_e	0	0	0	0	0	0	0	0	0	0	0	0	0	0	0	0	0	0
EX_met__L_e	0	0	0	0	0	0	0	0	0	0	0	0	0	0	0	0	0	0
EX_cys__L_e	0	0	0	0	0	0	0	0	0	0	0	0	0	0	0	0	0	0
EX_metsox_R__L_e	0	0	0	0	0	0	0	0	0	0	0	0	0	0	0	0	0	0
EX_metsox_S__L_e	0	0	0	0	0	0	0	0	0	0	0	0	0	0	0	0	0	0
EX_mg2_e_f	0	0	0	0	0	0	0	0	0	0	0	0	0	0	0	0	0	0
EX_mincyc_e	0	0	0	0	0	0	0	0	0	0	0	0	0	0	0	0	0	0
EX_minohp_e	0	0	0	0	0	0	0	0	0	0	0	0	0	0	0	0	0	0
EX_mmet_e	0	0	0	0	0	0	0	0	0	0	0	0	0	0	0	0	0	0
EX_arg__L_e	0	0	0	0	0	0	0	0	0	0	0	0	0	0	0	0	0	0
EX_ascb__L_e	0	0	0	0	0	0	0	0	0	0	0	0	0	0	0	0	0	0
EX_asn__L_e	0	0	0	0	0	0	0	0	0	0	0	0	0	0	0	0	0	0
EX_aso3_e	0	0	0	0	0	0	0	0	0	0	0	0	0	0	0	0	0	0
EX_asp__L_e	0	0	0	0	0	0	0	0	0	0	0	0	0	0	0	0	0	0
EX_btn_e	0	0	0	0	0	0	0	0	0	0	0	0	0	0	0	0	0	0
EX_but_e	0	0	0	0	0	0	0	0	0	0	0	0	0	0	0	0	0	0
EX_mn2_e_f	0	0	0	0	0	0	0	0	0	0	0	0	0	0	0	0	0	0
EX_mnl_e	0	0	0	0	0	0	0	0	0	0	0	0	0	0	0	0	0	0
EX_mobd_e_f	0	0	0	0	0	0	0	0	0	0	0	0	0	0	0	0	0	0
EX_mso3_e	0	0	0	0	0	0	0	0	0	0	0	0	0	0	0	0	0	0
EX_n2o_e	0	0	0	0	0	0	0	0	0	0	0	0	0	0	0	0	0	0
EX_na1_e_f	0	0	0	0	0	0	0	0	0	0	0	0	0	0	0	0	0	0
EX_nac_e	0	0	0	0	0	0	0	0	0	0	0	0	0	0	0	0	0	0
EX_nh4_e_f	0	0	0	0	0	0	0	0	0	0	0	0	0	0	0	0	0	0
EX_butso3_e	0	0	0	0	0	0	0	0	0	0	0	0	0	0	0	0	0	0
EX_ca2_e_f	0	0	0	0	0	0	0	0	0	0	0	0	0	0	0	0	0	0
EX_cbi_e	0	0	0	0	0	0	0	0	0	0	0	0	0	0	0	0	0	0
EX_cytd_e	0	0	0	0	0	0	0	0	0	0	0	0	0	0	0	0	0	0
EX_cbl1_e_f	0	0	0	0	0	0	0	0	0	0	0	0	0	0	0	0	0	0
EX_cd2_e	0	0	0	0	0	0	0	0	0	0	0	0	0	0	0	0	0	0
EX_cgly_e	0	0	0	0	0	0	0	0	0	0	0	0	0	0	0	0	0	0
EX_ni2_e_f	0	0	0	0	0	0	0	0	0	0	0	0	0	0	0	0	0	0
EX_nmn_e	0	0	0	0	0	0	0	0	0	0	0	0	0	0	0	0	0	0
EX_no_e	0	0	0	0	0	0	0	0	0	0	0	0	0	0	0	0	0	0
EX_no2_e	0	0	0	0	0	0	0	0	0	0	0	0	0	0	0	0	0	0
EX_no3_e	0	0	0	0	0	0	0	0	0	0	0	0	0	0	0	0	0	0
EX_novbcn_e	0	0	0	0	0	0	0	0	0	0	0	0	0	0	0	0	0	0
EX_o16a4colipa_e	0	0	0	0	0	0	0	0	0	0	0	0	0	0	0	0	0	0
EX_o2_e_f	0	0	0	0	0	0	0	0	0	0	0	0	0	0	0	0	0	0
EX_o2s_e	0	0	0	0	0	0	0	0	0	0	0	0	0	0	0	0	0	0
EX_ocdca_e	0	0	0	0	0	0	0	0	0	0	0	0	0	0	0	0	0	0
EX_ocdcea_e	0	0	0	0	0	0	0	0	0	0	0	0	0	0	0	0	0	0
EX_octa_e	0	0	0	0	0	0	0	0	0	0	0	0	0	0	0	0	0	0
EX_orn_e	0	0	0	0	0	0	0	0	0	0	0	0	0	0	0	0	0	0
EX_orot_e	0	0	0	0	0	0	0	0	0	0	0	0	0	0	0	0	0	0
EX_pacald_e	0	0	0	0	0	0	0	0	0	0	0	0	0	0	0	0	0	0
EX_peamn_e	0	0	0	0	0	0	0	0	0	0	0	0	0	0	0	0	0	0
EX_phe__L_e	0	0	0	0	0	0	0	0	0	0	0	0	0	0	0	0	0	0
EX_pheme_e	0	0	0	0	0	0	0	0	0	0	0	0	0	0	0	0	0	0
EX_chol_e	0	0	0	0	0	0	0	0	0	0	0	0	0	0	0	0	0	0
EX_chtbs_e	0	0	0	0	0	0	0	0	0	0	0	0	0	0	0	0	0	0
EX_cit_e	0	0	0	0	0	0	0	0	0	0	0	0	0	0	0	0	0	0
EX_cl_e_f	0	0	0	0	0	0	0	0	0	0	0	0	0	0	0	0	0	0
EX_pi_e_f	0	0	0	0	0	0	0	0	0	0	0	0	0	0	0	0	0	0
EX_dad_2_e	0	0	0	0	0	0	0	0	0	0	0	0	0	0	0	0	0	0
EX_pnto__R_e	0	0	0	0	0	0	0	0	0	0	0	0	0	0	0	0	0	0
EX_ppa_e	0	0	0	0	0	0	0	0	0	0	0	0	0	0	0	0	0	0
EX_damp_e	0	0	0	0	0	0	0	0	0	0	0	0	0	0	0	0	0	0
EX_ppal_e	0	0	0	0	0	0	0	0	0	0	0	0	0	0	0	0	0	0
EX_dca_e	0	0	0	0	0	0	0	0	0	0	0	0	0	0	0	0	0	0
EX_pppn_e	0	0	0	0	0	0	0	0	0	0	0	0	0	0	0	0	0	0
EX_ppt_e	0	0	0	0	0	0	0	0	0	0	0	0	0	0	0	0	0	0
EX_dcmp_e	0	0	0	0	0	0	0	0	0	0	0	0	0	0	0	0	0	0
EX_pro__L_e	0	0	0	0	0	0	0	0	0	0	0	0	0	0	0	0	0	0
EX_dcyt_e	0	0	0	0	0	0	0	0	0	0	0	0	0	0	0	0	0	0
EX_progly_e	0	0	0	0	0	0	0	0	0	0	0	0	0	0	0	0	0	0
EX_psclys_e	0	0	0	0	0	0	0	0	0	0	0	0	0	0	0	0	0	0
EX_ddca_e	0	0	0	0	0	0	0	0	0	0	0	0	0	0	0	0	0	0
EX_pser__L_e	0	0	0	0	0	0	0	0	0	0	0	0	0	0	0	0	0	0
EX_ptrc_e	0	0	0	0	0	0	0	0	0	0	0	0	0	0	0	0	0	0
EX_dgmp_e	0	0	0	0	0	0	0	0	0	0	0	0	0	0	0	0	0	0
EX_dgsn_e	0	0	0	0	0	0	0	0	0	0	0	0	0	0	0	0	0	0
EX_val__L_e	0	0	0	0	0	0	0	0	0	0	0	0	0	0	0	0	0	0
EX_xan_e	0	0	0	0	0	0	0	0	0	0	0	0	0	0	0	0	0	0
EX_dha_e	0	0	0	0	0	0	0	0	0	0	0	0	0	0	0	0	0	0
EX_xmp_e	0	0	0	0	0	0	0	0	0	0	0	0	0	0	0	0	0	0
EX_dimp_e	0	0	0	0	0	0	0	0	0	0	0	0	0	0	0	0	0	0
EX_din_e	0	0	0	0	0	0	0	0	0	0	0	0	0	0	0	0	0	0
EX_xtsn_e	0	0	0	0	0	0	0	0	0	0	0	0	0	0	0	0	0	0
EX_pydam_e	0	0	0	0	0	0	0	0	0	0	0	0	0	0	0	0	0	0
EX_xyl__D_e_f	0	0	0	0	0	0	0	0	0	0	0	0	0	0	0	0	0	0
EX_xylu__L_e	0	0	0	0	0	0	0	0	0	0	0	0	0	0	0	0	0	0
EX_zn2_e_f	0	0	0	0	0	0	0	0	0	0	0	0	0	0	0	0	0	0
12DGR120tipp	0	0	0	0	0	0	0	0	0	0	0	0	0	0	0	0	0	0
12DGR140tipp	0	0	0	0	0	0	0	0	0	0	0	0	0	0	0	0	0	0
12DGR141tipp	0	0	0	0	0	0	0	0	0	0	0	0	0	0	0	0	0	0
12DGR160tipp	0	0	0	0	0	0	0	0	0	0	0	0	0	0	0	0	0	0
12DGR161tipp	0	0	0	0	0	0	0	0	2e-10	2e-10	2e-10	2e-10	0	0	0	0	0	0
12DGR180tipp	0	0	0	0	0	0	0	0	0	0	0	0	0	0	0	0	0	0
EX_pydx_e	0	0	0	0	0	0	0	0	0	0	0	0	0	0	0	0	0	0
EX_pydxn_e	0	0	0	0	0	0	0	0	0	0	0	0	0	0	0	0	0	0
EX_pyr_e_f	0	0	0	0	0	0	0	0	0	0	0	0	0	0	0	0	0	0
EX_quin_e	0	0	0	0	0	0	0	0	0	0	0	0	0	0	0	0	0	0
EX_r5p_e	0	0	0	0	0	0	0	0	0	0	0	0	0	0	0	0	0	0
EX_rfamp_e	0	0	0	0	0	0	0	0	0	0	0	0	0	0	0	0	0	0
EX_rib__D_e	0	0	0	0	0	0	0	0	0	0	0	0	0	0	0	0	0	0
EX_rmn_e	0	0	0	0	0	0	0	0	0	0	0	0	0	0	0	0	0	0
EX_sbt__D_e	0	0	0	0	0	0	0	0	0	0	0	0	0	0	0	0	0	0
EX_sel_e_f	0	0	0	0	0	0	0	0	0	0	0	0	0	0	0	0	0	0
EX_ser__D_e	0	0	0	0	0	0	0	0	0	0	0	0	0	0	0	0	0	0
EX_ser__L_e	0	0	0	0	0	0	0	0	0	0	0	0	0	0	0	0	0	0
EX_skm_e	0	0	0	0	0	0	0	0	0	0	0	0	0	0	0	0	0	0
12DGR181tipp	0	0	0	0	0	0	0	2e-10	2e-10	2e-10	2e-10	2e-10	0	0	0	0	0	0
12PPDRtex_f	0	0	0	0	0	0	0	0	0	0	0	0	0	0	0	0	0	0
12PPDRtpp_f	0	0	0	0	0	0	0	0	0	0	0	0	0	0	0	0	0	0
EX_dms_e	0	0	0	0	0	0	0	0	0	0	0	0	0	0	0	0	0	0
12PPDStex_f	0	0	0	0	0	0	0	0	0	0	0	0	0	0	0	0	0	0
12PPDStpp_f	0	0	0	0	0	0	0	0	0	0	0	0	0	0	0	0	0	0
14GLUCANabcpp	0	0	0	0	0	0	0	0	0	0	0	0	0	0	0	0	0	0
EX_slnt_e_f	0	0	0	0	0	0	0	0	0	0	0	0	0	0	0	0	0	0
EX_so2_e	0	0	0	0	0	0	0	0	0	0	0	0	0	0	0	0	0	0
EX_so3_e	0	0	0	0	0	0	0	0	0	0	0	0	0	0	0	0	0	0
EX_dmso_e	0	0	0	0	0	0	0	0	0	0	0	0	0	0	0	0	0	0
EX_so4_e_f	0	0	0	0	0	0	0	0	0	0	0	0	0	0	0	0	0	0
EX_spmd_e	0	0	0	0	0	0	0	0	0	0	0	0	0	0	0	0	0	0
EX_succ_e_f	0	0	0	0	0	0	0	0	0.21	0	1.18	0	0	0.3	0.27	0	0	0
14GLUCANtexi	0	0	0	0	0	0	0	0	0	0	0	0	0	0	0	0	0	0
23CAMPtex_f	0	0	0	0	0	0	0	0	0	0	0	0	0	0	0	0	0	0
23CCMPtex_f	0	0	0	0	0	0	0	0	0	0	0	0	0	0	0	0	0	0
EX_sucr_e	0	0	0	0	0	0	0	0	0	0	0	0	0	0	0	0	0	0
EX_sulfac_e	0	0	0	0	0	0	0	0	0	0	0	0	0	0	0	0	0	0
23CGMPtex_f	0	0	0	0	0	0	0	0	0	0	0	0	0	0	0	0	0	0
EX_tartr__D_e	0	0	0	0	0	0	0	0	0	0	0	0	0	0	0	0	0	0
23CUMPtex_f	0	0	0	0	0	0	0	0	0	0	0	0	0	0	0	0	0	0
EX_dopa_e	0	0	0	0	0	0	0	0	0	0	0	0	0	0	0	0	0	0
23DAPPAt2pp	0	0	0	0	0	0	0	0	0	0	0	0	0	0	0	0	0	0
23DAPPAtex_f	0	0	0	0	0	0	0	0	0	0	0	0	0	0	0	0	0	0
23PDE2pp	0	0	0	0	0	0	0	0	0	0	0	0	0	0	0	0	0	0
23PDE4pp	0	0	0	0	0	0	0	0	0	0	0	0	0	0	0	0	0	0
EX_tartr__L_e	0	0	0	0	0	0	0	0	0	0	0	0	0	0	0	0	0	0
EX_taur_e	0	0	0	0	0	0	0	0	0	0	0	0	0	0	0	0	0	0
EX_tcynt_e	0	0	0	0	0	0	0	0	0	0	0	0	0	0	0	0	0	0
23PDE7pp	0	0	0	0	0	0	0	0	0	0	0	0	0	0	0	0	0	0
23PDE9pp	0	0	0	0	0	0	0	0	0	0	0	0	0	0	0	0	0	0
EX_doxrbcn_e	0	0	0	0	0	0	0	0	0	0	0	0	0	0	0	0	0	0
26DAHtex_f	0	0	0	0	0	0	0	0	0	0	0	0	0	0	0	0	0	0
2AGPA120tipp	0	0	0	0	0	0	0	0	0	0	0	0	0	0	0	0	0	0
EX_thm_e	0	0	0	0	0	0	0	0	0	0	0	0	0	0	0	0	0	0
EX_thr__L_e	0	0	0	0	0	0	0	0	0	0	0	0	0	0	0	0	0	0
EX_dtmp_e	0	0	0	0	0	0	0	0	0	0	0	0	0	0	0	0	0	0
EX_thrp_e	0	0	0	0	0	0	0	0	0	0	0	0	0	0	0	0	0	0
2AGPA140tipp	0	0	0	0	0	0	0	0	0	0	0	0	0	0	0	0	0	0
2AGPA141tipp	0	0	0	0	0	0	0	0	0	0	0	0	0	0	0	0	0	0
EX_thym_e	0	0	0	0	0	0	0	0	0	0	0	0	0	0	0	0	0	0
EX_dump_e	0	0	0	0	0	0	0	0	0	0	0	0	0	0	0	0	0	0
EX_thymd_e	0	0	0	0	0	0	0	0	0	0	0	0	0	0	0	0	0	0
2AGPA160tipp	0	0	0	0	0	0	0	0	0	0	0	0	0	0	0	0	0	0
2AGPA161tipp	0	0	0	0	0	0	0	0	0	0	0	0	0	0	0	0	0	0
EX_tma_e	0	0	0	0	0	0	0	0	0	0	0	0	0	0	0	0	0	0
EX_duri_e	0	0	0	0	0	0	0	0	0	0	0	0	0	0	0	0	0	0
EX_tmao_e	0	0	0	0	0	0	0	0	0	0	0	0	0	0	0	0	0	0
EX_tre_e	0	0	0	0	0	0	0	0	0	0	0	0	0	0	0	0	0	0
EX_trp__L_e	0	0	0	0	0	0	0	0	0	0	0	0	0	0	0	0	0	0
2AGPA180tipp	0	0	0	0	0	0	0	0	0	0	0	0	0	0	0	0	0	0
2AGPA181tipp	0	0	0	0	0	0	0	0	0	0	0	0	0	0	0	0	0	0
2AGPE120tipp	2e-10	2e-10	0	0	0	2e-10	2e-10	2e-10	2e-10	2e-10	2e-10	2e-10	2e-10	2e-10	0	2e-10	2e-10	0
2AGPE140tipp	2e-10	2e-10	0	0	0	2e-10	2e-10	2e-10	2e-10	2e-10	2e-10	2e-10	2e-10	2e-10	0	2e-10	2e-10	0
2AGPE141tipp	2e-10	2e-10	0	0	0	2e-10	2e-10	2e-10	2e-10	2e-10	2e-10	2e-10	2e-10	2e-10	0	2e-10	2e-10	0
2AGPE160tipp	0	2e-10	0	0	0	0	0	2e-10	2e-10	0	2e-10	2e-10	2e-10	2e-10	0	2e-10	2e-10	0
EX_tsul_e	0	0	0	0	0	0	0	0	0	0	0	0	0	0	0	0	0	0
EX_eca4colipa_e	0	0	0	0	0	0	0	0	0	0	0	0	0	0	0	0	0	0
EX_ttdca_e	0	0	0	0	0	0	0	0	0	0	0	0	0	0	0	0	0	0
2AGPE161tipp	0	2e-10	0	0	0	0	0	2e-10	2e-10	0	2e-10	2e-10	2e-10	2e-10	0	2e-10	2e-10	0
2AGPE180tipp	2e-10	2e-10	0	0	0	2e-10	2e-10	2e-10	2e-10	2e-10	2e-10	2e-10	2e-10	2e-10	0	2e-10	2e-10	0
2AGPE181tipp	2e-10	2e-10	0	0	0	2e-10	2e-10	2e-10	2e-10	2e-10	2e-10	2e-10	2e-10	2e-10	0	2e-10	2e-10	0
2AGPEAT120	0	0	0	0	0	0	0	0	0	0	0	0	0	0	0	0	0	0
EX_ttdcea_e	0	0	0	0	0	0	0	0	0	0	0	0	0	0	0	0	0	0
EX_enlipa_e	0	2e-10	2e-10	2e-10	0	0	2e-10	0	2e-10	2e-10	2e-10	2e-10	0	0	0	0	0	0
2AGPEAT140	0	0	0	0	0	0	0	0	0	0	0	0	0	0	0	0	0	0
2AGPEAT141	0	0	0	0	0	0	0	0	0	0	0	0	0	0	0	0	0	0
2AGPEAT160	0	0	0	0	0	0	0	0	0	0	0	0	0	0	0	0	0	0
EX_ttrcyc_e	0	0	0	0	0	0	0	0	0	0	0	0	0	0	0	0	0	0
EX_enter_e	0	0	0	0	0	0	0	0	0	0	0	0	0	0	0	0	0	0
2AGPEAT161	0	0	0	0	0	0	0	0	0	0	0	0	0	0	0	0	0	0
EX_etha_e	0	0	0	0	0	0	0	0	0	0	0	0	0	0	0	0	0	0
2AGPEAT180	0	0	0	0	0	0	0	0	0	0	0	0	0	0	0	0	0	0
2AGPEAT181	0	0	0	0	0	0	0	0	0	0	0	0	0	0	0	0	0	0
EX_tungs_e_f	0	0	0	0	0	0	0	0	0	0	0	0	0	0	0	0	0	0
EX_tym_e	0	0	0	0	0	0	0	0	0	0	0	0	0	0	0	0	0	0
2AGPG120tipp	2e-10	2e-10	0	0	0	2e-10	2e-10	2e-10	2e-10	2e-10	2e-10	2e-10	2e-10	2e-10	0	2e-10	2e-10	0
EX_ethso3_e	0	0	0	0	0	0	0	0	0	0	0	0	0	0	0	0	0	0
2AGPG140tipp	2e-10	2e-10	0	0	0	2e-10	2e-10	2e-10	2e-10	2e-10	2e-10	2e-10	2e-10	2e-10	0	2e-10	2e-10	0
2AGPG141tipp	2e-10	2e-10	0	0	0	2e-10	2e-10	2e-10	2e-10	2e-10	2e-10	2e-10	2e-10	2e-10	0	2e-10	2e-10	0
2AGPG160tipp	2e-10	2e-10	0	0	0	2e-10	2e-10	2e-10	2e-10	2e-10	2e-10	2e-10	2e-10	2e-10	0	2e-10	2e-10	0
2AGPG161tipp	2e-10	2e-10	0	0	0	2e-10	2e-10	2e-10	2e-10	2e-10	2e-10	2e-10	2e-10	2e-10	0	2e-10	2e-10	0
EX_tyr__L_e	0	0	0	0	0	0	0	0	0	0	0	0	0	0	0	0	0	0
EX_tyrp_e	0	0	0	0	0	0	0	0	0	0	0	0	0	0	0	0	0	0
EX_uacgam_e	0	0	0	0	0	0	0	0	0	0	0	0	0	0	0	0	0	0
EX_udpacgal_e	0	0	0	0	0	0	0	0	0	0	0	0	0	0	0	0	0	0
EX_udpg_e	0	0	0	0	0	0	0	0	0	0	0	0	0	0	0	0	0	0
2AGPG180tipp	2e-10	2e-10	0	0	0	2e-10	2e-10	2e-10	2e-10	2e-10	2e-10	2e-10	2e-10	2e-10	0	2e-10	2e-10	0
2AGPG181tipp	2e-10	2e-10	0	0	0	2e-10	2e-10	2e-10	2e-10	2e-10	2e-10	2e-10	2e-10	2e-10	0	2e-10	2e-10	0
2AGPGAT120	0	0	0	0	0	0	0	0	0	0	0	0	0	0	0	0	0	0
EX_udpgal_e	0	0	0	0	0	0	0	0	0	0	0	0	0	0	0	0	0	0
EX_etoh_e	0	0	0	0	0	0	0	0	0	0	0	0	0	0	0	0	0	0
EX_udpglcur_e	0	0	0	0	0	0	0	0	0	0	0	0	0	0	0	0	0	0
2AGPGAT140	0	0	0	0	0	0	0	0	0	0	0	0	0	0	0	0	0	0
2AGPGAT141	0	0	0	0	0	0	0	0	0	0	0	0	0	0	0	0	0	0
2AGPGAT160	0	0	0	0	0	0	0	0	0	0	0	0	0	0	0	0	0	0
2AGPGAT161	0	0	0	0	0	0	0	0	0	0	0	0	0	0	0	0	0	0
EX_ump_e	0	0	0	0	0	0	0	0	0	0	0	0	0	0	0	0	0	0
2AGPGAT180	0	0	0	0	0	0	0	0	0	0	0	0	0	0	0	0	0	0
EX_f6p_e	0	0	0	0	0	0	0	0	0	0	0	0	0	0	0	0	0	0
2AGPGAT181	0	0	0	0	0	0	0	0	0	0	0	0	0	0	0	0	0	0
EX_ura_e	0	0	0	0	0	0	0	0	0	0	0	0	0	0	0	0	0	0
2DGULRGx	0	0	0	0	0	0	0	0	0	0	0	0	0	0	0	0	0	0
EX_urea_e	2e-10	0	0	2e-10	0	0	0	0	0	0	0	0	0	0	0	0	2e-10	0
2DGULRGy	0	0	0	0	0	0	0	0	0	0	0	0	0	0	0	0	0	0
EX_fald_e	0	0	0	0	0	0	0	0	0	0	0	0	0	0	0	0	0	0
2DGULRx	0	0	0	0	0	0	0	0	0	0	0	0	0	0	0	0	0	0
2DGULRy	0	0	0	0	0	0	0	0	0	0	0	0	0	0	0	0	0	0
EX_uri_e	0	0	0	0	0	0	0	0	0	0	0	0	0	0	0	0	0	0
2MAHMP	0	0	0	0	0	0	0	0	0	0	0	0	0	0	0	0	0	0
34dhpactex_f	0	0	0	0	0	0	0	0	0	0	0	0	0	0	0	0	0	0
EX_fe2_e_f	0	0	0	0	0	0	0	0	0	0	0	0	0	0	0	0	0	0
3AMACHYD	0	0	0	0	0	0	0	0	0	0	0	0	0	0	0	0	0	0
3AMPtex_f	0	0	0	0	0	0	0	0	0	0	0	0	0	0	0	0	0	0
3CMPtex_f	0	0	0	0	0	0	0	0	0	0	0	0	0	0	0	0	0	0
3GMPtex_f	0	0	0	0	0	0	0	0	0	0	0	0	0	0	0	0	0	0
EX_fe3_e_f	0	0	0	0	0	0	0	0	0	0	0	0	0	0	0	0	0	0
3HAD100	4e-10	4e-10	4e-10	4e-10	4e-10	4e-10	4e-10	4e-10	4e-10	4e-10	4e-10	4e-10	4e-10	4e-10	4e-10	4e-10	4e-10	4e-10
EX_fe3dcit_e	0	0	0	0	0	0	0	0	0	0	0	0	0	0	0	0	0	0
3HAD120	3e-10	3e-10	3e-10	3e-10	3e-10	3e-10	3e-10	3e-10	3e-10	3e-10	3e-10	3e-10	3e-10	3e-10	3e-10	3e-10	3e-10	3e-10
5DOAN	0.000153	0.000136125	0.000147375	0.000162	0.000142875	0.000156375	0.000149625	0.000156375	0.000124875	0.0001755	0.000133875	0.00019125	0.000198	0.00020475	0.000208125	0.000108	0.000109125	0.000106875
EX_fe3dhbzs_e	0	0	0	0	0	0	0	0	0	0	0	0	0	0	0	0	0	0
5MTRtex_f	0	0	0	0	0	0	0	0	0	0	0	0	0	0	0	0	0	0
5MTRtpp	0	0	0	0	0	0	0	0	0	0	0	0	0	0	0	0	0	0
3HAD121	2e-10	2e-10	2e-10	2e-10	2e-10	2e-10	2e-10	2e-10	2e-10	2e-10	2e-10	2e-10	2e-10	2e-10	2e-10	2e-10	2e-10	2e-10
3HAD140	2e-10	2e-10	2e-10	2e-10	2e-10	2e-10	2e-10	2e-10	2e-10	2e-10	2e-10	2e-10	2e-10	2e-10	2e-10	2e-10	2e-10	2e-10
A5PISO_f	0.0264602	0.0235418	0.0254874	0.0280166	0.0247091	0.0270438	0.0258765	0.0270438	0.0215962	0.0303514	0.0231526	0.0330752	0.0342426	0.0354099	0.0359936	0.0186778	0.0188723	0.0184832
EX_fe3hox_e	0	0	0	0	0	0	0	0	0	0	0	0	0	0	0	0	0	0
AACPS1	1.525e-09	1.725e-09	1.32498e-09	1.425e-09	1.225e-09	1.625e-09	1.72498e-09	1.6e-09	1.725e-09	1.8e-09	1.725e-09	1.7e-09	1.525e-09	1.525e-09	1.125e-09	1.6e-09	1.625e-09	1e-09
AACPS2	1.2e-09	1.3e-09	9e-10	1e-09	9e-10	1.3e-09	1.3e-09	1.3e-09	1.3e-09	1.3e-09	1.3e-09	1.3e-09	1.2e-09	1.3e-09	9e-10	1.3e-09	1.3e-09	8e-10
3HAD141	2e-10	2e-10	2e-10	2e-10	2e-10	2e-10	2e-10	2e-10	2e-10	2e-10	2e-10	2e-10	2e-10	2e-10	2e-10	2e-10	2e-10	2e-10
EX_fe3hox_un_e	0	0	0	0	0	0	0	0	0	0	0	0	0	0	0	0	0	0
AACPS3	0.086787	0.0772149	0.0835963	0.0918922	0.0810438	0.0887015	0.0848726	0.0887015	0.0708335	0.0995498	0.0759387	0.108484	0.112313	0.116141	0.118056	0.0612614	0.0618996	0.0606233
AACPS4	0.102291	0.0910089	0.0985303	0.108308	0.0955218	0.104547	0.100035	0.104547	0.0834875	0.117334	0.0895047	0.127864	0.132377	0.136889	0.139146	0.0722054	0.0729576	0.0714533
AACPS5	1e-09	1.1e-09	7e-10	7e-10	7e-10	1.1e-09	1.1e-09	1.1e-09	1.1e-09	1.1e-09	1.1e-09	1.1e-09	1e-09	1.1e-09	7e-10	1.1e-09	1.1e-09	6e-10
3HAD160	2e-10	2e-10	2e-10	2e-10	2e-10	2e-10	2e-10	2e-10	2e-10	2e-10	2e-10	2e-10	2e-10	2e-10	2e-10	2e-10	2e-10	2e-10
AACPS6	1e-09	1.1e-09	7e-10	7e-10	7e-10	1.1e-09	1.1e-09	1.1e-09	1.1e-09	1.1e-09	1.1e-09	1.1e-09	1e-09	1.1e-09	7e-10	1.1e-09	1.1e-09	6e-10
EX_fecrm_e	0	0	0	0	0	0	0	0	0	0	0	0	0	0	0	0	0	0
AACPS7	0.0529203	0.0470835	0.0509747	0.0560333	0.0494182	0.0540877	0.051753	0.0540877	0.0431923	0.0607027	0.0463053	0.0661504	0.0684851	0.0708198	0.0719872	0.0373555	0.0377446	0.0369664
3HAD161	2e-10	2e-10	2e-10	2e-10	2e-10	2e-10	2e-10	2e-10	2e-10	2e-10	2e-10	2e-10	2e-10	2e-10	2e-10	2e-10	2e-10	2e-10
AACPS8	0	0	0	2e-10	0	0	0	0	0	0	0	0	0	0	0	0	0	0
EX_fecrm_un_e	0	0	0	0	0	0	0	0	0	0	0	0	0	0	0	0	0	0
AACPS9	2e-10	2e-10	2e-10	3e-10	2e-10	2e-10	2e-10	2e-10	2e-10	2e-10	2e-10	2e-10	2e-10	2e-10	2e-10	2e-10	2e-10	2e-10
3HAD180	2e-10	2e-10	2e-10	2e-10	2e-10	2e-10	2e-10	2e-10	2e-10	2e-10	2e-10	2e-10	2e-10	2e-10	2e-10	2e-10	2e-10	2e-10
3HAD181	2e-10	2e-10	2e-10	2e-10	2e-10	2e-10	2e-10	2e-10	2e-10	2e-10	2e-10	2e-10	2e-10	2e-10	2e-10	2e-10	2e-10	2e-10
AACTOOR	0	3e-10	3e-10	3e-10	3e-10	0	3e-10	3e-10	0	3e-10	0	3e-10	0	0	0	3e-10	3e-10	3e-10
AADDGT	0	0	0	0	0	0	0	4e-10	0	4e-10	0	4e-10	0	0	0	4e-10	0	0
AAMYL	0	0	0	0	0	0	0	0	0	0	0	0	0	0	0	0	0	0
AAMYLpp	0	0	0	0	0	0	0	0	0	0	0	0	0	0	0	0	0	0
AB6PGH	0	0	0	0	0	0	0	0	0	0	0	0	0	0	0	0	0	0
ABTA	2e-10	2e-10	2e-10	2e-10	2e-10	2e-10	2e-10	2e-10	2e-10	2e-10	2e-10	2e-10	2e-10	2e-10	2e-10	2e-10	2e-10	2e-10
ABUTD	0	0	0	0	0	0	0	0	0	0	0	0	0	0	0	0	0	0
3HAD40	2e-10	2e-10	2e-10	2e-10	2e-10	2e-10	2e-10	2e-10	2e-10	2e-10	2e-10	2e-10	2e-10	2e-10	2e-10	2e-10	2e-10	2e-10
3HAD60	2e-10	2e-10	2e-10	2e-10	2e-10	2e-10	2e-10	2e-10	2e-10	2e-10	2e-10	2e-10	2e-10	2e-10	2e-10	2e-10	2e-10	2e-10
3HAD80	2e-10	2e-10	2e-10	2e-10	2e-10	2e-10	2e-10	2e-10	2e-10	2e-10	2e-10	2e-10	2e-10	2e-10	2e-10	2e-10	2e-10	2e-10
3HCINNMH	0	0	0	0	0	0	0	0	0	0	0	0	0	0	0	0	0	0
3HPPPNH	0	0	0	0	0	0	0	0	0	0	0	0	0	0	0	0	0	0
ABUTt2pp	0	0	0	0	0	0	0	0	0	0	0	0	0	0	0	0	0	0
EX_feenter_e	0	0	0	0	0	0	0	0	0	0	0	0	0	0	0	0	0	0
ABUTtex_f	0	0	0	0	0	0	0	0	0	0	0	0	0	0	0	0	0	0
3HPPtex_f	0	0	0	0	0	0	0	0	0	0	0	0	0	0	0	0	0	0
3HPPtpp	0	0	0	0	0	0	0	0	0	0	0	0	0	0	0	0	0	0
ACACCT	0	0	0	0	0	0	0	0	0	0	0	0	0	0	0	0	0	0
ACACT1r_f	0.241998	0.215307	0.233101	0.256234	0.225984	0.247337	0.23666	0.247337	0.197513	0.277586	0.211749	0.302498	0.313174	0.323851	0.329189	0.170822	0.172602	0.169043
3KGK	0	0	0	0	0	0	0	0	0	0	0	0	0	0	0	0	0	0
ACACT2r_f	0.241998	0.215307	0.233101	0.256234	0.225984	0.247337	0.23666	0.247337	0.197513	0.277586	0.211749	0.302498	0.313174	0.323851	0.329189	0.170822	0.172602	0.169043
EX_feoxam_e	0	0	0	0	0	0	0	0	0	0	0	0	0	0	0	0	0	0
ACACT3r_f	0.241998	0.215307	0.233101	0.256234	0.225984	0.247337	0.23666	0.247337	0.197513	0.277586	0.211749	0.302498	0.313174	0.323851	0.329189	0.170822	0.172602	0.169043
ACACT4r_f	0.241998	0.215307	0.233101	0.256234	0.225984	0.247337	0.23666	0.247337	0.197513	0.277586	0.211749	0.302498	0.313174	0.323851	0.329189	0.170822	0.172602	0.169043
3NTD2pp	0	0	0	0	0	0	0	0	0	0	0	0	0	0	0	0	0	0
3NTD4pp	0	0	0	0	0	0	0	0	0	0	0	0	0	0	0	0	0	0
EX_feoxam_un_e	0	0	0	0	0	0	0	0	0	0	0	0	0	0	0	0	0	0
ACACT5r_f	0.241998	0.215307	0.233101	0.256234	0.225984	0.247337	0.23666	0.247337	0.197513	0.277586	0.211749	0.302498	0.313174	0.323851	0.329189	0.170822	0.172602	0.169043
EX_for_e	0	0	0	0	0	0	0	0	0	0	0.418873	0	0	0	0	0	0	0
ACACT6r_f	0.189078	0.168224	0.182127	0.2002	0.176566	0.193249	0.184907	0.193249	0.154321	0.216884	0.165443	0.236348	0.244689	0.253031	0.257202	0.133467	0.134857	0.132077
3NTD7pp	0	0	0	0	0	0	0	0	0	0	0	0	0	0	0	0	0	0
3NTD9pp	0	0	0	0	0	0	0	0	0	0	0	0	0	0	0	0	0	0
EX_fru_e_f	0	0	0	0	0	0	0	0	0	0	0	0	0	0	0	0	0	0
3OAR100_f	4e-10	4e-10	4e-10	4e-10	4e-10	4e-10	4e-10	4e-10	4e-10	4e-10	4e-10	4e-10	4e-10	4e-10	4e-10	4e-10	4e-10	4e-10
ACACT7r_f	0.189078	0.168224	0.182127	0.2002	0.176566	0.193249	0.184907	0.193249	0.154321	0.216884	0.165443	0.236348	0.244689	0.253031	0.257202	0.133467	0.134857	0.132077
EX_frulys_e	0	0	0	0	0	0	0	0	0	0	0	0	0	0	0	0	0	0
ACACT8r_f	4e-10	4e-10	4e-10	4e-10	4e-10	4e-10	4e-10	4e-10	4e-10	4e-10	4e-10	4e-10	4e-10	4e-10	4e-10	4e-10	4e-10	4e-10
ACACt2pp_f	0	0	0	0	0	0	0	0	0	0	0	0	0	0	0	0	0	0
ACACtex_f	0	0	0	0	0	0	0	0	0	0	0	0	0	0	0	0	0	0
3OAR120_f	3e-10	3e-10	3e-10	3e-10	3e-10	3e-10	3e-10	3e-10	3e-10	3e-10	3e-10	3e-10	3e-10	3e-10	3e-10	3e-10	3e-10	3e-10
3OAR121	2e-10	2e-10	2e-10	2e-10	2e-10	2e-10	2e-10	2e-10	2e-10	2e-10	2e-10	2e-10	2e-10	2e-10	2e-10	2e-10	2e-10	2e-10
3OAR140_f	0.0529203	0.0470835	0.0509747	0.0560333	0.0494182	0.0540877	0.051753	0.0540877	0.0431923	0.0607027	0.0463053	0.0661504	0.0684851	0.0708198	0.0719872	0.0373555	0.0377446	0.0369664
ACALD_f	1.7e-09	1.6e-09	9e-10	1e-09	9e-10	1.5e-09	1.6e-09	1.5e-09	0.13468	1.5e-09	0.523333	1.5e-09	0.290766	0.352406	0.31741	1.5e-09	1.6e-09	1e-09
3OAR141	2e-10	2e-10	2e-10	2e-10	2e-10	2e-10	2e-10	2e-10	2e-10	2e-10	2e-10	2e-10	2e-10	2e-10	2e-10	2e-10	2e-10	2e-10
EX_fruur_e	0	0	0	0	0	0	0	0	0	0	0	0	0	0	0	0	0	0
3OAR160_f	2e-10	2e-10	2e-10	2e-10	2e-10	2e-10	2e-10	2e-10	2e-10	2e-10	2e-10	2e-10	2e-10	2e-10	2e-10	2e-10	2e-10	2e-10
ACALDtex_f	0	0	0	0	0	0	0	0	0	0	0	0	0	0	0	0	0	0
EX_fuc__L_e	0	0	0	0	0	0	0	0	0	0	0	0	0	0	0	0	0	0
3OAR161	2e-10	2e-10	2e-10	2e-10	2e-10	2e-10	2e-10	2e-10	2e-10	2e-10	2e-10	2e-10	2e-10	2e-10	2e-10	2e-10	2e-10	2e-10
EX_fum_e_f	0	0	0	0	0	0	0	0	0	0	0	0	0	0	0	0	0	0
ACALDtpp_f	0	0	0	0	0	0	0	0	0	0	0	0	0	0	0	0	0	0
3OAR180_f	2e-10	2e-10	2e-10	2e-10	2e-10	2e-10	2e-10	2e-10	2e-10	2e-10	2e-10	2e-10	2e-10	2e-10	2e-10	2e-10	2e-10	2e-10
EX_fusa_e	0	0	0	0	0	0	0	0	0	0	0	0	0	0	0	0	0	0
ACANTHAT	0	0	0	0	0	0	0	0	0	0	0	0	0	0	0	0	0	0
3OAR181	2e-10	2e-10	2e-10	2e-10	2e-10	2e-10	2e-10	2e-10	2e-10	2e-10	2e-10	2e-10	2e-10	2e-10	2e-10	2e-10	2e-10	2e-10
ACBIPGT	0	0	0	0	0	0	0	0	0	0	0	0	0	0	0	0	0	0
EX_g1p_e	0	0	0	0	0	0	0	0	0	0	0	0	0	0	0	0	0	0
ACCOAC	0.0529244	0.0470872	0.0509787	0.0560376	0.0494221	0.0540919	0.051757	0.0540919	0.0431957	0.0607074	0.0463089	0.0661555	0.0684904	0.0708253	0.0719928	0.0373584	0.0377476	0.0369693
3OAR40_f	2e-10	2e-10	2e-10	2e-10	2e-10	2e-10	2e-10	2e-10	2e-10	2e-10	2e-10	2e-10	2e-10	2e-10	2e-10	2e-10	2e-10	2e-10
EX_g3pc_e	0	0	0	0	0	0	0	0	0	0	0	0	0	0	0	0	0	0
3OAR60_f	2e-10	2e-10	2e-10	2e-10	2e-10	2e-10	2e-10	2e-10	2e-10	2e-10	2e-10	2e-10	2e-10	2e-10	2e-10	2e-10	2e-10	2e-10
ACCOAL	0	0	0	0	0	0	0	0	0	0	0	0	0	0	0	0	0	0
ACGAL1PPpp	0	0	0	0	0	0	0	0	0	0	0	0	0	0	0	0	0	0
3OAR80_f	2e-10	2e-10	2e-10	2e-10	2e-10	2e-10	2e-10	2e-10	2e-10	2e-10	2e-10	2e-10	2e-10	2e-10	2e-10	2e-10	2e-10	2e-10
EX_g3pe_e	0	0	0	0	0	0	0	0	0	0	0	0	0	0	0	0	0	0
ACGAL1Ptex_f	0	0	0	0	0	0	0	0	0	0	0	0	0	0	0	0	0	0
ACGALtex_f	0	0	0	0	0	0	0	0	0	0	0	0	0	0	0	0	0	0
ACGAM1PPpp	0	0	0	0	0	0	0	0	0	0	0	0	0	0	0	0	0	0
3OAS100	4e-10	4e-10	4e-10	4e-10	4e-10	4e-10	4e-10	4e-10	4e-10	4e-10	4e-10	4e-10	4e-10	4e-10	4e-10	4e-10	4e-10	4e-10
ACGAM1Ptex_f	0	0	0	0	0	0	0	0	0	0	0	0	0	0	0	0	0	0
ACGAMK	5e-10	5e-10	5e-10	4e-10	5e-10	5e-10	5e-10	5e-10	5e-10	5e-10	5e-10	5e-10	5e-10	5e-10	4e-10	0	4e-10	0
ACGAMT	0	0	0	0	0	0	0	4e-10	0	4e-10	0	4e-10	0	0	0	4e-10	0	0
3OAS120	3e-10	3e-10	3e-10	3e-10	3e-10	3e-10	3e-10	3e-10	3e-10	3e-10	3e-10	3e-10	3e-10	3e-10	3e-10	3e-10	3e-10	3e-10
3OAS121	2e-10	2e-10	2e-10	2e-10	2e-10	2e-10	2e-10	2e-10	2e-10	2e-10	2e-10	2e-10	2e-10	2e-10	2e-10	2e-10	2e-10	2e-10
3OAS140	0.0529203	0.0470835	0.0509747	0.0560333	0.0494182	0.0540877	0.051753	0.0540877	0.0431923	0.0607027	0.0463053	0.0661504	0.0684851	0.0708198	0.0719872	0.0373555	0.0377446	0.0369664
ACGAptspp	0	0	0	0	0	0	0	0	0	0	0	0	0	0	0	0	0	0
EX_g3pg_e	0	0	0	0	0	0	0	0	0	0	0	0	0	0	0	0	0	0
ACGAtex_f	0	0	0	0	0	0	0	0	0	0	0	0	0	0	0	0	0	0
ACGK	0.201139	0.178954	0.193744	0.21297	0.187828	0.205575	0.196702	0.205575	0.164165	0.230718	0.175996	0.251423	0.260297	0.269171	0.273608	0.14198	0.143459	0.140501
ACGS	0.201139	0.178954	0.193744	0.21297	0.187828	0.205575	0.196702	0.205575	0.164165	0.230718	0.175996	0.251423	0.260297	0.269171	0.273608	0.14198	0.143459	0.140501
3OAS141	2e-10	2e-10	2e-10	2e-10	2e-10	2e-10	2e-10	2e-10	2e-10	2e-10	2e-10	2e-10	2e-10	2e-10	2e-10	2e-10	2e-10	2e-10
3OAS160	2e-10	2e-10	2e-10	2e-10	2e-10	2e-10	2e-10	2e-10	2e-10	2e-10	2e-10	2e-10	2e-10	2e-10	2e-10	2e-10	2e-10	2e-10
3OAS161	2e-10	2e-10	2e-10	2e-10	2e-10	2e-10	2e-10	2e-10	2e-10	2e-10	2e-10	2e-10	2e-10	2e-10	2e-10	2e-10	2e-10	2e-10
ACHBS	0.19756	0.17577	0.190296	0.209181	0.184486	0.201918	0.193202	0.201918	0.161244	0.226613	0.172865	0.24695	0.255666	0.264381	0.268739	0.139454	0.140907	0.138001
EX_g3pi_e	0	0	0	0	0	0	0	0	0	0	0	0	0	0	0	0	0	0
3OAS180	2e-10	2e-10	2e-10	2e-10	2e-10	2e-10	2e-10	2e-10	2e-10	2e-10	2e-10	2e-10	2e-10	2e-10	2e-10	2e-10	2e-10	2e-10
ACKr_f	0	0	0	0	0	0	0	0	0	0	0	0	0	0	0	0	0	0
EX_g3ps_e	0	0	0	0	0	0	0	0	0	0	0	0	0	0	0	0	0	0
ACLS	0.594503	0.528933	0.572646	0.629474	0.555161	0.607617	0.581389	0.607617	0.485219	0.68193	0.52019	0.743129	0.769357	0.795585	0.808699	0.419649	0.42402	0.415278
ACM6PH	5e-10	5e-10	5e-10	4e-10	5e-10	5e-10	5e-10	5e-10	5e-10	5e-10	5e-10	5e-10	5e-10	5e-10	4e-10	0	4e-10	0
ACMAMUT	0	0	0	0	0	0	0	4e-10	0	4e-10	0	4e-10	0	0	0	4e-10	0	0
3OAS181	2e-10	2e-10	2e-10	2e-10	2e-10	2e-10	2e-10	2e-10	2e-10	2e-10	2e-10	2e-10	2e-10	2e-10	2e-10	2e-10	2e-10	2e-10
EX_g6p_e	0	0	0	0	0	0	0	0	0	0	0	0	0	0	0	0	0	0
3OAS60	2e-10	2e-10	2e-10	2e-10	2e-10	2e-10	2e-10	2e-10	2e-10	2e-10	2e-10	2e-10	2e-10	2e-10	2e-10	2e-10	2e-10	2e-10
ACMANAptspp	0	0	0	0	0	0	0	0	0	0	0	0	0	0	0	0	0	0
EX_gal_e_f	0	0	0	0	0	0	0	0	0	0	0	0	0	0	0	0	0	0
ACMANAtex_f	0	0	0	0	0	0	0	0	0	0	0	0	0	0	0	0	0	0
ACMUMptspp	0	0	0	0	0	0	0	0	0	0	0	0	0	0	0	0	0	0
3OAS80	2e-10	2e-10	2e-10	2e-10	2e-10	2e-10	2e-10	2e-10	2e-10	2e-10	2e-10	2e-10	2e-10	2e-10	2e-10	2e-10	2e-10	2e-10
3OXCOAT	0	0	0	0	0	0	0	0	0	0	0	0	0	0	0	0	0	0
ACMUMtex	0	0	0	0	0	0	0	0	0	0	0	0	0	0	0	0	0	0
EX_gal_bD_e	0	0	0	0	0	0	0	0	0	0	0	0	0	0	0	0	0	0
ACNAMt2pp	0	0	0	0	0	0	0	0	0	0	0	0	0	0	0	0	0	0
3PEPTabcpp	0	0	0	0	0	0	0	0	0	0	0	0	0	0	0	0	0	0
3PEPTtex_f	0	0	0	0	0	0	0	0	0	0	0	0	0	0	0	0	0	0
3UMPtex_f	0	0	0	0	0	0	0	0	0	0	0	0	0	0	0	0	0	0
EX_gal1p_e	0	0	0	0	0	0	0	0	0	0	0	0	0	0	0	0	0	0
42A12BOOXpp	0	0	0	0	0	0	0	0	0	0	0	0	0	0	0	0	0	0
ACNAMtex_f	0	0	0	0	0	0	0	0	0	0	0	0	0	0	0	0	0	0
ACNML	0	0	0	0	0	0	0	0	0	0	0	0	0	0	0	0	0	0
ACOAD1f_f	0	0	0	0	0	0	0	0	0	0	0	0	0	0	0	0	0	0
4HOXPACDtex_f	0	0	0	0	0	0	0	0	0	0	0	0	0	0	0	0	0	0
4HTHRS	0	0	0	0	0	0	0	0	0	0	0	0	0	0	0	0	0	0
ACOAD2f_f	0	0	0	0	0	0	0	0	0	0	0	0	0	0	0	0	0	0
EX_galct__D_e	0	0	0	0	0	0	0	0	0	0	0	0	0	0	0	0	0	0
ACOAD3f_f	0	0	0	0	0	0	0	0	0	0	0	0	0	0	0	0	0	0
ACOAD4f_f	0	0	0	0	0	0	0	0	0	0	0	0	0	0	0	0	0	0
4PCP	0	0	0	0	0	0	0	0	0	0	0	0	0	0	0	0	0	0
4PCPpp	0	0	0	0	0	0	0	0	0	0	0	0	0	0	0	0	0	0
ACOAD5f_f	0	0	0	0	0	0	0	0	0	0	0	0	0	0	0	0	0	0
4PEPTabcpp	0	0	0	0	0	0	0	0	0	0	0	0	0	0	0	2e-10	0	2e-10
EX_galctn__D_e	0	0	0	0	0	0	0	0	0	0	0	0	0	0	0	0	0	0
4PEPTtex_f	0	0	0	0	0	0	0	0	0	0	0	0	0	0	0	0	0	0
5DGLCNR_f	0	0	0	0	0	0	0	0	0	0	0	0	0	0	0	0	0	0
ACOAD6f_f	0	0	0	0	0	0	0	0	0	0	0	0	0	0	0	0	0	0
ACOAD7f_f	0	0	0	0	0	0	0	0	0	0	0	0	0	0	0	0	0	0
ACOAD8f_f	2e-10	2e-10	2e-10	2e-10	2e-10	2e-10	2e-10	2e-10	2e-10	2e-10	2e-10	2e-10	2e-10	2e-10	2e-10	2e-10	2e-10	2e-10
ACOATA_f	0	0	0	0	0	0	0	0	0	0	0	0	0	0	0	0	0	0
5DGLCNt2rpp_f	0	0	0	0	0	0	0	0	0	0	0	0	0	0	0	0	0	0
5DGLCNtex_f	0	0	0	0	0	0	0	0	0	0	0	0	0	0	0	0	0	0
ACODA	0.201139	0.178954	0.193744	0.21297	0.187828	0.205575	0.196702	0.205575	0.164165	0.230718	0.175996	0.251423	0.260297	0.269171	0.273608	0.14198	0.143459	0.140501
EX_galctn__L_e	0	0	0	0	0	0	0	0	0	0	0	0	0	0	0	0	0	0
ACOLIPAabctex	0	0	0	0	0	0	0	0	0	0	0	0	0	0	0	0	0	0
ACONIs_f	0	0	0	0	0	0	0	0	0	0	0	0	0	0	0	0	0	0
EX_galt_e	0	0	0	0	0	0	0	0	0	0	0	0	0	0	0	0	0	0
ACONMT	0	0	0	0	0	0	0	0	0	0	0	0	0	0	0	0	0	0
ACONTa_f	3.24164	2.91885	3.13404	2.86899	3.05997	4.17638	3.16466	3.07238	0.596732	2.28295	0.639739	2.73315	0.946169	0.978425	0.994553	0.906661	1.06178	1.29054
ACONTb_f	3.24164	2.91885	3.13404	2.86899	3.05997	4.17638	3.16466	3.07238	0.596732	2.28295	0.639739	2.73315	0.946169	0.978425	0.994553	0.906661	1.06178	1.29054
ACOTA_f	0	0	0	0	0	0	0	0	0	0	0	0	0	0	0	0	0	0
ACPPAT120	0	2e-10	2e-10	2e-10	2e-10	2e-10	2e-10	2e-10	2e-10	2e-10	0	2e-10	0	2e-10	0	2e-10	2e-10	0
AGM4PCPpp	0	0	0	0	0	0	0	0	0	0	0	0	0	0	0	0	0	0
AGM4PH	2e-10	2e-10	2e-10	2e-10	2e-10	2e-10	2e-10	2e-10	2e-10	2e-10	2e-10	2e-10	2e-10	2e-10	0	0	0	0
AGM4Pt2pp	4e-10	4e-10	4e-10	4e-10	4e-10	4e-10	4e-10	4e-10	4e-10	4e-10	4e-10	4e-10	4e-10	4e-10	4e-10	0	3e-10	0
AGMH	2e-10	2e-10	2e-10	0	2e-10	2e-10	2e-10	2e-10	2e-10	2e-10	2e-10	2e-10	2e-10	2e-10	2e-10	0	2e-10	0
ACPPAT140	0	2e-10	2e-10	2e-10	2e-10	2e-10	2e-10	2e-10	2e-10	2e-10	0	2e-10	0	2e-10	0	2e-10	2e-10	0
EX_galur_e	0	0	0	0	0	0	0	0	0	0	0	0	0	0	0	0	0	0
ACPPAT141	0	2e-10	2e-10	2e-10	2e-10	2e-10	2e-10	2e-10	2e-10	2e-10	0	2e-10	0	2e-10	0	2e-10	2e-10	0
ACPPAT160	0	2e-10	2e-10	2e-10	2e-10	2e-10	2e-10	2e-10	2e-10	2e-10	0	2e-10	0	2e-10	0	2e-10	2e-10	0
AGMHE	5e-10	5e-10	4.99934e-10	5e-10	5e-10	5e-10	4.99934e-10	4e-10	5e-10	8e-10	5e-10	4e-10	5e-10	5e-10	5e-10	4e-10	5e-10	4e-10
AGMT	2e-10	0	0	2e-10	0	0	0	0	0	0	0	0	0	0	0	0	2e-10	0
ACPPAT161	0	2e-10	2e-10	2e-10	2e-10	2e-10	2e-10	2e-10	2e-10	2e-10	0	2e-10	0	2e-10	0	2e-10	2e-10	0
AGMt2pp	0	0	0	0	0	0	0	0	0	0	0	0	0	0	0	0	0	0
EX_gam_e_f	0	0	0	0	0	0	0	0	0	0	0	0	0	0	0	0	0	0
AGMtex_f	0	0	0	0	0	0	0	0	0	0	0	0	0	0	0	0	0	0
ACPPAT180	0	2e-10	2e-10	2e-10	2e-10	2e-10	2e-10	2e-10	2e-10	2e-10	0	2e-10	0	2e-10	0	2e-10	2e-10	0
ACPPAT181	0	2e-10	2e-10	2e-10	2e-10	2e-10	2e-10	2e-10	2e-10	2e-10	0	2e-10	0	2e-10	0	2e-10	2e-10	0
ACPS1	0	0	0	0	0	0	0	0	0	0	0	0	0	0	0	0	0	0
AGPAT120	6e-10	6e-10	4e-10	4e-10	4e-10	6e-10	6e-10	6e-10	6e-10	6e-10	6e-10	6e-10	6e-10	6e-10	4e-10	6e-10	6e-10	4e-10
AGPAT140	6e-10	6e-10	4e-10	4e-10	4e-10	6e-10	6e-10	6e-10	6e-10	6e-10	6e-10	6e-10	6e-10	6e-10	4e-10	6e-10	6e-10	4e-10
EX_gam6p_e	0	0	0	0	0	0	0	0	0	0	0	0	0	0	0	0	0	0
ACS	0	0	0	0	0	0	0	0	0	0	0	0	0	0	0	0	0	0
ACSERtex_f	0	0	0	0	0	0	0	0	0	0	0	0	0	0	0	0	0	0
AGPAT141	6e-10	6e-10	4e-10	4e-10	4e-10	6e-10	6e-10	6e-10	6e-10	6e-10	6e-10	6e-10	6e-10	6e-10	4e-10	6e-10	6e-10	4e-10
EX_gbbtn_e	0	0	0	0	0	0	0	0	0	0	0	0	0	0	0	0	0	0
ACSERtpp	0	0	0	0	0	0	0	0	0	0	0	0	0	0	0	0	0	0
AGPAT160	0.0433935	0.0386075	0.0417982	0.0459461	0.0405219	0.0443507	0.0424363	0.0443507	0.0354168	0.0497749	0.0379693	0.0542419	0.0561563	0.0580707	0.059028	0.0306307	0.0309498	0.0303117
EX_gdp_e	0	0	0	0	0	0	0	0	0	0	0	0	0	0	0	0	0	0
AGPAT161	0.0511455	0.0455045	0.0492652	0.0541541	0.0477609	0.0522737	0.0500173	0.0522737	0.0417438	0.0586669	0.0447523	0.0639319	0.0661883	0.0684447	0.069573	0.0361027	0.0364788	0.0357267
AGPAT180	6e-10	6e-10	4e-10	4e-10	4e-10	6e-10	6e-10	6e-10	6e-10	6e-10	6e-10	6e-10	6e-10	6e-10	4e-10	6e-10	6e-10	4e-10
AGPAT181	6e-10	6e-10	4e-10	4e-10	4e-10	6e-10	6e-10	6e-10	6e-10	6e-10	6e-10	6e-10	6e-10	6e-10	4e-10	6e-10	6e-10	4e-10
AGPR_f	0	0	0	0	0	0	0	0	0	0	0	0	0	0	0	0	0	0
ACt2rpp_f	0	0	0	0	0	0	0	0	0	0	0	0	0	0	0	0	0	0
ACt4pp	0	0	0	0.0037476	0	0	0	0.00361747	0	0.0040599	0	0.00442425	0	0.00473655	0	0	0	0
ACtex_f	0	0	0	0	0	0	0	0	0	0	0	0	0	0	0	0	0	0
ADA	0	0	0	0	0	0	0	0	0	0	0	0	0	0	0	0	0	0
ADCL	0.00045492	0.000404745	0.000438195	0.00048168	0.000424815	0.000464955	0.000444885	0.000464955	0.000371295	0.00052182	0.000398055	0.00056865	0.00058872	0.00060879	0.000618825	0.00032112	0.000324465	0.000317775
AGt3	0	0	0	0	0	0	0	0	0	0	0	0	0	0	0	0	0	0
AHCYSNS	0.00030464	0.00027104	0.00029344	0.00032256	0.00028448	0.00031136	0.00029792	0.00031136	0.00024864	0.00034944	0.00026656	0.0003808	0.00039424	0.00040768	0.0004144	0.00021504	0.00021728	0.0002128
ADCS	0.00045492	0.000404745	0.000438195	0.00048168	0.000424815	0.000464955	0.000444885	0.000464955	0.000371295	0.00052182	0.000398055	0.00056865	0.00058872	0.00060879	0.000618825	0.00032112	0.000324465	0.000317775
AICART_f	0.369072	0.328366	0.355503	0.390782	0.344648	0.377213	0.360931	0.377213	0.301228	0.423347	0.322938	0.46134	0.477623	0.493905	0.502047	0.260521	0.263235	0.257808
AMALT3	0	0	0	0	0	0	0	0	0	0	0	0	0	0	0	0	0	0
AIRC2	0.30465	0.271049	0.29345	0.322571	0.28449	0.31137	0.29793	0.31137	0.248648	0.349452	0.266569	0.380813	0.394253	0.407694	0.414414	0.215047	0.217287	0.212807
AIRC3_f	0	0	0	0	0	0	0	0	0	0	0	0	0	0	0	0	0	0
AKGDH	2.51051	2.26835	2.42979	2.09485	2.37723	3.42912	2.44965	2.32513	0	1.4443	0	1.81924	0	0	0	0.390569	0.540315	0.779824
AKGt2rpp_f	0	0	0	0	0	0	0	0	0	0	0	0	0	0	0	0	0	0
AKGtex_f	0	0	0	0	0	0	0	0	0	0	0	0	0	0	0	0	0	0
ALAALAD	0	0	0	0	0	0	0	0	0	0	0	0	0	0	0	0	0	0
ALAALAabcpp	0	0	0	0	0	0	0	0	0	0	0	0	0	0	0	0	0	0
ADD	0	0	0	0	0	0	0	0	0	0	0	0	0	0	0	0	0	0
ADEt2rpp_f	0	0	0	0	0	0	0	0	0	0	0	0	0	0	0	0	0	0
ADEtex_f	0	0	0	0	0	0	0	0	0	0	0	0	0	0	0	0	0	0
ADK1_f	1.78497	1.5881	1.71935	1.88997	1.66685	1.82435	1.7456	1.82435	1.45685	2.04747	1.56185	2.23122	2.30997	2.38872	2.42809	1.25998	1.27311	1.24686
ADK3_f	0	0	0	0	0	0	0	0	0	0	0	0	0	0	0	0	0	0
ADK4_f	0	0	0	0	0	0	0	0	0	0	0	0	0	0	0	0	0	0
ADMDC	0	0	0	0	0	0	0	0	0	0	0	0	0	0	0	0	0	0
ADNCYC	0	0	0	0	0	0	0	0	0	0	0	0	0	0	0	0	0	0
ADNK1	0.00045764	0.000407165	0.000440815	0.00048456	0.000427355	0.000467735	0.000447545	0.000467735	0.000373515	0.00052494	0.000400435	0.00057205	0.00059224	0.00061243	0.000622525	0.00032304	0.000326405	0.000319675
ALAALAr_f	0.0188958	0.0168117	0.0182011	0.0200074	0.0176454	0.0193127	0.018479	0.0193127	0.0154223	0.0216746	0.0165339	0.0236198	0.0244534	0.0252871	0.0257039	0.0133382	0.0134772	0.0131993
ALAALAtex_f	0	0	0	0	0	0	0	0	0	0	0	0	0	0	0	0	0	0
ALAGLUE_f	0	0	0	0	0	0	0	0	0	0	0	0	0	0	0	0	0	0
ALAR_f	0.0283438	0.0252176	0.0273017	0.030011	0.0264681	0.028969	0.0277185	0.028969	0.0231335	0.032512	0.0248008	0.0354297	0.0366802	0.0379306	0.0385559	0.0200074	0.0202158	0.019799
ADNUC	0	0	0	0	0	0	0	0	0	0	0	0	0	0	0	0	0	0
ADNt2pp_copy1	0	0	0	0	0	0	0	0	0	0	0	0	0	0	0	0	0	0
ADNt2pp_copy2_f	0	0	0	0	0	0	0	0	0	0	0	0	0	0	0	0	0	0
ADNtex_f	0	0	0	0	0	0	0	0	0	0	0	0	0	0	0	0	0	0
ADOCBIK	0	0	0	0	0	0	0	0	0	0	0	0	0	0	0	0	0	0
ADOCBLS	0	0	0	0	0	0	0	0	0	0	0	0	0	0	0	0	0	0
ALATA_D2	0	0	0	0	0	0	0	0	0	0	0	0	0	0	0	0	0	0
ALATA_L_f	0	0	0	0	0	0	0	0	0	0	0	0	0	0	0	0	0	0
ALATA_L2	0	0	0	0	0	0	0	0	0	0	0	0	0	0	0	0	0	0
ALATRS	0	0	0	0	0	0	0	0	0	0	0	0	0	0	0	0	0	0
ALAabcpp	0	0	0	0	0	0	0	0	0	0	0	0	0	0	0	0	0	0
ALAt2pp_copy1	0	0	0	0	0	0	0	0	0	0	0	0	0	0	0	0	0	0
ADOCBLabcpp	0	0	0	0	0	0	0	0	0	0	0	0	0	0	0	0	0	0
ADOCBLtonex	0	0	0	0	0	0	0	0	0	0	0	0	0	0	0	0	0	0
ALAt2pp_copy2_f	0	0	0	0	0	0	0	0	0	0	0	0	0	0	0	0	0	0
AMALT4	0	0	0	0	0	0	0	0	0	0	0	0	0	0	0	0	0	0
ALAt4pp	0	0.00314902	0	0	0	0	0	0	0	0	0	0	0	0	0	0	0	0
ALAtex_f	0	0	0	0	0	0	0	0	0	0	0	0	0	0	0	0	0	0
ALCD19_f	0	0	0	0	0	0	0	0	0	0	0	0	0	0	0	0	0	0
ALCD2x_f	0	0	0	0	0	0	0	0	0	0	0	0	0	0	0	0	0	0
ADPRDP	0	0	0	0	0	0	0	0	0	0	0	0	0	0	0	0	0	0
ADPT	0	0	0	0	0	0	0	0	0	0	0	0	0	0	0	0	0	0
ADSK	0.168553	0.149963	0.162356	0.178468	0.157399	0.172271	0.164835	0.172271	0.137569	0.19334	0.147484	0.210691	0.218127	0.225564	0.229282	0.118979	0.120218	0.117739
ADSL1r_f	0.203345	0.180917	0.195869	0.215307	0.189888	0.207831	0.19886	0.207831	0.165966	0.233249	0.177927	0.254181	0.263153	0.272124	0.276609	0.143538	0.145033	0.142043
ADSL2r_f	0.30465	0.271049	0.29345	0.322571	0.28449	0.31137	0.29793	0.31137	0.248648	0.349452	0.266569	0.380813	0.394253	0.407694	0.414414	0.215047	0.217287	0.212807
ADSS	0.203345	0.180917	0.195869	0.215307	0.189888	0.207831	0.19886	0.207831	0.165966	0.233249	0.177927	0.254181	0.263153	0.272124	0.276609	0.143538	0.145033	0.142043
AGDC	1e-09	1e-09	1e-09	8e-10	1e-09	1e-09	1e-09	1e-09	1e-09	1e-09	1e-09	1e-09	1e-09	1e-09	8e-10	0	8e-10	0
ALDD19xr_f	0	0	0	0	0	0	0	0	0	0	0	0	0	0	0	0	0	0
ALDD2x	0	0	0	0	0	0	0	0	0	0	0	0	0	0	0	0	0	0
AMANAPEr_f	0	0	0	0	0	0	0	0	0	0	0	0	0	0	0	0	0	0
ALDD2y	0	0	0	0	0	0	0	0	0	0	0	0	0	0	0	0	0	0
ALDD3y	0	0	0	0	0	0	0	0	0	0	0	0	0	0	0	0	0	0
ALDD4	0	0	0	0	0	0	0	0	0	0	0	0	0	0	0	0	0	0
AGM3PA	0	0	0	0	0	0	0	0	0	0	0	0	0	0	0	0	0	0
AGM3PApp	0	0	0	0	0	0	0	0	0	0	0	0	0	0	0	0	0	0
AGM3PH	0	0	0	0	0	0	0	0	0	0	0	0	0	0	0	0	0	0
AGM3Pt2pp	0	0	0	0	0	0	0	0	0	0	0	0	0	0	0	0	0	0
AGM4PA	0	0	0	0	0	0	0	0	0	0	0	0	0	0	2e-10	0	0	0
ALLK	0	0	0	0	0	0	0	0	0	0	0	0	0	0	0	0	0	0
ALLPI_f	0	0	0	0	0	0	0	0	0	0	0	0	0	0	0	0	0	0
ALLTAMH	0	0	0	0	0	0	0	0	0	0	0	0	0	0	0	0	0	0
ALLTN	0	0	0	0	0	0	0	0	0	0	0	0	0	0	0	0	0	0
ALLTNt2rpp_f	0	0	0	0	0	0	0	0	0	0	0	0	0	0	0	0	0	0
AGM4PApp	0	0	0	0	0	0	0	0	0	0	0	0	0	0	0	2e-10	0	2e-10
AGM4PCP	0	0	0	0	0	0	0	0	0	0	0	0	0	0	0	0	0	0
ALLTNtex_f	0	0	0	0	0	0	0	0	0	0	0	0	0	0	0	0	0	0
AMANK	0	0	0	0	0	0	0	0	0	0	0	0	0	0	0	0	0	0
ALLULPE_f	0	0	0	0	0	0	0	0	0	0	0	0	0	0	0	0	0	0
AMAOTr_f	1.36e-06	1.21e-06	1.31e-06	1.44e-06	1.27e-06	1.39e-06	1.33e-06	1.39e-06	1.11e-06	1.56e-06	1.19e-06	1.7e-06	1.76e-06	1.82e-06	1.85e-06	9.6e-07	9.7e-07	9.5e-07
ALLabcpp	0	0	0	0	0	0	0	0	0	0	0	0	0	0	0	0	0	0
ALLtex_f	0	0	0	0	0	0	0	0	0	0	0	0	0	0	0	0	0	0
AMMQLT8	0	0	0	0	0	0	0	0	0	0	0	0	0	0	0	0	0	0
ALPATE160pp	0	0	0	0	0	0	0	0	0	0	0	0	0	0	0	0	0	0
ASCBptspp	0	0	0	0	0	0	0	0	0	0	0	0	0	0	0	0	0	0
ASCBtex_f	0	0	0	0	0	0	0	0	0	0	0	0	0	0	0	0	0	0
ALPATG160pp	0	0	0	0	0	0	0	0	0	0	0	0	0	0	0	0	0	0
AMPMS2	0.00015164	0.000134915	0.000146065	0.00016056	0.000141605	0.000154985	0.000148295	0.000154985	0.000123765	0.00017394	0.000132685	0.00018955	0.00019624	0.00020293	0.000206275	0.00010704	0.000108155	0.000105925
ALR2	0	0	0	0	0	0	0	0	0	0	0	0	0	0	0	0	0	0
ALR4x	0	0	0	0	0	0	0	0	0	0	0	0	0	0	0	0	0	0
ASNN	0	0	0	0	0	0	0	0	0	0	0	0	0	0	0	0	0	0
ASNNpp	0	0	0	0	0	0	0	0	0	0	0	0	0	0	0	0	0	0
AMPN	0	0	0	0	0	0	0	0	0	0	0	0	0	0	0	0	0	0
ASNS1	0	0	0	0	0	0	0	0	0	0	0	0	0	0	0	0	0	0
ALTRH	0	0	0	0	0	0	0	0	0	0	0	0	0	0	0	0	0	0
AM3PA	2e-10	2e-10	2e-10	2e-10	2e-10	2e-10	2e-10	2e-10	2e-10	2e-10	2e-10	2e-10	2e-10	2e-10	2e-10	0	0	0
ASNS2	0.163917	0.145838	0.157891	0.17356	0.15307	0.167533	0.160302	0.167533	0.133786	0.188023	0.143428	0.204897	0.212128	0.21936	0.222976	0.115706	0.116912	0.114501
AMPTASECG	0	0	0	0	0	0	0	0	0	0	0	0	0	0	0	0	0	0
AM4PA	0	0	0	0	0	0	0	0	0	0	0	0	0	0	0	0	0	0
ASNTRS	0	0	0	0	0	0	0	0	0	0	0	0	0	0	0	0	0	0
AM4PCP	0	0	0	0	0	0	0	0	0	0	0	0	0	0	0	0	0	0
AMALT1	0	0	0	0	0	0	0	0	0	0	0	0	0	0	0	0	0	0
ASNabcpp	0	0	0	0	0	0	0	0	0	0	0	0	0	0	0	0	0	0
ASNt2rpp_f	0	0	0	0	0	0	0	0	0	0	0	0	0	0	0	0	0	0
ASNtex_f	0	0	0	0	0	0	0	0	0	0	0	0	0	0	0	0	0	0
AMALT2	0	0	0	0	0	0	0	0	0	0	0	0	0	0	0	0	0	0
ASO3t8pp	0	0	0	0	0	0	0	0	0	0	0	0	0	0	0	0	0	0
AMPTASEPG	0	0	0	0	0	0	0	0	0	0	0	0	0	0	0	0	0	0
ASO3tex_f	0	0	0	0	0	0	0	0	0	0	0	0	0	0	0	0	0	0
ASP1DC	0.00039168	0.00034848	0.00037728	0.00041472	0.00036576	0.00040032	0.00038304	0.00040032	0.00031968	0.00044928	0.00034272	0.0004896	0.00050688	0.00052416	0.0005328	0.00027648	0.00027936	0.0002736
AMPtex_f	0	0	0	0	0	0	0	0	0	0	0	0	0	0	0	0	0	0
ASPCT	0.224941	0.200131	0.216671	0.238172	0.210055	0.229903	0.219979	0.229903	0.183591	0.25802	0.196823	0.281176	0.2911	0.301023	0.305985	0.158782	0.160436	0.157128
ANHGMtex_f	0	0	0	0	0	0	0	0	0	0	0	0	0	0	0	0	0	0
ASPK_f	0.726972	0.646791	0.700245	0.769735	0.678863	0.743008	0.710936	0.743008	0.728017	0.833879	1.15943	0.908715	1.23155	1.32526	1.3063	0.513156	0.518502	0.507811
ASPO3	0	0	0	0	0	0	0	0	0	0	0	0	0	0	0	0	0	0
ANHMK	5e-10	5e-10	5e-10	4e-10	5e-10	5e-10	5e-10	5e-10	5e-10	5e-10	5e-10	5e-10	5e-10	5e-10	4e-10	0	4e-10	0
ASPO4	0	0	0	0	0	0	0	0	0	0	0	0	0	0	0	0	0	0
ASPO5	0	0	0	0	0	0	0	0	0.00126429	0	0	0	0	0	0	0	0	0
ANPRT	0.0386532	0.03439	0.0372322	0.040927	0.0360953	0.0395059	0.0378006	0.0395059	0.0315479	0.0443375	0.0338216	0.0483165	0.0500218	0.0517271	0.0525798	0.0272846	0.0275689	0.0270004
ASPO6	0.00154904	0.00137819	0.00149209	0.00164016	0.00144653	0.00158321	0.00151487	0.00158321	0	0.00177684	0.00135541	0.0019363	0.00200464	0.00207298	0.00210715	0.00109344	0.00110483	0.00108205
ANS	0.0386532	0.03439	0.0372322	0.040927	0.0360953	0.0395059	0.0378006	0.0395059	0.0315479	0.0443375	0.0338216	0.0483165	0.0500218	0.0517271	0.0525798	0.0272846	0.0275689	0.0270004
AOBUTDs	0	3e-10	3e-10	3e-10	3e-10	0	3e-10	3e-10	0	3e-10	0	3e-10	0	0	0	3e-10	3e-10	3e-10
AOXSr2	1.36e-06	1.21e-06	1.31e-06	1.44e-06	1.27e-06	1.39e-06	1.33e-06	1.39e-06	1.11e-06	1.56e-06	1.19e-06	1.7e-06	1.76e-06	1.82e-06	1.85e-06	9.6e-07	9.7e-07	9.5e-07
ASPT	0	0	0	0	0	0	0	0	0	0	0	0	0	0	0	0	0	0
CAT	0	0	0	0	0	0	0	0	0	0	0	0	0	0	0	0	0	0
ASPTA_f	0	0	0	0	0	0	0	0	0	0	0	0	0	0	0	0	0	0
AP4AH	0	0	0	0	0	0	0	0	0	0	0	0	0	0	0	0	0	0
ASPTRS	0	0	0	0	0	0	0	0	0	0	0	0	0	0	0	0	0	0
CAt6pp_f	0	0	0	0	0	0	0	0	0	0	0	0	0	0	0	0	0	0
CBIAT_f	0	0	0	0	0	0	0	0	0	0	0	0	0	0	0	0	0	0
AP4AS	0	0	0	0	0	0	0	0	0	0	0	0	0	0	0	0	0	0
CBItonex	0	0	0	0	0	0	0	0	0	0	0	0	0	0	0	0	0	0
AP5AH	0	0	0	0	0	0	0	0	0	0	0	0	0	0	0	0	0	0
CBIuabcpp	0	0	0	0	0	0	0	0	0	0	0	0	0	0	0	0	0	0
ASPabcpp	0	0	0	0	0	0	0	0	0	0	0	0	0	0	0	0	0	0
ASPt2_2pp	0	0	0	0	0	0	0	0	0	0	0	0	0	0	0	0	0	0
ASPt2_3pp	0	0	0	0	0	0	0	0	0	0	0	0	0	0	0	0	0	0
ASPt2pp_copy1	0	0	0	0	0	0	0	0	0	0	0	0	0	0	0	0	0	0
CBL1abcpp	0	0	0	0	0	0	0	0	0	0	0	0	0	0	0	0	0	0
CBL1tonex	0	0	0	0	0	0	0	0	0	0	0	0	0	0	0	0	0	0
APCS	0	0	0	0	0	0	0	0	0	0	0	0	0	0	0	0	0	0
CBLAT_f	0	0	0	0	0	0	0	0	0	0	0	0	0	0	0	0	0	0
CBMD	0	0	0	0	0	0	0	0	0	0	0	0	0	0	0	0	0	0
CBMKr_f	0.426079	0.379085	0.410414	0.451143	0.397883	0.435478	0.41668	0.435478	0.347756	0.488738	0.372819	0.532599	0.551397	0.570194	0.579593	0.300762	0.303895	0.297629
CBPS	0	0	0	0	0	0	0	0	0	0	0	0	0	0	0	0	0	0
ASPt2pp_copy2_f	0	0	0	0	0	0	0	0	0	0	0	0	0	0	0	0	0	0
ASPtex_f	0	0	0	0	0	0	0	0	0	0	0	0	0	0	0	0	0	0
ASR	0	0	0	0	0	0	0	0	0	0	0	0	0	0	0	0	0	0
AST	0	0	0	0	0	0	0	0	0	0	0	0	0	0	0	0	0	0
ATHRDHr_f	0	0	0	0	0	0	0	0	0	0	0	0	0	0	0	0	0	0
ATPHs	0	0	0	0	0	0	0	0	0	0	0	0	0	0	0	0	0	0
ATPM	3.15	3.15	3.15	3.15	3.15	3.15	3.15	3.15	3.15	3.15	3.15	3.15	3.15	3.15	3.15	3.15	3.15	3.15
CCGS	0	0	0	0	0	0	0	0	0	0	0	0	0	0	0	0	0	0
CD2abcpp	0	0	0	0	0	0	0	0	0	0	0	0	0	0	0	0	0	0
CD2t3pp	0	0	0	0	0	0	0	0	0	0	0	0	0	0	0	0	0	0
CD2tex_f	0	0	0	0	0	0	0	0	0	0	0	0	0	0	0	0	0	0
ATPPRT	0.0644218	0.0573165	0.0620534	0.0682114	0.0601586	0.0658429	0.0630008	0.0658429	0.0525796	0.0738956	0.0563691	0.0805273	0.0833694	0.0862116	0.0876327	0.0454742	0.0459479	0.0450005
APG3PAT120	0	0	0	0	0	0	0	0	0	0	0	0	0	0	0	0	0	0
ATPS4rpp_f	39.0546	35.025	37.7114	40.3122	36.773	38.1201	38.2283	39.4779	28.4733	42.1543	29.6234	46.1589	44.2167	45.4791	46.1995	25.8968	26.384	26.2915
BALAt2pp	0	0	0	0	0	0	0	0	0	0	0	0	0	0	0	0	0	0
BALAtex_f	0	0	0	0	0	0	0	0	0	0	0	0	0	0	0	0	0	0
BETALDHx	0	0	0	0	0	0	0	0	0	0	0	0	0	0	0	0	0	0
CD2tpp	0	0	2e-10	0	2e-10	0	0	0	2e-10	2e-10	0	0	2e-10	2e-10	0	0	0	0
CDAPPA120	0	0	0	0	0	0	0	0	0	0	0	0	0	0	0	0	0	0
CDAPPA140	0	0	0	0	0	0	0	0	0	0	0	0	0	0	0	0	0	0
CDAPPA141	0	0	0	0	0	0	0	0	0	0	0	0	0	0	0	0	0	0
CDAPPA160	0	0	0	0	0	0	0	0	0	0	0	0	0	0	0	0	0	0
CDAPPA161	0	0	0	0	0	0	0	0	0	0	0	0	0	0	0	0	0	0
CDAPPA180	0	0	0	0	0	0	0	0	0	0	0	0	0	0	0	0	0	0
CDAPPA181	0	0	0	0	0	0	0	0	0	0	0	0	0	0	0	0	0	0
CDGR	0	0	0	0	0	0	0	0	0	0	0	0	0	0	0	0	0	0
BETALDHy	0	0	0	0	0	0	0	0	0	0	0	0	0	0	0	0	0	0
BMOCOS	8.296e-05	7.381e-05	7.991e-05	8.784e-05	7.747e-05	8.479e-05	8.113e-05	8.479e-05	6.771e-05	9.516e-05	7.259e-05	0.0001037	0.00010736	0.00011102	0.00011285	5.856e-05	5.917e-05	5.795e-05
BMOGDS1	8.296e-05	7.381e-05	7.991e-05	8.784e-05	7.747e-05	8.479e-05	8.113e-05	8.479e-05	6.771e-05	9.516e-05	7.259e-05	0.0001037	0.00010736	0.00011102	0.00011285	5.856e-05	5.917e-05	5.795e-05
BMOGDS2	8.296e-05	7.381e-05	7.991e-05	8.784e-05	7.747e-05	8.479e-05	8.113e-05	8.479e-05	6.771e-05	9.516e-05	7.259e-05	0.0001037	0.00010736	0.00011102	0.00011285	5.856e-05	5.917e-05	5.795e-05
BPNT	0.168553	0.149963	0.162356	0.178468	0.157399	0.172271	0.164835	0.172271	0.137569	0.19334	0.147484	0.210691	0.218127	0.225564	0.229282	0.118979	0.120218	0.117739
BSORx	0	0	0	0	0	0	0	0	0	0	0	0	0	0	0	0	0	0
BSORy	0	0	0	0	0	0	0	0	0	0	0	0	0	0	0	0	0	0
CDGS	0	0	0	0	0	0	0	0	0	0	0	0	0	0	0	0	0	0
CDPMEK	0.00162452	0.00144534	0.0015648	0.00172008	0.00151701	0.00166035	0.00158868	0.00166035	0.0013259	0.00186342	0.00142145	0.00203065	0.00210232	0.00217399	0.00220983	0.00114672	0.00115866	0.00113477
BTNt2ipp	0	0	0	0	0	0	0	0	0	0	0	0	0	0	0	0	0	0
APG3PAT140	0	0	0	0	0	0	0	0	0	0	0	0	0	0	0	0	0	0
BTNtex_f	0	0	0	0	0	0	0	0	0	0	0	0	0	0	0	0	0	0
BTS5	1.36e-06	1.21e-06	1.31e-06	1.44e-06	1.27e-06	1.39e-06	1.33e-06	1.39e-06	1.11e-06	1.56e-06	1.19e-06	1.7e-06	1.76e-06	1.82e-06	1.85e-06	9.6e-07	9.7e-07	9.5e-07
BUTCT	0	0	0	0	0	0	0	0	0	0	0	0	0	0	0	0	0	0
CFAS160E	0	0	0	0	0	0	0	0	0	0	0	0	0	0	0	0	0	0
CFAS160G	0	0	0	0	0	0	0	0	0	0	0	0	0	0	0	0	0	0
CFAS180E	0	0	0	0	0	0	0	0	0	0	0	0	0	0	0	0	0	0
BUTSO3abcpp	0	0	0	0	0	0	0	0	0	0	0	0	0	0	0	0	0	0
BUTSO3tex_f	0	0	0	0	0	0	0	0	0	0	0	0	0	0	0	0	0	0
CFAS180G	0	0	0	0	0	0	0	0	0	0	0	0	0	0	0	0	0	0
APG3PAT141	0	0	0	0	0	0	0	0	0	0	0	0	0	0	0	0	0	0
CGLYabcpp	0	0	0	0	0	0	0	0	0	0	0	0	0	0	0	0	0	0
CGLYtex_f	0	0	0	0	0	0	0	0	0	0	0	0	0	0	0	0	0	0
CHLabcpp	0	0	0	0	0	0	0	0	0	0	0	0	0	0	0	0	0	0
CHLt2pp	0	0	0	0	0	0	0	0	0	0	0	0	0	0	0	0	0	0
CHLtex_f	0	0	0	0	0	0	0	0	0	0	0	0	0	0	0	0	0	0
BUTt2rpp_f	0	0	0	0	0	0	0	0	0	0	0	0	0	0	0	0	0	0
BUTtex_f	0	0	0	0	0	0	0	0	0	0	0	0	0	0	0	0	0	0
BWCOGDS1	0	0	0	0	0	0	0	0	0	0	0	0	0	0	0	0	0	0
BWCOGDS2	0	0	0	0	0	0	0	0	0	0	0	0	0	0	0	0	0	0
BWCOS	0	0	0	0	0	0	0	0	0	0	0	0	0	0	0	0	0	0
CA2t3pp	0	0	0	0	0	0	0	0	0	0	0	0	0	0	0	0	0	0
CA2tex_f	0.0035394	0.00314902	0.00340927	0.0037476	0.00330518	0.00361748	0.00346132	0.00361748	0.00288877	0.0040599	0.00309697	0.00442425	0.0045804	0.00473655	0.00481462	0.0024984	0.00252442	0.00247237
CADVtpp	0	0	0	0	0	0	0	0	0	0	0	0	0	0	0	0	0	0
CHOLD	0	0	0	0	0	0	0	0	0	0	0	0	0	0	0	0	0	0
CHORM	0.219901	0.195647	0.211817	0.232836	0.205349	0.224752	0.21505	0.224752	0.179478	0.25224	0.192413	0.274876	0.284578	0.294279	0.29913	0.155224	0.156841	0.153607
CHORS	0.259161	0.230577	0.249633	0.274406	0.242011	0.264878	0.253444	0.264878	0.211521	0.297273	0.226766	0.323951	0.335385	0.346818	0.352535	0.182937	0.184843	0.181032
CHRPL	0.00015164	0.000134915	0.000146065	0.00016056	0.000141605	0.000154985	0.000148295	0.000154985	0.000123765	0.00017394	0.000132685	0.00018955	0.00019624	0.00020293	0.000206275	0.00010704	0.000108155	0.000105925
CHTBSptspp	0	0	0	0	0	0	0	0	0	0	0	0	0	0	0	0	0	0
CHTBStex_f	0	0	0	0	0	0	0	0	0	0	0	0	0	0	0	0	0	0
CINNDO	0	0	0	0	0	0	0	0	0	0	0	0	0	0	0	0	0	0
CITL	0	0	0	0	0	0	0	0	0	0	0	0	0	0	0	0	0	0
CLt3_2pp	0.0017697	0.00157451	0.00170464	0.0018738	0.00165259	0.00180874	0.00173066	0.00180874	0.00144439	0.00202995	0.00154849	0.00221213	0.0022902	0.00236827	0.00240731	0.0012492	0.00126221	0.00123619
CITt3pp	0	0	0	0	0	0	0	0	0	0	0	0	0	0	0	0	0	0
APG3PAT160	0	0	0	0	0	0	0	0	0	0	0	0	0	0	0	0	0	0
CITt7pp	0	0	0	0	0	0	0	0	0	0	0	0	0	0	0	0	0	0
CITtex_f	0	0	0	0	0	0	0	0	0	0	0	0	0	0	0	0	0	0
CLtex_f	0.0035394	0.00314902	0.00340927	0.0037476	0.00330518	0.00361748	0.00346132	0.00361748	0.00288877	0.0040599	0.00309697	0.00442425	0.0045804	0.00473655	0.00481462	0.0024984	0.00252442	0.00247237
CMPN	0	0	0	0	0	0	0	0	0	0	0	0	0	0	0	0	0	0
CMPtex_f	0	0	0	0	0	0	0	0	0	0	0	0	0	0	0	0	0	0
CLIPAabctex	0	0	0	0	0	0	0	0	0	0	0	0	0	0	0	0	0	0
APG3PAT161	0	0	0	0	0	0	0	0	0	0	0	0	0	0	0	0	0	0
CLPNH120pp	0	0	0	0	0	0	0	0	0	0	0	0	0	0	0	0	0	0
CLPNH140pp	0	0	0	0	0	0	0	0	0	0	0	0	0	0	0	0	0	0
CLPNH141pp	0	0	0	0	0	0	0	0	0	0	0	0	0	0	0	0	0	0
CMtex_f	0	0	0	0	0	0	0	0	0	0	0	0	0	0	0	0	0	0
CMtpp	0	0	0	0	0	0	0	0	0	0	0	0	0	0	0	0	0	0
CO2tex_f	0	0	0	0	0	0	0	0	0	0	0	0	0	0	0	0	0	0
CLPNH160pp	0	0	0	0	0	0	0	0	0	0	0	0	0	0	0	0	0	0
CO2tpp_f	0	0	0	0	0	0	0	0	0	0	0	0	0	0	0	0	0	0
COBALT2abcpp	0	0	0	0	0	0	0	0	0	0	0	0	0	0	0	0	0	0
COBALT2t3pp	0	0	0	0	0	0	0	0	0	0	0	0	0	0	0	0	0	0
COBALT2tex_f	1.7e-05	1.5125e-05	1.6375e-05	1.8e-05	1.5875e-05	1.7375e-05	1.6625e-05	1.7375e-05	1.3875e-05	1.95e-05	1.4875e-05	2.125e-05	2.2e-05	2.275e-05	2.3125e-05	1.2e-05	1.2125e-05	1.1875e-05
CLPNH161pp	0	0	0	0	0	0	0	0	0	0	0	0	0	0	0	0	0	0
CLPNH180pp	0	0	0	0	0	0	0	0	0	0	0	0	0	0	0	0	0	0
CLPNH181pp	0	0	0	0	0	0	0	0	0	0	0	0	0	0	0	0	0	0
CLPNS120pp_f	0	0	0	0	0	0	0	0	0	0	0	0	0	0	0	0	0	0
CLPNS140pp_f	0	0	0	0	0	0	0	0	0	0	0	0	0	0	0	0	0	0
COBALT2tpp	1.70001e-05	1.51251e-05	1.63752e-05	1.80001e-05	1.58752e-05	1.73751e-05	1.66251e-05	1.73751e-05	1.38752e-05	1.95002e-05	1.48751e-05	2.12501e-05	2.20002e-05	2.27502e-05	2.31251e-05	1.20001e-05	1.21251e-05	1.18751e-05
APG3PAT180	0	0	0	0	0	0	0	0	0	0	0	0	0	0	0	0	0	0
COLIPAKpp	0	0	0	0	0	0	0	0	0	0	0	0	0	0	0	0	0	0
CLPNS141pp_f	0	0	0	0	0	0	0	0	0	0	0	0	0	0	0	0	0	0
CLPNS160pp_f	0	0	0	0	0	0	0	0	0	0	0	0	0	0	0	0	0	0
APG3PAT181	0	0	0	0	0	0	0	0	0	0	0	0	0	0	0	0	0	0
CLPNS161pp_f	0	0	0	0	0	0	0	0	0	0	0	0	0	0	0	0	0	0
COLIPAPabctex	0	0	0	0	0	0	0	0	0	0	0	0	0	0	0	0	0	0
COLIPAabcpp	1.25e-10	1.25e-10	1.24983e-10	1.25e-10	1.25e-10	1.25e-10	1.24983e-10	0	1.25e-10	2e-10	1.25e-10	0	1.25e-10	1.25e-10	1.25e-10	0	1.25e-10	0
APH120	0	0	0	0	0	0	0	0	0	0	0	0	0	0	0	0	0	0
COLIPAabctex	0	0	0	0	0	0	0	0	0	0	0	0	0	0	0	0	0	0
CLPNS180pp_f	0	0	0	0	0	0	0	0	0	0	0	0	0	0	0	0	0	0
APH140	0	0	0	0	0	0	0	0	0	0	0	0	0	0	0	0	0	0
CLPNS181pp_f	0	0	0	0	0	0	0	0	0	0	0	0	0	0	0	0	0	0
CPGNR1	0	0	0	0	0	0	0	0	0	0	0	0	0	0	0	0	0	0
APH141	0	0	0	0	0	0	0	0	0	0	0	0	0	0	0	0	0	0
APH160	0	0	0	0	0	0	0	0	0	0	0	0	0	0	0	0	0	0
CPGNR2	0	0	0	0	0	2e-10	0	2e-10	0	0	2e-10	0	0	0	0	0	0	0
CPGNR3	0	0	0	0	0	2e-10	0	2e-10	0	0	2e-10	0	0	0	0	0	0	0
APH161	0	0	0	0	0	0	0	0	0	0	0	0	0	0	0	0	0	0
CYANSTpp	0	0	0	0	0	0	0	0	0	0	0	0	0	0	0	0	0	0
CPGNUtex	2e-10	0	0	0	0	8e-10	0	8e-10	4e-10	0	8e-10	0	0	0	0	4e-10	0	0
APH180	0	0	0	0	0	0	0	0	0	0	0	0	0	0	0	0	0	0
APH181	0	0	0	0	0	0	0	0	0	0	0	0	0	0	0	0	0	0
CPGNUtpp	2e-10	0	0	0	0	8e-10	0	8e-10	4e-10	0	8e-10	0	0	0	0	4e-10	0	0
APPLDHr_f	0	0	0	0	0	0	0	0	0	0	0	0	0	0	0	0	0	0
CPGNabcpp	2e-10	0	0	0	0	8e-10	0	8e-10	4e-10	0	8e-10	0	0	0	0	4e-10	0	0
CPGNexs	2e-10	0	0	0	0	8e-10	0	8e-10	4e-10	0	8e-10	0	0	0	0	4e-10	0	0
CPGNtonex	2e-10	0	0	0	0	8e-10	0	8e-10	4e-10	0	8e-10	0	0	0	0	4e-10	0	0
CPH4S	0	0	0	0	0	0	0	0	0	0	0	0	0	0	0	0	0	0
CPMPS	0.00016592	0.00014762	0.00015982	0.00017568	0.00015494	0.00016958	0.00016226	0.00016958	0.00013542	0.00019032	0.00014518	0.0002074	0.00021472	0.00022204	0.0002257	0.00011712	0.00011834	0.0001159
CYANtex_f	0	0	0	0	0	0	0	0	0	0	0	0	0	0	0	0	0	0
CYNTAH	0	0	0	0	0	0	0	0	0	0	0	0	0	0	0	0	0	0
CYNTt2pp	0	0	0	0	0	0	0	0	0	0	0	0	0	0	0	0	0	0
CYNTtex_f	0	0	0	0	0	0	0	0	0	0	0	0	0	0	0	0	0	0
CYSDDS	0	0	0	0	0	0	0	0	0	0	0	0	0	0	0	0	0	0
CYSDS	0	0	0	0	0	0	0	0	0	0	0	0	0	0	0	0	0	0
CYSDabcpp	0	0	0	0	0	0	0	0	0	0	0	0	0	0	0	0	0	0
CYSDtex_f	0	0	0	0	0	0	0	0	0	0	0	0	0	0	0	0	0	0
CYSS	0.168553	0.149963	0.162356	0.178468	0.157399	0.172271	0.164835	0.172271	0.137569	0.19334	0.147484	0.210691	0.218127	0.225564	0.229282	0.118979	0.120218	0.117739
CYSSADS	0	0	0	0	0	0	0	0	0	0	0	0	0	0	0	0	0	0
CPPPGO	0.00015164	0.000134915	0.000146065	0.00016056	0.000141605	0.000154985	0.000148295	0.000154985	0.000123765	0.00017394	0.000132685	0.00018955	0.00019624	0.00020293	0.000206275	0.00010704	0.000108155	0.000105925
CPPPGO2	0	0	0	0	0	0	0	0	0	0	0	0	0	0	0	0	0	0
CRNBTCT_f	0	0	0	0	0	0	0	0	0	0	0	0	0	0	0	0	0	0
CRNCAL2	0	0	0	0	0	0	0	0	0	0	0	0	0	0	0	0	0	0
CRNCAR_f	0	0	0	0	0	0	0	0	0	0	0	0	0	0	0	0	0	0
CRNCBCT_f	0	0	0	0	0	0	0	0	0	0	0	0	0	0	0	0	0	0
CYSTL	0.104659	0.0931162	0.100812	0.110816	0.0977335	0.106968	0.102351	0.106968	0.0854206	0.120051	0.091577	0.130824	0.135442	0.140059	0.142368	0.0738773	0.0746468	0.0731077
APRAUR	0.00030328	0.00026983	0.00029213	0.00032112	0.00028321	0.00030997	0.00029659	0.00030997	0.00024753	0.00034788	0.00026537	0.0003791	0.00039248	0.00040586	0.00041255	0.00021408	0.00021631	0.00021185
CYSTRS	0	0	0	0	0	0	0	0	0	0	0	0	0	0	0	0	0	0
CYSabc2pp	0	0	0	0	0	0	0	0	0	0	0	0	0	0	0	0	0	0
CRNCDH_f	0	0	0	0	0	0	0	0	0	0	0	0	0	0	0	0	0	0
CRNDCAL2	0	0	0	0	0	0	0	0	0	0	0	0	0	0	0	0	0	0
ARAI_f	0	0	0	0	0	0	0	0	0	0	0	0	0	0	0	0	0	0
CRNDabcpp	0	0	0	0	0	0	0	0	0	0	0	0	0	0	0	0	0	0
CYSabcpp	0	0	0	0	0	0	0	0	0	0	0	0	0	0	0	0	0	0
CYStex_f	0	0	0	0	0	0	0	0	0	0	0	0	0	0	0	0	0	0
ARBTNR1	0	0	0	0	0	0	0	0	0	0	0	0	0	0	0	0	0	0
CYStpp	0	0	0	0	0	0	0	0	0	0	0	0	0	0	0	0	0	0
CYTBD2pp	0	0	0	0	0	0	0	0	0	0	0	0	5e-10	0	0	0	0	0
CYTBDpp	0	0	0	0	0	0	0	0	0	0	0	0	0	0	0	0	0	0
CYTBO3_4pp	24.5183	21.9878	23.6748	25.125	23.06	25.9572	23.9952	24.7055	17.6785	25.9981	18.6354	28.563	27.5265	28.3544	28.7932	15.76	16.1109	16.1441
CYTD	0	0	0	0	0	0	0	0	0	0	0	0	0	0	0	0	0	0
CRNDt2rpp_f	0	0	0	0	0	0	0	0	0	0	0	0	0	0	0	0	0	0
CRNDtex_f	0	0	0	0	0	0	0	0	0	0	0	0	0	0	0	0	0	0
CRNabcpp	0	0	0	0	0	0	0	0	0	0	0	0	0	0	0	0	0	0
CRNt2rpp_f	0	0	0	0	0	0	0	0	0	0	0	0	0	0	0	0	0	0
CRNt7pp	0	0	0	0	0	0	0	0	0	0	0	0	0	0	0	0	0	0
CYTDH	0	0	0	0	0	0	0	0	0	0	0	0	0	0	0	0	0	0
CRNt8pp	0	0	0	0	0	0	0	0	0	0	0	0	0	0	0	0	0	0
CYTDK2	0	0	0	0	0	0	0	0	0	0	0	0	0	0	0	0	0	0
ARBTNR2	0	0	0	0	0	0	0	0	0	0	0	0	0	0	0	0	2e-10	0
CYTDt2pp_copy1	0	0	0	0	0	0	0	0	0	0	0	0	0	0	0	0	0	0
CRNtex_f	0	0	0	0	0	0	0	0	0	0	0	0	0	0	0	0	0	0
CS	3.24164	2.91885	3.13404	2.86899	3.05997	4.17638	3.16466	3.07238	0.596732	2.28295	0.639739	2.73315	0.946169	0.978425	0.994553	0.906661	1.06178	1.29054
CSND	0	0	0	0	0	0	0	0	0	0	0	0	0	0	0	0	0	0
CYTDt2pp_copy2_f	0	0	0	0	0	0	0	0	0	0	0	0	0	0	0	0	0	0
CYTDtex_f	0	0	0	0	0	0	0	0	0	0	0	0	0	0	0	0	0	0
CSNt2pp	0	0	0	0	0	0	0	0	0	0	0	0	0	0	0	0	0	0
ARBTNR3	0	0	0	0	0	0	0	0	0	0	0	0	0	0	0	0	1.66667e-10	2e-10
CSNtex_f	0	0	0	0	0	0	0	0	0	0	0	0	0	0	0	0	0	0
CTBTCAL2	0	0	0	0	0	0	0	0	0	0	0	0	0	0	0	0	0	0
CTBTabcpp	0	0	0	0	0	0	0	0	0	0	0	0	0	0	0	0	0	0
CYTK1_f	0.123015	0.109448	0.118493	0.130252	0.114875	0.125729	0.120302	0.125729	0.100402	0.141106	0.107638	0.153769	0.159196	0.164624	0.167337	0.0868344	0.0877389	0.0859299
CYTK2_f	0	0	0	0	0	0	0	0	0	0	0	0	0	0	0	0	0	0
D_LACt2pp_f	0	0	0	0	0	0	0	0	0	0	0	0	0	0	0	0	0	0
D_LACtex_f	0	0	0	0	0	0	0	0	0	0	0	0	0	0	0	0	0	0
CTBTt2rpp_f	0	0	0	0	0	0	0	0	0	0	0	0	0	0	0	0	0	0
CTECOAI6_f	0	0	0	0	0	0	0	0	0	0	0	0	0	0	0	0	0	0
ARBTNabcpp	0	4e-10	0	0	0	0	0	0	0	0	0	0	0	0	0	0	7.33333e-10	4e-10
CTECOAI7_f	0	0	0	0	0	0	0	0	0	0	0	0	0	0	0	0	0	0
CTECOAI8_f	2e-10	2e-10	2e-10	2e-10	2e-10	2e-10	2e-10	2e-10	2e-10	2e-10	2e-10	2e-10	2e-10	2e-10	2e-10	2e-10	2e-10	2e-10
DAAD	0	0	0	0	0	0	0	0	0	0	0	0	0	0	0	0	0	0
DADA	0	0	0	0	0	0	0	0	0	0	0	0	0	0	0	0	0	0
DADK_f	0	0	0	0	0	0	0	0	0	0	0	0	0	0	0	0	0	0
DADNt2pp	0	0	0	0	0	0	0	0	0	0	0	0	0	0	0	0	0	0
DADNtex_f	0	0	0	0	0	0	0	0	0	0	0	0	0	0	0	0	0	0
DAGK120	0	0	0	0	0	0	0	2e-10	2e-10	2e-10	2e-10	2e-10	0	0	0	0	0	0
CTPS2	0.109157	0.0971176	0.105144	0.115578	0.101933	0.111565	0.106749	0.111565	0.0890914	0.12521	0.0955124	0.136446	0.141262	0.146078	0.148486	0.077052	0.0778546	0.0762494
CU1Opp	0	0	0	0	0	0	0	0	0	0	0	0	0	0	0	0	0	0
CU1abcpp	0	0	0	0	0	0	0	0	0	0	0	0	0	0	0	0	0	0
CU2abcpp	0	0	0	0	0	0	0	0	0	0	0	0	0	0	0	0	0	0
CU2tex_f	0.00048212	0.000428945	0.000464395	0.00051048	0.000450215	0.000492755	0.000471485	0.000492755	0.000393495	0.00055302	0.000421855	0.00060265	0.00062392	0.00064519	0.000655825	0.00034032	0.000343865	0.000336775
DAGK140	0	0	0	0	0	0	0	2e-10	2e-10	2e-10	2e-10	2e-10	0	0	0	0	0	0
ARBTNexs	0	4e-10	0	0	0	0	0	0	0	0	0	0	0	0	0	0	7.33333e-10	4e-10
DAGK141	0	0	0	0	0	0	0	2e-10	2e-10	2e-10	2e-10	2e-10	0	0	0	0	0	0
DAGK160	0	0	0	0	0	0	0	2e-10	2e-10	2e-10	2e-10	2e-10	0	0	0	0	0	0
CU2tpp	0.00048212	0.000428945	0.000464395	0.00051048	0.000450215	0.000492755	0.000471485	0.000492755	0.000393495	0.00055302	0.000421855	0.00060265	0.00062392	0.00064519	0.000655825	0.00034032	0.000343865	0.000336775
CUt3	0	0	0	0	0	0	0	0	0	0	0	0	0	0	0	0	0	0
CUtex_f	0	0	0	0	0	0	0	0	0	0	0	0	0	0	0	0	0	0
DAGK161	0	0	0	0	0	0	0	2e-10	3e-10	3e-10	3e-10	3e-10	0	0	0	0	0	0
ARBTNtex	0	4e-10	0	0	0	0	0	0	0	0	0	0	0	0	0	0	7.33333e-10	4e-10
DAGK180	0	0	0	0	0	0	0	2e-10	2e-10	2e-10	2e-10	2e-10	0	0	0	0	0	0
DAGK181	0	0	0	0	0	0	0	3e-10	3e-10	3e-10	3e-10	3e-10	0	0	0	0	0	0
CYANST	0	0	0	0	0	0	0	0	0	0	0	0	0	0	0	0	0	0
DALAt2pp	0.00944792	0.00840587	0.00910057	0.0100037	0.00882269	0.00965633	0.00923951	0.00965633	0.00771117	0.0108373	0.00826693	0.0118099	0.0122267	0.0126435	0.012852	0.00666912	0.00673859	0.00659965
ARBTNtonex	0	4e-10	0	0	0	0	0	0	0	0	0	0	0	0	0	0	7.33333e-10	4e-10
DALAtex_f	0	0	0	0	0	0	0	0	0	0	0	0	0	0	0	0	0	0
DAMPtex_f	0	0	0	0	0	0	0	0	0	0	0	0	0	0	0	0	0	0
DCYTt2pp	0	0	0	0	0	0	0	0	0	0	0	0	0	0	0	0	0	0
ARBTNtpp	0	4e-10	0	0	0	0	0	0	0	0	0	0	0	0	0	0	7.33333e-10	4e-10
DCYTtex_f	0	0	0	0	0	0	0	0	0	0	0	0	0	0	0	0	0	0
DDCAtexi	0	0	0	0	0	0	0	0	0	0	0	0	0	0	0	0	0	0
DAPAL	0	0	0	0	0	0	0	0	0	0	0	0	0	0	0	0	0	0
DAPDC	0.233349	0.207612	0.22477	0.247076	0.217907	0.238497	0.228202	0.238497	0.190454	0.267666	0.204181	0.291687	0.301982	0.312277	0.317424	0.164717	0.166433	0.163001
DAPE_f	0.252245	0.224424	0.242972	0.267083	0.235553	0.25781	0.246681	0.25781	0.205877	0.28934	0.220715	0.315307	0.326435	0.337564	0.343128	0.178056	0.17991	0.176201
DAPabcpp	0	0	0	0	0	0	0	0	0	0	0	0	0	0	0	0	0	0
DDGALK	0	0	0	0	0	0	0	0	0	0	0	0	0	0	0	0	0	0
DDGLCNt2rpp_f	0	0	0	0	0	0	0	0	0	0	0	0	0	0	0	0	0	0
DDGLCNtex_f	0	0	0	0	0	0	0	0	0	0	0	0	0	0	0	0	0	0
DDGLK	0	0	0	0	0	0	0	0	0	0	0	0	0	0	0	0	0	0
DDPA	0.259161	0.230577	0.249633	0.274406	0.242011	0.264878	0.253444	0.264878	0.211521	0.297273	0.226766	0.323951	0.335385	0.346818	0.352535	0.182937	0.184843	0.181032
DAPtex_f	0	0	0	0	0	0	0	0	0	0	0	0	0	0	0	0	0	0
DASYN120	5e-10	5e-10	2e-10	3e-10	3e-10	5e-10	5e-10	4e-10	5e-10	5e-10	5e-10	5e-10	5e-10	5e-10	3e-10	5e-10	4e-10	2e-10
DASYN140	5e-10	5e-10	2e-10	3e-10	3e-10	5e-10	5e-10	4e-10	5e-10	5e-10	5e-10	5e-10	5e-10	5e-10	3e-10	5e-10	4e-10	2e-10
DASYN141	5e-10	5e-10	2e-10	3e-10	3e-10	5e-10	5e-10	4e-10	5e-10	5e-10	5e-10	5e-10	5e-10	5e-10	3e-10	5e-10	4e-10	2e-10
DASYN160	0.0433935	0.0386075	0.0417982	0.0459461	0.0405219	0.0443507	0.0424363	0.0443507	0.0354168	0.0497749	0.0379693	0.0542419	0.0561563	0.0580707	0.059028	0.0306307	0.0309498	0.0303117
DDPGALA_f	0	0	0	0	0	0	0	0	0	0	0	0	0	0	0	0	0	0
DGK1_f	0	0	0	0	0	0	0	0	0	0	0	0	0	0	0	0	0	0
DGMPtex_f	0	0	0	0	0	0	0	0	0	0	0	0	0	0	0	0	0	0
DASYN161	0.0511455	0.0455045	0.0492652	0.0541541	0.0477609	0.0522737	0.0500173	0.0522737	0.0417438	0.0586669	0.0447523	0.0639319	0.0661883	0.0684447	0.069573	0.0361027	0.0364788	0.0357267
ARBTptspp	0	0	0	0	0	0	0	0	0	0	0	0	0	0	0	0	0	0
DASYN180	5e-10	5e-10	2e-10	3e-10	3e-10	5e-10	5e-10	4e-10	5e-10	5e-10	5e-10	5e-10	5e-10	5e-10	3e-10	5e-10	4e-10	2e-10
DASYN181	6e-10	6e-10	3e-10	4e-10	3e-10	5e-10	6e-10	5e-10	6e-10	6e-10	6e-10	6e-10	5e-10	5e-10	3e-10	5e-10	4e-10	2e-10
DGSNt2pp	0	0	0	0	0	0	0	0	0	0	0	0	0	0	0	0	0	0
DGSNtex_f	0	0	0	0	0	0	0	0	0	0	0	0	0	0	0	0	0	0
DHACOAH_f	0	0	0	0	0	0	0	0	0	0	0	0	0	0	0	0	0	0
DATPHs	0	0	0	0	0	0	0	0	0	0	0	0	0	0	0	0	0	0
DB4PS	0.00060656	0.00053966	0.00058426	0.00064224	0.00056642	0.00061994	0.00059318	0.00061994	0.00049506	0.00069576	0.00053074	0.0007582	0.00078496	0.00081172	0.0008251	0.00042816	0.00043262	0.0004237
DHAD1	0.594503	0.528933	0.572646	0.629474	0.555161	0.607617	0.581389	0.607617	0.485219	0.68193	0.52019	0.743129	0.769357	0.795585	0.808699	0.419649	0.42402	0.415278
ARBTtex	0	0	0	0	0	0	0	0	0	0	0	0	0	0	0	0	0	0
DHAD2	0.19756	0.17577	0.190296	0.209181	0.184486	0.201918	0.193202	0.201918	0.161244	0.226613	0.172865	0.24695	0.255666	0.264381	0.268739	0.139454	0.140907	0.138001
DHAPT	0.72655	0.666682	0.706594	0.935952	0.697636	2.33998	0.718623	0.814689	0	1.25887	0	1.26624	0	0	0	1.04713	1.0076	0.911082
DBTS	1.36e-06	1.21e-06	1.31e-06	1.44e-06	1.27e-06	1.39e-06	1.33e-06	1.39e-06	1.11e-06	1.56e-06	1.19e-06	1.7e-06	1.76e-06	1.82e-06	1.85e-06	9.6e-07	9.7e-07	9.5e-07
DC6PH	0	0	0	0	0	0	0	0	0	0	0	0	0	0	0	0	0	0
DCAtex_f	0	0	0	0	0	0	0	0	0	0	0	0	0	0	0	0	0	0
DHAtex_f	0	0	0	0	0	0	0	0	0	0	0	0	0	0	0	0	0	0
ARBabcpp	0	0	0	0	0	0	0	0	0	0	0	0	0	0	0	0	0	0
DHAtpp_f	0	0	0	0	0	0	0	0	0	0	0	0	0	0	0	0	0	0
DHBD_f	0	0	0	0	0	0	0	0	0	0	0	0	0	0	0	0	0	0
DHBS	6e-10	7e-10	6.00017e-10	7e-10	7e-10	7e-10	6.00017e-10	7e-10	7e-10	7e-10	7e-10	7e-10	7e-10	7e-10	0	7e-10	0	7e-10
DHBSH	6e-10	6e-10	6e-10	6e-10	6e-10	6e-10	6e-10	6e-10	6e-10	6e-10	6e-10	6e-10	6e-10	6e-10	0	6e-10	0	6e-10
DHCIND	0	0	0	0	0	0	0	0	0	0	0	0	0	0	0	0	0	0
DCMPtex_f	0	0	0	0	0	0	0	0	0	0	0	0	0	0	0	0	0	0
DCTPD	0	0	0	0	0	0	0	0	0	0	0	0	0	0	0	0	0	0
DCYTD	0	0	0	0	0	0	0	0	0	0	0	0	0	0	0	0	0	0
DHCINDO	0	0	0	0	0	0	0	0	0	0	0	0	0	0	0	0	0	0
ARBt2rpp_f	0	0	0	0	0	0	0	0	0	0	0	0	0	0	0	0	0	0
DHDPRy	0.252245	0.224424	0.242972	0.267083	0.235553	0.25781	0.246681	0.25781	0.205877	0.28934	0.220715	0.315307	0.326435	0.337564	0.343128	0.178056	0.17991	0.176201
DHDPS	0.252245	0.224424	0.242972	0.267083	0.235553	0.25781	0.246681	0.25781	0.205877	0.28934	0.220715	0.315307	0.326435	0.337564	0.343128	0.178056	0.17991	0.176201
ARBt3ipp	0	0	0	0	0	0	0	0	0	0	0	0	0	0	0	0	0	0
DHFR_f	0.0182478	0.0162352	0.0175769	0.0193212	0.0170402	0.0186503	0.0178453	0.0186503	0.0148934	0.0209313	0.0159668	0.0228097	0.0236148	0.0244198	0.0248224	0.0128808	0.013015	0.0127466
DHFS	0.00045492	0.000404745	0.000438195	0.00048168	0.000424815	0.000464955	0.000444885	0.000464955	0.000371295	0.00052182	0.000398055	0.00056865	0.00058872	0.00060879	0.000618825	0.00032112	0.000324465	0.000317775
FFSD	0	0	0	0	0	0	0	0	0	0	0	0	0	0	0	0	0	0
ARBtex_f	0	0	0	0	0	0	0	0	0	0	0	0	0	0	0	0	0	0
DNMPPA	0.00045492	0.000404745	0.000438195	0.00048168	0.000424815	0.000464955	0.000444885	0.000464955	0.000371295	0.00052182	0.000398055	0.00056865	0.00058872	0.00060879	0.000618825	0.00032112	0.000324465	0.000317775
DHMPTR	0	0	0	0	0	0	0	0	0	0	0	0	0	0	0	0	0	0
DHNAOT4	0	0	0	0	0	0	0	0	0	0	0	0	0	0	0	0	0	0
DHNCOAS	0	0	0	0	0	0	0	0	0	0	0	0	0	0	0	0	0	0
DNTPPA	0.00045492	0.000404745	0.000438195	0.00048168	0.000424815	0.000464955	0.000444885	0.000464955	0.000371295	0.00052182	0.000398055	0.00056865	0.00058872	0.00060879	0.000618825	0.00032112	0.000324465	0.000317775
ARGAGMt7pp_f	0	0	0	0	0	0	0	0	0	0	0	0	0	0	0	0	0	0
DOGULNR	0	0	0	0	0	0	0	0	0	0	0	0	0	0	0	0	0	0
DHNCOAT	0	0	0	0	0	0	0	0	0	0	0	0	0	0	0	0	0	0
DHNPA2r_f	0.00045492	0.000404745	0.000438195	0.00048168	0.000424815	0.000464955	0.000444885	0.000464955	0.000371295	0.00052182	0.000398055	0.00056865	0.00058872	0.00060879	0.000618825	0.00032112	0.000324465	0.000317775
DOPAtex_f	0	0	0	0	0	0	0	0	0	0	0	0	0	0	0	0	0	0
ARGDC	0	0	0	0	0	0	0	0	0	0	0	0	0	0	0	0	0	0
DHNPTE_f	0	0	0	0	0	0	0	0	0	0	0	0	0	0	0	0	0	0
DOXRBCNtex_f	0	0	0	0	0	0	0	0	0	0	0	0	0	0	0	0	0	0
ARGDCpp	0	0	0	0	0	0	0	0	0	0	0	0	0	0	0	0	0	0
DOXRBCNtpp	0	0	0	0	0	0	0	0	0	0	0	0	0	0	0	0	0	0
DHORD2	0.224941	0.200131	0.216671	0.238172	0.210055	0.229903	0.219979	0.229903	0	0.25802	0	0.281176	0.2911	0.00163224	0.0366042	0.158782	0.160436	0.157128
ARGORNt7pp_f	0	0	0	0	0	0	0	0	0	0	0	0	0	0	0	0	0	0
DHORD5	0	0	0	0	0	0	0	0	0	0	0	0	0	0	0	0	0	0
DHORDfum	0	0	0	0	0	0	0	0	0.183591	0	0.196823	0	0	0.299391	0.269381	0	0	0
DHORTS_f	0	0	0	0	0	0	0	0	0	0	0	0	0	0	0	0	0	0
DHPPD	0	0	0	0	0	0	0	0	0	0	0	0	0	0	0	0	0	0
DPCOAK	0.00039168	0.00034848	0.00037728	0.00041472	0.00036576	0.00040032	0.00038304	0.00040032	0.00031968	0.00044928	0.00034272	0.0004896	0.00050688	0.00052416	0.0005328	0.00027648	0.00027936	0.0002736
DPR	0.00039168	0.00034848	0.00037728	0.00041472	0.00036576	0.00040032	0.00038304	0.00040032	0.00031968	0.00044928	0.00034272	0.0004896	0.00050688	0.00052416	0.0005328	0.00027648	0.00027936	0.0002736
DRPA	0	0	0	0	0	0	0	0	3e-10	0	4e-10	0	3e-10	2e-10	3e-10	0	0	0
DSBAO1	0	0	0	0	0	0	0	0	0	0	0	0	0	0	0	0	0	0
DHPPDA2	0.00030328	0.00026983	0.00029213	0.00032112	0.00028321	0.00030997	0.00029659	0.00030997	0.00024753	0.00034788	0.00026537	0.0003791	0.00039248	0.00040586	0.00041255	0.00021408	0.00021631	0.00021185
ARGSL_f	0.201139	0.178954	0.193744	0.21297	0.187828	0.205575	0.196702	0.205575	0.164165	0.230718	0.175996	0.251423	0.260297	0.269171	0.273608	0.14198	0.143459	0.140501
DHPS2	0.00045492	0.000404745	0.000438195	0.00048168	0.000424815	0.000464955	0.000444885	0.000464955	0.000371295	0.00052182	0.000398055	0.00056865	0.00058872	0.00060879	0.000618825	0.00032112	0.000324465	0.000317775
DHPTDCs2	0.00030464	0.00027104	0.00029344	0.00032256	0.00028448	0.00031136	0.00029792	0.00031136	0.00024864	0.00034944	0.00026656	0.0003808	0.00039424	0.00040768	0.0004144	0.00021504	0.00021728	0.0002128
DSBAO2	0	0	0	0	0	0	0	0	0	0	0	0	0	0	0	0	0	0
DSBCGT	0	0	0	0	0	0	0	0	0	0	0	0	0	0	0	0	0	0
DSBDR	0	0	0	0	0	0	0	0	0	0	0	0	0	0	0	0	0	0
DHPTDNR	0	0	0	0	0	0	0	0	0	0	0	0	0	0	0	0	0	0
DHPTDNRN	0	0	0	0	0	0	0	0	0	0	0	0	0	0	0	0	0	0
ARGSS	0.201139	0.178954	0.193744	0.21297	0.187828	0.205575	0.196702	0.205575	0.164165	0.230718	0.175996	0.251423	0.260297	0.269171	0.273608	0.14198	0.143459	0.140501
DHPTPE_f	0	0	0	0	0	0	0	0	0	0	0	0	0	0	0	0	0	0
DHQS	0.259161	0.230577	0.249633	0.274406	0.242011	0.264878	0.253444	0.264878	0.211521	0.297273	0.226766	0.323951	0.335385	0.346818	0.352535	0.182937	0.184843	0.181032
DSBGGT	0	0	0	0	0	0	0	0	0	0	0	0	0	0	0	0	0	0
DSERDHr_f	0	0	0	0	0	0	0	0	0	0	0	0	0	0	0	0	0	0
DSERt2pp	0	0	0	0	0	0	0	0	0	0	0	0	0	0	0	0	0	0
DSERtex_f	0	0	0	0	0	0	0	0	0	0	0	0	0	0	0	0	0	0
DHQTi	0.259161	0.230577	0.249633	0.274406	0.242011	0.264878	0.253444	0.264878	0.211521	0.297273	0.226766	0.323951	0.335385	0.346818	0.352535	0.182937	0.184843	0.181032
ARGTRS	0	0	0	0	0	0	0	0	0	0	0	0	0	0	0	0	0	0
DIMPtex_f	0	0	0	0	0	0	0	0	0	0	0	0	0	0	0	0	0	0
DINSt2pp	0	0	0	0	0	0	0	0	0	0	0	0	0	0	0	0	0	0
DTARTD	0	0	0	0	0	0	0	0	0	0	0	0	0	0	0	0	0	0
ARGabcpp	0	0	0	0	0	0	0	0	0	0	0	0	0	0	0	0	0	0
DTMPK_f	0.0177929	0.0158304	0.0171387	0.0188395	0.0166154	0.0181854	0.0174004	0.0181854	0.0145221	0.0204095	0.0155688	0.0222411	0.0230261	0.0238111	0.0242035	0.0125597	0.0126905	0.0124288
DINStex_f	0	0	0	0	0	0	0	0	0	0	0	0	0	0	0	0	0	0
DKGLCNR1	0	0	0	0	0	0	0	0	0	0	0	0	0	0	0	0	0	0
DTMPtex_f	0	0	0	0	0	0	0	0	0	0	0	0	0	0	0	0	0	0
ARGt3pp	0	0	0	0	0	0	0	0	0	0	0	0	0	0	0	0	0	0
DUMPtex_f	0	0	0	0	0	0	0	0	0	0	0	0	0	0	0	0	0	0
DURADx_f	0	0	0	0	0	0	0	0	0	0	0	0	0	0	0	0	0	0
DURIK1	4e-10	5e-10	5e-10	2e-10	4.99983e-10	4e-10	4e-10	5e-10	3e-10	5e-10	2e-10	5e-10	3e-10	3e-10	2e-10	5e-10	5e-10	5e-10
DURIPP_f	0	0	0	0	0	0	0	0	0	0	0	0	0	0	0	0	0	0
DURIt2pp	0	0	0	0	0	0	0	0	0	0	0	0	0	0	0	0	0	0
DURItex_f	0	0	0	0	0	0	0	0	0	0	0	0	0	0	0	0	0	0
DKGLCNR2x	0	0	0	0	0	0	0	0	0	0	0	0	0	0	0	0	0	0
DUTPDP	0.0177929	0.0158304	0.0171387	0.0188395	0.0166154	0.0181854	0.0174004	0.0181854	0.0145221	0.0204095	0.0155688	0.0222411	0.0230261	0.0238111	0.0242035	0.0125597	0.0126905	0.0124288
ARGtex_f	0	0	0	0	0	0	0	0	0	0	0	0	0	0	0	0	0	0
DXPRIi	0.00162452	0.00144534	0.0015648	0.00172008	0.00151701	0.00166035	0.00158868	0.00166035	0.0013259	0.00186342	0.00142145	0.00203065	0.00210232	0.00217399	0.00220983	0.00114672	0.00115866	0.00113477
DXPS	0.0019278	0.00171517	0.00185693	0.0020412	0.00180022	0.00197032	0.00188527	0.00197032	0.00157343	0.0022113	0.00168682	0.00240975	0.0024948	0.00257985	0.00262238	0.0013608	0.00137497	0.00134662
DKGLCNR2y	0	0	0	0	0	0	0	0	0	0	0	0	0	0	0	0	0	0
DMATT	0.00018904	0.00016819	0.00018209	0.00020016	0.00017653	0.00019321	0.00018487	0.00019321	0.00015429	0.00021684	0.00016541	0.0002363	0.00024464	0.00025298	0.00025715	0.00013344	0.00013483	0.00013205
DMPPS	0.00018904	0.00016819	0.00018209	0.00020016	0.00017653	0.00019321	0.00018487	0.00019321	0.00015429	0.00021684	0.00016541	0.0002363	0.00024464	0.00025298	0.00025715	0.00013344	0.00013483	0.00013205
DMQMT	0	0	0	0	0	0	0	0	0	0	0	0	0	0	0	0	0	0
DXYLK	0	0	0	0	0	0	0	0	0	0	0	0	0	0	0	0	0	0
E4PD_f	0.00015164	0.000134915	0.000146065	0.00016056	0.000141605	0.000154985	0.000148295	0.000154985	0.000123765	0.00017394	0.000132685	0.00018955	0.00019624	0.00020293	0.000206275	0.00010704	0.000108155	0.000105925
DMSOR1	0	0	0	0	0	0	0	0	0	0	0	0	0	0	0	0	0	0
ASAD_f	0	0	0	0	0	0	0	0	0	0	0	0	0	0	0	0	0	0
DMSOR1pp	0	0	0	0	0	0	0	0	0	0	0	0	0	0	0	0	0	0
DMSOR2	0	0	0	0	0	0	0	0	0	0	0	0	0	0	0	0	0	0
EAR100x	0	0	0	0	0	0	0	0	0	0	0	0	0	0	0	0	0	0
EAR100y	0	0	0	0	0	0	0	0	0	0	0	0	0	0	0	0	0	0
EAR120x	2e-10	2e-10	2e-10	2e-10	2e-10	2e-10	2e-10	2e-10	2e-10	2e-10	2e-10	2e-10	2e-10	2e-10	2e-10	2e-10	2e-10	2e-10
DMSOR2pp	0	0	0	0	0	0	0	0	0	0	0	0	0	0	0	0	0	0
EAR120y	0	0	0	0	0	0	0	0	0	0	0	0	0	0	0	0	0	0
DMSOtex_f	0	0	0	0	0	0	0	0	0	0	0	0	0	0	0	0	0	0
ASCBPL	0	0	0	0	0	0	0	0	0	0	0	0	0	0	0	0	0	0
DMSOtpp_f	0	0	0	0	0	0	0	0	0	0	0	0	0	0	0	0	0	0
DMStex_f	0	0	0	0	0	0	0	0	0	0	0	0	0	0	0	0	0	0
EAR121x	0	0	0	0	0	0	0	0	0	0	0	0	0	0	0	0	0	0
EAR121y	0	0	0	0	0	0	0	0	0	0	0	0	0	0	0	0	0	0
EAR140x	0	0	0	0	0	0	0	0	0	0	0	0	0	0	0	0	0	0
FCLK	0	0	0	0	0	0	0	0	0	0	0	0	0	0	0	0	0	0
EAR140y	0	0	0	0	0	0	0	0	0	0	0	0	0	0	0	0	0	0
EAR141x	0	0	0	0	0	0	0	0	0	0	0	0	0	0	0	0	0	0
EAR141y	0	0	0	0	0	0	0	0	0	0	0	0	0	0	0	0	0	0
EAR160x	0	0	0	0	0	0	0	0	0	0	0	0	0	0	0	0	0	0
EAR160y	0	0	0	0	0	0	0	0	0	0	0	0	0	0	0	0	0	0
EAR161x	0	0	0	0	0	0	0	0	0	0	0	0	0	0	0	0	0	0
EAR161y	0	0	0	0	0	0	0	0	0	0	0	0	0	0	0	0	0	0
EAR180x	0	0	0	0	0	0	0	0	0	0	0	0	0	0	0	0	0	0
EAR180y	0	0	0	0	0	0	0	0	0	0	0	0	0	0	0	0	0	0
EAR181x	0	0	0	0	0	0	0	0	0	0	0	0	0	0	0	0	0	0
EAR181y	0	0	0	0	0	0	0	0	0	0	0	0	0	0	0	0	0	0
ECOAH5_f	0.241998	0.215307	0.233101	0.256234	0.225984	0.247337	0.23666	0.247337	0.197513	0.277586	0.211749	0.302498	0.313174	0.323851	0.329189	0.170822	0.172602	0.169043
ECOAH6_f	0.189078	0.168224	0.182127	0.2002	0.176566	0.193249	0.184907	0.193249	0.154321	0.216884	0.165443	0.236348	0.244689	0.253031	0.257202	0.133467	0.134857	0.132077
ECOAH7_f	0.189078	0.168224	0.182127	0.2002	0.176566	0.193249	0.184907	0.193249	0.154321	0.216884	0.165443	0.236348	0.244689	0.253031	0.257202	0.133467	0.134857	0.132077
ECOAH8_f	0	0	0	0	0	0	0	0	0	0	0	0	0	0	0	0	0	0
EDA	0	0	0	0	0	0	0	0	7.19431	0	8.84966	0	11.6389	12.1908	12.2694	0	0	0
EDD	0	0	0	0	0	0	0	0	7.19431	0	8.84966	0	11.6389	12.1908	12.2694	0	0	0
EDTXS1	2.25e-10	3.25e-10	3.24983e-10	3.25e-10	2.25e-10	2.25e-10	3.24983e-10	2e-10	3.25e-10	4e-10	3.25e-10	3e-10	2.25e-10	1.25e-10	1.25e-10	2e-10	2.25e-10	0
EDTXS2	2.25e-10	3.25e-10	3.24983e-10	3.25e-10	2.25e-10	2.25e-10	3.24983e-10	2e-10	3.25e-10	4e-10	3.25e-10	3e-10	2.25e-10	1.25e-10	1.25e-10	2e-10	2.25e-10	0
EDTXS3	0	0	0	0	0	0	0	0	0	0	0	0	0	0	0	0	0	0
EDTXS4	0	0	0	0	0	0	0	0	0	0	0	0	0	0	0	0	0	0
EAR40x	0	0	0	0	0	0	0	0	0	0	0	0	0	0	0	0	0	0
EAR40y	0	0	0	0	0	0	0	0	0	0	0	0	0	0	0	0	0	0
EAR60x	0	0	0	0	0	0	0	0	0	0	0	0	0	0	0	0	0	0
EAR60y	0	0	0	0	0	0	0	0	0	0	0	0	0	0	0	0	0	0
EGMEACPR	1.36e-06	1.21e-06	1.31e-06	1.44e-06	1.27e-06	1.39e-06	1.33e-06	1.39e-06	1.11e-06	1.56e-06	1.19e-06	1.7e-06	1.76e-06	1.82e-06	1.85e-06	9.6e-07	9.7e-07	9.5e-07
FCLPA_f	0	0	0	0	0	0	0	0	0	0	0	0	0	0	0	0	0	0
ENLIPAabctex	0	2e-10	2e-10	2e-10	0	0	2e-10	0	2e-10	2e-10	2e-10	2e-10	0	0	0	0	0	0
ENO_f	10.3723	9.26304	10.0025	11.4097	9.71876	11.4643	10.1606	10.7855	7.36897	12.9878	9.38278	13.9013	10.9326	11.7	11.8261	8.62044	8.58508	8.2148
EAR80x	0	0	0	0	0	0	0	0	0	0	0	0	0	0	0	0	0	0
EAR80y	0	0	0	0	0	0	0	0	0	0	0	0	0	0	0	0	0	0
ECA4COLIPAabctex	0	0	0	0	0	0	0	0	0	0	0	0	0	0	0	0	0	0
ENTCS	2e-10	2.33333e-10	2.00006e-10	2.33333e-10	2.33333e-10	2.33333e-10	2.00006e-10	2.33333e-10	2.33333e-10	2.33333e-10	2.33333e-10	2.33333e-10	2.33333e-10	2.33333e-10	0	2.33333e-10	0	2.33333e-10
ENTERES	0	0	0	0	0	0	0	0	0	0	0	0	0	0	0	0	0	0
ENTERES2	0	0	0	0	0	0	0	0	0	0	0	0	0	0	0	0	0	0
EPMEACPR	1.36e-06	1.21e-06	1.31e-06	1.44e-06	1.27e-06	1.39e-06	1.33e-06	1.39e-06	1.11e-06	1.56e-06	1.19e-06	1.7e-06	1.76e-06	1.82e-06	1.85e-06	9.6e-07	9.7e-07	9.5e-07
ECA4OALpp	0	0	0	0	0	0	0	0	0	0	0	0	0	0	0	0	0	0
ECAP1pp	0	0	0	0	0	0	0	0	0	0	0	0	0	0	0	0	0	0
ECAP2pp	0	0	0	0	0	0	0	0	0	0	0	0	0	0	0	0	0	0
ECAP3pp	0	0	0	0	0	0	0	0	0	0	0	0	0	0	0	0	0	0
ECAtpp	0	0	0	0	0	0	0	4e-10	0	4e-10	0	4e-10	0	0	0	4e-10	0	0
ETHAAL	1.4e-09	1.4e-09	7e-10	7e-10	7e-10	1.4e-09	1.4e-09	1.4e-09	1.4e-09	1.4e-09	1.4e-09	1.4e-09	1.4e-09	1.4e-09	7e-10	1.4e-09	1.4e-09	7e-10
ETHAt2pp	7e-10	7e-10	6e-10	6e-10	7e-10	7e-10	7e-10	7e-10	0	7e-10	0	7e-10	0	0	0	7e-10	7e-10	6e-10
ECOAH1_f	0.241998	0.215307	0.233101	0.256234	0.225984	0.247337	0.23666	0.247337	0.197513	0.277586	0.211749	0.302498	0.313174	0.323851	0.329189	0.170822	0.172602	0.169043
FCLT	0.00015164	0.000134915	0.000146065	0.00016056	0.000141605	0.000154985	0.000148295	0.000154985	0.000123765	0.00017394	0.000132685	0.00018955	0.00019624	0.00020293	0.000206275	0.00010704	0.000108155	0.000105925
ECOAH2_f	0.241998	0.215307	0.233101	0.256234	0.225984	0.247337	0.23666	0.247337	0.197513	0.277586	0.211749	0.302498	0.313174	0.323851	0.329189	0.170822	0.172602	0.169043
ECOAH3_f	0.241998	0.215307	0.233101	0.256234	0.225984	0.247337	0.23666	0.247337	0.197513	0.277586	0.211749	0.302498	0.313174	0.323851	0.329189	0.170822	0.172602	0.169043
ETHAtex_f	0	0	0	0	0	0	0	0	0	0	0	0	0	0	0	0	0	0
ETHSO3abcpp	0	0	0	0	0	0	0	0	0	0	0	0	0	0	0	0	0	0
ETHSO3tex_f	0	0	0	0	0	0	0	0	0	0	0	0	0	0	0	0	0	0
ECOAH4_f	0.241998	0.215307	0.233101	0.256234	0.225984	0.247337	0.23666	0.247337	0.197513	0.277586	0.211749	0.302498	0.313174	0.323851	0.329189	0.170822	0.172602	0.169043
ETOHtex_f	0	0	0	0	0	0	0	0	0	0	0	0	0	0	0	0	0	0
FDH4pp	0	0	0	0	0	0	0	0	0	0	0	0	0	0	0	0	0	0
ETOHtrpp_f	0	0	0	0	0	0	0	0	0	0	0	0	0	0	0	0	0	0
F6PA_f	0.72655	0.666682	0.706594	0.935952	0.697636	2.33998	0.718623	0.814689	0	1.25887	0	1.26624	0	0	0	1.04713	1.0076	0.911082
F6PP	0	0	0	0	0	0	0	0	0	0	0	0	0	0	0	0	0	0
FHL	0	0	0	0	0	0	0	0	0	0	0	0	0	0	0	0	0	0
FLDR2	0	0	0	0	0	0	0	0	0	0	0	0	0	0	0	0	0	0
F6Pt6_2pp	0	0	0	0	0	0	0	0	0	0	0	0	0	0	0	0	0	0
FLVR	0	0	0	0	0	0	0	0	0	0	0	0	0	0	0	0	0	0
FDH5pp	0	0	0	0	0	0	0	0	0	0	0	0	0	0	0	0	0	0
FLVRx	0	0	0	0	0	0	0	0	0	0	0	0	0	0	0	0	0	0
FMETTRS	0	0	0	0	0	0	0	0	0	0	0	0	0	0	0	0	0	0
FMNAT	0.00015164	0.000134915	0.000146065	0.00016056	0.000141605	0.000154985	0.000148295	0.000154985	0.000123765	0.00017394	0.000132685	0.00018955	0.00019624	0.00020293	0.000206275	0.00010704	0.000108155	0.000105925
FMNRx	0	0	0	0	0	0	0	0	0	0	0	0	0	0	0	0	0	0
F6Ptex_f	0	0	0	0	0	0	0	0	0	0	0	0	0	0	0	0	0	0
FA100ACPHi	0	0	0	0	0	0	0	0	0	0	0	0	0	0	0	0	0	0
FA120ACPHi	0	0	0	0	0	0	0	0	0	0	0	0	0	0	0	0	0	0
FA140ACPHi	0	0	0	0	0	0	0	0	0	0	0	0	0	0	0	0	0	0
FA141ACPHi	0	0	0	0	0	0	0	0	0	0	0	0	0	0	0	0	0	0
FA160ACPHi	0	0	0	0	0	0	0	0	0	0	0	0	0	0	0	0	0	0
FA161ACPHi	0	0	0	0	0	0	0	0	0	0	0	0	0	0	0	0	0	0
FMNRx2	0	0	0	0	0	0	0	0	0	0	0	0	0	0	0	0	0	0
FOMETRi	0	0	0	0	0	0	0	0	0	0	0	0	0	0	0	0	0	0
FORCT_f	0	0	0	0	0	0	0	0	0	0	0	0	0	0	0	0	0	0
FDMO	0	0	0	0	0	0	0	0	0	0	0	0	0	0	0	0	0	0
FORt2pp	0	0	0	0	0	0	0	0	0	0	0	0	0	0	0	0	0	0
FORtex_f	0	0	0	0	0	0	0	0	0	0	0	0	0	0	0	0	0	0
FORtppi	0	0	0	0	0	0	0	0	0	0	0.418873	0	0	0	0	0	0	0
FRD2	5e-10	5e-10	5e-10	5e-10	4e-10	5e-10	5e-10	5e-10	0.0247732	5e-10	0.000398056	5e-10	0	5e-10	5e-10	5e-10	5e-10	5e-10
FRD3	2e-10	2e-10	2e-10	2e-10	2e-10	2e-10	2e-10	2e-10	2e-10	2e-10	0.982381	2e-10	2e-10	2e-10	2e-10	2e-10	2e-10	2e-10
FRUK	0	0	0	0	0	0	0	0	0	0	0	0	0	0	0	0	0	0
FRULYSDG_f	0	0	0	0	0	0	0	0	0	0	0	0	0	0	0	0	0	0
FRULYSE_f	0	0	0	0	0	0	0	0	0	0	0	0	0	0	0	0	0	0
FA80ACPHi	0	0	0	0	0	0	0	0	0	0	0	0	0	0	0	0	0	0
FDMO2	0	0	0	0	0	0	0	0	0	0	0	0	0	0	0	0	0	0
FRULYSK	0	0	0	0	0	0	0	0	0	0	0	0	0	0	0	0	0	0
FRULYSt2pp	0	0	0	0	0	0	0	0	0	0	0	0	0	0	0	0	0	0
FRULYStex_f	0	0	0	0	0	0	0	0	0	0	0	0	0	0	0	0	0	0
FRUURt2rpp_f	0	0	0	0	0	0	0	0	0	0	0	0	0	0	0	0	0	0
FRUURtex_f	0	0	0	0	0	0	0	0	0	0	0	0	0	0	0	0	0	0
FACOAE100	0	0	0	0	0	0	0	0	0	0	0	0	0	0	0	0	0	0
FACOAE120	0.0529203	0.0470835	0.0509747	0.0560333	0.0494182	0.0540877	0.051753	0.0540877	0.0431923	0.0607027	0.0463053	0.0661504	0.0684851	0.0708198	0.0719872	0.0373555	0.0377446	0.0369664
FACOAE140	1.425e-09	1.525e-09	1.32498e-09	1.325e-09	1.225e-09	1.425e-09	1.52498e-09	1.4e-09	1.525e-09	1.6e-09	1.525e-09	1.5e-09	1.425e-09	1.325e-09	1.125e-09	1.4e-09	1.425e-09	1.1e-09
FRUpts2pp	0	0	0	0	0	0	0	0	0	0	0	0	0	0	0	0	0	0
FRUptspp	0	0	0	0	0	0	0	0	0	0	0	0	0	0	0	0	0	0
FRUtex_f	0	0	0	0	0	0	0	0	0	0	0	0	0	0	0	0	0	0
FTHFD	0	0	0	0	0	0	0	0	0	0	0	0	0	0	0	0	0	0
FTHFLi	0	0	0	0	0	0	0	0	0	0	0.323071	0	0	0.0461216	0.00607671	0	0	0
FUCtex_f	0	0	0	0	0	0	0	0	0	0	0	0	0	0	0	0	0	0
FUCtpp_f	0	0	0	0	0	0	0	0	0	0	0	0	0	0	0	0	0	0
FUM_f	3.21964	2.89928	3.11285	2.8457	3.03943	4.1539	3.14314	3.0499	0.368778	2.25772	0	2.70565	0.917703	0.648988	0.694631	0.891134	1.04609	1.27517
FUMt2_2pp	0	0	0	0	0	0	0	0	0	0	0	0	0	0	0	0	0	0
FUMt2_3pp	0	0	0	0	0	0	0	0	0	0	0	0	0	0	0	0	0	0
FACOAE141	1.1e-09	1.1e-09	9e-10	9e-10	9e-10	1.1e-09	1.1e-09	1.1e-09	1.1e-09	1.1e-09	1.1e-09	1.1e-09	1.1e-09	1.1e-09	9e-10	1.1e-09	1.1e-09	9e-10
FACOAE160	0.086787	0.0772149	0.0835963	0.0918922	0.0810438	0.0887015	0.0848726	0.0887015	0.0708335	0.0995498	0.0759387	0.108484	0.112313	0.116141	0.118056	0.0612614	0.0618996	0.0606233
FACOAE161	0.102291	0.0910089	0.0985303	0.108308	0.0955218	0.104547	0.100035	0.104547	0.0834875	0.117334	0.0895047	0.127864	0.132377	0.136889	0.139146	0.0722054	0.0729576	0.0714533
FACOAE180	9e-10	9e-10	7e-10	7e-10	7e-10	9e-10	9e-10	9e-10	9e-10	9e-10	9e-10	9e-10	9e-10	9e-10	7e-10	9e-10	9e-10	7e-10
FACOAE181	9e-10	9e-10	7e-10	7e-10	7e-10	9e-10	9e-10	9e-10	9e-10	9e-10	9e-10	9e-10	9e-10	9e-10	7e-10	9e-10	9e-10	7e-10
FUMtex_f	0	0	0	0	0	0	0	0	0	0	0	0	0	0	0	0	0	0
FUSAtex_f	0	0	0	0	0	0	0	0	0	0	0	0	0	0	0	0	0	0
FDMO3	0	0	0	0	0	0	0	0	0	0	0	0	0	0	0	0	0	0
FUSAtpp	0	0	0	0	0	0	0	0	0	0	0	0	0	0	0	0	0	0
G1PACT	0.0642518	0.0571652	0.0618896	0.0680314	0.0599999	0.0656692	0.0628345	0.0656692	0.0524408	0.0737006	0.0562204	0.0803148	0.0831494	0.0859841	0.0874014	0.0453542	0.0458267	0.0448818
G1PPpp	0	0	0	0	0	0	0	0	0	0	0	0	0	0	0	0	0	0
FACOAE60	0	0	0	0	0	0	0	0	0	0	0	0	0	0	0	0	0	0
FACOAE80	2e-10	2e-10	2e-10	2e-10	2e-10	2e-10	2e-10	2e-10	2e-10	2e-10	2e-10	2e-10	2e-10	2e-10	2e-10	2e-10	2e-10	2e-10
FACOAL100t2pp	0	0	0	0	0	0	0	0	0	0	0	0	0	0	0	0	0	0
FACOAL120t2pp	1.1e-09	1.1e-09	9e-10	9e-10	9e-10	1.1e-09	1.1e-09	1.1e-09	1.1e-09	1.1e-09	1.1e-09	1.1e-09	1.1e-09	1.1e-09	9e-10	1.1e-09	1.1e-09	9e-10
FACOAL140t2pp	1.1e-09	1.1e-09	9e-10	9e-10	9e-10	1.1e-09	1.1e-09	1.1e-09	1.1e-09	1.1e-09	1.1e-09	1.1e-09	1.1e-09	1.1e-09	9e-10	1.1e-09	1.1e-09	9e-10
G1PTT	2.25e-10	2.25e-10	2.24983e-10	2.25e-10	2.25e-10	2.25e-10	2.24983e-10	5e-10	2.25e-10	6e-10	2.25e-10	5e-10	2.25e-10	2.25e-10	2.25e-10	5e-10	2.25e-10	2e-10
G1Ptex_f	0	0	0	0	0	0	0	0	0	0	0	0	0	0	0	0	0	0
G1SAT_f	0.00242624	0.00215864	0.00233704	0.00256896	0.00226568	0.00247976	0.00237272	0.00247976	0.00198024	0.00278304	0.00212296	0.0030328	0.00313984	0.00324688	0.0033004	0.00171264	0.00173048	0.0016948
FACOAL141t2pp	1.1e-09	1.1e-09	9e-10	9e-10	9e-10	1.1e-09	1.1e-09	1.1e-09	1.1e-09	1.1e-09	1.1e-09	1.1e-09	1.1e-09	1.1e-09	9e-10	1.1e-09	1.1e-09	9e-10
FDMO4	0	0	0	0	0	0	0	0	0	0	0	0	0	0	0	0	0	0
FACOAL160t2pp	1e-09	1.1e-09	9e-10	9e-10	9e-10	1e-09	1e-09	1.1e-09	1.1e-09	1e-09	1.1e-09	1.1e-09	1.1e-09	1.1e-09	9e-10	1.1e-09	1.1e-09	9e-10
FACOAL161t2pp	1e-09	1.1e-09	9e-10	9e-10	9e-10	1e-09	1e-09	1.1e-09	1.1e-09	1e-09	1.1e-09	1.1e-09	1.1e-09	1.1e-09	8e-10	1.1e-09	1.1e-09	9e-10
FACOAL180t2pp	1.1e-09	1.1e-09	9e-10	9e-10	9e-10	1.1e-09	1.1e-09	1.1e-09	1.1e-09	1.1e-09	1.1e-09	1.1e-09	1.1e-09	1.1e-09	9e-10	1.1e-09	1.1e-09	9e-10
FACOAL181t2pp	1.1e-09	1.1e-09	9e-10	9e-10	9e-10	1.1e-09	1.1e-09	1.1e-09	1.1e-09	1.1e-09	1.1e-09	1.1e-09	1.1e-09	1.1e-09	9e-10	1.1e-09	1.1e-09	9e-10
FACOAL60t2pp	0	0	0	0	0	0	0	0	0	0	0	0	0	0	0	0	0	0
FACOAL80t2pp	0	0	0	0	0	0	0	0	0	0	0	0	0	0	0	0	0	0
G2PP	0	0	0	0	0	0	0	0	0	0	0	0	0	0	0	0	0	0
G2PPpp	0	0	0	0	0	0	0	0	0	0	0	0	0	0	0	0	0	0
G3PAT120	5e-10	5e-10	3e-10	3e-10	3e-10	5e-10	5e-10	5e-10	5e-10	5e-10	6e-10	5e-10	5e-10	5e-10	4e-10	5e-10	5e-10	4e-10
G3PAT140	5e-10	5e-10	3e-10	3e-10	3e-10	5e-10	5e-10	5e-10	5e-10	5e-10	6e-10	5e-10	5e-10	5e-10	4e-10	5e-10	5e-10	4e-10
G3PAT141	5e-10	5e-10	3e-10	3e-10	3e-10	5e-10	5e-10	5e-10	5e-10	5e-10	6e-10	5e-10	5e-10	5e-10	4e-10	5e-10	5e-10	4e-10
G3PAT160	0.0433935	0.0386075	0.0417982	0.0459461	0.0405219	0.0443507	0.0424363	0.0443507	0.0354168	0.0497749	0.0379693	0.0542419	0.0561563	0.0580707	0.059028	0.0306307	0.0309498	0.0303117
G3PAT161	0.0511455	0.0455045	0.0492652	0.0541541	0.0477609	0.0522737	0.0500173	0.0522737	0.0417438	0.0586669	0.0447523	0.0639319	0.0661883	0.0684447	0.069573	0.0361027	0.0364788	0.0357267
G3PAT180	5e-10	5e-10	3e-10	3e-10	3e-10	5e-10	5e-10	5e-10	5e-10	5e-10	6e-10	5e-10	5e-10	5e-10	4e-10	5e-10	5e-10	4e-10
FADRx	1.48641	1.32246	1.43176	1.57384	1.38804	1.51919	1.45362	1.51919	1.21317	1.70499	1.3006	1.85801	1.92358	1.98916	2.02195	1.04923	1.06016	1.0383
FDMO6	0	0	0	0	0	0	0	0	0	0	0	0	0	0	0	0	0	0
FADRx2	0	0	0	0	0	0	0	0	0	0	0	0	0	0	0	0	0	0
FALDH2_f	0	0	0	0	0	0	0	0	0	0	0	0	0	0	0	0	0	0
FALDtex_f	0	0	0	0	0	0	0	0	0	0	0	0	0	0	0	0	0	0
FALDtpp_f	0	0	0	0	0	0	0	0	0	0	0	0	0	0	0	0	0	0
FALGTHLs_f	0	0	0	0	0	0	0	0	0	0	0	0	0	0	0	0	0	0
G3PAT181	5e-10	5e-10	3e-10	3e-10	3e-10	5e-10	5e-10	5e-10	5e-10	5e-10	6e-10	5e-10	5e-10	5e-10	4e-10	5e-10	5e-10	4e-10
G3PCabcpp	0	0	0	0	0	0	0	0	0	0	0	0	0	0	0	0	0	0
G3PCtex_f	0	0	0	0	0	0	0	0	0	0	0	0	0	0	0	0	0	0
G3PD2_f	0	0	0	0	0	0	0	0	0	0	0	0	0	0	0	0	0	0
G3PD5	0	0	0	0	0	0	0	0	0	0	0	0	0	0	0	0	0	0
G3PD6	0	0	0	0	0	0	0	0	0	0	0	0	0	0	0	0	0	0
FBA_f	3.96141	3.53028	3.8177	4.10055	3.70474	3.95334	3.87312	4.00867	0.666347	4.30474	0.697832	4.73195	0.526328	0.638167	0.696944	2.56603	2.61704	2.60486
FBA3_f	0.827803	0.730711	0.795439	0.970386	0.767546	0.132516	0.810455	0.88619	0	1.18877	0	1.25457	0	0	0	0.814591	0.798796	0.740551
G3PD7	0	0	0	0	0	0	0	0	0	0	0	0	0	0	0	0	0	0
FE2abcpp	0	0	0	0	0	0	0	0	0	0	0	0	0	0	0	0	0	0
FBP	0	0	0	0	0	0	0	0	0	0	0	0	0	0	0	0	0	0
G3PEabcpp	0	0	0	0	0	0	0	0	7e-10	0	6e-10	0	7e-10	7e-10	7e-10	0	0	0
FE2t2pp	0	0	0	0	0	0	0	0	0	0	0	0	0	0	0	0	0	0
G3PEtex_f	0	0	0	0	0	0	0	0	0	0	0	0	0	0	0	0	0	0
G3PGabcpp	0	0	0	0	0	0	0	0	0	0	0	0	0	0	0	0	0	0
G3PGtex_f	0	0	0	0	0	0	0	0	0	0	0	0	0	0	0	0	0	0
G3PIabcpp	0	0	0	0	0	0	0	0	0	0	0	0	0	0	0	0	0	0
G3PItex_f	0	0	0	0	0	0	0	0	0	0	0	0	0	0	0	0	0	0
FCI_f	0	0	0	0	0	0	0	0	0	0	0	0	0	0	0	0	0	0
G3PSabcpp	0	0	0	0	0	0	0	0	0	0	0	0	0	0	0	0	0	0
FE2t3pp	0	0	0	0	0	0	0	0	0	0	0	0	0	0	0	0	0	0
G3PStex_f	0	0	0	0	0	0	0	0	0	0	0	0	0	0	0	0	0	0
G3PT	0	0	0	0	0	0	0	0	0	0	0	0	0	0	0	0	0	0
GGPTRCS	0	0	0	0	0	0	0	0	0	0	0	0	0	0	0	0	0	0
GHBDHx_f	0	0	0	0	0	0	0	0	0	0	0	0	0	0	0	0	0	0
GHMT2r_f	0.758527	0.674866	0.73064	0.803146	0.70833	0.775259	0.741795	0.775259	0.454106	0.870075	0.107888	0.948158	0.642805	0.612991	0.663901	0.535431	0.541008	0.529853
G5SADs	0.150317	0.133738	0.144791	0.15916	0.14037	0.153633	0.147002	0.153633	0.122686	0.172423	0.131528	0.187897	0.194528	0.20116	0.204476	0.106106	0.107212	0.105001
FE2tex_f	0.0109215	0.0097169	0.01052	0.0115639	0.0101987	0.0111624	0.0106806	0.0111624	0.00891385	0.0125276	0.00955629	0.0136518	0.0141337	0.0146155	0.0148564	0.00770928	0.00778958	0.00762897
G5SD	0.150317	0.133738	0.144791	0.15916	0.14037	0.153633	0.147002	0.153633	0.122686	0.172423	0.131528	0.187897	0.194528	0.20116	0.204476	0.106106	0.107212	0.105001
G6PDA	0	0	0	0	0	0	0	0	0	0	0	0	0	0	0	0	0	0
GK1_f	0.165727	0.147448	0.159634	0.175476	0.15476	0.169383	0.162071	0.169383	0.135262	0.190098	0.145011	0.207159	0.21447	0.221782	0.225437	0.116984	0.118202	0.115765
GLBRAN2	2e-10	2e-10	2e-10	2e-10	2e-10	2e-10	2e-10	2e-10	2e-10	2e-10	2e-10	2e-10	2e-10	0	2e-10	2e-10	2e-10	0
GLCATr_f	0	0	0	0	0	0	0	0	0	0	0	0	0	0	0	0	0	0
G6PDH2r_f	2.88599	2.55031	2.7741	3.33742	2.67858	0	2.82506	3.07003	7.19431	4.0281	8.84966	4.26693	11.6389	12.1908	12.2694	2.72794	2.68352	2.50287
FE2tpp	0.0109215	0.0097169	0.01052	0.0115639	0.0101987	0.0111624	0.0106806	0.0111624	0.00891385	0.0125276	0.00788672	0.0136518	0.0141337	0.0146155	0.0148564	0.00770928	0.00778958	0.00762897
G6PP	0	0	0	0	0	0	0	0	0	0	0	0	0	0	0	0	0	0
G6Pt6_2pp	0	0	0	0	0	0	0	0	0	0	0	0	0	0	0	0	0	0
G6Ptex_f	0	0	0	0	0	0	0	0	0	0	0	0	0	0	0	0	0	0
GAL1PPpp	0	0	0	0	0	0	0	0	0	0	0	0	0	0	0	0	0	0
GLCDpp	0	0	0	0	0	0.809008	0	0	0	0	0	0	0	0	0	0	0	0
FE3DCITabcpp	0	0	0	0	0	0	0	0	0	0	0	0	0	0	0	0	0	0
GLCNt2rpp_f	0	0	0	0	0	0.809008	0	0	0	0	0	0	0	0	0	0	0	0
GAL1Ptex_f	0	0	0	0	0	0	0	0	0	0	0	0	0	0	0	0	0	0
GALBDtex_f	0	0	0	0	0	0	0	0	0	0	0	0	0	0	0	0	0	0
GALCTD	0	0	0	0	0	0	0	0	0	0	0	0	0	0	0	0	0	0
GALCTLO	0	0	0	0	0	0	0	0	0	0	0	0	0	0	0	0	0	0
GALCTND	0	0	0	0	0	0	0	0	0	0	0	0	0	0	0	0	0	0
GLCNtex_f	0	0	0	0	0	0	0	0	0	0	0	0	0	0	0	0	0	0
GLCP	0	0	0	0	0	0	0	0	0	0	0	0	0	0	0	0	0	0
GLCP2	0	0	0	0	0	0	0	0	0	0	0	0	0	0	0	0	0	0
GALCTNLt2pp	0	0	0	0	0	0	0	0	0	0	0	0	0	0	0	0	0	0
FE3DCITtonex	0	0	0	0	0	0	0	0	0	0	0	0	0	0	0	0	0	0
GALCTNLtex_f	0	0	0	0	0	0	0	0	0	0	0	0	0	0	0	0	0	0
GALCTNt2pp	0	0	0	0	0	0	0	0	0	0	0	0	0	0	0	0	0	0
GALCTNtex_f	0	0	0	0	0	0	0	0	0	0	0	0	0	0	0	0	0	0
GALCTt2rpp_f	0	0	0	0	0	0	0	0	0	0	0	0	0	0	0	0	0	0
GLCRAL	0	0	0	0	0	0	0	0	0	0	0	0	0	0	0	0	0	0
GLCRD	0	0	0	0	0	0	0	0	0	0	0	0	0	0	0	0	0	0
GLCRt2rpp_f	0	0	0	0	0	0	0	0	0	0	0	0	0	0	0	0	0	0
GALCTtex_f	0	0	0	0	0	0	0	0	0	0	0	0	0	0	0	0	0	0
FE3DHBZR	0	0	0	0	0	0	0	0	0	0	0	0	0	0	0	0	0	0
GALKr_f	0	0	0	0	0	0	0	0	0	0	0	0	0	0	0	0	0	0
GALM2pp	0	0	0	0	0	0	0	0	0	0	0	0	0	0	0	0	0	0
GALS3	0	0	0	0	0	0	0	0	0	0	0	0	0	0	0	0	0	0
GLCRtex_f	0	0	0	0	0	0	0	0	0	0	0	0	0	0	0	0	0	0
GLCS1	2e-10	2e-10	2e-10	2e-10	2e-10	2e-10	2e-10	2e-10	2e-10	2e-10	2e-10	2e-10	2e-10	2e-10	2e-10	2e-10	2e-10	2e-10
GLCTR1	1.25e-10	1.25e-10	1.24983e-10	1.25e-10	1.25e-10	1.25e-10	1.24983e-10	0	1.25e-10	2e-10	1.25e-10	0	1.25e-10	1.25e-10	1.25e-10	0	1.25e-10	0
GLCTR2	1.25e-10	1.25e-10	1.24983e-10	1.25e-10	1.25e-10	1.25e-10	1.24983e-10	0	1.25e-10	2e-10	1.25e-10	0	1.25e-10	1.25e-10	1.25e-10	0	1.25e-10	0
GALT1	1.25e-10	1.25e-10	1.24983e-10	1.25e-10	1.25e-10	1.25e-10	1.24983e-10	0	1.25e-10	2e-10	1.25e-10	0	1.25e-10	1.25e-10	1.25e-10	0	1.25e-10	0
FE3DHBZSabcpp	0	0	0	0	0	0	0	0	0	0	0	0	0	0	0	0	0	0
GALTptspp	0	0	0	0	0	0	0	0	0	0	0	0	0	0	0	0	0	0
GLCTR3	1.25e-10	1.25e-10	1.24983e-10	1.25e-10	1.25e-10	1.25e-10	1.24983e-10	0	1.25e-10	2e-10	1.25e-10	0	1.25e-10	1.25e-10	1.25e-10	0	1.25e-10	0
FE3DHBZStonex	0	0	0	0	0	0	0	0	0	0	0	0	0	0	0	0	0	0
GLCUR1Ptex_f	0	0	0	0	0	0	0	0	0	0	0	0	0	0	0	0	0	0
GALTtex_f	0	0	0	0	0	0	0	0	0	0	0	0	0	0	0	0	0	0
GLCURt2rpp_f	0	0	0	0	0	0	0	0	0	0	0	0	0	0	0	0	0	0
GLCURtex_f	0	0	0	0	0	0	0	0	0	0	0	0	0	0	0	0	0	0
GLCabcpp	0	0	0	0	0	0	0	0	0	0	0	0	0	0	0	0	0	0
GALURt2rpp_f	0	0	0	0	0	0	0	0	0	0	0	0	0	0	0	0	0	0
GALURtex_f	0	0	0	0	0	0	0	0	0	0	0	0	0	0	0	0	0	0
GALUi	6e-10	7e-10	6.99934e-10	7e-10	7e-10	6e-10	5.99934e-10	5e-10	7e-10	9e-10	7e-10	5e-10	6e-10	6e-10	6e-10	6e-10	6e-10	5e-10
GLCptspp	7.06971	6.30444	6.81462	7.74613	6.61555	6.4915	6.92278	7.3379	4.92142	8.77409	5.42501	9.41501	7.30751	7.59961	7.73392	5.75492	5.74015	5.50427
FE3HOXR1	0	0	0	0	0	0	0	0	0	0	0	0	0	0	0	0	0	0
GLCt2pp	0	0	0	0	0	0	0	0	3.42238	0	4.64044	0	5.62372	6.02155	6.0376	0	0	0
GALabcpp	0	0	0	0	0	0	0	0	0	0	0	0	0	0	0	0	0	0
FE3HOXR2	0	0	0	0	0	0	0	0	0	0	0	0	0	0	0	0	0	2e-10
GLCtex_copy1_f	7.06971	6.30444	6.81462	7.74613	6.61555	7.30051	6.92278	7.3379	8.3438	8.77409	0	9.41501	12.9312	13.6212	13.7715	5.75492	5.74015	5.50427
FE3HOXR3	0	0	0	0	0	0	0	0	0	0	0	0	0	0	0	0	0	0
GLCtex_copy2	0	0	0	0	0	0	0	0	0	0	10.0655	0	0	0	0	0	0	0
GLDBRAN2	0	0	0	0	0	0	0	0	0	0	0	0	0	0	0	0	0	0
FE3HOXUtex	0	0	0	2e-10	0	0	0	0	0	0	0	0	0	0	0	0	0	4e-10
GLGC	2e-10	2e-10	2e-10	2e-10	2e-10	2e-10	2e-10	2e-10	2e-10	2e-10	2e-10	2e-10	2e-10	2e-10	2e-10	2e-10	2e-10	2e-10
FE3HOXUtpp	0	0	0	2e-10	0	0	0	0	0	0	0	0	0	0	0	0	0	4e-10
GLNS	1.23122	1.09542	1.18595	1.30364	1.14974	1.25838	1.20406	1.25838	1.00489	1.41228	1.07732	1.53902	1.59334	1.64766	1.67482	0.869095	0.878148	0.860042
FE3HOXabcpp	0	0	0	2e-10	0	0	0	0	0	0	0	0	0	0	0	0	0	4e-10
GLNTRS	0	0	0	0	0	0	0	0	0	0	0	0	0	0	0	0	0	0
FE3HOXexs	0	0	0	2e-10	0	0	0	0	0	0	0	0	0	0	0	0	0	4e-10
GLNabcpp	0	0	0	0	0	0	0	0	0	0	0	0	0	0	0	0	0	0
GLNtex_f	0	0	0	0	0	0	0	0	0	0	0	0	0	0	0	0	0	0
GLTPD_f	0	0	0	0	0	0	0	0	0	0	0	0	0	0	0	0	0	0
GLU5K	0.150317	0.133738	0.144791	0.15916	0.14037	0.153633	0.147002	0.153633	0.122686	0.172423	0.131528	0.187897	0.194528	0.20116	0.204476	0.106106	0.107212	0.105001
GLUABUTt7pp_f	0	0	0	0	0	0	0	0	0	0	0	0	0	0	0	0	0	0
GALt2pp	0	0	0	0	0	0	0	0	0	0	0	0	0	0	0	0	0	0
GALtex_f	0	0	0	0	0	0	0	0	0	0	0	0	0	0	0	0	0	0
GAM6Pt6_2pp	0	0	0	0	0	0	0	0	0	0	0	0	0	0	0	0	0	0
GAMAN6Ptex_f	0	0	0	0	0	0	0	0	0	0	0	0	0	0	0	0	0	0
GAMptspp	0	0	0	0	0	0	0	0	0	0	0	0	0	0	0	0	0	0
GAMtex_f	0	0	0	0	0	0	0	0	0	0	0	0	0	0	0	0	0	0
GAPD_f	11.5407	10.3025	11.128	12.6467	10.8098	12.6585	11.3032	11.9796	8.15739	14.328	9.84907	15.3617	12.1054	12.8611	13.0472	9.44516	9.41839	9.03093
GLUCYS	0	0	0	0	0	0	0	0	0	0	0	0	0	0	0	0	0	0
GLUDC	0	0	0	0	0	0	0	0	0	0	2e-10	0	0	0	0	0	0	2e-10
GLUDy_f	0	0	0	0	0	0	0	0	0	0	0	0	0	0	0	0	0	0
GLUN	0	0	0	0	0	0	0	0	0	0	0	0	0	0	0	0	0	0
GLUNpp	0	0	0	0	0	0	0	0	0	0	0	0	0	0	0	0	0	0
GLUPRT	0.304802	0.271184	0.293596	0.322731	0.284631	0.311525	0.298078	0.311525	0.248772	0.349626	0.266702	0.381002	0.394449	0.407897	0.41462	0.215154	0.217395	0.212913
GLUR_f	0	0	0	0	0	0	0	0	0	0	0	0	0	0	0	0	0	0
GARFT_f	0.303134	0.2697	0.291989	0.320965	0.283073	0.309821	0.296447	0.309821	0.0521199	0.347712	0	0.378917	0.00542134	0	0	0.213977	0.216206	0.211748
FE3HOXtonex	0	0	0	2e-10	0	0	0	0	0	0	0	0	0	0	0	0	0	4e-10
GART	0.00166804	0.00148407	0.00160672	0.00176616	0.00155766	0.00170484	0.00163125	0.00170484	0.196652	0.00191334	0.266702	0.00208505	0.389028	0.407897	0.41462	0.00117744	0.00118971	0.00116518
GLUSy	0	0	0	0	0	0	0	0	0	0	0	0	0	0	0	0	0	0
GLUTRR	0.00242624	0.00215864	0.00233704	0.00256896	0.00226568	0.00247976	0.00237272	0.00247976	0.00198024	0.00278304	0.00212296	0.0030328	0.00313984	0.00324688	0.0033004	0.00171264	0.00173048	0.0016948
GLUTRS	0.00242624	0.00215864	0.00233704	0.00256896	0.00226568	0.00247976	0.00237272	0.00247976	0.00198024	0.00278304	0.00212296	0.0030328	0.00313984	0.00324688	0.0033004	0.00171264	0.00173048	0.0016948
GLUabcpp	0	0	0	0	0	0	0	0	0	0	0	0	0	0	0	0	0	0
GBBTNtex_f	0	0	0	0	0	0	0	0	0	0	0	0	0	0	0	0	0	0
GCALDD	0.00045492	0.000404745	0.000438195	0.00048168	0.000424815	0.000464955	0.000444885	0.000464955	0.000371295	0.00052182	0.000398055	0.00056865	0.00058872	0.00060879	0.000618825	0.00032112	0.000324465	0.000317775
GDMANE	0	0	0	0	0	0	0	0	0	0	0	0	0	0	0	0	0	0
GLUt2rpp_f	0	0	0	0	0	0	0	0	0	0	0	0	0	0	0	0	0	0
FE3Ri	0	0	0	0	0	0	0	0	0	0	0	0	0	0	0	0	0	0
GLUt4pp	0.0035394	0	0	0	0.00330517	0.00361747	0.00346132	0	0.00288877	0	0	2e-10	0	0	0	0.0024984	0	0
GLUtex_f	0	0	0	0	0	0	0	0	0	0	0	0	0	0	0	0	0	0
GDPDPK	0	0	0	0	0	0	0	0	0	0	0	0	0	0	0	0	0	0
GDPMNH	0	0	0	0	0	0	0	0	0	0	0	0	0	0	0	0	0	0
GLXCL	0	0	0	0	0	0	0	0	0.000185648	0	0.000199028	0	0.00029436	0.000304395	0.000309413	0	0	0
FE3abcpp	4e-10	4e-10	4e-10	4e-10	4e-10	4e-10	4e-10	4e-10	4e-10	4e-10	0.00166957	4e-10	4e-10	4e-10	4e-10	4e-10	4e-10	4e-10
GLYALDtex_f	0	0	0	0	0	0	0	0	0	0	0	0	0	0	0	0	0	0
GDPMNP	0	0	0	0	0	0	0	0	0	0	0	0	0	0	0	0	0	0
GDPTPDP	0	0	0	0	0	0	0	0	0	0	0	0	0	0	0	0	0	0
GLYALDtpp_f	0	0	0	0	0	0	0	0	0	0	0	0	0	0	0	0	0	0
GDPtex_f	0	0	0	0	0	0	0	0	0	0	0	0	0	0	0	0	0	0
FE3tex_f	0	0	0	0	0	0	0	0	0	0	0	0	0	0	0	0	0	0
GF6PTA	0.0642518	0.0571652	0.0618896	0.0680314	0.0599999	0.0656692	0.0628345	0.0656692	0.0524408	0.0737006	0.0562204	0.0803148	0.0831494	0.0859841	0.0874014	0.0453542	0.0458267	0.0448818
GGGABADr_f	0	0	0	0	0	0	0	0	0	0	0	0	0	0	0	0	0	0
GGGABAH	0	0	0	0	0	0	0	0	0	0	0	0	0	0	0	0	0	0
GGPTRCO	0	0	0	0	0	0	0	0	0	0	0	0	0	0	0	0	0	0
GLYAT_f	0	3e-10	3e-10	3e-10	3e-10	0	3e-10	3e-10	0	3e-10	0	3e-10	0	0	0	3e-10	3e-10	3e-10
GLYBabcpp	0	0	0	0	0	0	0	0	0	0	0	0	0	0	0	0	0	0
GLYBt2pp	0	0	0	0	0	0	0	0	0	0	0	0	0	0	0	0	0	0
GLYBtex_f	0	0	0	0	0	0	0	0	0	0	0	0	0	0	0	0	0	0
GLYC2Pabcpp	0	0	0	0	0	0	0	0	0	0	0	0	0	0	0	0	0	0
GLYC2Ptex_f	0	0	0	0	0	0	0	0	0	0	0	0	0	0	0	0	0	0
GLYC3Pabcpp	0	0	0	0	0	0	0	0	0	0	0	0	0	0	0	0	0	0
FECRMR1	0	0	0	0	0	0	0	0	0	0	0	0	0	0	0	0	0	0
GLYC3Pt6pp	2.1e-09	2.1e-09	1.9e-09	1.9e-09	2.1e-09	2.1e-09	2.1e-09	2.1e-09	1.4e-09	2.1e-09	1.5e-09	2.1e-09	1.4e-09	1.4e-09	1.3e-09	2.1e-09	2.1e-09	1.9e-09
GLYC3Ptex_f	0	0	0	0	0	0	0	0	0	0	0	0	0	0	0	0	0	0
GTPDPDP	0	0	0	0	0	0	0	0	0	0	0	0	0	0	0	0	0	0
GLYCAt2rpp_f	0	0	0	0	0	0	0	0	0	0	0	0	0	0	0	0	0	0
GTPDPK	2e-10	2e-10	2e-10	2e-10	2e-10	2e-10	2e-10	2e-10	2e-10	2e-10	2e-10	2e-10	2e-10	2e-10	2e-10	2e-10	2e-10	2e-10
FECRMR2	0	0	0	0	0	0	2e-10	0	0	0	0	0	0	0	1.66667e-10	0	0	0
GTPHs	0	0	0	0	0	0	0	0	0	0	0	0	0	0	0	0	0	0
GLYCAtex_f	0	0	0	0	0	0	0	0	0	0	0	0	0	0	0	0	0	0
GLYCDx	0	0	0	0	0	0	0	0	0	0	0	0	0	0	0	0	0	0
GLYCK	0	0	0	0	0	0	0	0	0	0	0	0	0	0	0	0	0	0
GTPtex_f	0	0	0	0	0	0	0	0	0	0	0	0	0	0	0	0	0	0
GUACYC	0	0	0	0	0	0	0	0	0	0	0	0	0	0	0	0	0	0
GLYCK2	0	0	0	0	0	0	0	0	0.000185648	0	0.000199028	0	0.00029436	0.000304395	0.000309413	0	0	0
FECRMR3	0	0	0	0	0	0	0	0	0	0	0	0	0	0	2e-10	0	0	0
GLYCL	0.0371311	0.0330357	0.0357659	0.0393152	0.0346739	0.0379501	0.036312	0.0379501	0	0.0425915	0	0.0464138	0	0	0	0.0262102	0.0264832	0.0259371
GLYCLTDx	0	0	0	0	0	0	0	0	0	0	0	0	0	0	0	0	0	0
GLYCLTDy	0	0	0	0	0	0	0	0	0	0	0	0	0	0	0	0	0	0
GUAD	0	0	0	0	0	0	0	0	0	0	0	0	0	0	0	0	0	0
GUAPRT	0	0	0	0	0	0	0	0	0	0	0	0	0	0	0	0	0	0
GUAt2pp	0	0	0	0	0	0	0	0	0	0	0	0	0	0	0	0	0	0
GUAtex_f	0	0	0	0	0	0	0	0	0	0	0	0	0	0	0	0	0	0
GUAtpp_f	0	0	0	0	0	0	0	0	0	0	0	0	0	0	0	0	0	0
GUI1_f	0	0	0	0	0	0	0	0	0	0	0	0	0	0	0	0	0	0
GUI2_f	0	0	0	0	0	0	0	0	0	0	0	0	0	0	0	0	0	0
GUR1PPpp	0	0	0	0	0	0	0	0	0	0	0	0	0	0	0	0	0	0
H2O2tex_f	0	0	0	0	0	0	0	0	0	0	0	0	0	0	0	0	0	0
H2Otex_f	0	0	0	0	0	0	0	0	0	0	0	0	0	0	0	0	0	0
H2Otpp_f	0	0	0	0	0	0	0	0	0	0	0	0	0	0	0	0	0	0
H2SO	0	0	0	0	0	0	0	0	0	0	0	0	0	0	0	0	0	0
GLYCLTt2rpp_f	0	0	0	0	0	0	0	0	0	0	0	0	0	0	0	0	0	0
GLYCLTt4pp	0	0	0	0	0	0	0	0	0	0	0	0	0.0045804	0	0.00481462	0	0	0
GLYCLTtex_f	0	0	0	0	0	0	0	0	0	0	0	0	0	0	0	0	0	0
GLYCTO2	0.00045492	0.000404745	0.000438195	0.00048168	0.000424815	0.000464955	0.000444885	0.000464955	0	0.00052182	0	0.00056865	0.00058872	0.00060879	0.000618825	0.00032112	0.000324465	0.000317775
GLYCTO3	0	0	0	0	0	0	0	0	0.000371295	0	0.000398055	0	0	0	0	0	0	0
GLYCTO4	0	0	0	0	0	0	0	0	0	0	0	0	0	0	0	0	0	0
GLYCtex_f	0	0	0	0	0	0	0	0	0	0	0	0	0	0	0	0	0	0
GLYCtpp_f	0	0	0	0	0	0	0	0	0	0	0	0	0	0	0	0	0	0
GLYK	1.5e-09	1.4e-09	7e-10	7e-10	7e-10	1.4e-09	1.4e-09	1.4e-09	1.4e-09	1.4e-09	1.4e-09	1.4e-09	1.4e-09	1.4e-09	7e-10	1.4e-09	1.4e-09	7e-10
H2St1pp	0	0	0	0	0	0	0	0	0	0	0	0	0	0	0	0	0	0
H2Stex_f	0	0	0	0	0	0	0	0	0	0	0	0	0	0	0	0	0	0
H2tex_f	0	0	0	0	0	0	0	0	0	0	0	0	0	0	0	0	0	0
FECRMUtex	2e-10	0	4e-10	2e-10	0	0	4e-10	0	0	4e-10	0	0	0	0	7.33333e-10	0	0	0
H2tpp_f	0	0	0	0	0	0	0	0	0	0	0	0	0	0	0	0	0	0
FECRMUtpp	2e-10	0	4e-10	2e-10	0	0	4e-10	0	0	4e-10	0	0	0	0	7.33333e-10	0	0	0
HACD1_f	0.241998	0.215307	0.233101	0.256234	0.225984	0.247337	0.23666	0.247337	0.197513	0.277586	0.211749	0.302498	0.313174	0.323851	0.329189	0.170822	0.172602	0.169043
HACD2_f	0.241998	0.215307	0.233101	0.256234	0.225984	0.247337	0.23666	0.247337	0.197513	0.277586	0.211749	0.302498	0.313174	0.323851	0.329189	0.170822	0.172602	0.169043
HACD3_f	0.241998	0.215307	0.233101	0.256234	0.225984	0.247337	0.23666	0.247337	0.197513	0.277586	0.211749	0.302498	0.313174	0.323851	0.329189	0.170822	0.172602	0.169043
HACD4_f	0.241998	0.215307	0.233101	0.256234	0.225984	0.247337	0.23666	0.247337	0.197513	0.277586	0.211749	0.302498	0.313174	0.323851	0.329189	0.170822	0.172602	0.169043
HACD5_f	0.241998	0.215307	0.233101	0.256234	0.225984	0.247337	0.23666	0.247337	0.197513	0.277586	0.211749	0.302498	0.313174	0.323851	0.329189	0.170822	0.172602	0.169043
HACD6_f	0.189078	0.168224	0.182127	0.2002	0.176566	0.193249	0.184907	0.193249	0.154321	0.216884	0.165443	0.236348	0.244689	0.253031	0.257202	0.133467	0.134857	0.132077
GLYOX	0	0	0	0	0	0	0	0	0	0	0	0	0	0	0	0	0	0
GLYOX3	0	0	0	0	0	0	0	0	0	0	0	0	0	0	0	0	0	0
GLYTRS	0	0	0	0	0	0	0	0	0	0	0	0	0	0	0	0	0	0
GLYt2pp_copy1	0	0	0	0	0	0	0	0	0	0	0	0	0	0	0	0	0	0
GLYt2pp_copy2_f	0	0	0	0	0	0	0	0	0	0	0	0	0	0	0	0	0	0
HACD7_f	0.189078	0.168224	0.182127	0.2002	0.176566	0.193249	0.184907	0.193249	0.154321	0.216884	0.165443	0.236348	0.244689	0.253031	0.257202	0.133467	0.134857	0.132077
HACD8_f	0	0	0	0	0	0	0	0	0	0	0	0	0	0	0	0	0	0
HADPCOADH3_f	0	0	0	0	0	0	0	0	0	0	0	0	0	0	0	0	0	0
HBZOPT	0.00015164	0.000134915	0.000146065	0.00016056	0.000141605	0.000154985	0.000148295	0.000154985	0.000123765	0.00017394	0.000132685	0.00018955	0.00019624	0.00020293	0.000206275	0.00010704	0.000108155	0.000105925
HCINNMt2rpp_f	0	0	0	0	0	0	0	0	0	0	0	0	0	0	0	0	0	0
FECRMabcpp	2e-10	0	4e-10	2e-10	0	0	4e-10	0	0	4e-10	0	0	0	0	7.33333e-10	0	0	0
HCINNMtex_f	0	0	0	0	0	0	0	0	0	0	0	0	0	0	0	0	0	0
HCO3E_f	0.357575	0.318136	0.344428	0.378608	0.333912	0.365462	0.349687	0.365462	0.291844	0.410159	0.312878	0.446968	0.462744	0.478519	0.486407	0.252406	0.255035	0.249776
HCYSMT	0	0	0	0	0	0	0	0	0	0	0	0	0	0	0	0	0	0
GLYt4pp	0	0	0	0	0	0	0	0	0	0	0	0	0	0	0	0	0.00252442	0
GLYtex_f	0	0	0	0	0	0	0	0	0	0	0	0	0	0	0	0	0	0
GMAND	0	0	0	0	0	0	0	0	0	0	0	0	0	0	0	0	0	0
HCYSMT2	0	0	0	0	0	0	0	0	0	0	0	0	0	0	0	0	0	0
GMHEPAT	5e-10	5e-10	4.99934e-10	5e-10	5e-10	5e-10	4.99934e-10	4e-10	5e-10	8e-10	5e-10	4e-10	5e-10	5e-10	5e-10	4e-10	5e-10	4e-10
FECRMexs	2e-10	0	4e-10	2e-10	0	0	4e-10	0	0	4e-10	0	0	0	0	7.33333e-10	0	0	0
GMHEPK	5e-10	5e-10	4.99934e-10	5e-10	5e-10	5e-10	4.99934e-10	4e-10	5e-10	8e-10	5e-10	4e-10	5e-10	5e-10	5e-10	4e-10	5e-10	4e-10
HDCAtexi	0	0	0	0	0	0	0	0	0	0	0	0	0	0	0	0	0	0
HDCEAtexi	0	0	0	0	0	0	0	0	0	0	0	0	0	0	0	0	0	0
HEMEOS	0	0	0	0	0	0	0	0	0	0	0	0	0	0	0	0	0	0
HEPK1	1.25e-10	1.25e-10	1.24983e-10	1.25e-10	1.25e-10	1.25e-10	1.24983e-10	0	1.25e-10	2e-10	1.25e-10	0	1.25e-10	1.25e-10	1.25e-10	0	1.25e-10	0
GMHEPPA	5e-10	5e-10	4.99934e-10	5e-10	5e-10	5e-10	4.99934e-10	4e-10	5e-10	8e-10	5e-10	4e-10	5e-10	5e-10	5e-10	4e-10	5e-10	4e-10
GMPR	0	0	0	0	0	0	0	0	0	0	0	0	0	0	0	0	0	0
HEPK2	1.25e-10	1.25e-10	1.24983e-10	1.25e-10	1.25e-10	1.25e-10	1.24983e-10	0	1.25e-10	2e-10	1.25e-10	0	1.25e-10	1.25e-10	1.25e-10	0	1.25e-10	0
HEPT1	1.25e-10	1.25e-10	1.24983e-10	1.25e-10	1.25e-10	1.25e-10	1.24983e-10	0	1.25e-10	2e-10	1.25e-10	0	1.25e-10	1.25e-10	1.25e-10	0	1.25e-10	0
FECRMtonex	2e-10	0	4e-10	2e-10	0	0	4e-10	0	0	4e-10	0	0	0	0	7.33333e-10	0	0	0
GMPS2	0.165727	0.147448	0.159634	0.175476	0.15476	0.169383	0.162071	0.169383	0.135262	0.190098	0.145011	0.207159	0.21447	0.221782	0.225437	0.116984	0.118202	0.115765
FEENTERR1	0	0	0	0	0	0	0	0	0	0	0	0	0	0	0	0	0	0
GMPtex_f	0	0	0	0	0	0	0	0	0	0	0	0	0	0	0	0	0	0
GND	2.88599	2.55031	2.7741	3.33742	2.67858	0.809008	2.82506	3.07003	0	4.0281	0	4.26693	0	0	0	2.72794	2.68352	2.50287
GNK	0	0	0	0	0	0.809008	0	0	0	0	0	0	0	0	0	0	0	0
HEPT2	1.25e-10	1.25e-10	1.24983e-10	1.25e-10	1.25e-10	1.25e-10	1.24983e-10	0	1.25e-10	2e-10	1.25e-10	0	1.25e-10	1.25e-10	1.25e-10	0	1.25e-10	0
HEPT3	1.25e-10	1.25e-10	1.24983e-10	1.25e-10	1.25e-10	1.25e-10	1.24983e-10	0	1.25e-10	2e-10	1.25e-10	0	1.25e-10	1.25e-10	1.25e-10	0	1.25e-10	0
HEPT4	1.25e-10	1.25e-10	1.24983e-10	1.25e-10	1.25e-10	1.25e-10	1.24983e-10	0	1.25e-10	2e-10	1.25e-10	0	1.25e-10	1.25e-10	1.25e-10	0	1.25e-10	0
HETZK	0	0	0	0	0	0	0	0	0	0	0	0	0	0	0	0	0	0
HEX1	6e-10	7e-10	8e-10	0	7e-10	0	6e-10	6e-10	2.2729	0	3.42465	0	4.33134	4.59121	6.0376	0	0	2e-10
HEX4	0	0	0	0	0	0	0	0	2e-10	0	2e-10	0	0	0	0	0	0	0
HEX7	0	0	0	7e-10	0	5e-10	0	0	1.14948	8e-10	1.21579	7e-10	1.29238	1.43034	0	8e-10	6e-10	2e-10
GOFUCR	0	0	0	0	0	0	0	0	0	0	0	0	0	0	0	0	0	0
GP4GH	0	0	0	0	0	0	0	0	0	0	0	0	0	0	0	0	0	0
GPDDA1	0	0	0	0	0	0	0	0	0	0	0	0	0	0	0	0	0	0
HEXt2rpp_f	0	0	0	0	0	0	0	0	0	0	0	0	0	0	0	0	0	0
FEENTERR2	0	0	0	0	0	0	0	0	0	0	0	2e-10	0	2e-10	0	0	0	0
GPDDA1pp	0	0	0	0	0	0	0	0	0	0	0	0	0	0	0	0	0	0
GPDDA2	7e-10	7e-10	0	0	0	7e-10	7e-10	7e-10	1.4e-09	7e-10	1.3e-09	7e-10	1.4e-09	1.4e-09	7e-10	7e-10	7e-10	0
FEENTERR3	0	0	0	0	0	0	0	0	0	0	0	2e-10	0	2e-10	0	0	0	0
GPDDA2pp	7e-10	7e-10	6e-10	6e-10	7e-10	7e-10	7e-10	7e-10	0	7e-10	0	7e-10	0	0	0	7e-10	7e-10	6e-10
HG2abcpp	0	0	0	0	0	0	0	0	0	0	0	0	0	0	0	0	0	0
HG2t3pp	0	0	0	0	0	0	0	0	0	0	0	0	0	0	0	0	0	0
FEENTERabcpp	0	0	0	0	5e-10	0	0	0	0	0	0	9e-10	0	9e-10	0	0	0	0
HG2tex_f	0	0	0	0	0	0	0	0	0	0	0	0	0	0	0	0	0	0
GPDDA3	0	0	0	0	0	0	0	0	0	0	0	0	0	0	0	0	0	0
GPDDA3pp	0	0	0	0	0	0	0	0	0	0	0	0	0	0	0	0	0	0
HISTD	0.0644218	0.0573165	0.0620534	0.0682114	0.0601586	0.0658429	0.0630008	0.0658429	0.0525796	0.0738956	0.0563691	0.0805273	0.0833694	0.0862116	0.0876327	0.0454742	0.0459479	0.0450005
FEENTERexs	0	0	0	0	5e-10	0	0	0	0	0	0	9e-10	0	9e-10	0	0	0	0
HISTP	0.0644218	0.0573165	0.0620534	0.0682114	0.0601586	0.0658429	0.0630008	0.0658429	0.0525796	0.0738956	0.0563691	0.0805273	0.0833694	0.0862116	0.0876327	0.0454742	0.0459479	0.0450005
HISTRS	0	0	0	0	0	0	0	0	0	0	0	0	0	0	0	0	0	0
GPDDA4	7e-10	7e-10	0	0	0	7e-10	7e-10	7e-10	7e-10	7e-10	7e-10	7e-10	7e-10	7e-10	0	7e-10	7e-10	0
HISabcpp	0	0	0	0	0	0	0	0	0	0	0	0	0	0	0	0	0	0
FEENTERtex	0	1.33333e-10	0	1.33333e-10	5.33333e-10	1.33333e-10	0	1.33333e-10	1.33333e-10	1.33333e-10	1.33333e-10	9.33333e-10	1.33333e-10	9.33333e-10	0	1.33333e-10	0	1.33333e-10
GPDDA4pp	7e-10	7e-10	6e-10	6e-10	7e-10	7e-10	7e-10	7e-10	7e-10	7e-10	7e-10	7e-10	7e-10	7e-10	6e-10	7e-10	7e-10	6e-10
FEENTERtonex	0	0	0	0	5e-10	0	0	0	0	0	0	9e-10	0	9e-10	0	0	0	0
GPDDA5	0	0	0	0	0	0	0	0	0	0	0	0	0	0	0	0	0	0
GPDDA5pp	0	0	0	0	0	0	0	0	0	0	0	0	0	0	0	0	0	0
HISt2rpp_f	0	0	0	0	0	0	0	0	0	0	0	0	0	0	0	0	0	0
HIStex_f	0	0	0	0	0	0	0	0	0	0	0	0	0	0	0	0	0	0
HKNDDH	0	0	0	0	0	0	0	0	0	0	0	0	0	0	0	0	0	0
HKNTDH	0	0	0	0	0	0	0	0	0	0	0	0	0	0	0	0	0	0
HMBS	0.00030328	0.00026983	0.00029213	0.00032112	0.00028321	0.00030997	0.00029659	0.00030997	0.00024753	0.00034788	0.00026537	0.0003791	0.00039248	0.00040586	0.00041255	0.00021408	0.00021631	0.00021185
HMPK1	0	0	0	0	0	0	0	0	0	0	0	0	0	0	0	0	0	0
HOMt2pp	0	0	0	0	0	0	0	0	0	0	0	0	0	0	0	0	0	0
GRTT	0.00018904	0.00016819	0.00018209	0.00020016	0.00017653	0.00019321	0.00018487	0.00019321	0.00015429	0.00021684	0.00016541	0.0002363	0.00024464	0.00025298	0.00025715	0.00013344	0.00013483	0.00013205
GRXR	0	0	0	0	0	0	0	0	0	0	0	0	0	0	0	0	0	0
FEENTERtpp	0	1.33333e-10	0	1.33333e-10	5.33333e-10	1.33333e-10	0	1.33333e-10	1.33333e-10	1.33333e-10	1.33333e-10	9.33333e-10	1.33333e-10	9.33333e-10	0	1.33333e-10	0	1.33333e-10
GSNK	0	2e-10	3e-10	0	3e-10	0	0	3e-10	3e-10	3e-10	3e-10	3e-10	3e-10	0	0	3e-10	2e-10	3e-10
HOMtex_f	0	0	0	0	0	0	0	0	0	0	0	0	0	0	0	0	0	0
GSNt2pp	0	0	0	0	0	0	0	0	0	0	0	0	0	0	0	0	0	0
FEOXAMR1	0	0	0	0	0	0	0	0	0	0	0	0	0	0	0	0	0	0
GSNtex_f	0	0	0	0	0	0	0	0	0	0	0	0	0	0	0	0	0	0
FEOXAMR2	0	0	0	0	0	0	0	0	0	0	0	0	2e-10	0	0	0	0	0
FEOXAMR3	0	0	0	0	0	0	2e-10	0	0	0	0	0	2e-10	0	0	0	0	0
GSPMDA	0	0	0	0	0	0	0	0	0	0	0	0	0	0	0	0	0	0
FEOXAMUtex	6e-10	6e-10	6e-10	6e-10	6e-10	0	4e-10	0	6e-10	6e-10	0	0	8e-10	0	0	6e-10	0	0
GSPMDS	0	0	0	0	0	0	0	0	0	0	0	0	0	0	0	0	0	0
FEOXAMUtpp	6e-10	6e-10	6e-10	6e-10	6e-10	0	4e-10	0	6e-10	6e-10	0	0	8e-10	0	0	6e-10	0	0
GTHOXtex_f	0	0	0	0	0	0	0	0	0	0	0	0	0	0	0	0	0	0
HOPNTAL	0	0	0	0	0	0	0	0	0	0	0	0	0	0	0	0	0	0
GTHOr_f	0	0	0	0	0	0	0	0	0	0	0	0	0	0	0	0	0	0
FEOXAMabcpp	6e-10	6e-10	6e-10	6e-10	6e-10	0	4e-10	0	6e-10	6e-10	0	0	8e-10	0	0	6e-10	0	0
GTHPi	0	0	0	0	0	0	0	0	0	0	0	0	0	0	0	0	0	0
HPPK2	0.00045492	0.000404745	0.000438195	0.00048168	0.000424815	0.000464955	0.000444885	0.000464955	0.000371295	0.00052182	0.000398055	0.00056865	0.00058872	0.00060879	0.000618825	0.00032112	0.000324465	0.000317775
GTHRDHpp	0	0	0	0	0	0	0	0	0	0	0	0	0	0	0	0	0	0
FEOXAMexs	6e-10	6e-10	6e-10	6e-10	6e-10	0	4e-10	0	6e-10	6e-10	0	0	8e-10	0	0	6e-10	0	0
GTHRDabc2pp	0	0	0	0	0	0	0	0	0	0	0	0	0	0	0	0	0	0
HPPPNDO	0	0	0	0	0	0	0	0	0	0	0	0	0	0	0	0	0	0
HPPPNt2rpp_f	0	0	0	0	0	0	0	0	0	0	0	0	0	0	0	0	0	0
FEOXAMtonex	6e-10	6e-10	6e-10	6e-10	6e-10	0	4e-10	0	6e-10	6e-10	0	0	8e-10	0	0	6e-10	0	0
HPPPNtex_f	0	0	0	0	0	0	0	0	0	0	0	0	0	0	0	0	0	0
HPYRI_f	0	0	0	0	0	0	0	0	0	0	0	0	0	0	0	0	0	0
HPYRRx	0	0	0	0	0	0	0	0	0	0	0	0	0	0	0	0	0	0
HPYRRy	0	0	0	0	0	0	0	0	0	0	0	0	0	0	0	0	0	0
HSDy_f	0	0	0	0	0	0	0	0	0	0	0	0	0	0	0	0	0	0
GTHRDabcpp	0	0	0	0	0	0	0	0	0	0	0	0	0	0	0	0	0	0
GTHRDtex_f	0	0	0	0	0	0	0	0	0	0	0	0	0	0	0	0	0	0
GTHS	0	0	0	0	0	0	0	0	0	0	0	0	0	0	0	0	0	0
GTPCI	0.00045492	0.000404745	0.000438195	0.00048168	0.000424815	0.000464955	0.000444885	0.000464955	0.000371295	0.00052182	0.000398055	0.00056865	0.00058872	0.00060879	0.000618825	0.00032112	0.000324465	0.000317775
GTPCII2	0.00030328	0.00026983	0.00029213	0.00032112	0.00028321	0.00030997	0.00029659	0.00030997	0.00024753	0.00034788	0.00026537	0.0003791	0.00039248	0.00040586	0.00041255	0.00021408	0.00021631	0.00021185
FEROpp	0	0	0	0	0	0	0	0	0	0	0.000417393	0	0	0	0	0	0	0
HSK	0.370067	0.329251	0.356461	0.391836	0.345577	0.37823	0.361904	0.37823	0.43672	0.424488	0.847142	0.462584	0.769676	0.847642	0.820809	0.261224	0.263945	0.258503
HSST	0.104659	0.0931162	0.100812	0.110816	0.0977335	0.106968	0.102351	0.106968	0.0854206	0.120051	0.091577	0.130824	0.135442	0.140059	0.142368	0.0738773	0.0746468	0.0731077
INStex_f	0	0	0	0	0	0	0	0	0	0	0	0	0	0	0	0	0	0
FESD1s	0.00265472	0.00236192	0.00255712	0.00281088	0.00247904	0.00271328	0.00259616	0.00271328	0.00216672	0.00304512	0.00148809	0.0033184	0.00343552	0.00355264	0.0036112	0.00187392	0.00189344	0.0018544
IPDDI_f	0	0	0	0	0	0	0	0	0	0	0	0	0	0	0	0	0	0
IPDPS	0.00143548	0.00127715	0.0013827	0.00151992	0.00134049	0.00146714	0.00140381	0.00146714	0.00117161	0.00164658	0.00125604	0.00179435	0.00185768	0.00192101	0.00195268	0.00101328	0.00102383	0.00100272
HSTPT	0.0644218	0.0573165	0.0620534	0.0682114	0.0601586	0.0658429	0.0630008	0.0658429	0.0525796	0.0738956	0.0563691	0.0805273	0.0833694	0.0862116	0.0876327	0.0454742	0.0459479	0.0450005
HXAND	0	0	0	0	0	0	0	0	0	0	0	0	0	0	0	0	0	0
HXAtex_f	0	0	0	0	0	0	0	0	0	0	0	0	0	0	0	0	0	0
IPMD	0.306361	0.272571	0.295098	0.324382	0.286087	0.313119	0.299603	0.313119	0.250045	0.351414	0.268066	0.382951	0.396467	0.409983	0.416741	0.216255	0.218508	0.214002
FESD2s	0	0	0	0	0	0	0	0	0	0	0	0	0	0	0	0	0	0
IPPMIa_f	0	0	0	0	0	0	0	0	0	0	0	0	0	0	0	0	0	0
FESR	0.00530944	0.00472384	0.00511424	0.00562176	0.00495808	0.00542656	0.00519232	0.00542656	0.00433344	0.00609024	0.00297619	0.0066368	0.00687104	0.00710528	0.0072224	0.00374784	0.00378688	0.0037088
IPPMIb_f	0	0	0	0	0	0	0	0	0	0	0	0	0	0	0	0	0	0
HXCT	0	0	0	0	0	0	0	0	0	0	0	0	0	0	0	0	0	0
LIPAabctex	0	0	0	0	0	0	0	0	0	0	0	0	0	0	0	0	0	0
HXPRT	0	0	0	0	0	0	0	0	0	0	0	0	0	0	0	0	0	0
HYD1pp	0	0	0	0	0	0	0	0	0	0	0	0	0	0	0	0	0	0
IPPS	0.306361	0.272571	0.295098	0.324382	0.286087	0.313119	0.299603	0.313119	0.250045	0.351414	0.268066	0.382951	0.396467	0.409983	0.416741	0.216255	0.218508	0.214002
ISETACabcpp	0	0	0	0	0	0	0	0	0	0	0	0	0	0	0	0	0	0
ISETACtex_f	0	0	0	0	0	0	0	0	0	0	0	0	0	0	0	0	0	0
K2L4Aabcpp	0.0132301	0.0117709	0.0127437	0.0140083	0.0123546	0.0135219	0.0129382	0.0135219	0.0107981	0.0151757	0.0115763	0.0165376	0.0171213	0.017705	0.0179968	0.00933888	0.00943616	0.0092416
K2L4Aabctex	0.0132301	0.0117709	0.0127437	0.0140083	0.0123546	0.0135219	0.0129382	0.0135219	0.0107981	0.0151757	0.0115763	0.0165376	0.0171213	0.017705	0.0179968	0.00933888	0.00943616	0.0092416
KARA1_f	0	0	0	0	0	0	0	0	0	0	0	0	0	0	0	0	0	0
HYD2pp	0	0	0	0	0	0	0	0	0	0	0	0	0	0	0	0	0	0
HYD3pp	0	0	0	0	0	0	0	0	0	0	0	0	0	0	0	0	0	0
LIPOCT	0	0	0	0	0	0	0	0	0	0	0	0	0	0	0	0	0	0
HYPOE	0	0	0	0	0	0	0	0	0	0	0	0	0	0	0	0	0	0
KARA2_f	0.19756	0.17577	0.190296	0.209181	0.184486	0.201918	0.193202	0.201918	0.161244	0.226613	0.172865	0.24695	0.255666	0.264381	0.268739	0.139454	0.140907	0.138001
KAS14	0	0	0	0	0	0	0	0	0	0	0	0	0	0	0	0	0	0
KAS15	0	0	0	0	0	0	0	0	0	0	0	0	0	0	0	0	0	0
LIPOS	0	0	0	0	0	0	0	0	0	0	0	0	0	0	0	0	0	0
KDOCT2	0.0264602	0.0235418	0.0254874	0.0280166	0.0247091	0.0270438	0.0258765	0.0270438	0.0215962	0.0303514	0.0231526	0.0330752	0.0342426	0.0354099	0.0359936	0.0186778	0.0188723	0.0184832
KDOPP	0.0264602	0.0235418	0.0254874	0.0280166	0.0247091	0.0270438	0.0258765	0.0270438	0.0215962	0.0303514	0.0231526	0.0330752	0.0342426	0.0354099	0.0359936	0.0186778	0.0188723	0.0184832
HYXNtex_f	0	0	0	0	0	0	0	0	0	0	0	0	0	0	0	0	0	0
HYXNtpp_f	0	0	0	0	0	0	0	0	0	0	0	0	0	0	0	0	0	0
Htex_f	0	0	0	0	0	0	0	0	0	0	0	0	0	0	0	0	0	0
KDOPS	0.0264602	0.0235418	0.0254874	0.0280166	0.0247091	0.0270438	0.0258765	0.0270438	0.0215962	0.0303514	0.0231526	0.0330752	0.0342426	0.0354099	0.0359936	0.0186778	0.0188723	0.0184832
LIPOt2pp	0	0	0	0	0	0	0	0	0	0	0	0	0	0	0	0	0	0
KG6PDC	0	0	0	0	0	0	0	0	0	0	0	0	0	0	0	0	0	0
Kabcpp	0	0	0	0	0	0	0	0	0	0	0	0	0	0	0	0	0	0
Kt2pp	0.132731	0.118092	0.127851	0.140539	0.123948	0.135659	0.129803	0.135659	0.108332	0.152251	0.11614	0.165914	0.17177	0.177626	0.180554	0.0936926	0.0946686	0.0927167
Kt3pp	0	0	0	0	0	0	0	0	0	0	0	0	0	0	0	0	0	0
Ktex_f	0.132731	0.118092	0.127851	0.140539	0.123948	0.135659	0.129803	0.135659	0.108332	0.152251	0.11614	0.165914	0.17177	0.177626	0.180554	0.0936926	0.0946686	0.0927167
L_LACD2	0	0	0	0	0	0	0	0	0	0	0	0	0	0	0	0	0	0
I2FE2SR	1.36e-06	1.21e-06	1.31e-06	1.44e-06	1.27e-06	1.39e-06	1.33e-06	1.39e-06	1.11e-06	1.56e-06	1.19e-06	1.7e-06	1.76e-06	1.82e-06	1.85e-06	9.6e-07	9.7e-07	9.5e-07
I2FE2SS	0.00019448	0.00017303	0.00018733	0.00020592	0.00018161	0.00019877	0.00019019	0.00019877	0.00015873	0.00022308	0.00017017	0.0002431	0.00025168	0.00026026	0.00026455	0.00013728	0.00013871	0.00013585
I2FE2SS2	0.0001768	0.0001573	0.0001703	0.0001872	0.0001651	0.0001807	0.0001729	0.0001807	0.0001443	0.0002028	0.0001547	0.000221	0.0002288	0.0002366	0.0002405	0.0001248	0.0001261	0.0001235
I2FE2ST	1.904e-05	1.694e-05	1.834e-05	2.016e-05	1.778e-05	1.946e-05	1.862e-05	1.946e-05	1.554e-05	2.184e-05	1.666e-05	2.38e-05	2.464e-05	2.548e-05	2.59e-05	1.344e-05	1.358e-05	1.33e-05
I4FE4SR	0.0001768	0.0001573	0.0001703	0.0001872	0.0001651	0.0001807	0.0001729	0.0001807	0.0001443	0.0002028	0.0001547	0.000221	0.0002288	0.0002366	0.0002405	0.0001248	0.0001261	0.0001235
I4FE4ST	0.0001768	0.0001573	0.0001703	0.0001872	0.0001651	0.0001807	0.0001729	0.0001807	0.0001443	0.0002028	0.0001547	0.000221	0.0002288	0.0002366	0.0002405	0.0001248	0.0001261	0.0001235
ICDHyr_f	3.24164	2.91885	3.13404	2.86899	3.05997	4.17638	3.16466	3.07238	0.596732	2.28295	0.639739	2.73315	0.946169	0.978425	0.994553	0.906661	1.06178	1.29054
ICHORS_copy1_f	0	0	0	0	0	0	0	0	0	0	0	0	0	0	0	0	0	0
ICHORS_copy2	0	0	0	0	0	0	0	0	0	0	0	0	0	0	0	0	0	0
ICHORT	0	0	0	0	0	0	0	0	0	0	0	0	0	0	0	0	0	0
ICL	0	0	0	0	0	0	0	0	0	0	0	0	0	0	0	0	0	0
ICYSDS	0.0012274	0.00109202	0.00118227	0.0012996	0.00114617	0.00125448	0.00120032	0.00125448	0.00100177	0.0014079	0.00107397	0.00153425	0.0015884	0.00164255	0.00166962	0.0008664	0.000875425	0.000857375
IDOND_f	0	0	0	0	0	0	0	0	0	0	0	0	0	0	0	0	0	0
IDOND2	0	0	0	0	0	0	0	0	0	0	0	0	0	0	0	0	0	0
IDONt2rpp_f	0	0	0	0	0	0	0	0	0	0	0	0	0	0	0	0	0	0
L_LACD3	0	0	0	0	0	0	0	0	0	0	0	0	0	0	0	0	0	0
L_LACt2rpp_f	0	0	0	0	0	0	0	0	0	0	0	0	0	0	0	0	0	0
L_LACtex_f	0	0	0	0	0	0	0	0	0	0	0	0	0	0	0	0	0	0
LA4NTpp	0	0	0	0	0	0	0	0	0	0	0	0	0	0	0	0	0	0
LACZ	0	0	0	0	0	0	0	0	0	0	0	0	0	0	0	0	0	0
LACZpp	0	0	0	0	0	0	0	0	0	0	0	0	0	0	0	0	0	0
LADGMDH	0	0	0	0	0	0	0	0	0	0	0	0	0	0	0	0	0	0
LALADGLUtex_f	0	0	0	0	0	0	0	0	0	0	0	0	0	0	0	0	0	0
IDONtex_f	0	0	0	0	0	0	0	0	0	0	0	0	0	0	0	0	0	0
IG3PS	0.0644218	0.0573165	0.0620534	0.0682114	0.0601586	0.0658429	0.0630008	0.0658429	0.0525796	0.0738956	0.0563691	0.0805273	0.0833694	0.0862116	0.0876327	0.0454742	0.0459479	0.0450005
LALADGLUtpp	0	0	0	0	0	0	0	0	0	0	0	0	0	0	0	0	0	0
LIPOtex_f	0	0	0	0	0	0	0	0	0	0	0	0	0	0	0	0	0	0
LALALGLUtex_f	0	0	0	0	0	0	0	0	0	0	0	0	0	0	0	0	0	0
LALALGLUtpp	0	0	0	0	0	0	0	0	0	0	0	0	0	0	0	0	0	0
IGPDH	0.0644218	0.0573165	0.0620534	0.0682114	0.0601586	0.0658429	0.0630008	0.0658429	0.0525796	0.0738956	0.0563691	0.0805273	0.0833694	0.0862116	0.0876327	0.0454742	0.0459479	0.0450005
IGPS	0.0386532	0.03439	0.0372322	0.040927	0.0360953	0.0395059	0.0378006	0.0395059	0.0315479	0.0443375	0.0338216	0.0483165	0.0500218	0.0517271	0.0525798	0.0272846	0.0275689	0.0270004
LPADSS	0.0132301	0.0117709	0.0127437	0.0140083	0.0123546	0.0135219	0.0129382	0.0135219	0.0107981	0.0151757	0.0115763	0.0165376	0.0171213	0.017705	0.0179968	0.00933888	0.00943616	0.0092416
ILETA_f	0	0	0	0	0	0	0	0	0	0	0	0	0	0	0	0	0	0
ILETRS	0	0	0	0	0	0	0	0	0	0	0	0	0	0	0	0	0	0
ILEabcpp	0	0	0	0	0	0	0	0	0	0	0	0	0	0	0	0	0	0
ILEt2rpp_f	0	0	0	0	0	0	0	0	0	0	0	0	0	0	0	0	0	0
ILEtex_f	0	0	0	0	0	0	0	0	0	0	0	0	0	0	0	0	0	0
IMPC_f	0	0	0	0	0	0	0	0	0	0	0	0	0	0	0	0	0	0
LALDO2x	0	0	0	0	0	0	0	0	0	0	0	0	0	0	0	0	0	0
LALDO3	0	0	0	0	0	0	0	0	0	0	0	0	0	0	0	0	0	0
LALGP	0	0	0	0	0	0	0	0	0	0	0	0	0	0	0	0	0	0
LCADi	0	0	0	0	0	0	0	0	0	0	0	0	0	0	0	0	0	0
LCARR_f	0	0	0	0	0	0	0	0	0	0	0	0	0	0	0	0	0	0
LCARS_f	0	0	0	0	0	0	0	0	0	0	0	0	0	0	0	0	0	0
IMPD	0.165727	0.147448	0.159634	0.175476	0.15476	0.169383	0.162071	0.169383	0.135262	0.190098	0.145011	0.207159	0.21447	0.221782	0.225437	0.116984	0.118202	0.115765
IMPtex_f	0	0	0	0	0	0	0	0	0	0	0	0	0	0	0	0	0	0
INDOLEt2pp	0	0	0	0	0	0	0	0	0	0	0	0	0	0	0	0	0	0
INDOLEt2rpp_f	0	0	0	0	0	0	0	0	0	0	0	0	0	0	0	0	0	0
INDOLEtex_f	0	0	0	0	0	0	0	0	0	0	0	0	0	0	0	0	0	0
INOSTt4pp	0	0	0	0	0	0	0	0	0	0	0	0	0	0	0	0	0	0
INSH	0	0	0	0	0	0	0	0	0	0	0	0	0	0	0	0	0	0
INSK	3e-10	3e-10	3e-10	2e-10	3e-10	3e-10	3e-10	3e-10	3e-10	4e-10	3e-10	3e-10	3e-10	3e-10	4e-10	3e-10	3e-10	3e-10
INSTtex_f	0	0	0	0	0	0	0	0	0	0	0	0	0	0	0	0	0	0
LCTSt3ipp	0	0	0	0	0	0	0	0	0	0	0	0	0	0	0	0	0	0
LCTStex_f	0	0	0	0	0	0	0	0	0	0	0	0	0	0	0	0	0	0
LCTStpp_f	0	0	0	0	0	0	0	0	0	0	0	0	0	0	0	0	0	0
INSt2pp_copy1	0	0	0	0	0	0	0	0	0	0	0	0	0	0	0	0	0	0
LDH_D_f	5e-10	5e-10	5e-10	4e-10	5e-10	5e-10	5e-10	5e-10	5e-10	5e-10	5e-10	5e-10	5e-10	5e-10	4e-10	0	4e-10	0
LPLIPAL1A120pp	0	0	0	0	0	0	0	0	0	0	0	0	0	0	0	0	0	0
LDH_D2	0	0	0	0	0	0	0	0	0	0	0	0	0	0	0	0	0	0
LEUTAi	0.306361	0.272571	0.295098	0.324382	0.286087	0.313119	0.299603	0.313119	0.250045	0.351414	0.268066	0.382951	0.396467	0.409983	0.416741	0.216255	0.218508	0.214002
LEUTRS	0	0	0	0	0	0	0	0	0	0	0	0	0	0	0	0	0	0
INSt2pp_copy2_f	0	0	0	0	0	0	0	0	0	0	0	0	0	0	0	0	0	0
LEUabcpp	0	0	0	0	0	0	0	0	0	0	0	0	0	0	0	0	0	0
LPLIPAL1A140pp	0	0	0	0	0	0	0	0	0	0	0	0	0	0	0	0	0	0
LEUt2rpp_f	0	0	0	0	0	0	0	0	0	0	0	0	0	0	0	0	0	0
LEUtex_f	0	0	0	0	0	0	0	0	0	0	0	0	0	0	0	0	0	0
LYStex_f	0	0	0	0	0	0	0	0	0	0	0	0	0	0	0	0	0	0
LYXI	0	0	0	0	0	0	0	0	0	0	0	0	0	0	0	0	0	0
LGTHL	0	0	0	0	0	0	0	0	0	0	0	0	0	0	0	0	0	0
LPLIPAL1A141pp	0	0	0	0	0	0	0	0	0	0	0	0	0	0	0	0	0	0
LIPACabcpp	0	0	0	0	0	0	0	0	0	0	0	0	0	0	0	0	0	0
LIPAHT2ex	0	0	0	0	0	0	0	0	0	0	0	0	0	0	0	0	0	0
LIPAHTex	0	0	0	0	0	0	0	0	0	0	0	0	0	0	0	0	0	0
LIPAMPL	0	0	0	0	0	0	0	0	0	0	0	0	0	0	0	0	0	0
LIPATPT	0	0	0	0	0	0	0	0	0	0	0	0	0	0	0	0	0	0
LIPAabcpp	0	2e-10	2e-10	2e-10	0	0	2e-10	0	2e-10	2e-10	2e-10	2e-10	0	0	0	0	0	0
LYXt2pp	0	0	0	0	0	0	0	0	0	0	0	0	0	0	0	0	0	0
LYXtex_f	0	0	0	0	0	0	0	0	0	0	0	0	0	0	0	0	0	0
M1PD_f	0	0	0	0	0	0	0	0	0	0	0	0	0	0	0	0	0	0
MACPD	0	0	0	0	0	0	0	0	0	0	0	0	0	0	0	0	0	0
MALCOAMT	1.36e-06	1.21e-06	1.31e-06	1.44e-06	1.27e-06	1.39e-06	1.33e-06	1.39e-06	1.11e-06	1.56e-06	1.19e-06	1.7e-06	1.76e-06	1.82e-06	1.85e-06	9.6e-07	9.7e-07	9.5e-07
MALDDH	0	0	0	0	0	0	0	0	0	0	0	0	0	0	0	0	0	0
MALDt2_2pp	0	0	0	0	0	0	0	0	0	0	0	0	0	0	0	0	0	0
LPLIPAL1A160pp	0	0	0	0	0	0	0	0	0	0	0	0	0	0	0	0	0	0
MALDtex_f	0	0	0	0	0	0	0	0	0	0	0	0	0	0	0	0	0	0
MALS	0.00045492	0.000404745	0.000438195	0.00048168	0.000424815	0.000464955	0.000444885	0.000464955	0	0.00052182	0	0.00056865	0	0	0	0.00032112	0.000324465	0.000317775
MALTATr_f	0	0	0	0	0	0	0	0	0	0	0	0	0	0	0	0	0	0
MELIBt2pp	0	0	0	0	0	0	0	0	0	0	0	0	0	0	0	0	0	0
LPLIPAL1A161pp	0	0	0	0	0	0	0	0	0	0	0	0	0	0	0	0	0	0
MELIBt3ipp	0	0	0	0	0	0	0	0	0	0	0	0	0	0	0	0	0	0
MELIBtex_f	0	0	0	0	0	0	0	0	0	0	0	0	0	0	0	0	0	0
MALTHXabcpp	0	0	0	0	0	0	0	0	0	0	0	0	0	0	0	0	0	0
MALTHXtexi	0	0	0	0	0	0	0	0	0	0	0	0	0	0	0	0	0	0
MALTPTabcpp	0	0	0	0	0	0	0	0	0	0	0	0	0	0	0	0	0	0
LPLIPAL1A180pp	0	0	0	0	0	0	0	0	0	0	0	0	0	0	0	0	0	0
MALTPTtexi	0	0	0	0	0	0	0	0	0	0	0	0	0	0	0	0	0	0
MEOHtex_f	0	0	0	0	0	0	0	0	0	0	0	0	0	0	0	0	0	0
MEOHtrpp_f	0	0	0	0	0	0	0	0	0	0	0	0	0	0	0	0	0	0
MEPCT	0.00162452	0.00144534	0.0015648	0.00172008	0.00151701	0.00166035	0.00158868	0.00166035	0.0013259	0.00186342	0.00142145	0.00203065	0.00210232	0.00217399	0.00220983	0.00114672	0.00115866	0.00113477
MALTTRabcpp	0	0	0	0	0	0	0	0	0	0	0	0	0	0	0	0	0	0
MALTTRtexi	0	0	0	0	0	0	0	0	0	0	0	0	0	0	0	0	0	0
LPLIPAL1A181pp	0	0	0	0	0	0	0	0	0	0	0	0	0	0	0	0	0	0
MALTTTRabcpp	0	0	0	0	0	0	0	0	0	0	0	0	0	0	0	0	0	0
MALTTTRtexi	0	0	0	0	0	0	0	0	0	0	0	0	0	0	0	0	0	0
MALTabcpp	0	0	0	0	0	0	0	0	0	0	0	0	0	0	0	0	0	0
METAT	0.00061064	0.00054329	0.00058819	0.00064656	0.00057023	0.00062411	0.00059717	0.00062411	0.00049839	0.00070044	0.00053431	0.0007633	0.00079024	0.00081718	0.00083065	0.00043104	0.00043553	0.00042655
METDabcpp	0	0	0	0	0	0	0	0	0	0	0	0	0	0	0	0	0	0
METDtex_f	0	0	0	0	0	0	0	0	0	0	0	0	0	0	0	0	0	0
METOX1s	0	0	0	0	0	0	0	0	0	0	0	0	0	0	0	0	0	0
METOX2s	0	0	0	0	0	0	0	0	0	0	0	0	0	0	0	0	0	0
MALTptspp	0	0	0	0	0	0	0	0	0	0	0	0	0	0	0	0	0	0
MALTtexi	0	0	0	0	0	0	0	0	0	0	0	0	0	0	0	0	0	0
LPLIPAL1E120pp	0	0	0	0	0	0	0	0	0	0	0	0	0	0	0	0	0	0
MALt2_2pp	0	0	0	0	0	0	0	0	0	0	0	0	0	0	0	0	0	0
MALt2_3pp	0	0	0	0	0	0	0	0	0	0	0	0	0	0	0	0	0	0
METS	0.104964	0.0933872	0.101105	0.111138	0.098018	0.10728	0.102649	0.10728	0.0856692	0.1204	0.0918436	0.131205	0.135836	0.140467	0.142782	0.0740923	0.0748641	0.0733205
METSOX1abcpp	0	0	0	0	0	0	0	0	0	0	0	0	0	0	0	0	0	0
METSOX1tex_f	0	0	0	0	0	0	0	0	0	0	0	0	0	0	0	0	0	0
MALt3pp	0	0	0	0	0	0	0	0	0	0	0	0	0	0	0	0	0	0
METSOX2abcpp	0	0	0	0	0	0	0	0	0	0	0	0	0	0	0	0	0	0
MALtex_f	0	0	0	0	0	0	0	0	0	0	0	0	0	0	0	0	0	0
LPLIPAL1E140pp	0	0	0	0	0	0	0	0	0	0	0	0	0	0	0	0	0	0
MAN1PT2	0	0	0	0	0	0	0	0	2e-10	0	2e-10	0	0	0	0	0	0	0
MAN6PI_f	0	0	0	0	0	0	0	0	0	0	0	0	0	0	0	0	0	0
LPLIPAL1E141pp	0	0	0	0	0	0	0	0	0	0	0	0	0	0	0	0	0	0
MAN6Pt6_2pp	0	0	0	0	0	0	0	0	0	0	0	0	0	0	0	0	0	0
METSOX2tex_f	0	0	0	0	0	0	0	0	0	0	0	0	0	0	0	0	0	0
LPLIPAL1E160pp	0	0	0	0	0	0	0	0	0	0	0	0	0	0	0	0	0	0
MAN6Ptex_f	0	0	0	0	0	0	0	0	0	0	0	0	0	0	0	0	0	0
METSOXR1	0	0	0	0	0	0	0	0	0	0	0	0	0	0	0	0	0	0
MANAO_f	0	0	0	0	0	0	0	0	0	0	0	0	0	0	0	0	0	0
LPLIPAL1E161pp	0	0	0	0	0	0	0	0	0	0	0	0	0	0	0	0	0	0
MANGLYCptspp	0	0	0	0	0	0	0	0	0	0	0	0	0	0	0	0	0	0
MANGLYCtex_f	0	0	0	0	0	0	0	0	0	0	0	0	0	0	0	0	0	0
METSOXR2	0	0	0	0	0	0	0	0	0	0	0	0	0	0	0	0	0	0
METTRS	0	0	0	0	0	0	0	0	0	0	0	0	0	0	0	0	0	0
LPLIPAL1E180pp	0	0	0	0	0	0	0	0	0	0	0	0	0	0	0	0	0	0
METabcpp	0	0	0	0	0	0	0	0	0	0	0	0	0	0	0	0	0	0
METtex_f	0	0	0	0	0	0	0	0	0	0	0	0	0	0	0	0	0	0
MANPGH	0	0	0	0	0	0	0	0	0	0	0	0	0	0	0	0	0	0
MANptspp	0	0	0	0	0	0	0	0	0	0	0	0	0	0	0	0	0	0
MANtex_f	0	0	0	0	0	0	0	0	0	0	0	0	0	0	0	0	0	0
MCITD	0	0	0	0	0	0	0	0	0	0	0	0	0	0	0	0	0	0
MG2t3_2pp_f	0.005899	0.00524837	0.00568212	0.006246	0.00550862	0.00602912	0.00576887	0.00602912	0.00481462	0.0067665	0.00516162	0.00737375	0.007634	0.00789425	0.00802437	0.004164	0.00420737	0.00412062
LPLIPAL1E181pp	0	0	0	0	0	0	0	0	0	0	0	0	0	0	0	0	0	0
MG2tex_f	0.005899	0.00524837	0.00568212	0.006246	0.00550862	0.00602913	0.00576887	0.00602913	0.00481462	0.0067665	0.00516162	0.00737375	0.007634	0.00789425	0.00802438	0.004164	0.00420738	0.00412063
MG2tpp	0	0	0	0	0	0	0	0	0	0	0	0	0	0	0	0	0	0
MCITL2_f	0	0	0	0	0	0	0	0	0	0	0	0	0	0	0	0	0	0
MCITS	0	0	0	0	0	0	0	0	0	0	0	0	0	0	0	0	0	0
MG2uabcpp	0	0	0	0	0	0	0	0	0	0	0	0	0	0	0	0	0	0
LPLIPAL1G120pp	0	0	0	0	0	0	0	0	0	0	0	0	0	0	0	0	0	0
MGSA	0	0	0	0	0	4e-10	0	0	4e-10	0	4e-10	0	4e-10	4e-10	4e-10	0	0	0
MI1PP	0	0	0	0	0	0	0	0	0	0	0	0	0	0	0	0	0	0
MICITDr_f	0	0	0	0	0	0	0	0	0	0	0	0	0	0	0	0	0	0
MCOATA_f	0.052923	0.0470859	0.0509773	0.0560362	0.0494208	0.0540905	0.0517556	0.0540905	0.0431945	0.0607058	0.0463077	0.0661538	0.0684886	0.0708235	0.0719909	0.0373574	0.0377466	0.0369683
MCPST	0	0	0	0	0	0	0	0	0	0	0	0	0	0	0	0	0	0
MINCYCtex_f	0	0	0	0	0	0	0	0	0	0	0	0	0	0	0	0	0	0
LPLIPAL1G140pp	0	0	0	0	0	0	0	0	0	0	0	0	0	0	0	0	0	0
MINCYCtpp	0	0	0	0	0	0	0	0	0	0	0	0	0	0	0	0	0	0
MCTP1App	0.00944792	0.00840587	0.00910057	0.0100037	0.00882269	0.00965633	0.00923951	0.00965633	0.00771117	0.0108373	0.00826693	0.0118099	0.0122267	0.0126435	0.012852	0.00666912	0.00673859	0.00659965
MINOHPtexi	0	0	0	0	0	0	0	0	0	0	0	0	0	0	0	0	0	0
MCTP1Bpp	0	0	0	0	0	0	0	0	0	0	0	0	0	0	0	0	0	0
LPLIPAL1G141pp	0	0	0	0	0	0	0	0	0	0	0	0	0	0	0	0	0	0
MCTP2App	0	0	0	0	0	0	0	0	0	0	0	0	0	0	0	0	0	0
MDDCP1pp	0	0	0	0	0	0	0	0	0	0	0	0	0	0	0	0	0	0
MDDCP2pp	0	0	0	0	0	0	0	0	0	0	0	0	0	0	0	0	0	0
MDDCP3pp	1.5e-10	1.5e-10	1.5e-10	2e-10	1.5e-10	1.5e-10	1.5e-10	1.5e-10	1.5e-10	1.5e-10	1.5e-10	1.5e-10	1.5e-10	1.5e-10	2e-10	0	0	0
MLDCP1App	0	0	0	0	0	0	0	0	0	0	0	0	0	0	0	0	0	0
MLDCP1Bpp	0	0	0	0	0	0	0	0	0	0	0	0	0	0	0	0	0	0
MLDCP2App	0	0	0	0	0	0	0	0	0	0	0	0	0	0	0	0	0	0
MLDCP2Bpp	0	0	0	0	0	0	0	0	0	0	0	0	0	0	0	0	0	0
MLDCP3App	0	0	0	0	0	0	0	0	0	0	0	0	0	0	0	0	0	0
MLDEP1pp	0	0	0	0	0	0	0	0	0	0	0	0	0	0	0	0	0	0
MDDCP4pp	1.5e-10	1.5e-10	1.5e-10	2e-10	1.5e-10	1.5e-10	1.5e-10	1.5e-10	1.5e-10	1.5e-10	1.5e-10	1.5e-10	1.5e-10	1.5e-10	2e-10	0	0	0
MDDCP5pp	0	0	0	0	0	0	0	0	0	0	0	0	0	0	0	0	0	0
LPLIPAL1G160pp	0	0	0	0	0	0	0	0	0	0	0	0	0	0	0	0	0	0
MDDEP1pp	0	0	0	0	0	0	0	0	0	0	0	0	0	0	0	0	0	0
MDDEP2pp	0	0	0	0	0	0	0	0	0	0	0	0	0	0	0	0	0	0
MLDEP2pp	0	0	0	0	0	0	0	0	0	0	0	0	0	0	0	0	0	0
MLTG1	0	0	0	0	0	0	0	0	0	0	0	0	0	0	0	0	0	0
MLTG2	0	0	0	0	0	0	0	0	0	0	0	0	0	0	0	0	0	0
MDDEP3pp	0	0	0	0	0	0	0	0	0	0	0	0	0	0	0	0	0	0
MDDEP4pp	0	0	0	0	0	0	0	0	0	0	0	0	0	0	0	0	0	0
LPLIPAL1G161pp	0	0	0	0	0	0	0	0	0	0	0	0	0	0	0	0	0	0
MDH_f	3.21914	2.8987	3.11223	2.84517	3.03883	4.15323	3.14266	3.04939	0.366612	2.25697	0	2.70503	0.916272	0.647508	0.693127	0.890675	1.04574	1.27483
MLTG3	0	0	0	0	0	0	0	0	0	0	0	0	0	0	0	0	0	0
MLTG4	0	0	0	0	0	0	0	0	0	0	0	0	0	0	0	0	0	0
MDH2	0	0	0	0	0	0	0	0	0	0	0	0	0	0	0	0	0	0
LPLIPAL1G180pp	0	0	0	0	0	0	0	0	0	0	0	0	0	0	0	0	0	0
MDH3	0	0	0	0	0	0	0	0	0	0	0	0	0	0	0	0	0	0
MLTG5	0	0	0	0	0	0	0	0	0	0	0	0	0	0	0	0	0	0
MLTGY1pp	1.5e-10	1.5e-10	1.5e-10	2e-10	1.5e-10	1.5e-10	1.5e-10	1.5e-10	1.5e-10	1.5e-10	1.5e-10	1.5e-10	1.5e-10	1.5e-10	2e-10	0	0	0
MLTGY2pp	0	0	0	0	0	0	0	0	0	0	0	0	0	0	0	0	0	0
MLTGY3pp	0	0	0	0	0	0	0	0	0	0	0	0	0	0	0	0	0	0
MLTGY4pp	0	0	0	0	0	0	0	0	0	0	0	0	0	0	0	0	0	0
ME1	0	0	0	0	0	0	0	0	0	0	0	0	0	0	0	0	0	0
ME2	0	0	0	0	0	0	0	0	0	0	0	0	0	0	0	0	0	0
MECDPDH5	0.00162452	0.00144534	0.0015648	0.00172008	0.00151701	0.00166035	0.00158868	0.00166035	0.0013259	0.00186342	0.00142145	0.00203065	0.00210232	0.00217399	0.00220983	0.00114672	0.00115866	0.00113477
MECDPS	0.00162452	0.00144534	0.0015648	0.00172008	0.00151701	0.00166035	0.00158868	0.00166035	0.0013259	0.00186342	0.00142145	0.00203065	0.00210232	0.00217399	0.00220983	0.00114672	0.00115866	0.00113477
MLTP1_f	0	0	0	0	0	0	0	0	0	0	0	0	0	0	0	0	0	0
MLTP2_f	0	0	0	0	0	0	0	0	0	0	0	0	0	0	0	0	0	0
MLTP3_f	0	0	0	0	0	0	0	0	0	0	0	0	0	0	0	0	0	0
MMCD	0	0	0	0	0	0	0	0	0	0	0	0	0	0	0	0	0	0
MMETt2pp	0	0	0	0	0	0	0	0	0	0	0	0	0	0	0	0	0	0
LPLIPAL1G181pp	0	0	0	0	0	0	0	0	0	0	0	0	0	0	0	0	0	0
MMETtex_f	0	0	0	0	0	0	0	0	0	0	0	0	0	0	0	0	0	0
MMM	0	0	0	0	0	0	0	0	0	0	0	0	0	0	0	0	0	0
MOADSUx	0.00033184	0.00029524	0.00031964	0.00035136	0.00030988	0.00033916	0.00032452	0.00033916	0.00027084	0.00038064	0.00029036	0.0004148	0.00042944	0.00044408	0.0004514	0.00023424	0.00023668	0.0002318
MOAT	0.0132301	0.0117709	0.0127437	0.0140083	0.0123546	0.0135219	0.0129382	0.0135219	0.0107981	0.0151757	0.0115763	0.0165376	0.0171213	0.017705	0.0179968	0.00933888	0.00943616	0.0092416
MN2t3pp	0	0	0	0	0	0	0	0	0	0	0	0	0	0	0	0	0	0
LPLIPAL2A120	0	0	0	0	0	0	0	0	0	0	0	0	0	0	0	0	0	0
MN2tpp	0.00046988	0.000418055	0.000452605	0.00049752	0.000438785	0.000480245	0.000459515	0.000480245	0.000383505	0.00053898	0.000411145	0.00058735	0.00060808	0.00062881	0.000639175	0.00033168	0.000335135	0.000328225
MOAT2	0.0132301	0.0117709	0.0127437	0.0140083	0.0123546	0.0135219	0.0129382	0.0135219	0.0107981	0.0151757	0.0115763	0.0165376	0.0171213	0.017705	0.0179968	0.00933888	0.00943616	0.0092416
LPLIPAL2A140	0	0	0	0	0	0	0	0	0	0	0	0	0	0	0	0	0	0
MOAT3C	1.25e-10	1.25e-10	1.24983e-10	1.25e-10	1.25e-10	1.25e-10	1.24983e-10	0	1.25e-10	2e-10	1.25e-10	0	1.25e-10	1.25e-10	1.25e-10	0	1.25e-10	0
MN6PP	0	0	0	0	0	0	0	0	0	0	0	0	0	0	0	0	0	0
LPLIPAL2A141	0	0	0	0	0	0	0	0	0	0	0	0	0	0	0	0	0	0
MNLptspp	0	0	0	0	0	0	0	0	0	0	0	0	0	0	0	0	0	0
MOBDabcpp	8.772e-05	7.8045e-05	8.4495e-05	9.288e-05	8.1915e-05	8.9655e-05	8.5785e-05	8.9655e-05	7.1595e-05	0.00010062	7.6755e-05	0.00010965	0.00011352	0.00011739	0.000119325	6.192e-05	6.2565e-05	6.1275e-05
MOBDtex_f	8.772e-05	7.8045e-05	8.4495e-05	9.288e-05	8.1915e-05	8.9655e-05	8.5785e-05	8.9655e-05	7.1595e-05	0.00010062	7.6755e-05	0.00010965	0.00011352	0.00011739	0.000119325	6.192e-05	6.2565e-05	6.1275e-05
LPLIPAL2A160	0	0	0	0	0	0	0	0	0	0	0	0	0	0	0	0	0	0
MOCDS	0	0	0	0	0	0	0	0	0	0	0	0	0	0	0	0	0	0
MOCOS	8.296e-05	7.381e-05	7.991e-05	8.784e-05	7.747e-05	8.479e-05	8.113e-05	8.479e-05	6.771e-05	9.516e-05	7.259e-05	0.0001037	0.00010736	0.00011102	0.00011285	5.856e-05	5.917e-05	5.795e-05
MOGDS	0	0	0	0	0	0	0	0	0	0	0	0	0	0	0	0	0	0
MOHMT	0.00039168	0.00034848	0.00037728	0.00041472	0.00036576	0.00040032	0.00038304	0.00040032	0.00031968	0.00044928	0.00034272	0.0004896	0.00050688	0.00052416	0.0005328	0.00027648	0.00027936	0.0002736
MOX_f	0.00095404	0.00098373	0.00106503	0.00101016	0.00103251	0.00113007	0.000932995	0.000975085	0.00216672	0.00126828	0	0.00119255	0.00143088	0.00147966	0.00150405	0.00078048	0.000680455	0.000666425
MPTAT	0.00016592	0.00014762	0.00015982	0.00017568	0.00015494	0.00016958	0.00016226	0.00016958	0.00013542	0.00019032	0.00014518	0.0002074	0.00021472	0.00022204	0.0002257	0.00011712	0.00011834	0.0001159
MPTG	0.00944792	0.00840587	0.00910057	0.0100037	0.00882269	0.00965633	0.00923951	0.00965633	0.00771117	0.0108373	0.00826693	0.0118099	0.0122267	0.0126435	0.012852	0.00666912	0.00673859	0.00659965
MNLtex_f	0	0	0	0	0	0	0	0	0	0	0	0	0	0	0	0	0	0
MNNH	0	0	0	0	0	0	0	0	0	0	0	0	0	0	0	0	0	0
MNt2pp	0	0	0	0	0	0	0	0	0	0	0	0	0	0	0	0	0	0
MNtex_f	0.00046988	0.000418055	0.000452605	0.00049752	0.000438785	0.000480245	0.000459515	0.000480245	0.000383505	0.00053898	0.000411145	0.00058735	0.00060808	0.00062881	0.000639175	0.00033168	0.000335135	0.000328225
NDPK6_f	0	0	0	0	0	0	0	0	0	0	0	0	0	0	0	0	0	0
MPTG2	0	0	0	0	0	0	0	0	0	0	0	0	0	0	0	0	0	0
MPTS	0.00016592	0.00014762	0.00015982	0.00017568	0.00015494	0.00016958	0.00016226	0.00016958	0.00013542	0.00019032	0.00014518	0.0002074	0.00021472	0.00022204	0.0002257	0.00011712	0.00011834	0.0001159
MPTSS	0.00033184	0.00029524	0.00031964	0.00035136	0.00030988	0.00033916	0.00032452	0.00033916	0.00027084	0.00038064	0.00029036	0.0004148	0.00042944	0.00044408	0.0004514	0.00023424	0.00023668	0.0002318
MSAR	0	0	0	0	0	0	0	0	0	0	0	0	0	0	0	0	0	0
NDPK7_f	0	0	0	0	0	0	0	0	0	0	0	0	0	0	0	0	0	0
NDPK8_f	0	0	0	0	0	0	0	0	0	0	0	0	0	0	0	0	0	0
LPLIPAL2A161	0	0	0	0	0	0	0	0	0	0	0	0	0	0	0	0	0	0
NH4tex_f	7.34456	6.5345	7.07454	7.77659	6.85852	7.50657	7.18255	7.50657	5.99446	8.42464	6.42649	9.1807	9.50473	9.82875	9.99076	5.1844	5.2384	5.13039
NH4tpp_f	7.34456	6.5345	7.07454	7.77659	6.85852	7.50657	7.18255	7.50657	5.99446	8.42464	6.42649	9.1807	9.50473	9.82875	9.99076	5.1844	5.2384	5.13039
NHFRBO	0	0	0	0	0	0	0	0	0	0	0	0	0	0	0	0	0	0
MSO3abcpp	0	0	0	0	0	0	0	0	0	0	0	0	0	0	0	0	0	0
MSO3tex_f	0	0	0	0	0	0	0	0	0	0	0	0	0	0	0	0	0	0
MTAN	0	0	0	0	0	0	0	0	0	0	0	0	0	0	0	0	0	0
MTHFC_f	0.672357	0.5982	0.647638	0.711908	0.627863	0.687189	0.657526	0.687189	0.353472	0.771234	0	0.840447	0.48324	0.447987	0.496176	0.474605	0.479549	0.469661
MTHFD_f	0.672357	0.5982	0.647638	0.711908	0.627863	0.687189	0.657526	0.687189	0.353472	0.771234	0	0.840447	0.48324	0.447987	0.496176	0.474605	0.479549	0.469661
MTHFR2	0.104964	0.0933872	0.101105	0.111138	0.098018	0.10728	0.102649	0.10728	0.0856692	0.1204	0.0918436	0.131205	0.135836	0.140467	0.142782	0.0740923	0.0748641	0.0733205
NI2abcpp	0	0	0	0	0	0	0	0	0	0	0	0	0	0	0	0	0	0
NI2t3pp	0	0	0	0	0	0	0	0	0	0	0	0	0	0	0	0	0	0
MTHTHFSs	0.00030464	0.00027104	0.00029344	0.00032256	0.00028448	0.00031136	0.00029792	0.00031136	0.00024864	0.00034944	0.00026656	0.0003808	0.00039424	0.00040768	0.0004144	0.00021504	0.00021728	0.0002128
MTRPOX	0	0	0	0	0	0	0	0	0	0	0	0	0	0	0	0	0	0
N2Otex_f	0	0	0	0	0	0	0	0	0	0	0	0	0	0	0	0	0	0
NI2tex_f	0.00021964	0.000195415	0.000211565	0.00023256	0.000205105	0.000224485	0.000214795	0.000224485	0.000179265	0.00025194	0.000192185	0.00027455	0.00028424	0.00029393	0.000298775	0.00015504	0.000156655	0.000153425
LPLIPAL2A180	0	0	0	0	0	0	0	0	0	0	0	0	0	0	0	0	0	0
NI2tpp	0.00021964	0.000195415	0.000211565	0.00023256	0.000205105	0.000224485	0.000214795	0.000224485	0.000179265	0.00025194	0.000192185	0.00027455	0.00028424	0.00029393	0.000298775	0.00015504	0.000156655	0.000153425
NI2uabcpp	0	0	0	0	0	0	0	0	0	0	0	0	0	0	0	0	0	0
N2Otpp_f	0	0	0	0	0	0	0	0	0	0	0	0	0	0	0	0	0	0
NACODA	0	0	0	0	0	0	0	0	0	0	0	0	0	0	0	0	0	0
NACtex_f	0	0	0	0	0	0	0	0	0	0	0	0	0	0	0	0	0	0
NACtpp	0	0	0	0	0	0	0	0	0	0	0	0	0	0	0	0	0	0
NADDP	0	0	0	0	0	2e-10	2e-10	2e-10	2e-10	2e-10	0	2e-10	0	0	0	2e-10	0	0
NADH10	0	0	0	0	0	0	0	0	0	0	0	0	0	0	0	0	0	0
NADH16pp	21.7819	19.5185	21.0274	22.791	20.4719	21.4883	21.3247	22.1496	17.6785	24.2947	18.6354	26.4614	27.2343	28.3521	28.7559	15.21	15.4095	15.2065
NMNAT	0	0	0	0	0	0	0	0	0	0	0	0	0	0	0	0	0	0
NMNDA	0	0	0	0	0	0	0	0	0	0	0	0	0	0	0	0	0	0
NMNN	0	0	0	0	0	0	0	0	0	0	0	0	0	0	0	0	0	0
NMNPtpp	0	0	0	0	0	0	0	0	0	0	0	0	0	0	0	0	0	0
NADH17pp	0	0	0	0	0	0	0	0	0.0244019	0	0	0	0	0	0	0	0	0
NADH18pp	0	0	0	0	0	0	0	0	0	0	0.982381	0	0	0	0	0	0	0
NMNt7pp	0	0	0	0	0	0	0	0	0	0	0	0	0	0	0	0	0	0
LPLIPAL2A181	0	0	0	0	0	0	0	0	0	0	0	0	0	0	0	0	0	0
NMNtex_f	0	0	0	0	0	0	0	0	0	0	0	0	0	0	0	0	0	0
NNAM	0	0	0	0	0	0	0	0	0	0	0	0	0	0	0	0	0	0
NADH5	0	0	0	0	0	0	0	0	0	0	0	0	0	0	0	0	0	0
NADH9	0	0	0	0	0	0	0	0	0	0	0	0	0	0	0	0	0	0
NADK	0.00030396	0.000270435	0.000292785	0.00032184	0.000283845	0.000310665	0.000297255	0.000310665	0.000248085	0.00034866	0.000265965	0.00037995	0.00039336	0.00040677	0.000413475	0.00021456	0.000216795	0.000212325
NNATr_f	0.00154904	0.00137819	0.00149209	0.00164016	0.00144653	0.00158321	0.00151487	0.00158321	0.00126429	0.00177684	0.00135541	0.0019363	0.00200464	0.00207298	0.00210715	0.00109344	0.00110483	0.00108205
NNDMBRT	0	0	0	0	0	0	0	0	0	0	0	0	0	0	0	0	0	0
NADN	0	0	0	0	0	0	0	0	0	0	0	0	0	0	0	0	0	0
LPLIPAL2ATE120	0	0	0	0	0	0	0	0	0	0	0	0	0	0	0	0	0	0
NADPHQR2	0	0	0	0	0	0	0	0	0	0	0	0	0	0	0	0	0	0
NADPHQR3	0	0	0	0	0	0	0	0	0	0	0	0	0	0	0	0	0	0
NNDPR	0.00154904	0.00137819	0.00149209	0.00164016	0.00144653	0.00158321	0.00151487	0.00158321	0.00126429	0.00177684	0.00135541	0.0019363	0.00200464	0.00207298	0.00210715	0.00109344	0.00110483	0.00108205
NO2t2rpp_f	0	0	0	0	0	0	0	0	0	0	0	0	0	0	0	0	0	0
NO2tex_f	0	0	0	0	0	0	0	0	0	0	0	0	0	0	0	0	0	0
NADPHQR4	0	0	0	0	0	0	0	0	0	0	0	0	0	0	0	0	0	0
NO3R1bpp	0	0	0	0	0	0	0	0	0	0	0	0	0	0	0	0	0	0
NADPPPS	0	0	0	0	0	0	0	0	0	0	0	0	0	0	0	0	0	0
LPLIPAL2ATE140	0	0	0	0	0	0	0	0	0	0	0	0	0	0	0	0	0	0
NADS1	0.00154904	0.00137819	0.00149209	0.00164016	0.00144653	0.00158321	0.00151487	0.00158321	0.00126429	0.00177684	0.00135541	0.0019363	0.00200464	0.00207298	0.00210715	0.00109344	0.00110483	0.00108205
NADTRHD	0	0	0	0	0	0	0	0	0	0	0	0	0	0	0	0	0	0
NAMNPP	0	0	0	0	0	0	0	0	0	0	0	0	0	0	0	0	0	0
NAt3_1p5pp	0	0	0	0	0	0	0	0	0	0	0	0	0	0	0	0	0	0
NO3R1pp	0	0	0	0	0	0	0	0	0	0	0	0	0	0	0	0	0	0
NO3R2bpp	0	0	0	0	0	0	0	0	0	0	0	0	0	0	0	0	0	0
NO3R2pp	0	0	0	0	0	0	0	0	0	0	0	0	0	0	0	0	0	0
NO3t7pp	0	0	0	0	0	0	0	0	0	0	0	0	0	0	0	0	0	0
NO3tex_f	0	0	0	0	0	0	0	0	0	0	0	0	0	0	0	0	0	0
NODOx	0	0	0	0	0	0	0	0	0	0	0	0	0	0	0	0	0	0
NAt3_2pp	0	0	0	0	0	0	0	0	0	0	0	0	0	0	0	0	0	0
NAt3pp	0	0	0	0	0	0	0	0	0	0	0	0	0	0	0	0	0	0
NODOy	0	0	0	0	0	0	0	0	0	0	0	0	0	0	0	0	0	0
NAtex_f	0	0	0	0	0	0	0	0	0	0	0	0	0	0	0	0	0	0
LPLIPAL2ATE141	0	0	0	0	0	0	0	0	0	0	0	0	0	0	0	0	0	0
NDPK1_f	0.537625	0.478328	0.517859	0.56925	0.502047	0.549484	0.525766	0.549484	0.438797	0.616688	0.470422	0.672031	0.69575	0.719469	0.731328	0.3795	0.383453	0.375547
NDPK2_f	0.289192	0.257296	0.27856	0.306204	0.270055	0.295572	0.282813	0.295572	0.236032	0.331721	0.253043	0.361491	0.374249	0.387008	0.393387	0.204136	0.206262	0.202009
NOVBCNtex_f	0	0	0	0	0	0	0	0	0	0	0	0	0	0	0	0	0	0
NOVBCNtpp	0	0	0	0	0	0	0	0	0	0	0	0	0	0	0	0	0	0
NOtex_f	0	0	0	0	0	0	0	0	0	0	0	0	0	0	0	0	0	0
NDPK3_f	0.123015	0.109448	0.118493	0.130252	0.114875	0.125729	0.120302	0.125729	0.100402	0.141106	0.107638	0.153769	0.159196	0.164624	0.167337	0.0868344	0.0877389	0.0859299
NOtpp_f	0	0	0	0	0	0	0	0	0	0	0	0	0	0	0	0	0	0
NDPK4_f	0.0177929	0.0158304	0.0171387	0.0188395	0.0166154	0.0181854	0.0174004	0.0181854	0.0145221	0.0204095	0.0155688	0.0222411	0.0230261	0.0238111	0.0242036	0.0125597	0.0126905	0.0124289
LPLIPAL2ATE160	0	0	0	0	0	0	0	0	0	0	0	0	0	0	0	0	0	0
NDPK5_f	0	0	0	0	0	0	0	0	0	0	0	0	0	0	0	0	0	0
NTD1	0	0	0	0	0	0	0	0	0	0	0	0	0	0	0	0	0	0
NTD10	0	0	0	0	0	0	0	0	0	0	0	0	0	0	0	0	0	0
NTD10pp	0	0	0	0	0	0	0	0	0	0	0	0	0	0	0	0	0	0
LPLIPAL2ATE161	0	0	0	0	0	0	0	0	0	0	0	0	0	0	0	0	0	0
NTD11	0	0	0	0	0	0	0	0	0	0	0	0	0	0	0	0	0	0
NTD11pp	0	0	0	0	0	0	0	0	0	0	0	0	0	0	0	0	0	0
NTD12	0	0	0	0	0	0	0	0	0	0	0	0	0	0	0	0	0	0
NTD12pp	0	0	0	0	0	0	0	0	0	0	0	0	0	0	0	0	0	0
NTD1pp	0	0	0	0	0	0	0	0	0	0	0	0	0	0	0	0	0	0
NTD2	3e-10	4e-10	4e-10	2e-10	3.99983e-10	3e-10	3e-10	4e-10	2e-10	4e-10	0	4e-10	2e-10	2e-10	0	4e-10	4e-10	4e-10
URIC	0	0	0	0	0	0	0	0	0	0	0	0	0	0	0	0	0	0
NTD2pp	0	0	0	0	0	0	0	0	0	0	0	0	0	0	0	0	0	0
LPLIPAL2ATE180	0	0	0	0	0	0	0	0	0	0	0	0	0	0	0	0	0	0
NTD3	0	0	0	0	0	0	0	0	0	0	0	0	0	0	0	0	0	0
NTD3pp	0	0	0	0	0	0	0	0	0	0	0	0	0	0	0	0	0	0
LPLIPAL2ATE181	0	0	0	0	0	0	0	0	0	0	0	0	0	0	0	0	0	0
NTD4	3e-10	2e-10	2e-10	2e-10	3e-10	2e-10	2e-10	3e-10	3e-10	3e-10	2e-10	3e-10	3e-10	2e-10	2e-10	3e-10	3e-10	3e-10
NTD4pp	0	0	0	0	0	0	0	0	0	0	0	0	0	0	0	0	0	0
NTD9pp	0	0	0	0	0	0	0	0	0	0	0	0	0	0	0	0	0	0
NTP1	0	0	0	0	0	0	0	0	0	0	0	0	0	0	0	0	0	0
NTP10	0	0	0	0	0	0	0	0	0	0	0	0	0	0	0	0	0	0
NTD5	0	0	0	0	0	0	0	0	0	0	0	0	0	0	0	0	0	0
LPLIPAL2ATG120	0	0	0	0	0	0	0	0	0	0	0	0	0	0	0	0	0	0
NTD5pp	0	0	0	0	0	0	0	0	0	0	0	0	0	0	0	0	0	0
NTP11	0	0	0	0	0	0	0	0	0	0	0	0	0	0	0	0	0	0
NTP12	0	0	0	0	0	0	0	0	0	0	0	0	0	0	0	0	0	0
NTD6	0	0	0	0	0	0	0	0	0	0	0	0	0	0	0	0	0	0
LPLIPAL2ATG140	0	0	0	0	0	0	0	0	0	0	0	0	0	0	0	0	0	0
NTD6pp	0	0	0	0	0	0	0	0	0	0	0	0	0	0	0	0	0	0
NTD7	0	0	0	0	0	0	0	0	0	0	0	0	0	0	0	0	0	0
NTP3	0	0	0	0	0	0	0	0	0	0	0	0	0	0	0	0	0	0
NTP3pp	0	0	0	0	0	0	0	0	0	0	0	0	0	0	0	0	0	0
NTD7pp	0	0	0	0	0	0	0	0	0	0	0	0	0	0	0	0	0	0
NTP5	0	0	0	0	0	0	0	0	0	0	0	0	0	0	0	0	0	0
LPLIPAL2ATG141	0	0	0	0	0	0	0	0	0	0	0	0	0	0	0	0	0	0
NTPP1	0	0	0	0	0	0	0	0	0	0	0	0	0	0	0	0	0	0
NTPP10	0	0	0	0	0	0	0	0	0	0	0	0	0	0	0	0	0	0
NTD8	0	0	0	0	0	0	0	0	0	0	0	0	0	0	0	0	0	0
NTD8pp	0	0	0	0	0	0	0	0	0	0	0	0	0	0	0	0	0	0
NTD9	0	0	0	0	0	0	0	0	0	0	0	0	0	0	0	0	0	0
NTPP11	0	0	0	0	0	0	0	0	0	0	0	0	0	0	0	0	0	0
NTPP2	0	0	0	0	0	0	0	0	0	0	0	0	0	0	0	0	0	0
NTPP3	0	0	0	0	0	0	0	0	0	0	0	0	0	0	0	0	0	0
NTPP4	0	0	0	0	0	0	0	0	0	0	0	0	0	0	0	0	0	0
NTPP5	0	0	0	0	0	0	0	0	0	0	0	0	0	0	0	0	0	0
OPMEACPS	1.36e-06	1.21e-06	1.31e-06	1.44e-06	1.27e-06	1.39e-06	1.33e-06	1.39e-06	1.11e-06	1.56e-06	1.19e-06	1.7e-06	1.76e-06	1.82e-06	1.85e-06	9.6e-07	9.7e-07	9.5e-07
LPLIPAL2ATG160	0	0	0	0	0	0	0	0	0	0	0	0	0	0	0	0	0	0
ORNDC	0	2e-10	2e-10	0	2e-10	0	0	2e-10	0	2e-10	0	2e-10	0	2e-10	0	2e-10	0	0
ORNabcpp	0	0	0	0	0	0	0	0	0	0	0	0	0	0	0	0	0	0
NTPP6	0	0	0	0	0	0	0	0	0	0	0	0	0	0	0	0	0	0
NTPP7	0	0	0	0	0	0	0	0	0	0	0	0	0	0	0	0	0	0
NTPP8	0	0	0	0	0	0	0	0	0	0	0	0	0	0	0	0	0	0
ORNtex_f	0	0	0	0	0	0	0	0	0	0	0	0	0	0	0	0	0	0
LPLIPAL2ATG161	0	0	0	0	0	0	0	0	0	0	0	0	0	0	0	0	0	0
OROTt2_2pp	0	0	0	0	0	0	0	0	0	0	0	0	0	0	0	0	0	0
OROTtex_f	0	0	0	0	0	0	0	0	0	0	0	0	0	0	0	0	0	0
ORPT_f	0	0	0	0	0	0	0	0	0	0	0	0	0	0	0	0	0	0
NTPP9	0	0	0	0	0	0	0	0	0	0	0	0	0	0	0	0	0	0
NTPTP1	0	0	0	0	0	0	0	0	0	0	0	0	0	0	0	0	0	0
NTPTP2	0	0	0	0	0	0	0	0	0	0	0	0	0	0	0	0	0	0
OXAMTC	0	0	0	0	0	0	0	0	0	0	0	0	0	0	0	0	0	0
LPLIPAL2ATG180	0	0	0	0	0	0	0	0	0	0	0	0	0	0	0	0	0	0
OXCDC	0	0	0	0	0	0	0	0	0	0	0	0	0	0	0	0	0	0
OXCOAHDH	0	0	0	0	0	0	0	0	0	0	0	0	0	0	0	0	0	0
NTRIR2x	0	0	0	0	0	0	0	0	0	0	0	0	0	0	0	0	0	0
NTRIR3pp	0	0	0	0	0	0	0	0	0	0	0	0	0	0	0	0	0	0
NTRIR4pp	0	0	0	0	0	0	0	0	0	0	0	0	0	0	0	0	0	0
OXDHCOAT	0	0	0	0	0	0	0	0	0	0	0	0	0	0	0	0	0	0
P5CD	0	0	0	0	0	0	0	0	0	0	0	0	0	0	0	0	0	0
O16A4COLIPAabctex	0	0	0	0	0	0	0	0	0	0	0	0	0	0	0	0	0	0
LPLIPAL2ATG181	0	0	0	0	0	0	0	0	0	0	0	0	0	0	0	0	0	0
O16A4Lpp	0	0	0	0	0	0	0	0	0	0	0	0	0	0	0	0	0	0
P5CR	0.150317	0.133738	0.144791	0.15916	0.14037	0.153633	0.147002	0.153633	0.122686	0.172423	0.131528	0.187897	0.194528	0.20116	0.204476	0.106106	0.107212	0.105001
PA120abcpp	2e-10	2e-10	2e-10	2e-10	2e-10	2e-10	2e-10	3e-10	3e-10	3e-10	3e-10	3e-10	2e-10	2e-10	2e-10	2e-10	2e-10	2e-10
PA140abcpp	2e-10	2e-10	2e-10	2e-10	2e-10	2e-10	2e-10	3e-10	3e-10	3e-10	3e-10	3e-10	2e-10	2e-10	2e-10	2e-10	2e-10	2e-10
PA141abcpp	2e-10	2e-10	2e-10	2e-10	2e-10	2e-10	2e-10	3e-10	3e-10	3e-10	3e-10	3e-10	2e-10	2e-10	2e-10	2e-10	2e-10	2e-10
O16AP1pp	0	0	0	0	0	0	0	0	0	0	0	0	0	0	0	0	0	0
O16AP2pp	0	0	0	0	0	0	0	0	0	0	0	0	0	0	0	0	0	0
O16AP3pp	0	0	0	0	0	0	0	0	0	0	0	0	0	0	0	0	0	0
O16AT	0	0	0	0	0	0	0	0	0	0	0	0	0	0	0	0	0	0
O16AUNDtpp	0	0	0	0	0	0	0	0	0	0	0	0	0	0	0	0	0	0
PA160abcpp	2e-10	2e-10	2e-10	2e-10	2e-10	2e-10	2e-10	3e-10	3e-10	3e-10	3e-10	3e-10	2e-10	2e-10	2e-10	2e-10	2e-10	2e-10
LPLIPAL2E120	0	0	0	0	0	0	0	0	0	0	0	0	0	0	0	0	0	0
PA161abcpp	2e-10	2e-10	2e-10	2e-10	2e-10	2e-10	2e-10	3e-10	3e-10	3e-10	3e-10	3e-10	2e-10	2e-10	2e-10	2e-10	2e-10	2e-10
PA180abcpp	2e-10	2e-10	2e-10	2e-10	2e-10	2e-10	2e-10	3e-10	3e-10	3e-10	3e-10	3e-10	2e-10	2e-10	2e-10	2e-10	2e-10	2e-10
O16GALFT	0	0	0	0	0	0	0	0	0	0	0	0	0	0	0	0	0	0
O16GLCT1	0	0	0	0	0	0	0	0	0	0	0	0	0	0	0	0	0	0
O16GLCT2	0	0	0	0	0	0	0	0	0	0	0	0	0	0	0	0	0	0
PA181abcpp	2e-10	2e-10	2e-10	2e-10	2e-10	2e-10	2e-10	3e-10	3e-10	3e-10	3e-10	3e-10	2e-10	2e-10	2e-10	2e-10	2e-10	2e-10
LPLIPAL2E140	0	0	0	0	0	0	0	0	0	0	0	0	0	0	0	0	0	0
PACALDt2rpp_f	0	0	0	0	0	0	0	0	0	0	0	0	0	0	0	0	0	0
PACALDtex_f	0	0	0	0	0	0	0	0	0	0	0	0	0	0	0	0	0	0
PACCOAE	0	0	0	0	0	0	0	0	0	0	0	0	0	0	0	0	0	0
O2Stex_f	0	0	0	0	0	0	0	0	0	0	0	0	0	0	0	0	0	0
O2tex_f	12.262	10.9964	11.8402	12.5655	11.5327	12.9816	12.0004	12.3557	8.8416	13.0023	9.31981	14.2851	13.767	14.181	14.4005	7.88202	8.05748	8.07406
O2tpp_f	12.262	10.9964	11.8402	12.5655	11.5327	12.9816	12.0004	12.3557	8.8416	13.0023	9.31939	14.2851	13.767	14.181	14.4005	7.88202	8.05748	8.07406
OAADC	0	0	0	0	0	0	0	0	0	0	0	0	0	0	0	0	0	0
PACCOAL	0	0	0	0	0	0	0	0	0	0	0	0	0	0	0	0	0	0
OBTFL	0	0	0	0	0	0	0	0	0	0	0	0	0	0	0	0	0	0
LPLIPAL2E141	0	0	0	0	0	0	0	0	0	0	0	0	0	0	0	0	0	0
OCBT_f	0.201139	0.178954	0.193744	0.21297	0.187828	0.205575	0.196702	0.205575	0.164165	0.230718	0.175996	0.251423	0.260297	0.269171	0.273608	0.14198	0.143459	0.140501
OCDCAtexi	0	0	0	0	0	0	0	0	0	0	0	0	0	0	0	0	0	0
PANTS	0.00039168	0.00034848	0.00037728	0.00041472	0.00036576	0.00040032	0.00038304	0.00040032	0.00031968	0.00044928	0.00034272	0.0004896	0.00050688	0.00052416	0.0005328	0.00027648	0.00027936	0.0002736
PAPA120	0	0	0	0	0	0	0	0	0	0	0	0	0	0	0	0	0	0
PAPA120pp	0	0	0	0	0	0	0	0	0	0	0	0	0	0	0	0	0	0
PAPA140	0	0	0	0	0	0	0	0	0	0	0	0	0	0	0	0	0	0
OCDCEAtexi	0	0	0	0	0	0	0	0	0	0	0	0	0	0	0	0	0	0
OCTAtex_f	0	0	0	0	0	0	0	0	0	0	0	0	0	0	0	0	0	0
OCTDPS	0.00015164	0.000134915	0.000146065	0.00016056	0.000141605	0.000154985	0.000148295	0.000154985	0.000123765	0.00017394	0.000132685	0.00018955	0.00019624	0.00020293	0.000206275	0.00010704	0.000108155	0.000105925
OCTNLL	0	0	0	0	0	0	0	0	0	0	0	0	0	0	0	0	0	0
PAPA140pp	0	0	0	0	0	0	0	0	0	0	0	0	0	0	0	0	0	0
LPLIPAL2E160	0	0	0	0	0	0	0	0	0	0	0	0	0	0	0	0	0	0
[truncated: 1,231 more rows]

## Sheet: NIDLE-flux 18 strains_rep2
	pgi1	pgi2	pgi3	pgi4	pgi5	pgi6	pgi7	pgi8	pts1	pts2	pts3	pts4	sdh1	sdh2	sdh3	tpi1	tpi2	tpi3
number of reactions with active GPR rule	1243	1229	1192	1162	1239	1208	1160	1211	1236	1269	1196	1259	1195	1182	1224	1278	1230	1103
number of reactions with non-zero flux	675	680	628	627	681	677	664	673	681	708	687	691	680	688	692	700	672	617
EX_cm_e	0	0	0	0	0	0	0	0	0	0	0	0	0	0	0	0	0	0
EX_cmp_e	0	0	0	0	0	0	0	0	0	0	0	0	0	0	0	0	0	0
EX_co2_e_f	13.7131	12.2875	13.2379	14.1019	12.8877	14.4646	13.4195	13.8388	9.92092	14.6668	9.79004	16.0989	15.6448	15.9729	16.2394	8.90629	9.09243	9.08766
EX_cobalt2_e_f	0	0	0	0	0	0	0	0	0	0	0	0	0	0	0	0	0	0
DM_4crsol_c	0.00015164	0.000134915	0.000146065	0.00016056	0.000141605	0.000154985	0.000148295	0.000154985	0.000123765	0.00017394	0.000132685	0.00018955	0.00019624	0.00020293	0.000206275	0.00010704	0.000108155	0.000105925
DM_5drib_c	0.000153	0.000136125	0.000147375	0.000162	0.000142875	0.000156375	0.000149625	0.000156375	0.000124875	0.0001755	0.000133875	0.00019125	0.000198	0.00020475	0.000208125	0.000108	0.000109125	0.000106875
DM_aacald_c	0	0	0	0	0	0	0	0	0	0	0	0	0	0	0	0	0	0
DM_amob_c	1.36e-06	1.21e-06	1.31e-06	1.44e-06	1.27e-06	1.39e-06	1.33e-06	1.39e-06	1.11e-06	1.56e-06	1.19e-06	1.7e-06	1.76e-06	1.82e-06	1.85e-06	9.6e-07	9.7e-07	9.5e-07
DM_mththf_c	0.00030464	0.00027104	0.00029344	0.00032256	0.00028448	0.00031136	0.00029792	0.00031136	0.00024864	0.00034944	0.00026656	0.0003808	0.00039424	0.00040768	0.0004144	0.00021504	0.00021728	0.0002128
EX_colipa_e	0	0	0	0	0	0	0	0	0	0	0	0	0	0	0	0	0	0
DM_oxam_c	0	0	0	0	0	0	0	0	0	0	0	0	0	0	0	0	0	0
EX_glc__D_e_f	0.110288	0.715559	0.475378	1.24387	0.384446	0.809493	0.147225	0.6221	5.7862	1.03591	5.44455	0.524994	0	0.588846	0.57848	3.72508	2.63985	3.66573
EX_glcn_e	0	0	0	0	0	0	0	0	0	0	0	0	0	0	0	0	0	0
EX_glcr_e	0	0	0	0	0	0	0	0	0	0	0	0	0	0	0	0	0	0
EX_colipap_e	0	0	0	0	0	0	0	0	0	0	0	0	0	0	0	0	0	0
EX_glcur_e	0	0	0	0	0	0	0	0	0	0	0	0	0	0	0	0	0	0
EX_glcur1p_e	0	0	0	0	0	0	0	0	0	0	0	0	0	0	0	0	0	0
BIOMASS_Ec_iJO1366_core_53p95M	0.68	0.605	0.655	0.72	0.635	0.695	0.665	0.695	0.555	0.78	0.595	0.85	0.88	0.91	0.925	0.48	0.485	0.475
EX_12ppd__R_e	2e-10	2e-10	2e-10	2e-10	2e-10	2e-10	2e-10	2e-10	2e-10	2e-10	2e-10	2e-10	2e-10	2e-10	2e-10	2e-10	2e-10	2e-10
EX_gln__L_e	0	0	0	0	0	0	0	0	0	0	0	0	0	0	0	0	0	0
EX_cpgn_e	0	0	0	0	0	0	0	0	0	0	0	0	0	0	0	0	0	0
EX_glu__L_e	0	0	0	0	0	0	0	0	0	0	0	0	0	0	0	0	0	0
EX_gly_e	0	0	0	0	0	0	0	0	0	0	0	0	0	0	0	0	0	0
EX_glyald_e	0	0	0	0	0	0	0	0	0	0	0	0	0	0	0	0	0	0
EX_glyb_e	0	0	0	0	0	0	0	0	0	0	0	0	0	0	0	0	0	0
EX_glyc_e_f	0	0	0	0	0	0	0	0	0	0	0	0	0	0	0	0	0	0
EX_12ppd__S_e	0	0	0	0	0	0	0	0	0	0	0	0	0	0	0	0	0	0
EX_14glucan_e	0	0	0	0	0	0	0	0	0	0	0	0	0	0	0	0	0	0
EX_cpgn_un_e	0	0	0	0	0	0	0	0	0	0	0	0	0	0	0	0	0	0
EX_15dap_e	0	0	0	0	0	0	0	0	0	0	0	0	0	0	0	0	0	0
EX_glyc__R_e	0	0	0	0	0	0	0	0	0	0	0	0	0	0	0	0	0	0
EX_glyc2p_e	0	0	0	0	0	0	0	0	0	0	0	0	0	0	0	0	0	0
EX_23camp_e	0	0	0	0	0	0	0	0	0	0	0	0	0	0	0	0	0	0
EX_23ccmp_e	0	0	0	0	0	0	0	0	0	0	0	0	0	0	0	0	0	0
EX_23cgmp_e	0	0	0	0	0	0	0	0	0	0	0	0	0	0	0	0	0	0
EX_23cump_e	0	0	0	0	0	0	0	0	0	0	0	0	0	0	0	0	0	0
EX_23dappa_e	0	0	0	0	0	0	0	0	0	0	0	0	0	0	0	0	0	0
EX_26dap__M_e	0	0	0	0	0	0	0	0	0	0	0	0	0	0	0	0	0	0
EX_glyc3p_e	0	0	0	0	0	0	0	0	0	0	0	0	0	0	0	0	0	0
EX_glyclt_e	0	0	0	0	0	0	0	0	0	0	0	0	0	0	0	0	0	0
EX_gmp_e	0	0	0	0	0	0	0	0	0	0	0	0	0	0	0	0	0	0
EX_gsn_e	0	0	0	0	0	0	0	0	0	0	0	0	0	0	0	0	0	0
EX_gthox_e	0	0	0	0	0	0	0	0	0	0	0	0	0	0	0	0	0	0
EX_gthrd_e	0	0	0	0	0	0	0	0	0	0	0	0	0	0	0	0	0	0
EX_gtp_e	0	0	0	0	0	0	0	0	0	0	0	0	0	0	0	0	0	0
EX_gua_e	0	0	0	0	0	0	0	0	0	0	0	0	0	0	0	0	0	0
EX_h_e_f	6.64415	5.91134	6.39988	8.02553	6.20446	6.79071	6.52017	7.21582	13.7795	10.1468	18.7659	10.56	20.9956	22.5613	22.7091	7.37035	7.17629	6.58441
EX_h2_e	0	0	0	0	0	0	0	0	0	0	0	0	0	0	0	0	0	0
EX_h2o_e_f	31.6717	28.2654	30.5363	33.117	29.6579	32.8194	30.982	32.1936	24.7883	35.2664	26.6839	38.5472	38.8854	40.3058	40.9384	21.583	21.9012	21.6323
EX_h2o2_e	0	0	0	0	0	0	0	0	0	0	0	0	0	0	0	0	0	0
EX_h2s_e	0	0	0	0	0	0	0	0	0	0	0	0	0	0	0	0	0	0
EX_hacolipa_e	0	0	0	0	0	0	0	0	0	0	0	0	0	0	0	0	0	0
EX_halipa_e	0	0	0	0	0	0	0	0	0	0	0	0	0	0	0	0	0	0
EX_hdca_e	0	0	0	0	0	0	0	0	0	0	0	0	0	0	0	0	0	0
EX_hdcea_e	0	0	0	0	0	0	0	0	0	0	0	0	0	0	0	0	0	0
EX_hg2_e	0	0	0	0	0	0	0	0	0	0	0	0	0	0	0	0	0	0
EX_his__L_e	0	0	0	0	0	0	0	0	0	0	0	0	0	0	0	0	0	0
EX_2ddglcn_e	0	0	0	0	0	0	0	0	0	0	0	0	0	0	0	0	0	0
EX_34dhpac_e	0	0	0	0	0	0	0	0	0	0	0	0	0	0	0	0	0	0
EX_3amp_e	0	0	0	0	0	0	0	0	0	0	0	0	0	0	0	0	0	0
EX_3cmp_e	0	0	0	0	0	0	0	0	0	0	0	0	0	0	0	0	0	0
EX_3gmp_e	0	0	0	0	0	0	0	0	0	0	0	0	0	0	0	0	0	0
EX_3hcinnm_e	0	0	0	0	0	0	0	0	0	0	0	0	0	0	0	0	0	0
EX_3hpp_e	0	0	0	0	0	0	0	0	0	0	0	0	0	0	0	0	0	0
EX_3hpppn_e	0	0	0	0	0	0	0	0	0	0	0	0	0	0	0	0	0	0
EX_hom__L_e	0	0	0	0	0	0	0	0	0	0	0	0	0	0	0	0	0	0
EX_hxa_e	0	0	0	0	0	0	0	0	0	0	0	0	0	0	0	0	0	0
EX_hxan_e	0	0	0	0	0	0	0	0	0	0	0	0	0	0	0	0	0	0
EX_idon__L_e	0	0	0	0	0	0	0	0	0	0	0	0	0	0	0	0	0	0
EX_3ump_e	0	0	0	0	0	0	0	0	0	0	0	0	0	0	0	0	0	0
EX_4abut_e	0	0	0	0	0	0	0	0	0	0	0	0	0	0	0	0	0	0
EX_4hoxpacd_e	0	0	0	0	0	0	0	0	0	0	0	0	0	0	0	0	0	0
EX_5dglcn_e	0	0	0	0	0	0	0	0	0	0	0	0	0	0	0	0	0	0
EX_5mtr_e	0	0	0	0	0	0	0	0	0	0	0	0	0	0	0	0	0	0
EX_LalaDglu_e	0	0	0	0	0	0	0	0	0	0	0	0	0	0	0	0	0	0
EX_ile__L_e	0	0	0	0	0	0	0	0	0	0	0	0	0	0	0	0	0	0
EX_imp_e	0	0	0	0	0	0	0	0	0	0	0	0	0	0	0	0	0	0
EX_indole_e	0	0	0	0	0	0	0	0	0	0	0	0	0	0	0	0	0	0
EX_inost_e	0	0	0	0	0	0	0	0	0	0	0	0	0	0	0	0	0	0
EX_ins_e	0	0	0	0	0	0	0	0	0	0	0	0	0	0	0	0	0	0
EX_isetac_e	0	0	0	0	0	0	0	0	0	0	0	0	0	0	0	0	0	0
EX_k_e_f	0	0	0	0	0	0	0	0	0	0	0	0	0	0	0	0	0	0
EX_LalaDgluMdap_e	0	0	0	0	0	0	0	0	0	0	0	0	0	0	0	0	0	0
EX_LalaDgluMdapDala_e	0	0	0	0	0	0	0	0	0	0	0	0	0	0	0	0	0	0
EX_LalaLglu_e	0	0	0	0	0	0	0	0	0	0	0	0	0	0	0	0	0	0
EX_kdo2lipid4_e	0	0	0	0	0	0	0	0	0	0	0	0	0	0	0	0	0	0
EX_ac_e_f	0.396152	0.352458	0.381587	1.41	0.369936	0.40489	0.41	0.83	8.26	2.98	10.52	2.75	12.91	13.6	13.67	2.96	2.72	2.22
EX_crn_e	0	0	0	0	0	0	0	0	0	0	0	0	0	0	0	0	0	0
EX_acac_e	0	0	0	0	0	0	0	0	0	0	0	0	0	0	0	0	0	0
EX_acald_e	0	0	0	0	0	0	0	0	0	0	0	0	0	0	0	0	0	0
EX_lac__D_e	0	0	0	0	0	0	0	0	0	0	0	0	0	0	0	0	0	0
EX_lac__L_e	0	0	0	0	0	0	0	0	0	0	0	0	0	0	0	0	0	0
EX_crn__D_e	0	0	0	0	0	0	0	0	0	0	0	0	0	0	0	0	0	0
EX_lcts_e	0	0	0	0	0	0	0	0	0	0	0	0	0	0	0	0	0	0
EX_acgal_e	0	0	0	0	0	0	0	0	0	0	0	0	0	0	0	0	0	0
EX_acgal1p_e	0	0	0	0	0	0	0	0	0	0	0	0	0	0	0	0	0	0
EX_acgam_e	0	0	0	0	0	0	0	0	0	0	0	0	0	0	0	0	0	0
EX_leu__L_e	0	0	0	0	0	0	0	0	0	0	0	0	0	0	0	0	0	0
EX_csn_e	0	0	0	0	0	0	0	0	0	0	0	0	0	0	0	0	0	0
EX_acgam1p_e	0	0	0	0	0	0	0	0	0	0	0	0	0	0	0	0	0	0
EX_acmana_e	0	0	0	0	0	0	0	0	0	0	0	0	0	0	0	0	0	0
EX_acmum_e	0	0	0	0	0	0	0	0	0	0	0	0	0	0	0	0	0	0
EX_lipa_e	0	0	0	0	0	0	0	0	0	0	0	0	0	0	0	0	0	0
EX_cu_e	0	0	0	0	0	0	0	0	0	0	0	0	0	0	0	0	0	0
EX_lipa_cold_e	0	0	0	0	0	0	0	0	0	0	0	0	0	0	0	0	0	0
EX_acnam_e	0	0	0	0	0	0	0	0	0	0	0	0	0	0	0	0	0	0
EX_acolipa_e	0	0	0	0	0	0	0	0	0	0	0	0	0	0	0	0	0	0
EX_cu2_e_f	0	0	0	0	0	0	0	0	0	0	0	0	0	0	0	0	0	0
EX_acser_e	0	0	0	0	0	0	0	0	0	0	0	0	0	0	0	0	0	0
EX_ade_e	0	0	0	0	0	0	0	0	0	0	0	0	0	0	0	0	0	0
EX_adn_e	0	0	0	0	0	0	0	0	0	0	0	0	0	0	0	0	0	0
EX_adocbl_e	0	0	0	0	0	0	0	0	0	0	0	0	0	0	0	0	0	0
EX_ag_e	0	0	0	0	0	0	0	0	0	0	0	0	0	0	0	0	0	0
EX_lipoate_e	0	0	0	0	0	0	0	0	0	0	0	0	0	0	0	0	0	0
EX_lys__L_e	0	0	0	0	0	0	0	0	0	0	0	0	0	0	0	0	0	0
EX_lyx__L_e	0	0	0	0	0	0	0	0	0	0	0	0	0	0	0	0	0	0
EX_mal__D_e	0	0	0	0	0	0	0	0	0	0	0	0	0	0	0	0	0	0
EX_agm_e	0	0	0	0	0	0	0	0	0	0	0	0	0	0	0	0	0	0
EX_akg_e	0	0	0	0	0	0	0	0	0	0	0	0	0	0	0	0	0	0
EX_cyan_e	0	0	0	0	0	0	0	0	0	0	0	0	0	0	0	0	0	0
EX_ala_B_e	0	0	0	0	0	0	0	0	0	0	0	0	0	0	0	0	0	0
EX_ala__D_e	0	0	0	0	0	0	0	0	0	0	0	0	0	0	0	0	0	0
EX_ala__L_e	0	0	0	0	0	0	0	0	0	0	0	0	0	0	0	0	0	0
EX_alaala_e	0	0	0	0	0	0	0	0	0	0	0	0	0	0	0	0	0	0
EX_all__D_e	0	0	0	0	0	0	0	0	0	0	0	0	0	0	0	0	0	0
EX_alltn_e	0	0	0	0	0	0	0	0	0	0	0	0	0	0	0	0	0	0
EX_amp_e	0	0	0	0	0	0	0	0	0	0	0	0	0	0	0	0	0	0
EX_anhgm_e	0	0	0	0	0	0	0	0	0	0	0	0	0	0	0	2e-10	0	3e-10
EX_arab__L_e	0	0	0	0	0	0	0	0	0	0	0	0	0	0	0	0	0	0
EX_mal__L_e	0	0	0	0	0	0	0	0	0	0	0	0	0	0	0	0	0	0
EX_malt_e	0	0	0	0	0	0	0	0	0	0	0	0	0	0	0	0	0	0
EX_malthx_e	0	0	0	0	0	0	0	0	0	0	0	0	0	0	0	0	0	0
EX_maltpt_e	0	0	0	0	0	0	0	0	0	0	0	0	0	0	0	0	0	0
EX_malttr_e	0	0	0	0	0	0	0	0	0	0	0	0	0	0	0	0	0	0
EX_maltttr_e	0	0	0	0	0	0	0	0	0	0	0	0	0	0	0	0	0	0
EX_man_e_f	0	0	0	0	0	0	0	0	0	0	0	0	0	0	0	0	0	0
EX_cynt_e	0	0	0	0	0	0	0	0	0	0	0	0	0	0	0	0	0	0
EX_man6p_e	0	0	0	0	0	0	0	0	0	0	0	0	0	0	0	0	0	0
EX_manglyc_e	0	0	0	0	0	0	0	0	0	0	0	0	0	0	0	0	0	0
EX_melib_e	0	0	0	0	0	0	0	0	0	0	0	0	0	0	0	0	0	0
EX_cys__D_e	0	0	0	0	0	0	0	0	0	0	0	0	0	0	0	0	0	0
EX_meoh_e	1.36e-06	1.21e-06	1.31e-06	1.44e-06	1.27e-06	1.39e-06	1.33e-06	1.39e-06	1.11e-06	1.56e-06	1.19e-06	1.7e-06	1.76e-06	1.82e-06	1.85e-06	9.6e-07	9.7e-07	9.5e-07
EX_met__D_e	0	0	0	0	0	0	0	0	0	0	0	0	0	0	0	0	0	0
EX_arbt_e	0	0	0	0	0	0	0	0	0	0	0	0	0	0	0	0	0	0
EX_arbtn_e	0	0	0	0	0	0	0	0	0	0	0	0	0	0	0	0	0	0
EX_arbtn_fe3_e	0	0	0	0	0	0	0	0	0	0	0	0	0	0	0	0	0	0
EX_met__L_e	0	0	0	0	0	0	0	0	0	0	0	0	0	0	0	0	0	0
EX_cys__L_e	0	0	0	0	0	0	0	0	0	0	0	0	0	0	0	0	0	0
EX_metsox_R__L_e	0	0	0	0	0	0	0	0	0	0	0	0	0	0	0	0	0	0
EX_metsox_S__L_e	0	0	0	0	0	0	0	0	0	0	0	0	0	0	0	0	0	0
EX_mg2_e_f	0	0	0	0	0	0	0	0	0	0	0	0	0	0	0	0	0	0
EX_mincyc_e	0	0	0	0	0	0	0	0	0	0	0	0	0	0	0	0	0	0
EX_minohp_e	0	0	0	0	0	0	0	0	0	0	0	0	0	0	0	0	0	0
EX_mmet_e	0	0	0	0	0	0	0	0	0	0	0	0	0	0	0	0	0	0
EX_arg__L_e	0	0	0	0	0	0	0	0	0	0	0	0	0	0	0	0	0	0
EX_ascb__L_e	0	0	0	0	0	0	0	0	0	0	0	0	0	0	0	0	0	0
EX_asn__L_e	0	0	0	0	0	0	0	0	0	0	0	0	0	0	0	0	0	0
EX_aso3_e	0	0	0	0	0	0	0	0	0	0	0	0	0	0	0	0	0	0
EX_asp__L_e	0	0	0	0	0	0	0	0	0	0	0	0	0	0	0	0	0	0
EX_btn_e	0	0	0	0	0	0	0	0	0	0	0	0	0	0	0	0	0	0
EX_but_e	0	0	0	0	0	0	0	0	0	0	0	0	0	0	0	0	0	0
EX_mn2_e_f	0	0	0	0	0	0	0	0	0	0	0	0	0	0	0	0	0	0
EX_mnl_e	0	0	0	0	0	0	0	0	0	0	0	0	0	0	0	0	0	0
EX_mobd_e_f	0	0	0	0	0	0	0	0	0	0	0	0	0	0	0	0	0	0
EX_mso3_e	0	0	0	0	0	0	0	0	0	0	0	0	0	0	0	0	0	0
EX_n2o_e	0	0	0	0	0	0	0	0	0	0	0	0	0	0	0	0	0	0
EX_na1_e_f	0	0	0	0	0	0	0	0	0	0	0	0	0	0	0	0	0	0
EX_nac_e	0	0	0	0	0	0	0	0	0	0	0	0	0	0	0	0	0	0
EX_nh4_e_f	0	0	0	0	0	0	0	0	0	0	0	0	0	0	0	0	0	0
EX_butso3_e	0	0	0	0	0	0	0	0	0	0	0	0	0	0	0	0	0	0
EX_ca2_e_f	0	0	0	0	0	0	0	0	0	0	0	0	0	0	0	0	0	0
EX_cbi_e	0	0	0	0	0	0	0	0	0	0	0	0	0	0	0	0	0	0
EX_cytd_e	0	0	0	0	0	0	0	0	0	0	0	0	0	0	0	0	0	0
EX_cbl1_e_f	0	0	0	0	0	0	0	0	0	0	0	0	0	0	0	0	0	0
EX_cd2_e	0	0	0	0	0	0	0	0	0	0	0	0	0	0	0	0	0	0
EX_cgly_e	0	0	0	0	0	0	0	0	0	0	0	0	0	0	0	0	0	0
EX_ni2_e_f	0	0	0	0	0	0	0	0	0	0	0	0	0	0	0	0	0	0
EX_nmn_e	0	0	0	0	0	0	0	0	0	0	0	0	0	0	0	0	0	0
EX_no_e	0	0	0	0	0	0	0	0	0	0	0	0	0	0	0	0	0	0
EX_no2_e	0	0	0	0	0	0	0	0	0	0	0	0	0	0	0	0	0	0
EX_no3_e	0	0	0	0	0	0	0	0	0	0	0	0	0	0	0	0	0	0
EX_novbcn_e	0	0	0	0	0	0	0	0	0	0	0	0	0	0	0	0	0	0
EX_o16a4colipa_e	0	0	0	0	0	0	0	0	0	0	0	0	0	0	0	0	0	0
EX_o2_e_f	0	0	0	0	0	0	0	0	0	0	0	0	0	0	0	0	0	0
EX_o2s_e	0	0	0	0	0	0	0	0	0	0	0	0	0	0	0	0	0	0
EX_ocdca_e	0	0	0	0	0	0	0	0	0	0	0	0	0	0	0	0	0	0
EX_ocdcea_e	0	0	0	0	0	0	0	0	0	0	0	0	0	0	0	0	0	0
EX_octa_e	0	0	0	0	0	0	0	0	0	0	0	0	0	0	0	0	0	0
EX_orn_e	0	0	0	0	0	0	0	0	0	0	0	0	0	0	0	0	0	0
EX_orot_e	0	0	0	0	0	0	0	0	0	0	0	0	0	0	0	0	0	0
EX_pacald_e	0	0	0	0	0	0	0	0	0	0	0	0	0	0	0	0	0	0
EX_peamn_e	0	0	0	0	0	0	0	0	0	0	0	0	0	0	0	0	0	0
EX_phe__L_e	0	0	0	0	0	0	0	0	0	0	0	0	0	0	0	0	0	0
EX_pheme_e	0	0	0	0	0	0	0	0	0	0	0	0	0	0	0	0	0	0
EX_chol_e	0	0	0	0	0	0	0	0	0	0	0	0	0	0	0	0	0	0
EX_chtbs_e	0	0	0	0	0	0	0	0	0	0	0	0	0	0	0	0	0	0
EX_cit_e	0	0	0	0	0	0	0	0	0	0	0	0	0	0	0	0	0	0
EX_cl_e_f	0	0	0	0	0	0	0	0	0	0	0	0	0	0	0	0	0	0
EX_pi_e_f	0	0	0	0	0	0	0	0	0	0	0	0	0	0	0	0	0	0
EX_dad_2_e	0	0	0	0	0	0	0	0	0	0	0	0	0	0	0	0	0	0
EX_pnto__R_e	0	0	0	0	0	0	0	0	0	0	0	0	0	0	0	0	0	0
EX_ppa_e	0	0	0	0	0	0	0	0	0	0	0	0	0	0	0	0	0	0
EX_damp_e	0	0	0	0	0	0	0	0	0	0	0	0	0	0	0	0	0	0
EX_ppal_e	0	0	0	0	0	0	0	0	0	0	0	0	0	0	0	0	0	0
EX_dca_e	0	0	0	0	0	0	0	0	0	0	0	0	0	0	0	0	0	0
EX_pppn_e	0	0	0	0	0	0	0	0	0	0	0	0	0	0	0	0	0	0
EX_ppt_e	0	0	0	0	0	0	0	0	0	0	0	0	0	0	0	0	0	0
EX_dcmp_e	0	0	0	0	0	0	0	0	0	0	0	0	0	0	0	0	0	0
EX_pro__L_e	0	0	0	0	0	0	0	0	0	0	0	0	0	0	0	0	0	0
EX_dcyt_e	0	0	0	0	0	0	0	0	0	0	0	0	0	0	0	0	0	0
EX_progly_e	0	0	0	0	0	0	0	0	0	0	0	0	0	0	0	0	0	0
EX_psclys_e	0	0	0	0	0	0	0	0	0	0	0	0	0	0	0	0	0	0
EX_ddca_e	0	0	0	0	0	0	0	0	0	0	0	0	0	0	0	0	0	0
EX_pser__L_e	0	0	0	0	0	0	0	0	0	0	0	0	0	0	0	0	0	0
EX_ptrc_e	0	0	0	0	0	0	0	0	0	0	0	0	0	0	0	0	0	0
EX_dgmp_e	0	0	0	0	0	0	0	0	0	0	0	0	0	0	0	0	0	0
EX_dgsn_e	0	0	0	0	0	0	0	0	0	0	0	0	0	0	0	0	0	0
EX_val__L_e	0	0	0	0	0	0	0	0	0	0	0	0	0	0	0	0	0	0
EX_xan_e	0	0	0	0	0	0	0	0	0	0	0	0	0	0	0	0	0	0
EX_dha_e	0	0	0	0	0	0	0	0	0	0	0	0	0	0	0	0	0	0
EX_xmp_e	0	0	0	0	0	0	0	0	0	0	0	0	0	0	0	0	0	0
EX_dimp_e	0	0	0	0	0	0	0	0	0	0	0	0	0	0	0	0	0	0
EX_din_e	0	0	0	0	0	0	0	0	0	0	0	0	0	0	0	0	0	0
EX_xtsn_e	0	0	0	0	0	0	0	0	0	0	0	0	0	0	0	0	0	0
EX_pydam_e	0	0	0	0	0	0	0	0	0	0	0	0	0	0	0	0	0	0
EX_xyl__D_e_f	0	0	0	0	0	0	0	0	0	0	0	0	0	0	0	0	0	0
EX_xylu__L_e	0	0	0	0	0	0	0	0	0	0	0	0	0	0	0	0	0	0
EX_zn2_e_f	0	0	0	0	0	0	0	0	0	0	0	0	0	0	0	0	0	0
12DGR120tipp	0	0	0	0	0	0	0	0	0	0	0	0	0	0	0	0	0	0
12DGR140tipp	0	0	0	0	0	0	0	0	0	0	0	0	0	0	0	0	0	0
12DGR141tipp	0	0	0	0	0	0	0	0	0	0	0	0	0	0	0	0	0	0
12DGR160tipp	0	0	0	0	0	0	0	0	0	0	0	0	0	0	0	0	0	0
12DGR161tipp	0	0	0	0	0	0	0	0	0	2e-10	2e-10	2e-10	0	0	0	2e-10	0	0
12DGR180tipp	0	0	0	0	0	0	0	0	0	0	0	0	0	0	0	0	0	0
EX_pydx_e	0	0	0	0	0	0	0	0	0	0	0	0	0	0	0	0	0	0
EX_pydxn_e	0	0	0	0	0	0	0	0	0	0	0	0	0	0	0	0	0	0
EX_pyr_e_f	0	0	0	0	0	0	0	0	0	0	0	0	0	0	0	0	0	0
EX_quin_e	0	0	0	0	0	0	0	0	0	0	0	0	0	0	0	0	0	0
EX_r5p_e	0	0	0	0	0	0	0	0	0	0	0	0	0	0	0	0	0	0
EX_rfamp_e	0	0	0	0	0	0	0	0	0	0	0	0	0	0	0	0	0	0
EX_rib__D_e	0	0	0	0	0	0	0	0	0	0	0	0	0	0	0	0	0	0
EX_rmn_e	0	0	0	0	0	0	0	0	0	0	0	0	0	0	0	0	0	0
EX_sbt__D_e	0	0	0	0	0	0	0	0	0	0	0	0	0	0	0	0	0	0
EX_sel_e_f	0	0	0	0	0	0	0	0	0	0	0	0	0	0	0	0	0	0
EX_ser__D_e	0	0	0	0	0	0	0	0	0	0	0	0	0	0	0	0	0	0
EX_ser__L_e	0	0	0	0	0	0	0	0	0	0	0	0	0	0	0	0	0	0
EX_skm_e	0	0	0	0	0	0	0	0	0	0	0	0	0	0	0	0	0	0
12DGR181tipp	0	0	0	0	0	0	0	0	0	2e-10	2e-10	2e-10	0	0	0	2e-10	0	0
12PPDRtex_f	0	0	0	0	0	0	0	0	0	0	0	0	0	0	0	0	0	0
12PPDRtpp_f	0	0	0	0	0	0	0	0	0	0	0	0	0	0	0	0	0	0
EX_dms_e	0	0	0	0	0	0	0	0	0	0	0	0	0	0	0	0	0	0
12PPDStex_f	0	0	0	0	0	0	0	0	0	0	0	0	0	0	0	0	0	0
12PPDStpp_f	0	0	0	0	0	0	0	0	0	0	0	0	0	0	0	0	0	0
14GLUCANabcpp	0	0	0	0	0	0	0	0	0	0	0	0	0	0	0	0	0	0
EX_slnt_e_f	0	0	0	0	0	0	0	0	0	0	0	0	0	0	0	0	0	0
EX_so2_e	0	0	0	0	0	0	0	0	0	0	0	0	0	0	0	0	0	0
EX_so3_e	0	0	0	0	0	0	0	0	0	0	0	0	0	0	0	0	0	0
EX_dmso_e	0	0	0	0	0	0	0	0	0	0	0	0	0	0	0	0	0	0
EX_so4_e_f	0	0	0	0	0	0	0	0	0	0	0	0	0	0	0	0	0	0
EX_spmd_e	0	0	0	0	0	0	0	0	0	0	0	0	0	0	0	0	0	0
EX_succ_e_f	0	0	0	0	0	0	0	0	0.21	0	1.18	0	0	0.3	0.27	0	0	0
14GLUCANtexi	0	0	0	0	0	0	0	0	0	0	0	0	0	0	0	0	0	0
23CAMPtex_f	0	0	0	0	0	0	0	0	0	0	0	0	0	0	0	0	0	0
23CCMPtex_f	0	0	0	0	0	0	0	0	0	0	0	0	0	0	0	0	0	0
EX_sucr_e	0	0	0	0	0	0	0	0	0	0	0	0	0	0	0	0	0	0
EX_sulfac_e	0	0	0	0	0	0	0	0	0	0	0	0	0	0	0	0	0	0
23CGMPtex_f	0	0	0	0	0	0	0	0	0	0	0	0	0	0	0	0	0	0
EX_tartr__D_e	0	0	0	0	0	0	0	0	0	0	0	0	0	0	0	0	0	0
23CUMPtex_f	0	0	0	0	0	0	0	0	0	0	0	0	0	0	0	0	0	0
EX_dopa_e	0	0	0	0	0	0	0	0	0	0	0	0	0	0	0	0	0	0
23DAPPAt2pp	0	0	0	0	0	0	0	0	0	0	0	0	0	0	0	0	0	0
23DAPPAtex_f	0	0	0	0	0	0	0	0	0	0	0	0	0	0	0	0	0	0
23PDE2pp	0	0	0	0	0	0	0	0	0	0	0	0	0	0	0	0	0	0
23PDE4pp	0	0	0	0	0	0	0	0	0	0	0	0	0	0	0	0	0	0
EX_tartr__L_e	0	0	0	0	0	0	0	0	0	0	0	0	0	0	0	0	0	0
EX_taur_e	0	0	0	0	0	0	0	0	0	0	0	0	0	0	0	0	0	0
EX_tcynt_e	0	0	0	0	0	0	0	0	0	0	0	0	0	0	0	0	0	0
23PDE7pp	0	0	0	0	0	0	0	0	0	0	0	0	0	0	0	0	0	0
23PDE9pp	0	0	0	0	0	0	0	0	0	0	0	0	0	0	0	0	0	0
EX_doxrbcn_e	0	0	0	0	0	0	0	0	0	0	0	0	0	0	0	0	0	0
26DAHtex_f	0	0	0	0	0	0	0	0	0	0	0	0	0	0	0	0	0	0
2AGPA120tipp	0	0	0	0	0	0	0	0	0	0	0	0	0	0	0	0	0	0
EX_thm_e	0	0	0	0	0	0	0	0	0	0	0	0	0	0	0	0	0	0
EX_thr__L_e	0	0	0	0	0	0	0	0	0	0	0	0	0	0	0	0	0	0
EX_dtmp_e	0	0	0	0	0	0	0	0	0	0	0	0	0	0	0	0	0	0
EX_thrp_e	0	0	0	0	0	0	0	0	0	0	0	0	0	0	0	0	0	0
2AGPA140tipp	0	0	0	0	0	0	0	0	0	0	0	0	0	0	0	0	0	0
2AGPA141tipp	0	0	0	0	0	0	0	0	0	0	0	0	0	0	0	0	0	0
EX_thym_e	0	0	0	0	0	0	0	0	0	0	0	0	0	0	0	0	0	0
EX_dump_e	0	0	0	0	0	0	0	0	0	0	0	0	0	0	0	0	0	0
EX_thymd_e	0	0	0	0	0	0	0	0	0	0	0	0	0	0	0	0	0	0
2AGPA160tipp	0	0	0	0	0	0	0	0	0	0	0	0	0	0	0	0	0	0
2AGPA161tipp	0	0	0	0	0	0	0	0	0	0	0	0	0	0	0	0	0	0
EX_tma_e	0	0	0	0	0	0	0	0	0	0	0	0	0	0	0	0	0	0
EX_duri_e	0	0	0	0	0	0	0	0	0	0	0	0	0	0	0	0	0	0
EX_tmao_e	0	0	0	0	0	0	0	0	0	0	0	0	0	0	0	0	0	0
EX_tre_e	0	0	0	0	0	0	0	0	0	0	0	0	0	0	0	0	0	0
EX_trp__L_e	0	0	0	0	0	0	0	0	0	0	0	0	0	0	0	0	0	0
2AGPA180tipp	0	0	0	0	0	0	0	0	0	0	0	0	0	0	0	0	0	0
2AGPA181tipp	0	0	0	0	0	0	0	0	0	0	0	0	0	0	0	0	0	0
2AGPE120tipp	2e-10	2e-10	0	0	2e-10	2e-10	2e-10	2e-10	2e-10	2e-10	2e-10	2e-10	2e-10	2e-10	2e-10	2e-10	2e-10	0
2AGPE140tipp	2e-10	2e-10	0	0	2e-10	2e-10	2e-10	2e-10	2e-10	2e-10	2e-10	2e-10	2e-10	2e-10	2e-10	2e-10	2e-10	0
2AGPE141tipp	2e-10	2e-10	0	0	2e-10	2e-10	2e-10	2e-10	2e-10	2e-10	2e-10	2e-10	2e-10	2e-10	2e-10	2e-10	2e-10	0
2AGPE160tipp	0	0	0	0	0	0	0	2e-10	2e-10	2e-10	2e-10	2e-10	2e-10	2e-10	2e-10	2e-10	0	0
EX_tsul_e	0	0	0	0	0	0	0	0	0	0	0	0	0	0	0	0	0	0
EX_eca4colipa_e	0	0	0	0	0	0	0	0	0	0	0	0	0	0	0	0	0	0
EX_ttdca_e	0	0	0	0	0	0	0	0	0	0	0	0	0	0	0	0	0	0
2AGPE161tipp	0	0	0	0	0	0	0	2e-10	2e-10	2e-10	2e-10	2e-10	2e-10	2e-10	2e-10	2e-10	0	0
2AGPE180tipp	2e-10	2e-10	0	0	2e-10	2e-10	2e-10	2e-10	2e-10	2e-10	2e-10	2e-10	2e-10	2e-10	2e-10	2e-10	2e-10	0
2AGPE181tipp	2e-10	2e-10	0	0	2e-10	2e-10	2e-10	2e-10	2e-10	2e-10	2e-10	2e-10	2e-10	2e-10	2e-10	2e-10	2e-10	0
2AGPEAT120	0	0	0	0	0	0	0	0	0	0	0	0	0	0	0	0	0	0
EX_ttdcea_e	0	0	0	0	0	0	0	0	0	0	0	0	0	0	0	0	0	0
EX_enlipa_e	0	2e-10	2e-10	0	2e-10	2e-10	0	0	2e-10	2e-10	2e-10	2e-10	0	0	0	2e-10	0	0
2AGPEAT140	0	0	0	0	0	0	0	0	0	0	0	0	0	0	0	0	0	0
2AGPEAT141	0	0	0	0	0	0	0	0	0	0	0	0	0	0	0	0	0	0
2AGPEAT160	0	0	0	0	0	0	0	0	0	0	0	0	0	0	0	0	0	0
EX_ttrcyc_e	0	0	0	0	0	0	0	0	0	0	0	0	0	0	0	0	0	0
EX_enter_e	0	0	0	0	0	0	0	0	0	0	0	0	0	0	0	0	0	0
2AGPEAT161	0	0	0	0	0	0	0	0	0	0	0	0	0	0	0	0	0	0
EX_etha_e	0	0	0	0	0	0	0	0	0	0	0	0	0	0	0	0	0	0
2AGPEAT180	0	0	0	0	0	0	0	0	0	0	0	0	0	0	0	0	0	0
2AGPEAT181	0	0	0	0	0	0	0	0	0	0	0	0	0	0	0	0	0	0
EX_tungs_e_f	0	0	0	0	0	0	0	0	0	0	0	0	0	0	0	0	0	0
EX_tym_e	0	0	0	0	0	0	0	0	0	0	0	0	0	0	0	0	0	0
2AGPG120tipp	2e-10	2e-10	0	0	2e-10	2e-10	2e-10	2e-10	2e-10	2e-10	2e-10	2e-10	2e-10	2e-10	2e-10	2e-10	2e-10	0
EX_ethso3_e	0	0	0	0	0	0	0	0	0	0	0	0	0	0	0	0	0	0
2AGPG140tipp	2e-10	2e-10	0	0	2e-10	2e-10	2e-10	2e-10	2e-10	2e-10	2e-10	2e-10	2e-10	2e-10	2e-10	2e-10	2e-10	0
2AGPG141tipp	2e-10	2e-10	0	0	2e-10	2e-10	2e-10	2e-10	2e-10	2e-10	2e-10	2e-10	2e-10	2e-10	2e-10	2e-10	2e-10	0
2AGPG160tipp	2e-10	2e-10	0	0	2e-10	2e-10	2e-10	2e-10	2e-10	2e-10	2e-10	2e-10	2e-10	2e-10	2e-10	2e-10	2e-10	0
2AGPG161tipp	2e-10	2e-10	0	0	2e-10	2e-10	2e-10	2e-10	2e-10	2e-10	2e-10	2e-10	2e-10	2e-10	2e-10	2e-10	2e-10	0
EX_tyr__L_e	0	0	0	0	0	0	0	0	0	0	0	0	0	0	0	0	0	0
EX_tyrp_e	0	0	0	0	0	0	0	0	0	0	0	0	0	0	0	0	0	0
EX_uacgam_e	0	0	0	0	0	0	0	0	0	0	0	0	0	0	0	0	0	0
EX_udpacgal_e	0	0	0	0	0	0	0	0	0	0	0	0	0	0	0	0	0	0
EX_udpg_e	0	0	0	0	0	0	0	0	0	0	0	0	0	0	0	0	0	0
2AGPG180tipp	2e-10	2e-10	0	0	2e-10	2e-10	2e-10	2e-10	2e-10	2e-10	2e-10	2e-10	2e-10	2e-10	2e-10	2e-10	2e-10	0
2AGPG181tipp	2e-10	2e-10	0	0	2e-10	2e-10	2e-10	2e-10	2e-10	2e-10	2e-10	2e-10	2e-10	2e-10	2e-10	2e-10	2e-10	0
2AGPGAT120	0	0	0	0	0	0	0	0	0	0	0	0	0	0	0	0	0	0
EX_udpgal_e	0	0	0	0	0	0	0	0	0	0	0	0	0	0	0	0	0	0
EX_etoh_e	0	0	0	0	0	0	0	0	0	0	0	0	0	0	0	0	0	0
EX_udpglcur_e	0	0	0	0	0	0	0	0	0	0	0	0	0	0	0	0	0	0
2AGPGAT140	0	0	0	0	0	0	0	0	0	0	0	0	0	0	0	0	0	0
2AGPGAT141	0	0	0	0	0	0	0	0	0	0	0	0	0	0	0	0	0	0
2AGPGAT160	0	0	0	0	0	0	0	0	0	0	0	0	0	0	0	0	0	0
2AGPGAT161	0	0	0	0	0	0	0	0	0	0	0	0	0	0	0	0	0	0
EX_ump_e	0	0	0	0	0	0	0	0	0	0	0	0	0	0	0	0	0	0
2AGPGAT180	0	0	0	0	0	0	0	0	0	0	0	0	0	0	0	0	0	0
EX_f6p_e	0	0	0	0	0	0	0	0	0	0	0	0	0	0	0	0	0	0
2AGPGAT181	0	0	0	0	0	0	0	0	0	0	0	0	0	0	0	0	0	0
EX_ura_e	0	0	0	0	0	0	0	0	0	0	0	0	0	0	0	0	0	0
2DGULRGx	0	0	0	0	0	0	0	0	0	0	0	0	0	0	0	0	0	0
EX_urea_e	0	0	0	0	0	0	0	0	0	0	0	0	0	0	2e-10	0	0	2e-10
2DGULRGy	0	0	0	0	0	0	0	0	0	0	0	0	0	0	0	0	0	0
EX_fald_e	0	0	0	0	0	0	0	0	0	0	0	0	0	0	0	0	0	0
2DGULRx	0	0	0	0	0	0	0	0	0	0	0	0	0	0	0	0	0	0
2DGULRy	0	0	0	0	0	0	0	0	0	0	0	0	0	0	0	0	0	0
EX_uri_e	0	0	0	0	0	0	0	0	0	0	0	0	0	0	0	0	0	0
2MAHMP	0	0	0	0	0	0	0	0	0	0	0	0	0	0	0	0	0	0
34dhpactex_f	0	0	0	0	0	0	0	0	0	0	0	0	0	0	0	0	0	0
EX_fe2_e_f	0	0	0	0	0	0	0	0	0	0	0	0	0	0	0	0	0	0
3AMACHYD	0	0	0	0	0	0	0	0	0	0	0	0	0	0	0	0	0	0
3AMPtex_f	0	0	0	0	0	0	0	0	0	0	0	0	0	0	0	0	0	0
3CMPtex_f	0	0	0	0	0	0	0	0	0	0	0	0	0	0	0	0	0	0
3GMPtex_f	0	0	0	0	0	0	0	0	0	0	0	0	0	0	0	0	0	0
EX_fe3_e_f	0	0	0	0	0	0	0	0	0	0	0	0	0	0	0	0	0	0
3HAD100	4e-10	4e-10	4e-10	4e-10	4e-10	4e-10	4e-10	4e-10	4e-10	4e-10	4e-10	4e-10	4e-10	4e-10	4e-10	4e-10	4e-10	4e-10
EX_fe3dcit_e	0	0	0	0	0	0	0	0	0	0	0	0	0	0	0	0	0	0
3HAD120	3e-10	3e-10	3e-10	3e-10	3e-10	3e-10	3e-10	3e-10	3e-10	3e-10	3e-10	3e-10	3e-10	3e-10	3e-10	3e-10	3e-10	3e-10
5DOAN	0.000153	0.000136125	0.000147375	0.000162	0.000142875	0.000156375	0.000149625	0.000156375	0.000124875	0.0001755	0.000133875	0.00019125	0.000198	0.00020475	0.000208125	0.000108	0.000109125	0.000106875
EX_fe3dhbzs_e	0	0	0	0	0	0	0	0	0	0	0	0	0	0	0	0	0	0
5MTRtex_f	0	0	0	0	0	0	0	0	0	0	0	0	0	0	0	0	0	0
5MTRtpp	0	0	0	0	0	0	0	0	0	0	0	0	0	0	0	0	0	0
3HAD121	2e-10	2e-10	2e-10	2e-10	2e-10	2e-10	2e-10	2e-10	2e-10	2e-10	2e-10	2e-10	2e-10	2e-10	2e-10	2e-10	2e-10	2e-10
3HAD140	2e-10	2e-10	2e-10	2e-10	2e-10	2e-10	2e-10	2e-10	2e-10	2e-10	2e-10	2e-10	2e-10	2e-10	2e-10	2e-10	2e-10	2e-10
A5PISO_f	0.0264602	0.0235418	0.0254874	0.0280166	0.0247091	0.0270438	0.0258765	0.0270438	0.0215962	0.0303514	0.0231526	0.0330752	0.0342426	0.0354099	0.0359936	0.0186778	0.0188723	0.0184832
EX_fe3hox_e	0	0	0	0	0	0	0	0	0	0	0	0	0	0	0	0	0	0
AACPS1	1.625e-09	1.725e-09	1.325e-09	1.2e-09	1.72498e-09	1.725e-09	1.625e-09	1.5e-09	1.625e-09	1.8e-09	1.725e-09	1.7e-09	1.625e-09	1.625e-09	1.525e-09	1.8e-09	1.5e-09	1.025e-09
AACPS2	1.3e-09	1.3e-09	9e-10	9e-10	1.3e-09	1.3e-09	1.3e-09	1.2e-09	1.2e-09	1.3e-09	1.3e-09	1.3e-09	1.3e-09	1.3e-09	1.3e-09	1.3e-09	1.3e-09	8e-10
3HAD141	2e-10	2e-10	2e-10	2e-10	2e-10	2e-10	2e-10	2e-10	2e-10	2e-10	2e-10	2e-10	2e-10	2e-10	2e-10	2e-10	2e-10	2e-10
EX_fe3hox_un_e	0	0	0	0	0	0	0	0	0	0	0	0	0	0	0	0	0	0
AACPS3	0.086787	0.0772149	0.0835963	0.0918922	0.0810438	0.0887015	0.0848726	0.0887015	0.0708335	0.0995498	0.0759387	0.108484	0.112313	0.116141	0.118056	0.0612614	0.0618996	0.0606233
AACPS4	0.102291	0.0910089	0.0985303	0.108308	0.0955218	0.104547	0.100035	0.104547	0.0834875	0.117334	0.0895047	0.127864	0.132377	0.136889	0.139146	0.0722054	0.0729576	0.0714533
AACPS5	1.1e-09	1.1e-09	7e-10	7e-10	1.1e-09	1.1e-09	1.1e-09	1e-09	1e-09	1.1e-09	1.1e-09	1.1e-09	1.1e-09	1.1e-09	1.1e-09	1.1e-09	1.1e-09	6e-10
3HAD160	2e-10	2e-10	2e-10	2e-10	2e-10	2e-10	2e-10	2e-10	2e-10	2e-10	2e-10	2e-10	2e-10	2e-10	2e-10	2e-10	2e-10	2e-10
AACPS6	1.1e-09	1.1e-09	7e-10	7e-10	1.1e-09	1.1e-09	1.1e-09	1e-09	1e-09	1.1e-09	1.1e-09	1.1e-09	1.1e-09	1.1e-09	1.1e-09	1.1e-09	1.1e-09	6e-10
EX_fecrm_e	0	0	0	0	0	0	0	0	0	0	0	0	0	0	0	0	0	0
AACPS7	0.0529203	0.0470835	0.0509747	0.0560333	0.0494182	0.0540877	0.051753	0.0540877	0.0431923	0.0607027	0.0463053	0.0661504	0.0684851	0.0708198	0.0719872	0.0373555	0.0377446	0.0369664
3HAD161	2e-10	2e-10	2e-10	2e-10	2e-10	2e-10	2e-10	2e-10	2e-10	2e-10	2e-10	2e-10	2e-10	2e-10	2e-10	2e-10	2e-10	2e-10
AACPS8	0	0	0	0	0	0	0	0	0	0	0	0	0	0	0	0	0	0
EX_fecrm_un_e	0	0	0	0	0	0	0	0	0	0	0	0	0	0	0	0	0	0
AACPS9	2e-10	2e-10	2e-10	2e-10	2e-10	2e-10	2e-10	2e-10	2e-10	2e-10	2e-10	2e-10	2e-10	2e-10	2e-10	2e-10	2e-10	2e-10
3HAD180	2e-10	2e-10	2e-10	2e-10	2e-10	2e-10	2e-10	2e-10	2e-10	2e-10	2e-10	2e-10	2e-10	2e-10	2e-10	2e-10	2e-10	2e-10
3HAD181	2e-10	2e-10	2e-10	2e-10	2e-10	2e-10	2e-10	2e-10	2e-10	2e-10	2e-10	2e-10	2e-10	2e-10	2e-10	2e-10	2e-10	2e-10
AACTOOR	3e-10	3e-10	3e-10	4e-10	3e-10	0	3e-10	3e-10	0	3e-10	0	3e-10	0	0	0	3e-10	3e-10	3e-10
AADDGT	0	0	0	4e-10	0	0	0	4e-10	0	4e-10	0	4e-10	0	0	0	4e-10	4e-10	0
AAMYL	0	0	0	0	0	0	0	0	0	0	0	0	0	0	0	0	0	0
AAMYLpp	0	0	0	0	0	0	0	0	0	0	0	0	0	0	0	0	0	0
AB6PGH	0	0	0	0	0	0	0	0	0	0	0	0	0	0	0	0	0	0
ABTA	2e-10	2e-10	2e-10	2e-10	2e-10	2e-10	2e-10	2e-10	2e-10	2e-10	2e-10	2e-10	2e-10	2e-10	2e-10	2e-10	2e-10	2e-10
ABUTD	0	0	0	0	0	0	0	0	0	0	0	0	0	0	0	0	0	0
3HAD40	2e-10	2e-10	2e-10	2e-10	2e-10	2e-10	2e-10	2e-10	2e-10	2e-10	2e-10	2e-10	2e-10	2e-10	2e-10	2e-10	2e-10	2e-10
3HAD60	2e-10	2e-10	2e-10	2e-10	2e-10	2e-10	2e-10	2e-10	2e-10	2e-10	2e-10	2e-10	2e-10	2e-10	2e-10	2e-10	2e-10	2e-10
3HAD80	2e-10	2e-10	2e-10	2e-10	2e-10	2e-10	2e-10	2e-10	2e-10	2e-10	2e-10	2e-10	2e-10	2e-10	2e-10	2e-10	2e-10	2e-10
3HCINNMH	0	0	0	0	0	0	0	0	0	0	0	0	0	0	0	0	0	0
3HPPPNH	0	0	0	0	0	0	0	0	0	0	0	0	0	0	0	0	0	0
ABUTt2pp	0	0	0	0	0	0	0	0	0	0	0	0	0	0	0	0	0	0
EX_feenter_e	0	0	0	0	0	0	0	0	0	0	0	0	0	0	0	0	0	0
ABUTtex_f	0	0	0	0	0	0	0	0	0	0	0	0	0	0	0	0	0	0
3HPPtex_f	0	0	0	0	0	0	0	0	0	0	0	0	0	0	0	0	0	0
3HPPtpp	0	0	0	0	0	0	0	0	0	0	0	0	0	0	0	0	0	0
ACACCT	0	0	0	0	0	0	0	0	0	0	0	0	0	0	0	0	0	0
ACACT1r_f	0.241998	0.215307	0.233101	0.256234	0.225984	0.247337	0.23666	0.247337	0.197513	0.277586	0.211749	0.302498	0.313174	0.323851	0.329189	0.170822	0.172602	0.169043
3KGK	0	0	0	0	0	0	0	0	0	0	0	0	0	0	0	0	0	0
ACACT2r_f	0.241998	0.215307	0.233101	0.256234	0.225984	0.247337	0.23666	0.247337	0.197513	0.277586	0.211749	0.302498	0.313174	0.323851	0.329189	0.170822	0.172602	0.169043
EX_feoxam_e	0	0	0	0	0	0	0	0	0	0	0	0	0	0	0	0	0	0
ACACT3r_f	0.241998	0.215307	0.233101	0.256234	0.225984	0.247337	0.23666	0.247337	0.197513	0.277586	0.211749	0.302498	0.313174	0.323851	0.329189	0.170822	0.172602	0.169043
ACACT4r_f	0.241998	0.215307	0.233101	0.256234	0.225984	0.247337	0.23666	0.247337	0.197513	0.277586	0.211749	0.302498	0.313174	0.323851	0.329189	0.170822	0.172602	0.169043
3NTD2pp	0	0	0	0	0	0	0	0	0	0	0	0	0	0	0	0	0	0
3NTD4pp	0	0	0	0	0	0	0	0	0	0	0	0	0	0	0	0	0	0
EX_feoxam_un_e	0	0	0	0	0	0	0	0	0	0	0	0	0	0	0	0	0	0
ACACT5r_f	0.241998	0.215307	0.233101	0.256234	0.225984	0.247337	0.23666	0.247337	0.197513	0.277586	0.211749	0.302498	0.313174	0.323851	0.329189	0.170822	0.172602	0.169043
EX_for_e	0	0	0	0	0	0	0	0	0	0	0.418873	0	0	0	0	0	0	0
ACACT6r_f	0.189078	0.168224	0.182127	0.2002	0.176566	0.193249	0.184907	0.193249	0.154321	0.216884	0.165443	0.236348	0.244689	0.253031	0.257202	0.133467	0.134857	0.132077
3NTD7pp	0	0	0	0	0	0	0	0	0	0	0	0	0	0	0	0	0	0
3NTD9pp	0	0	0	0	0	0	0	0	0	0	0	0	0	0	0	0	0	0
EX_fru_e_f	0	0	0	0	0	0	0	0	0	0	0	0	0	0	0	0	0	0
3OAR100_f	4e-10	4e-10	4e-10	4e-10	4e-10	4e-10	4e-10	4e-10	4e-10	4e-10	4e-10	4e-10	4e-10	4e-10	4e-10	4e-10	4e-10	4e-10
ACACT7r_f	0.189078	0.168224	0.182127	0.2002	0.176566	0.193249	0.184907	0.193249	0.154321	0.216884	0.165443	0.236348	0.244689	0.253031	0.257202	0.133467	0.134857	0.132077
EX_frulys_e	0	0	0	0	0	0	0	0	0	0	0	0	0	0	0	0	0	0
ACACT8r_f	4e-10	4e-10	4e-10	4e-10	4e-10	4e-10	4e-10	4e-10	4e-10	4e-10	4e-10	4e-10	4e-10	4e-10	4e-10	4e-10	4e-10	4e-10
ACACt2pp_f	0	0	0	0	0	0	0	0	0	0	0	0	0	0	0	0	0	0
ACACtex_f	0	0	0	0	0	0	0	0	0	0	0	0	0	0	0	0	0	0
3OAR120_f	3e-10	3e-10	3e-10	3e-10	3e-10	3e-10	3e-10	3e-10	3e-10	3e-10	3e-10	3e-10	3e-10	3e-10	3e-10	3e-10	3e-10	3e-10
3OAR121	2e-10	2e-10	2e-10	2e-10	2e-10	2e-10	2e-10	2e-10	2e-10	2e-10	2e-10	2e-10	2e-10	2e-10	2e-10	2e-10	2e-10	2e-10
3OAR140_f	0.0529203	0.0470835	0.0509747	0.0560333	0.0494182	0.0540877	0.051753	0.0540877	0.0431923	0.0607027	0.0463053	0.0661504	0.0684851	0.0708198	0.0719872	0.0373555	0.0377446	0.0369664
ACALD_f	1.6e-09	1.6e-09	9e-10	1e-09	1.6e-09	1.5e-09	1.7e-09	1.5e-09	0.13468	1.5e-09	0.523333	1.5e-09	0.290766	0.352406	0.31741	1.5e-09	1.6e-09	1e-09
3OAR141	2e-10	2e-10	2e-10	2e-10	2e-10	2e-10	2e-10	2e-10	2e-10	2e-10	2e-10	2e-10	2e-10	2e-10	2e-10	2e-10	2e-10	2e-10
EX_fruur_e	0	0	0	0	0	0	0	0	0	0	0	0	0	0	0	0	0	0
3OAR160_f	2e-10	2e-10	2e-10	2e-10	2e-10	2e-10	2e-10	2e-10	2e-10	2e-10	2e-10	2e-10	2e-10	2e-10	2e-10	2e-10	2e-10	2e-10
ACALDtex_f	0	0	0	0	0	0	0	0	0	0	0	0	0	0	0	0	0	0
EX_fuc__L_e	0	0	0	0	0	0	0	0	0	0	0	0	0	0	0	0	0	0
3OAR161	2e-10	2e-10	2e-10	2e-10	2e-10	2e-10	2e-10	2e-10	2e-10	2e-10	2e-10	2e-10	2e-10	2e-10	2e-10	2e-10	2e-10	2e-10
EX_fum_e_f	0	0	0	0	0	0	0	0	0	0	0	0	0	0	0	0	0	0
ACALDtpp_f	0	0	0	0	0	0	0	0	0	0	0	0	0	0	0	0	0	0
3OAR180_f	2e-10	2e-10	2e-10	2e-10	2e-10	2e-10	2e-10	2e-10	2e-10	2e-10	2e-10	2e-10	2e-10	2e-10	2e-10	2e-10	2e-10	2e-10
EX_fusa_e	0	0	0	0	0	0	0	0	0	0	0	0	0	0	0	0	0	0
ACANTHAT	0	0	0	0	0	0	0	0	0	0	0	0	0	0	0	0	0	0
3OAR181	2e-10	2e-10	2e-10	2e-10	2e-10	2e-10	2e-10	2e-10	2e-10	2e-10	2e-10	2e-10	2e-10	2e-10	2e-10	2e-10	2e-10	2e-10
ACBIPGT	0	0	0	0	0	0	0	0	0	0	0	0	0	0	0	0	0	0
EX_g1p_e	0	0	0	0	0	0	0	0	0	0	0	0	0	0	0	0	0	0
ACCOAC	0.0529244	0.0470872	0.0509787	0.0560376	0.0494221	0.0540919	0.051757	0.0540919	0.0431957	0.0607074	0.0463089	0.0661555	0.0684904	0.0708253	0.0719928	0.0373584	0.0377476	0.0369693
3OAR40_f	2e-10	2e-10	2e-10	2e-10	2e-10	2e-10	2e-10	2e-10	2e-10	2e-10	2e-10	2e-10	2e-10	2e-10	2e-10	2e-10	2e-10	2e-10
EX_g3pc_e	0	0	0	0	0	0	0	0	0	0	0	0	0	0	0	0	0	0
3OAR60_f	2e-10	2e-10	2e-10	2e-10	2e-10	2e-10	2e-10	2e-10	2e-10	2e-10	2e-10	2e-10	2e-10	2e-10	2e-10	2e-10	2e-10	2e-10
ACCOAL	0	0	0	0	0	0	0	0	0	0	0	0	0	0	0	0	0	0
ACGAL1PPpp	0	0	0	0	0	0	0	0	0	0	0	0	0	0	0	0	0	0
3OAR80_f	2e-10	2e-10	2e-10	2e-10	2e-10	2e-10	2e-10	2e-10	2e-10	2e-10	2e-10	2e-10	2e-10	2e-10	2e-10	2e-10	2e-10	2e-10
EX_g3pe_e	0	0	0	0	0	0	0	0	0	0	0	0	0	0	0	0	0	0
ACGAL1Ptex_f	0	0	0	0	0	0	0	0	0	0	0	0	0	0	0	0	0	0
ACGALtex_f	0	0	0	0	0	0	0	0	0	0	0	0	0	0	0	0	0	0
ACGAM1PPpp	0	0	0	0	0	0	0	0	0	0	0	0	0	0	0	0	0	0
3OAS100	4e-10	4e-10	4e-10	4e-10	4e-10	4e-10	4e-10	4e-10	4e-10	4e-10	4e-10	4e-10	4e-10	4e-10	4e-10	4e-10	4e-10	4e-10
ACGAM1Ptex_f	0	0	0	0	0	0	0	0	0	0	0	0	0	0	0	0	0	0
ACGAMK	5e-10	5e-10	4e-10	4e-10	6e-10	5e-10	4e-10	5e-10	5e-10	5e-10	5e-10	5e-10	5e-10	5e-10	5e-10	0	5e-10	0
[truncated: 2,764 more rows]

## Sheet: pFBA-flux 31 conditions
	GLC_CHEM_mu=0.11_V	GLC_CHEM_mu=0.12_S	GLC_CHEM_mu=0.20_S	GLC_CHEM_mu=0.21_P	GLC_CHEM_mu=0.21_V	GLC_CHEM_mu=0.22_P	GLC_CHEM_mu=0.26_P	GAL_BATCH_mu=0.26_S	ACE_BATCH_mu=0.3_S	GLC_CHEM_mu=0.31_P	GLC_CHEM_mu=0.31_V	GLC_CHEM_mu=0.35_S	GLC_CHEM_mu=0.36_P	GLC_CHEM_mu=0.40_V	PYR_BATCH_mu=0.40_S	GLC_CHEM_mu=0.41_P	FUM_BATCH_mu=0.42_S	SUCC_BATCH_mu=0.44_S	GLC_CHEM_mu=0.46_P	GAM_BATCH_mu=0.46_S	GLYC_BATCH_mu=0.47_S	MAN_BATCH_mu=0.47_S	GLC_CHEM_mu=0.49_V	GLC_CHEM_mu=0.50_S	GLC_CHEM_mu=0.51_P	GLC+SALTS_BATCH_mu=0.55_S	XYL_BATCH_mu=0.55_S	GLC_BATCH_mu=0.58_S	GLC@pH6_BATCH_mu=0.63_S	FRU_BATCH_mu=0.65_S	GLC@42deg_BATCH_mu=0.66_S
[truncated: 3,230 more rows]

[truncated: 8 more sheets: pFBA-flux 18 strains_rep1, pFBA-flux 18 strains_rep2, MFA-flux 18 strains_rep1, MFA-flux 18 strains_rep2, Comparing NIDLE-flux pFBA MFA,  Corr common all methods, Corr common MFA NIDLE, Corr common MFA pFBA]
