# Supplementary material for: Maximization of non-idle enzymes improves the coverage of the estimated maximal in vivo enzyme catalytic rates in Escherichia coli
Source: Bioinformatics. 2021 Aug 6;37(21):3848–55. doi: 10.1093/bioinformatics/btab575 (PMC10186155; doi:10.1093/bioinformatics/btab575)
Supplement: btab575_Supplementary_Data [file btab575_supplementary_data.zip › TableS3. Idle enzyme statistics.xlsx]

## Sheet: Sheet1
Supplementary Table 3: Statistics of idle enzymes. The numbers of idle enzymes and abundance of idle enzymes for each method in each protein abundance condition are reported.
	Worksheet	Contents
	NIDLE 31 conditions
		Idle enzyme abundance proportion
		Idle enzyme abundance
		Total enzyme number
		Idle enzyme number
		Idle enzymes proportion
		Total enzyme number
	NIDLE 18 strains_rep1	same structure
	NIDLE 18 strains_rep2	same structure
	pFBA 31 conditions	same structure
	pFBA 18 strains_rep1	same structure
	pFBA 18 strains_rep2	same structure
	MFA 18 strains_rep1	same structure
	MFA 18 strains_rep2	same structure

## Sheet: NIDLE 31 conditions
	idle enzyme abundance proportion	idle enzyme abundance	total enzyme abundance	idle enzyme number	idle enzymes proportion	total enzyme number
GLC_CHEM_mu=0.11_V	0.500199	0.00343057	0.0068584	313	0.504026	621
GLC_CHEM_mu=0.12_S	0.472068	0.00201859	0.00427606	401	0.512788	782
GLC_CHEM_mu=0.20_S	0.453347	0.00193958	0.00427836	398	0.508301	783
GLC_CHEM_mu=0.21_P	0.476413	0.00571289	0.0119915	291	0.490725	593
GLC_CHEM_mu=0.21_V	0.445747	0.00291354	0.00653631	289	0.507909	569
GLC_CHEM_mu=0.22_P	0.480716	0.00578744	0.0120392	303	0.508389	596
GLC_CHEM_mu=0.26_P	0.466224	0.00546417	0.0117201	284	0.498246	570
GAL_BATCH_mu=0.26_S	0.455195	0.00196828	0.00432404	387	0.511905	756
ACE_BATCH_mu=0.3_S	0.288994	0.00126404	0.00437395	384	0.500652	767
GLC_CHEM_mu=0.31_P	0.456405	0.00531246	0.0116398	294	0.488372	602
GLC_CHEM_mu=0.31_V	0.415231	0.00257615	0.00620414	286	0.499127	573
GLC_CHEM_mu=0.35_S	0.427139	0.00183955	0.00430668	398	0.503161	791
GLC_CHEM_mu=0.36_P	0.419675	0.00447784	0.0106698	273	0.485765	562
GLC_CHEM_mu=0.40_V	0.374738	0.00218982	0.00584361	284	0.493056	576
PYR_BATCH_mu=0.40_S	0.300825	0.00123487	0.00410494	383	0.497403	770
GLC_CHEM_mu=0.41_P	0.400305	0.00408957	0.0102161	283	0.481293	588
FUM_BATCH_mu=0.42_S	0.410827	0.0017015	0.00414165	390	0.503226	775
SUCC_BATCH_mu=0.44_S	0.390579	0.00161335	0.00413067	382	0.502632	760
GLC_CHEM_mu=0.46_P	0.382947	0.00376509	0.00983188	274	0.488414	561
GAM_BATCH_mu=0.46_S	0.369142	0.00151815	0.00411263	389	0.498718	780
GLYC_BATCH_mu=0.47_S	0.357939	0.001433	0.00400346	385	0.496134	776
MAN_BATCH_mu=0.47_S	0.385178	0.00156967	0.00407517	362	0.49118	737
GLC_CHEM_mu=0.49_V	0.36007	0.00188799	0.00524339	279	0.493805	565
GLC_CHEM_mu=0.50_S	0.349571	0.00143477	0.00410437	391	0.496823	787
GLC_CHEM_mu=0.51_P	0.374248	0.00346986	0.00927155	281	0.489547	574
GLC+SALTS_BATCH_mu=0.55_S	0.261674	0.00102217	0.00390625	355	0.473965	749
XYL_BATCH_mu=0.55_S	0.279224	0.00106828	0.00382588	361	0.485868	743
GLC_BATCH_mu=0.58_S	0.275278	0.00103718	0.00376777	381	0.487836	781
GLC@pH6_BATCH_mu=0.63_S	0.27132	0.00104454	0.00384986	370	0.487484	759
FRU_BATCH_mu=0.65_S	0.306792	0.0011783	0.00384071	359	0.485792	739
GLC@42deg_BATCH_mu=0.66_S	0.284727	0.00103242	0.003626	363	0.478261	759

## Sheet: NIDLE 18 strains_rep1
	idle enzyme abundance proportion	idle enzyme abundance	total enzyme abundance	idle enzyme number	idle enzymes proportion	total enzyme number
pgi1	0.302048	0.00115831	0.00383487	213	0.475446	448
pgi2	0.316599	0.00116638	0.0036841	225	0.476695	472
pgi3	0.299713	0.00107543	0.0035882	225	0.479744	469
pgi4	0.326557	0.00115524	0.00353764	218	0.481236	453
pgi5	0.306905	0.00110989	0.00361638	229	0.480084	477
pgi6	0.283048	0.00103449	0.00365483	212	0.471111	450
pgi7	0.288821	0.001055	0.00365277	215	0.471491	456
pgi8	0.307104	0.00126102	0.00410618	219	0.471983	464
pts1	0.295908	0.00111632	0.00377251	223	0.465553	479
pts2	0.245564	0.000892478	0.0036344	219	0.455301	481
pts3	0.291491	0.00113464	0.00389252	216	0.460554	469
pts4	0.298575	0.00116726	0.00390944	228	0.475992	479
sdh1	0.224978	0.000832953	0.00370238	197	0.443694	444
sdh2	0.224351	0.000785794	0.00350252	207	0.46	450
sdh3	0.242108	0.000870253	0.00359448	188	0.459658	409
tpi1	0.294507	0.00119752	0.0040662	235	0.495781	474
tpi2	0.270892	0.0011176	0.00412562	213	0.473333	450
tpi3	0.257002	0.00106078	0.00412753	209	0.497619	420

## Sheet: NIDLE 18 strains_rep2
	idle enzyme abundance proportion	idle enzyme abundance	total enzyme abundance	idle enzyme number	idle enzymes proportion	total enzyme number
pgi1	0.302573	0.00116033	0.00383487	214	0.477679	448
pgi2	0.318711	0.00117416	0.0036841	229	0.485169	472
pgi3	0.294734	0.00105756	0.0035882	237	0.50533	469
pgi4	0.327877	0.00115991	0.00353764	227	0.501104	453
pgi5	0.312024	0.0011284	0.00361638	235	0.492662	477
pgi6	0.282528	0.00103259	0.00365483	213	0.473333	450
pgi7	0.291398	0.00106441	0.00365277	231	0.506579	456
pgi8	0.308636	0.00126731	0.00410618	226	0.487069	464
pts1	0.299845	0.00113117	0.00377251	230	0.480167	479
pts2	0.245861	0.000893557	0.0036344	226	0.469854	481
pts3	0.293466	0.00114232	0.00389252	223	0.47548	469
pts4	0.299225	0.0011698	0.00390944	236	0.492693	479
sdh1	0.225137	0.000833544	0.00370238	203	0.457207	444
sdh2	0.226058	0.000791772	0.00350252	212	0.471111	450
sdh3	0.247672	0.000890254	0.00359448	184	0.449878	409
tpi1	0.292913	0.00119104	0.0040662	228	0.481013	474
tpi2	0.274229	0.00113136	0.00412562	222	0.493333	450
tpi3	0.255266	0.00105362	0.00412753	207	0.492857	420

## Sheet: pFBA 31 conditions
	idle enzyme abundance proportion	idle enzyme abundance	total enzyme abundance	idle enzyme number	idle enzymes proportion	total enzyme number
GLC_CHEM_mu=0.11_V	0.540199	0.0037049	0.0068584	354	0.570048	621
GLC_CHEM_mu=0.12_S	0.496525	0.00212317	0.00427606	460	0.588235	782
GLC_CHEM_mu=0.20_S	0.476748	0.0020397	0.00427836	455	0.581098	783
GLC_CHEM_mu=0.21_P	0.50029	0.00599921	0.0119915	328	0.55312	593
GLC_CHEM_mu=0.21_V	0.482141	0.00315143	0.00653631	317	0.557118	569
GLC_CHEM_mu=0.22_P	0.500962	0.00603119	0.0120392	332	0.557047	596
GLC_CHEM_mu=0.26_P	0.480553	0.00563211	0.0117201	312	0.547368	570
GAL_BATCH_mu=0.26_S	0.477494	0.00206471	0.00432404	448	0.592593	756
ACE_BATCH_mu=0.3_S	0.311484	0.00136242	0.00437395	449	0.585398	767
GLC_CHEM_mu=0.31_P	0.47251	0.00549992	0.0116398	332	0.551495	602
GLC_CHEM_mu=0.31_V	0.449343	0.00278779	0.00620414	318	0.554974	573
GLC_CHEM_mu=0.35_S	0.450496	0.00194014	0.00430668	460	0.581542	791
GLC_CHEM_mu=0.36_P	0.443293	0.00472983	0.0106698	307	0.546263	562
GLC_CHEM_mu=0.40_V	0.410973	0.00240156	0.00584361	315	0.546875	576
PYR_BATCH_mu=0.40_S	0.32443	0.00133177	0.00410494	446	0.579221	770
GLC_CHEM_mu=0.41_P	0.425371	0.00434564	0.0102161	324	0.55102	588
FUM_BATCH_mu=0.42_S	0.436525	0.00180794	0.00414165	457	0.589677	775
SUCC_BATCH_mu=0.44_S	0.415834	0.00171768	0.00413067	450	0.592105	760
GLC_CHEM_mu=0.46_P	0.406361	0.00399529	0.00983188	303	0.540107	561
GAM_BATCH_mu=0.46_S	0.394682	0.00162318	0.00411263	455	0.583333	780
GLYC_BATCH_mu=0.47_S	0.382388	0.00153087	0.00400346	449	0.578608	776
MAN_BATCH_mu=0.47_S	0.407259	0.00165965	0.00407517	419	0.568521	737
GLC_CHEM_mu=0.49_V	0.399339	0.00209389	0.00524339	311	0.550442	565
GLC_CHEM_mu=0.50_S	0.373209	0.00153179	0.00410437	455	0.578145	787
GLC_CHEM_mu=0.51_P	0.388402	0.00360108	0.00927155	307	0.534843	574
GLC+SALTS_BATCH_mu=0.55_S	0.297033	0.00116029	0.00390625	423	0.564753	749
XYL_BATCH_mu=0.55_S	0.308457	0.00118012	0.00382588	423	0.569314	743
GLC_BATCH_mu=0.58_S	0.294923	0.0011112	0.00376777	444	0.568502	781
GLC@pH6_BATCH_mu=0.63_S	0.295646	0.00113819	0.00384986	429	0.565217	759
FRU_BATCH_mu=0.65_S	0.331119	0.00127173	0.00384071	413	0.558863	739
GLC@42deg_BATCH_mu=0.66_S	0.306315	0.0011107	0.003626	423	0.557312	759

## Sheet: pFBA 18 strains_rep1
	idle enzyme abundance proportion	idle enzyme abundance	total enzyme abundance	idle enzyme number	idle enzymes proportion	total enzyme number
pgi1	0.338103	0.00129658	0.00383487	258	0.575893	448
pgi2	0.348381	0.00128347	0.0036841	274	0.580508	472
pgi3	0.329564	0.00118254	0.0035882	269	0.573561	469
pgi4	0.357745	0.00126557	0.00353764	257	0.567329	453
pgi5	0.345476	0.00124937	0.00361638	278	0.582809	477
pgi6	0.321058	0.00117341	0.00365483	258	0.573333	450
pgi7	0.319797	0.00116815	0.00365277	258	0.565789	456
pgi8	0.348108	0.00142939	0.00410618	262	0.564655	464
pts1	0.329207	0.00124194	0.00377251	271	0.565762	479
pts2	0.290481	0.00105572	0.0036344	278	0.577963	481
pts3	0.332245	0.00129327	0.00389252	262	0.558635	469
pts4	0.342688	0.00133972	0.00390944	274	0.572025	479
sdh1	0.252554	0.00093505	0.00370238	241	0.542793	444
sdh2	0.246562	0.000863589	0.00350252	248	0.551111	450
sdh3	0.26808	0.00096361	0.00359448	215	0.525672	409
tpi1	0.342787	0.00139384	0.0040662	277	0.584388	474
tpi2	0.312139	0.00128777	0.00412562	255	0.566667	450
tpi3	0.301602	0.00124487	0.00412753	241	0.57381	420

## Sheet: pFBA 18 strains_rep2
	idle enzyme abundance proportion	idle enzyme abundance	total enzyme abundance	idle enzyme number	idle enzymes proportion	total enzyme number
pgi1	0.323868	0.00121545	0.00375292	273	0.57839	472
pgi2	0.347327	0.00124758	0.00359196	271	0.575372	471
pgi3	0.341874	0.00126806	0.00370914	264	0.572668	461
pgi4	0.346964	0.00122204	0.00352208	254	0.560706	453
pgi5	0.356082	0.00131671	0.00369776	275	0.581395	473
pgi6	0.306005	0.00111748	0.00365183	259	0.569231	455
pgi7	0.30326	0.00111515	0.0036772	244	0.558352	437
pgi8	0.330274	0.00138379	0.00418982	258	0.56087	460
pts1	0.31607	0.00114393	0.00361924	266	0.565957	470
pts2	0.292442	0.00104393	0.00356972	268	0.570213	470
pts3	0.336542	0.00127658	0.00379324	259	0.55819	464
pts4	0.311367	0.00118153	0.00379466	266	0.568376	468
sdh1	0.27313	0.00101025	0.00369878	245	0.546875	448
sdh2	0.253468	0.000912559	0.0036003	249	0.554566	449
sdh3	0.246914	0.000894754	0.00362375	256	0.556522	460
tpi1	0.343765	0.00137766	0.00400756	278	0.588983	472
tpi2	0.306262	0.00123116	0.00401997	259	0.56427	459
tpi3	0.286737	0.0011898	0.00414944	245	0.576471	425

## Sheet: MFA 18 strains_rep1
	idle enzyme abundance proportion	idle enzyme abundance	total enzyme abundance	idle enzyme number	idle enzymes proportion	total enzyme number
pgi1	0.613676	0.00235337	0.00383487	271	0.604911	448
pgi2	0.705282	0.00259833	0.0036841	286	0.605932	472
pgi3	0.684354	0.0024556	0.0035882	293	0.624733	469
pgi4	0.614575	0.00217414	0.00353764	275	0.607064	453
pgi5	0.497142	0.00179785	0.00361638	262	0.549266	477
pgi6	0.351263	0.00128381	0.00365483	230	0.511111	450
pgi7	0.491062	0.00179374	0.00365277	263	0.576754	456
pgi8	0.530565	0.00217859	0.00410618	262	0.564655	464
pts1	0.538752	0.00203245	0.00377251	282	0.588727	479
pts2	0.464247	0.00168726	0.0036344	284	0.590437	481
pts3	0.576763	0.00224506	0.00389252	281	0.599147	469
pts4	0.546949	0.00213826	0.00390944	285	0.59499	479
sdh1	0.489317	0.00181164	0.00370238	256	0.576577	444
sdh2	0.494881	0.00173333	0.00350252	263	0.584444	450
sdh3	0.497626	0.00178871	0.00359448	235	0.574572	409
tpi1	0.585355	0.00238017	0.0040662	276	0.582278	474
tpi2	0.559584	0.00230863	0.00412562	264	0.586667	450
tpi3	0.547233	0.00225872	0.00412753	245	0.583333	420

## Sheet: MFA 18 strains_rep2
	idle enzyme abundance proportion	idle enzyme abundance	total enzyme abundance	idle enzyme number	idle enzymes proportion	total enzyme number
pgi1	0.60872	0.00228448	0.00375292	296	0.627119	472
pgi2	0.69073	0.00248107	0.00359196	288	0.611465	471
pgi3	0.692925	0.00257015	0.00370914	298	0.646421	461
pgi4	0.61814	0.00217714	0.00352208	279	0.615894	453
pgi5	0.490151	0.00181246	0.00369776	264	0.55814	473
pgi6	0.340625	0.0012439	0.00365183	237	0.520879	455
pgi7	0.481662	0.00177117	0.0036772	256	0.585812	437
pgi8	0.512174	0.00214592	0.00418982	262	0.569565	460
pts1	0.542856	0.00196473	0.00361924	276	0.587234	470
pts2	0.464706	0.00165887	0.00356972	280	0.595745	470
pts3	0.584572	0.00221742	0.00379324	279	0.601293	464
pts4	0.553743	0.00210126	0.00379466	279	0.596154	468
sdh1	0.511537	0.00189206	0.00369878	264	0.589286	448
sdh2	0.499448	0.00179816	0.0036003	267	0.594655	449
sdh3	0.488185	0.00176906	0.00362375	288	0.626087	460
tpi1	0.597652	0.00239512	0.00400756	281	0.595339	472
tpi2	0.555989	0.00223506	0.00401997	275	0.599129	459
tpi3	0.541217	0.00224575	0.00414944	260	0.611765	425
