# Supplementary material for: Maximization of non-idle enzymes improves the coverage of the estimated maximal in vivo enzyme catalytic rates in Escherichia coli
Source: Bioinformatics. 2021 Aug 6;37(21):3848–55. doi: 10.1093/bioinformatics/btab575 (PMC10186155; doi:10.1093/bioinformatics/btab575)
Supplement: btab575_Supplementary_Data [file btab575_supplementary_data.zip › TableS4. Subsystems enrichment.xlsx]

## Sheet: Information_sheet
Supplementary Table 4: Subsystems enrichment. The reactions that were activated only by NIDLE-flux, but not by the two contending approaches in at least one of the conditions were enriched in reactions that participate in different subsystems.
	Worksheet	Contents
	31 growth conditions- pFBA	The list of subsystems, in which the reactions with activity in NIDLE-flux and not in pFBA are enriched (for 31 grwoth conditions)
	18 KO strains (rep1)- pFBA	The list of subsystems, in which the reactions with activity in NIDLE-flux and not in pFBA are enriched (for replicate 1 of 18 KO strains)
	18 KO strains (rep2)- pFBA	The list of subsystems, in which the reactions with activity in NIDLE-flux and not in pFBA are enriched (for replicate 2 of 18 KO strains)
	18 KO strains (rep1)- MFA	The list of subsystems, in which the reactions with activity in NIDLE-flux and not in MFA are enriched (for replicate 1 of 18 KO strains)
	18 KO strains (rep2)- MFA	The list of subsystems, in which the reactions with activity in NIDLE-flux and not in MFA are enriched (for replicate 2 of 18 KO strains)

## Sheet: 31 growth conditions- pFBA
Alternate Carbon Metabolism
Cell Envelope Biosynthesis
Cofactor and Prosthetic Group Biosynthesis
Extracellular exchange
Glycerophospholipid Metabolism
Glycolysis/Gluconeogenesis
Inorganic Ion Transport and Metabolism
Lipopolysaccharide Biosynthesis / Recycling
Murein Recycling
Nucleotide Salvage Pathway
Oxidative Phosphorylation
Transport, Inner Membrane
Transport, Outer Membrane Porin

## Sheet: 18 KO strains (rep1)- pFBA
Alternate Carbon Metabolism
Cell Envelope Biosynthesis
Cofactor and Prosthetic Group Biosynthesis
Extracellular exchange
Glycerophospholipid Metabolism
Inorganic Ion Transport and Metabolism
Lipopolysaccharide Biosynthesis / Recycling
Murein Recycling
Nucleotide Salvage Pathway
Oxidative Phosphorylation
Transport, Inner Membrane
Transport, Outer Membrane Porin

## Sheet: 18 KO strains (rep2)- pFBA
Alternate Carbon Metabolism
Cell Envelope Biosynthesis
Cofactor and Prosthetic Group Biosynthesis
Extracellular exchange
Glycerophospholipid Metabolism
Lipopolysaccharide Biosynthesis / Recycling
Murein Recycling
Nucleotide Salvage Pathway
Oxidative Phosphorylation
Purine and Pyrimidine Biosynthesis
Transport, Inner Membrane
Transport, Outer Membrane Porin

## Sheet: 18 KO strains (rep1)- MFA
Alternate Carbon Metabolism
Cell Envelope Biosynthesis
Citric Acid Cycle
Cofactor and Prosthetic Group Biosynthesis
Cysteine Metabolism
Extracellular exchange
Glycerophospholipid Metabolism
Glycolysis/Gluconeogenesis
Histidine Metabolism
Inorganic Ion Transport and Metabolism
Intracellular demand
Lipopolysaccharide Biosynthesis / Recycling
Membrane Lipid Metabolism
Methionine Metabolism
Murein Recycling
Nucleotide Salvage Pathway
Oxidative Phosphorylation
Pentose Phosphate Pathway
Purine and Pyrimidine Biosynthesis
Pyruvate Metabolism
Threonine and Lysine Metabolism
Transport, Inner Membrane
Transport, Outer Membrane
Transport, Outer Membrane Porin
Tyrosine, Tryptophan, and Phenylalanine Metabolism
Valine, Leucine, and Isoleucine Metabolism
tRNA Charging

## Sheet: 18 KO strains (rep2)- MFA
Alternate Carbon Metabolism
Cell Envelope Biosynthesis
Citric Acid Cycle
Cofactor and Prosthetic Group Biosynthesis
Cysteine Metabolism
Extracellular exchange
Glycerophospholipid Metabolism
Glycolysis/Gluconeogenesis
Histidine Metabolism
Intracellular demand
Lipopolysaccharide Biosynthesis / Recycling
Membrane Lipid Metabolism
Methionine Metabolism
Murein Recycling
Nucleotide Salvage Pathway
Oxidative Phosphorylation
Pentose Phosphate Pathway
Purine and Pyrimidine Biosynthesis
Pyruvate Metabolism
Threonine and Lysine Metabolism
Transport, Inner Membrane
Transport, Outer Membrane
Transport, Outer Membrane Porin
Tyrosine, Tryptophan, and Phenylalanine Metabolism
Valine, Leucine, and Isoleucine Metabolism
tRNA Charging
