# Supplementary material for: Maximization of non-idle enzymes improves the coverage of the estimated maximal in vivo enzyme catalytic rates in Escherichia coli
Source: Bioinformatics. 2021 Aug 6;37(21):3848–55. doi: 10.1093/bioinformatics/btab575 (PMC10186155; doi:10.1093/bioinformatics/btab575)
Supplement: btab575_Supplementary_Data [file btab575_supplementary_data.zip › TableS5. Estimates of Kapp and Kmax.xlsx]

## Sheet: Information_sheet
Supplementary Table 5: Estimates of k_app (C) and k_vivo^max. (1/s). The estimates are obtained from the data provided in Supplementary Tables 1 and 1 and converted into unit of 1/s; k_vivo^max of a reaction is the maximum across different columns. The cardinality of k_app (C) and k_vivo^max estimated by using two different thresholds also reported.
	Worksheet	Contents
	NIDLE Kapp 31 conditions	K_app on 31 growth conditions and k_max in the last column
	NIDLE Kapp 18 strains rep1	K_app on replicate 1 of 18 KO strains and k_max in the last column
	NIDLE Kapp 18 strains rep2	K_app on replicate 2 of 18 KO strains and k_max in the last column
	NIDLE Kmax 18 strains	average k_max among the two replicates
	pFBA Kapp 31 conditions	K_app (C) on 31 growth conditions and k_max in the last column
	pFBA Kapp 18 strains_rep1	K_app on replicate 1 of 18 KO strains and k_max in the last column
	pFBA Kapp18 strains_rep2	K_app on replicate 2 of 18 KO strains and k_max in the last column
	pFBA Kmax 19 strains	average k_max among the two replicates
	MFA Kapp 18 strains rep1	K_app on replicate 1 of 18 KO strains and k_max in the last column
	MFA Kapp 18 strains rep2	K_app on replicate 2 of 18 KO strains and k_max in the last column
	MFA Kmax 19 strains	average k_max among the two replicates
	Different threshold cardinality	Comparison of cardinality of Kapp and Kmax estimated by using two different thresholds

## Sheet: NIDLE Kapp 31 conditions
	GLC_CHEM_mu=0.11_V	GLC_CHEM_mu=0.12_S	GLC_CHEM_mu=0.20_S	GLC_CHEM_mu=0.21_P	GLC_CHEM_mu=0.21_V	GLC_CHEM_mu=0.22_P	GLC_CHEM_mu=0.26_P	GAL_BATCH_mu=0.26_S	ACE_BATCH_mu=0.3_S	GLC_CHEM_mu=0.31_P	GLC_CHEM_mu=0.31_V	GLC_CHEM_mu=0.35_S	GLC_CHEM_mu=0.36_P	GLC_CHEM_mu=0.40_V	PYR_BATCH_mu=0.40_S	GLC_CHEM_mu=0.41_P	FUM_BATCH_mu=0.42_S	SUCC_BATCH_mu=0.44_S	GLC_CHEM_mu=0.46_P	GAM_BATCH_mu=0.46_S	GLYC_BATCH_mu=0.47_S	MAN_BATCH_mu=0.47_S	GLC_CHEM_mu=0.49_V	GLC_CHEM_mu=0.50_S	GLC_CHEM_mu=0.51_P	GLC+SALTS_BATCH_mu=0.55_S	XYL_BATCH_mu=0.55_S	GLC_BATCH_mu=0.58_S	GLC@pH6_BATCH_mu=0.63_S	FRU_BATCH_mu=0.65_S	GLC@42deg_BATCH_mu=0.66_S	number of reactions with estimated k_max
number of reactions with estimated k_app	246	297	294	224	226	229	223	287	291	242	229	299	227	233	296	232	293	292	220	297	299	279	229	299	228	298	282	302	295	288	296	371
14GLUCANtexi
23PDE2pp
23PDE4pp
23PDE7pp
23PDE9pp
2DGULRGx
2DGULRGy
2DGULRx
2DGULRy
5DOAN	0.00250449	0.00249079	0.00373691	0.00658001	0.00445649	0.00625843	0.00719787	0.00330619	0.00632881	0.00904466	0.00618927	0.00613025	0.00951729	0.00811265	0.00630822	0.0103225	0.00742569	0.00682701	0.0134579	0.00725998	0.00772081	0.00827295	0.00830757	0.00729582	0.0147582	0.00393744	0.00679635	0.00938675	0.005819	0.00953466	0.0105413	0.0147582
AAMYL
AB6PGH
ABUTD
3NTD2pp
3NTD4pp
3NTD7pp
3NTD9pp
3OAR100_f	6.07265e-09	2.4013e-08	2.39263e-08	5.3507e-09	6.36562e-09	5.37826e-09	5.05356e-09	1.92796e-08	2.01418e-08	5.17497e-09	6.3373e-09	2.13593e-08	4.98037e-09	6.24816e-09	1.64916e-08	5.10711e-09	1.6722e-08	1.35693e-08	5.11517e-09	1.6457e-08	1.6696e-08	1.66622e-08	5.82594e-09	1.98544e-08	5.33507e-09	1.70022e-08	1.60744e-08	1.34132e-08	1.66732e-08	1.67118e-08	2.03364e-08	2.4013e-08
3OAR120_f	4.55449e-09	1.80097e-08	1.79447e-08	2.67535e-09	4.77421e-09	4.0337e-09	3.79017e-09	1.44597e-08	1.51063e-08	2.58748e-09	4.75298e-09	1.60195e-08	3.73528e-09	4.68612e-09	1.23687e-08	2.55356e-09	1.25415e-08	1.01769e-08	2.55758e-09	1.23427e-08	1.2522e-08	1.24966e-08	4.36945e-09	1.48908e-08	4.0013e-09	1.27516e-08	1.20558e-08	1.00599e-08	1.25049e-08	1.25338e-08	1.52523e-08	1.80097e-08
3OAR121	3.03632e-09	1.20065e-08	1.19631e-08	2.67535e-09	3.18281e-09	2.68913e-09	2.52678e-09	9.63981e-09	1.00709e-08	2.58748e-09	3.16865e-09	1.06797e-08	2.49018e-09	3.12408e-09	8.2458e-09	2.55356e-09	8.36102e-09	6.78463e-09	2.55758e-09	8.22849e-09	8.34799e-09	8.33109e-09	2.91297e-09	9.9272e-09	2.66753e-09	8.50108e-09	8.03721e-09	6.7066e-09	8.3366e-09	8.35589e-09	1.01682e-08	1.20065e-08
3OAR140_f	0.129964	0.560636	0.931019	0.218617	0.260084	0.230207	0.255637	0.975271	1.17564	0.312121	0.382225	1.45448	0.348833	0.486257	1.28344	0.407392	1.36644	1.16162	0.457795	1.47286	1.52673	1.52364	0.555412	1.93144	0.529375	1.81937	1.72009	1.51361	2.04368	2.11344	2.61138	2.61138
3OAR141	3.03632e-09	1.20065e-08	1.19631e-08	2.67535e-09	3.18281e-09	2.68913e-09	2.52678e-09	9.63981e-09	1.00709e-08	2.58748e-09	3.16865e-09	1.06797e-08	2.49018e-09	3.12408e-09	8.2458e-09	2.55356e-09	8.36102e-09	6.78463e-09	2.55758e-09	8.22849e-09	8.34799e-09	8.33109e-09	2.91297e-09	9.9272e-09	2.66753e-09	8.50108e-09	8.03721e-09	6.7066e-09	8.3366e-09	8.35589e-09	1.01682e-08	1.20065e-08
3OAR160_f	3.03632e-09	1.20065e-08	1.19631e-08	2.67535e-09	3.18281e-09	2.68913e-09	2.52678e-09	9.63981e-09	1.00709e-08	2.58748e-09	3.16865e-09	1.06797e-08	2.49018e-09	3.12408e-09	8.2458e-09	2.55356e-09	8.36102e-09	6.78463e-09	2.55758e-09	8.22849e-09	8.34799e-09	8.33109e-09	2.91297e-09	9.9272e-09	2.66753e-09	8.50108e-09	8.03721e-09	6.7066e-09	8.3366e-09	8.35589e-09	1.01682e-08	1.20065e-08
3OAR161	3.03632e-09	1.20065e-08	1.19631e-08	2.67535e-09	3.18281e-09	2.68913e-09	2.52678e-09	9.63981e-09	1.00709e-08	2.58748e-09	3.16865e-09	1.06797e-08	2.49018e-09	3.12408e-09	8.2458e-09	2.55356e-09	8.36102e-09	6.78463e-09	2.55758e-09	8.22849e-09	8.34799e-09	8.33109e-09	2.91297e-09	9.9272e-09	2.66753e-09	8.50108e-09	8.03721e-09	6.7066e-09	8.3366e-09	8.35589e-09	1.01682e-08	1.20065e-08
3OAR180_f	3.03632e-09	1.20065e-08	1.19631e-08	2.67535e-09	3.18281e-09	2.68913e-09	2.52678e-09	9.63981e-09	1.00709e-08	2.58748e-09	3.16865e-09	1.06797e-08	2.49018e-09	3.12408e-09	8.2458e-09	2.55356e-09	8.36102e-09	6.78463e-09	2.55758e-09	8.22849e-09	8.34799e-09	8.33109e-09	2.91297e-09	9.9272e-09	2.66753e-09	8.50108e-09	8.03721e-09	6.7066e-09	8.3366e-09	8.35589e-09	1.01682e-08	1.20065e-08
3OAR181	3.03632e-09	1.20065e-08	1.19631e-08	2.67535e-09	3.18281e-09	2.68913e-09	2.52678e-09	9.63981e-09	1.00709e-08	2.58748e-09	3.16865e-09	1.06797e-08	2.49018e-09	3.12408e-09	8.2458e-09	2.55356e-09	8.36102e-09	6.78463e-09	2.55758e-09	8.22849e-09	8.34799e-09	8.33109e-09	2.91297e-09	9.9272e-09	2.66753e-09	8.50108e-09	8.03721e-09	6.7066e-09	8.3366e-09	8.35589e-09	1.01682e-08	1.20065e-08
ACBIPGT
3OAR40_f	3.03632e-09	1.20065e-08	1.19631e-08	2.67535e-09	3.18281e-09	2.68913e-09	2.52678e-09	9.63981e-09	1.00709e-08	2.58748e-09	3.16865e-09	1.06797e-08	2.49018e-09	3.12408e-09	8.2458e-09	2.55356e-09	8.36102e-09	6.78463e-09	2.55758e-09	8.22849e-09	8.34799e-09	8.33109e-09	2.91297e-09	9.9272e-09	2.66753e-09	8.50108e-09	8.03721e-09	6.7066e-09	8.3366e-09	8.35589e-09	1.01682e-08	1.20065e-08
3OAR60_f	3.03632e-09	1.20065e-08	1.19631e-08	2.67535e-09	3.18281e-09	2.68913e-09	2.52678e-09	9.63981e-09	1.00709e-08	2.58748e-09	3.16865e-09	1.06797e-08	2.49018e-09	3.12408e-09	8.2458e-09	2.55356e-09	8.36102e-09	6.78463e-09	2.55758e-09	8.22849e-09	8.34799e-09	8.33109e-09	2.91297e-09	9.9272e-09	2.66753e-09	8.50108e-09	8.03721e-09	6.7066e-09	8.3366e-09	8.35589e-09	1.01682e-08	1.20065e-08
ACCOAL
3OAR80_f	3.03632e-09	1.20065e-08	1.19631e-08	2.67535e-09	3.18281e-09	2.68913e-09	2.52678e-09	9.63981e-09	1.00709e-08	2.58748e-09	3.16865e-09	1.06797e-08	2.49018e-09	3.12408e-09	8.2458e-09	2.55356e-09	8.36102e-09	6.78463e-09	2.55758e-09	8.22849e-09	8.34799e-09	8.33109e-09	2.91297e-09	9.9272e-09	2.66753e-09	8.50108e-09	8.03721e-09	6.7066e-09	8.3366e-09	8.35589e-09	1.01682e-08	1.20065e-08
ACGAMK	4.56516e-07																															4.56516e-07
3OAS121	2.06264e-09	2.20844e-09	2.2905e-09	8.67066e-10	2.52209e-09	8.73734e-10	8.39767e-10	2.03519e-09	2.32281e-09	8.86684e-10	3.73684e-09	2.33227e-09	1.01992e-09	4.2453e-09	1.95515e-09	1.08307e-09	2.16061e-09	2.01215e-09	1.15096e-09	2.1328e-09	2.08787e-09	2.31678e-09	4.90854e-09	2.33228e-09	1.27483e-09	2.35119e-09	2.49735e-09	2.32822e-09	2.08615e-09	2.63386e-09	2.15291e-09	4.90854e-09
ACGK	2.93983	1.64545	3.63114	2.47966	5.0434	3.8072	3.30205	3.40046	4.8088	3.18622	6.83131	7.78841	4.39147	8.35971	4.18189	4.41138	5.94988	5.10782	5.14589	5.76459	5.24399	5.71169	8.389	7.99169	5.38597	8.06211	6.81659	4.20859	6.76917	5.72702	5.8201	8.389
ACGS	8.99197	21.0644	40.1341		14.0712			77.9594	71.603	133.96	19.6699	66.4568	147.605	16.5739	66.2767	161.729	91.8209	95.5623	201.845	99.2447	79.9547	86.2554	23.2899	60.1516	260.899	134.849	92.017	80.8624	145.94	98.3232	108.183	260.899
3OAS141	2.06264e-09	2.20844e-09	2.2905e-09	8.67066e-10	2.52209e-09	8.73734e-10	8.39767e-10	2.03519e-09	2.32281e-09	8.86684e-10	3.73684e-09	2.33227e-09	1.01992e-09	4.2453e-09	1.95515e-09	1.08307e-09	2.16061e-09	2.01215e-09	1.15096e-09	2.1328e-09	2.08787e-09	2.31678e-09	4.90854e-09	2.33228e-09	1.27483e-09	2.35119e-09	2.49735e-09	2.32822e-09	2.08615e-09	2.63386e-09	2.15291e-09	4.90854e-09
3OAS161	2.06264e-09	2.20844e-09	2.2905e-09	8.67066e-10	2.52209e-09	8.73734e-10	8.39767e-10	2.03519e-09	2.32281e-09	8.86684e-10	3.73684e-09	2.33227e-09	1.01992e-09	4.2453e-09	1.95515e-09	1.08307e-09	2.16061e-09	2.01215e-09	1.15096e-09	2.1328e-09	2.08787e-09	2.31678e-09	4.90854e-09	2.33228e-09	1.27483e-09	2.35119e-09	2.49735e-09	2.32822e-09	2.08615e-09	2.63386e-09	2.15291e-09	4.90854e-09
ACM6PH	3.9415e-07	1.04364e-06	1.14695e-06		4.12407e-07			1.71453e-06	1.71577e-06		5.87543e-07	9.01137e-07		8.66609e-07	1.82496e-06		9.55581e-07	1.39267e-06		1.38051e-06	1.22114e-06	1.36741e-06	1.22673e-06	1.3054e-06		3.41752e-06	2.93551e-06	3.62163e-06	4.0879e-06	2.43357e-06		4.0879e-06
ACMAMUT
3OAS181	1.54867e-08	1.78793e-08	1.64203e-08	2.06232e-08	1.29405e-08	2.28303e-08	2.0507e-08	1.25265e-08	2.05483e-08	1.87031e-08	1.1808e-08	1.63123e-08	1.76904e-08	1.17509e-08	1.74905e-08	1.78729e-08	1.53662e-08	1.29738e-08	1.77398e-08	1.54467e-08	1.36342e-08	1.52716e-08	1.14518e-08	1.57117e-08	1.93987e-08	1.30468e-08	1.16139e-08	1.63598e-08	1.54674e-08	1.43954e-08	1.26343e-08	2.28303e-08
ACNML
ACOAD1f_f
4HTHRS
ACOAD2f_f
ACOAD3f_f
ACOAD4f_f
4PCP	2.0727e-07	3.34777e-07	3.6867e-07					2.74586e-07	4.52698e-07		2.35709e-07	5.12853e-07		3.13297e-07	3.47889e-07		3.4451e-07	3.51967e-07		3.08088e-07	3.51976e-07		2.69327e-07	4.67042e-07		2.13556e-07	3.57651e-07	2.92602e-07	3.01004e-07	5.65401e-07	2.92557e-07	5.65401e-07
ACOAD5f_f
5DGLCNR_f
ACOAD6f_f
ACOAD7f_f
ACOAD8f_f	3.95777e-08	6.04668e-08	5.17718e-08	3.31162e-08	3.73069e-08	4.3359e-08	7.96487e-08	2.18969e-07	8.16586e-08	3.78349e-08	5.14833e-08	5.01162e-08	5.57041e-08	8.57655e-08	6.84527e-08	5.435e-08	1.5014e-07	2.01862e-07	8.93844e-08	1.32665e-07	2.46571e-07	1.00894e-07	1.95513e-07	7.13957e-08	8.51527e-08	2.16345e-07	2.57595e-07	3.6274e-07	6.30584e-07	1.65881e-07	2.24381e-07	6.30584e-07
ACODA	4.68161	3.88529	7.98821	15.4287	8.6819	15.9195	19.4499	7.11112	14.0758	22.5908	11.6905	17.7095	21.3223	12.5839	12.2879	23.7863	19.1215	20.0405	25.5675	20.4527	14.7081	17.2187	13.4643	16.8085	25.3798	9.54581	16.3267	12.5421	12.1446	17.1352	14.5476	25.5675
ACONMT
AGM4PH		8.16866e-07	6.72655e-07		1.88171e-07			2.74339e-07	6.28238e-07			4.18998e-07		3.06888e-07	2.92978e-07		4.52551e-07	4.42172e-07		4.977e-07	2.79134e-07	3.39592e-07		5.56443e-07		2.41178e-07		3.59332e-07	3.94083e-07	5.94131e-07	4.03528e-07	8.16866e-07
AGMH	4.5986e-07	1.36144e-06	1.12109e-06		3.13618e-07	7.41405e-07	7.68655e-07	8.23017e-07	3.14119e-07	7.25694e-07	4.14926e-07	1.25699e-06		1.84133e-07	8.78935e-07		7.54252e-07	7.36954e-07		8.29501e-07	8.37402e-07	1.01878e-06	3.67146e-07	9.27404e-07	1.17846e-06	7.23534e-07	8.14901e-07	5.98886e-07	5.25444e-07	5.94131e-07	6.72546e-07	1.36144e-06
AGMHE	9.8699e-09	9.33952e-08	9.65972e-08	1.39286e-08	8.44909e-09	1.11327e-08	1.43102e-08	6.60531e-08	7.22116e-08	1.42198e-08	1.0089e-08	1.07084e-07	1.57042e-08	1.03416e-08	7.88926e-08	1.45372e-08	7.64483e-08	7.83475e-08	1.17286e-08	6.33139e-08	7.55725e-08	8.89159e-08	9.36417e-09	9.56832e-08	1.11005e-08	5.58598e-08	6.79813e-08	7.03252e-08	5.59078e-08	7.95492e-08	7.02494e-08	1.07084e-07
AGMT
AGPAT120		8.30229e-07	6.70038e-07					1.22612e-06	1.55216e-06			5.6562e-07			9.07943e-07		1.60798e-06	1.4538e-06		7.48224e-07	1.09002e-06	1.19228e-06		5.26022e-07		1.3175e-06	7.08446e-07	1.09993e-06	1.15203e-06	7.35377e-07	1.07825e-06	1.60798e-06
AGPAT140		8.30229e-07	6.70038e-07					1.22612e-06	1.55216e-06			5.6562e-07			9.07943e-07		1.60798e-06	1.4538e-06		7.48224e-07	1.09002e-06	1.19228e-06		5.26022e-07		1.3175e-06	7.08446e-07	1.09993e-06	1.15203e-06	7.35377e-07	1.07825e-06	1.60798e-06
ACS
AGPAT141		8.30229e-07	6.70038e-07					1.22612e-06	1.55216e-06			5.6562e-07			9.07943e-07		1.60798e-06	1.4538e-06		7.48224e-07	1.09002e-06	1.19228e-06		5.26022e-07		1.3175e-06	7.08446e-07	1.09993e-06	1.15203e-06	7.35377e-07	1.07825e-06	1.60798e-06
AGPAT160		21.1921	28.5052			72.6201		67.8109	99.0496			42.1102			77.2527	135.982	143.656	136.066		73.2124	108.975	119.198		55.9459		154.138	82.8828	135.702	154.383	101.676	151.376	154.383
AGPAT161		24.9779	33.5975			85.5932		79.9249	116.744			49.633			91.0534	160.274	169.319	160.374		86.2913	128.443	140.492		65.9403		181.674	97.6893	159.945	181.962	119.84	178.419	181.962
AGPAT180		8.30229e-07	6.70038e-07					1.22612e-06	1.55216e-06			5.6562e-07			9.07943e-07		1.60798e-06	1.4538e-06		7.48224e-07	1.09002e-06	1.19228e-06		5.26022e-07		1.3175e-06	7.08446e-07	1.09993e-06	1.15203e-06	7.35377e-07	1.07825e-06	1.60798e-06
AGPAT181		8.30229e-07	6.70038e-07					1.22612e-06	1.55216e-06			5.6562e-07			9.07943e-07		1.60798e-06	1.4538e-06		7.48224e-07	1.09002e-06	1.19228e-06		5.26022e-07		1.3175e-06	7.08446e-07	1.09993e-06	1.15203e-06	7.35377e-07	1.07825e-06	1.60798e-06
AGPR_f
ACt4pp									0.59046			0.171782																				0.59046
ADA
ADCL		0.21215	0.303501						0.978581			0.649264			1.12835					1.23739				1.35346		1.97114						1.97114
AHCYSNS	0.00498672	0.00495942	0.00744057	0.0131015	0.00887338	0.0124612	0.0143318	0.00658297	0.0126013	0.0180089	0.0123235	0.012206	0.01895	0.0161532	0.0125603	0.0205532	0.0147853	0.0135933	0.026796	0.0144554	0.015373	0.0164723	0.0165413	0.0145268	0.0293853	0.00783988	0.0135323	0.01869	0.0115863	0.0189846	0.0209889	0.0293853
AICART_f	6.7582	8.21309	12.3439	5.29181	10.016	5.5348	6.10483	12.5994	18.1702	6.67915	10.3923	19.7239	7.05313	10.2804	11.5944	6.917	14.9755	15.5693	6.75788	16.9641	15.6448	19.9419	10.2557	17.8471	6.78285	19.4424	18.3781	18.0902	18.7108	20.4828	18.0337	20.4828
AMALT3
AIRC2	10.3939	119.088	171.131	109.08				111.773	186.931	136.327		262.605		22.6918	116.483	153.779	189.417	123.97	148.078	181.781	185.758	119.806		243.462		137.563	132.376	179.376	166.809	149.842	143.062	262.605
AIRC3_f
AKGt2rpp_f
ADK1_f	4.75081	14.5891	23.5457	6.92892	6.93574	7.67744	8.40397	29.3922	24.795	9.77416	12.3813	39.1619	11.7421	16.9835	80.6881	14.066	33.0562	27.9858	16.11	46.1637	48.9301	44.8035	17.8682	61.7417	15.4052	32.5691	47.8884	45.1806	51.1083	62.5505	60.4159	80.6881
ADK3_f
ADK4_f
ADMDC
ADNK1	0.00121804	0.00374044	0.00603677	0.00177647	0.00177822	0.00196838	0.00215465	0.00753573	0.00635707	0.00250595	0.00317438	0.0100405	0.00301049	0.00435432	0.00721687	0.00360631	0.00847512	0.00717514	0.00413035	0.0118357	0.0125449	0.0114869	0.00458114	0.0158296	0.00394966	0.00835022	0.0122779	0.0115836	0.0131034	0.016037	0.0154897	0.016037
ALAGLUE_f
ADNUC
ADNtex_f
ADOCBIK
ALATRS
ALAt2pp_copy1
AMALT4
ALCD19_f
ADPT
ADSK		24.7386	35.659	18.2685		19.2924	17.8605	28.7631	20.009	16.9607		39.8805	19.128		28.8026	18.4629	29.514	34.5038	21.5543	34.0198	31.2398	43.0842		41.1824	18.854	44.6801	39.6573	27.0162	30.6291	43.8149	37.3563	44.6801
ADSL1r_f	1.31747	5.61563	8.30347	2.08021	2.48208	2.17592	2.35923	10.374	15.9625	2.69571	3.11486	12.7035	2.93784	3.64516	10.9378	3.18135	12.5146	9.55647	3.15232	13.0325	13.6953	13.5668	3.64119	12.1425	3.33626	18.3503	11.9578	14.0666	19.9526	12.8063	14.5071	19.9526
ADSL2r_f	1.97382	8.41329	12.4402	3.11656	3.71863	3.25994	3.53458	15.5422	23.9148	4.03869	4.66665	19.0323	4.40145	5.46115	16.3869	4.76627	18.7493	14.3174	4.72278	19.5252	20.5182	20.3257	5.4552	18.1918	4.99836	27.4923	17.915	21.0744	29.8928	19.1864	21.7345	29.8928
ADSS	0.277705	0.824425	1.43209	0.436418	0.520226	0.45467	0.539736	1.98593	1.90289	0.624352	0.912184	2.07137	0.726713	1.24825	2.68852	0.813254	3.29971	3.3326	0.903499	3.34553	3.17418	4.4331	1.37764	2.64328	1.08814	3.79824	3.19956	3.96219	4.03503	4.72074	6.64561	6.64561
AGDC	3.97414e-07	4.2043e-07	4.46953e-07	9.96022e-07		8.4995e-07		1.37731e-07	6.01074e-07	1.0799e-06	6.79468e-07	5.78027e-07	1.20692e-06		6.30667e-07	1.95816e-06	5.91765e-07	5.46184e-07	1.62529e-06	4.08225e-07	6.45388e-07	4.69375e-07		7.5434e-07		5.15392e-07	7.25237e-07	1.00081e-06	6.50128e-07	7.0888e-07	6.92701e-07	1.95816e-06
ALDD19xr_f
ALDD2x
AMANAPEr_f
ALDD2y
ALDD3y
AGM3PA		2.32769e-07	4.45998e-07					3.63849e-07				1.32587e-07			3.42195e-07		2.80824e-07	2.21275e-07		9.98597e-08	4.12149e-07			2.55279e-07		5.49012e-07		1.87487e-07			3.79524e-07	5.49012e-07
AGM3PH									4.71178e-07																				2.62722e-07			4.71178e-07
AGM4PA												1.32587e-07																				1.32587e-07
ALLPI_f
AGM4PCP					2.03426e-07			2.74586e-07							3.47889e-07						3.51976e-07	4.32408e-07				2.13556e-07						4.32408e-07
AMAOTr_f		0.000609505	0.000919497					0.000730278	0.000609929	0.00104433		0.00130805			0.00132987	0.00114449	0.00134269	0.00118428	0.00131248	0.00122041	0.00151288	0.00148099		0.00132894	0.0011556	0.000544507	0.00117913	0.00131203	0.00146956	0.00213768	0.00122605	0.00213768
AMMQLT8
AMPMS2	0.00321226			0.00472856	0.00388395	0.00514052	0.00527862			0.00562094	0.00421398		0.00612158	0.0046877		0.00686776			0.0065041				0.00516401		0.00682121							0.00686776
ALR4x
AMPN
ASNS1
AM3PA		3.49153e-07	6.68997e-07					2.42566e-07	4.33445e-07			1.32587e-07			2.2813e-07		4.21236e-07	3.31912e-07		1.4979e-07	2.74766e-07			3.82919e-07		3.66008e-07		2.8123e-07	8.87366e-07		5.69287e-07	8.87366e-07
ASNS2		16.3451	15.9719	11.93		12.5492	11.6863	21.0569	17.1571	12.9128		19.3064	12.6936		12.9243	12.4726	24.4247	25.7299	13.5371	22.5098	19.8873	20.3735		17.0302	12.8033	21.7899	22.1357	12.4128	28.1077	20.8232	37.353	37.353
AM4PA									3.25084e-07																							3.25084e-07
ASNTRS
AM4PCP		3.34777e-07	3.6867e-07														3.4451e-07	3.51967e-07		3.08088e-07				4.67042e-07				2.92602e-07	3.01004e-07		2.92557e-07	4.67042e-07
AMALT1
AMALT2
ASP1DC		0.0778783	0.0875878	0.0120575		0.0102601	0.0118773	0.0879997	0.0819692	0.0145306		0.115675	0.0172328		0.0734458	0.0198982	0.092004	0.117691	0.0170512	0.0972457	0.103044	0.145167		0.139419	0.0206226	0.112643	0.104691	0.0788105	0.102579	0.127647	0.0821681	0.145167
ASPO3
ANHMK	3.00542e-07	1.37967e-06	1.51525e-06		3.01071e-07			2.04011e-06	1.93613e-06		4.50473e-07	1.86514e-06		7.1291e-07	1.74939e-06		1.90972e-06	2.01988e-06		1.66477e-06	1.55756e-06	2.0649e-06	6.72205e-07	1.94423e-06		1.56415e-06	1.7703e-06	2.61876e-06	1.8025e-06	2.05421e-06	2.00263e-06	2.61876e-06
ASPO4
ASPO5
ANPRT	1.58582	1.10455	1.69102	2.29547	3.50268	2.41985	2.8923	2.8427	4.136	3.19609	5.02401	3.03657	3.64585	3.91479	3.16416	3.69221	5.16193	5.89038	3.74777	3.8658	3.53663	4.73974	4.84244	3.08894	3.89647	7.85743	7.17816	5.04062	8.49902	4.60285	4.32881	8.49902
ASPO6															4.49758											6.64258		6.97204	5.72444	6.60878	6.96115	6.97204
AOXSr2		0.000711491	0.00100325					0.000962659	0.000777031			0.00162618			0.000831996		0.00149525	0.00166334		0.00163546	0.00163221	0.00153115		0.00206474		0.00134171	0.00131791	0.00252164	0.0027264	0.00190478	0.000956887	0.0027264
ASPT
ASPTA_f
AP4AH
ASPTRS
CBIAT_f
AP4AS
AP5AH
ASPt2_2pp
APCS
CBLAT_f
ATHRDHr_f
CCGS
CD2abcpp
ATPPRT	0.601292	1.0915	1.43977	0.78388	0.757987	0.764583	0.95214	1.77605	3.58887	1.07189	0.913248	2.66442	1.12955	1.18884	3.08469	1.16836	3.41167	2.98014	1.31348	3.77388	2.30243	2.5969	1.06511	3.56403	1.39415	4.29805	2.88539	2.14008	4.36242	3.34907	3.18005	4.36242
APG3PAT120
BALAt2pp
BETALDHx
CDGR
BETALDHy
BMOCOS	0.00279356	0.00713335	0.0107698	0.00691073	0.00599305	0.00703809	0.00833296	0.00940023	0.0106899	0.0102395	0.00829734	0.0198987	0.0120624	0.0116953	0.0153408	0.0141951	0.0167697	0.0232847	0.0158406	0.0181696	0.01946	0.0201013	0.0144586	0.0283434	0.0177969	0.0192452	0.0197937	0.0205973	0.0133452	0.0305772	0.020509	0.0305772
BPNT	1.06907	3.22412	7.89996	5.8646	2.88764	7.22837	9.95649	7.11054	11.4783	9.61916	6.53109	18.1717	12.2533	8.92246	16.3568	20.0991	16.5713	22.8292	20.6377	15.4438	19.7263	18.3645	13.3639	30.0675	23.9722	17.5523	30.43	24.5899	16.6582	36.0446	23.6952	36.0446
BSORx
BSORy
CDPMEK		0.32461	0.485505	0.345781				0.631643	0.575712			0.864786			0.695166		0.745849	0.880906		0.915615	0.744107	1.04862		1.18323		1.3402	2.53596	1.16823	1.13285	1.59402	1.1742	2.53596
APG3PAT140
BTS5		0.000789851	0.000929358			0.000543981		0.000591453	0.000816682	0.000531696		0.0015097	0.000694753		0.00150993	0.000590524	0.000667655	0.000563597	0.000558112	0.000950098	0.000735368	0.00109883		0.000997957	0.000500641	0.00209416	0.000855559	0.000496819	0.00442367	0.000877664	0.00114529	0.00442367
CFAS160E
CFAS160G
CFAS180E
CFAS180G
APG3PAT141
BWCOS
CA2t3pp
CHORS	5.64679	11.4323	17.4142	17.5251	10.81	16.7312	22.3096	19.7297	28.0405	24.8836	13.7643	28.3589	27.1778	30.7216	32.9675	33.1712	34.0529	35.3466	37.1903	40.6035	37.857	44.1957	24.7832	39.1772	44.6826	36.0677	38.6235	43.4353	55.5645	52.3091	53.537	55.5645
CHRPL		0.0429954	0.0463991					0.100049	0.0708608			0.08727			0.112013		0.079447	0.127471		0.0944628	0.107955	0.131598		0.111851		0.18347	0.181705	0.131322	0.215124	0.24053	0.455024	0.455024
CHTBSptspp
APG3PAT160
APG3PAT161
COBALT2abcpp
APG3PAT180
APG3PAT181
COLIPAabcpp	1.0018e-07	2.68535e-07	2.71813e-07	1.24244e-07			1.22e-07	5.83081e-07	5.05194e-07	1.12456e-07		2.83502e-07	1.21426e-07		3.82896e-07	1.22573e-07	5.00055e-07	4.64363e-07		2.97804e-07	4.03821e-07	3.66596e-07		3.18451e-07		5.62609e-07	3.56697e-07	3.36186e-07	6.42315e-07	3.10884e-07	7.32217e-07	7.32217e-07
APH120
APH140
APH141
APH160
APH161
CYANSTpp
APH180
APH181
APPLDHr_f
CPH4S
CYSDDS
CPPPGO									0.252649			0.211941			0.273318		0.243196	0.491026		0.302288	0.447409			0.387849		0.263056		0.174956	0.219551		0.17541	0.491026
CPPPGO2
CRNCAR_f
APRAUR	0.0524246	0.0901329	0.142907		0.123662			0.122899	0.160721		0.158348	0.239949		0.305182	0.137853		0.174103	0.169399		0.166271	0.173417	0.239226	0.32128	0.247272		0.200351	0.23389	0.209078	0.188116	0.341282	0.271661	0.341282
CYSTRS
CRNCDH_f
ARAI_f
CYTD
CRNDt2rpp_f
CRNt2rpp_f
CYTDK2
CS	5.22383	3.47858	5.0889	2.5399	6.30674	2.47357	2.9289	10.1209	29.2507	3.88905	10.3529	9.04603	4.97724	15.4336	20.1325	5.8373	26.17	19.7888	6.65886	14.9184	12.9527	12.0685	28.8111	11.5692	9.14663	36.4551	26.3953	45.5712	47.9781	25.3446	33.6818	47.9781
CSND
CSNt2pp
CYTK1_f	2.7077	4.77863	9.23073	10.3356	5.65639	10.1718	13.1307	8.73148	12.8865	15.0996	10.0383	18.0919	20.1793	13.4372	15.1111	20.6396	17.3865	17.341	23.8759	18.5425	17.1688	19.0018	14.4556	23.912	24.1744	13.1626	19.5985	17.3113	20.5122	26.5769	19.3919	26.5769
CYTK2_f
CTBTt2rpp_f
CTECOAI6_f
CTECOAI7_f
CTECOAI8_f	5.80962e-09	1.04886e-08	1.05277e-08	6.96419e-09	5.94338e-09	6.5644e-09	7.79367e-09	2.07318e-08	4.15393e-08	7.47191e-09	1.04843e-08	1.56891e-08	8.29696e-09	2.84119e-08	2.68022e-08	9.08412e-09	3.03369e-08	3.09964e-08	9.74836e-09	4.16458e-08	1.04594e-07	2.35883e-08	7.3949e-08	3.44235e-08	1.15775e-08	1.48449e-07	1.06402e-07	1.80795e-07	2.13807e-07	9.88958e-08	2.22139e-07	2.22139e-07
DAAD
DADA
DADK_f
DADNtex_f
CTPS2	2.28989	7.6242	10.5183	2.74836	3.58743	2.84706	2.80044	10.7006	15.6876	3.14447	4.12582	16.5201	3.28312	4.73659	14.1394	3.44141	14.1764	13.4763	3.51328	16.8595	14.5544	18.8945	5.21368	16.8509	3.67514	21.8612	17.5439	15.2021	22.7933	18.6109	22.166	22.7933
CU1Opp
CU1abcpp
CU2abcpp
CYANST
DALAt2pp	0.139985	0.212693	0.418834	0.225843	0.217701	0.228896	0.296279	1.65222	1.37672	0.470522	0.513303	0.732052	0.551965	0.871085	1.7075	0.819748	1.50426	1.8708	1.19719	2.1727	2.98848	2.308		1.40741	1.94925	8.46907	3.79085	7.0192	6.74859	4.5515	6.54937	8.46907
DCYTtex_f
DDCAtexi
DAPDC	17.7949	22.3187	24.2082		26.203			28.8434	35.3921	39.48	32.973	30.818		39.7014	34.746		32.5033	29.7157		44.5	32.991	47.8125	40.3561	34.6347		41.9754	37.764	43.0082	41.0956	37.9691	54.7133	54.7133
DAPE_f	8.83828	36.876	55.6992		15.9216			73.3518	65.3658		24.6286	169.435		35.828	111.96		84.9849	101.114		83.4527	108.006		46.4923	109.512		139.663		93.2091	120.097		128.363	169.435
DDGALK
DDGLK
DASYN120		3.65455e-07	3.72014e-07					3.63578e-07	8.65781e-07			4.24706e-07			6.09035e-07		6.92593e-07	3.92784e-07		4.79707e-07	7.265e-07	3.62122e-07		5.16867e-07		4.45907e-07	3.28218e-07	7.10843e-07	4.21539e-07	2.56034e-07	4.06335e-07	8.65781e-07
DASYN140		3.65455e-07	3.72014e-07					3.63578e-07	8.65781e-07			4.24706e-07			6.09035e-07		6.92593e-07	3.92784e-07		4.79707e-07	7.265e-07	3.62122e-07		5.16867e-07		4.45907e-07	3.28218e-07	7.10843e-07	4.21539e-07	2.56034e-07	4.06335e-07	8.65781e-07
DASYN141		3.65455e-07	3.72014e-07					3.63578e-07	8.65781e-07			4.24706e-07			6.09035e-07		6.92593e-07	3.92784e-07		4.79707e-07	7.265e-07	3.62122e-07		5.16867e-07		4.45907e-07	3.28218e-07	7.10843e-07	4.21539e-07	2.56034e-07	4.06335e-07	8.65781e-07
DASYN160		13.9927	23.7397					30.1618	82.8734			47.4289			77.73		92.814	55.1433		70.4077	108.948	54.3048		82.4584		78.2515	57.5985	131.549	84.7354	53.1003	85.5686	131.549
DDPGALA_f
DGK1_f
DASYN161		16.4924	27.9807					35.55	97.6783			55.9017			91.616		109.395	64.9944		82.9856	128.411	64.006		97.1891		92.2307	67.8881	155.049	99.8728	62.5863	100.855	155.049
DASYN180		3.65455e-07	3.72014e-07					3.63578e-07	8.65781e-07			4.24706e-07			6.09035e-07		6.92593e-07	3.92784e-07		4.79707e-07	7.265e-07	3.62122e-07		5.16867e-07		4.45907e-07	3.28218e-07	7.10843e-07	4.21539e-07	2.56034e-07	4.06335e-07	8.65781e-07
DASYN181		5.48183e-07	3.72014e-07					3.63578e-07	8.65781e-07			4.24706e-07			6.09035e-07		6.92593e-07	5.89177e-07		4.79707e-07	1.08975e-06	3.62122e-07		5.16867e-07		4.45907e-07	3.28218e-07	7.10843e-07	4.21539e-07	3.84051e-07	4.06335e-07	1.08975e-06
DGSNt2pp
DB4PS	0.0357431	0.114397	0.117476	0.118814				0.107133	0.14732	0.160716	0.0692027	0.27302		0.0877346	0.105786	0.216597	0.149446	0.250284		0.132143	0.0968599	0.254863	0.12441	0.249658	0.339493	0.192973	0.227366	0.218719	0.214996	0.340081	0.365641	0.365641
DHAD1	208.272	39.6762	52.3932	45.5516	297.129	47.4348	50.4429	62.3951	66.055	60.6298	240.961	79.5609	64.1089	419.672	48.5457	68.825	75.8633	76.2194	72.1196	64.7364	84.3255	74.4407	300.718	77.1576	71.4829	35.5612	50.1584	66.3093	77.8912	76.4207	81.8393	419.672
DHAD2	69.2109	13.1848	17.4108	15.1373	98.7392	15.7631	16.7627	20.7345	21.9508	20.1479	80.0741	26.439	21.3041	139.461	16.1323	22.8713	25.2102	25.3285	23.9661	21.5126	28.0223	24.7374	99.932	25.6403	23.7546	11.8174	16.6682	22.0353	25.8841	25.3954	27.1961	139.461
DBTS	0.00015467	0.000212355	0.000269646	0.000203012		0.000185033	0.000276182	0.000378245	0.000241834	0.000296782	0.000308036	0.00040562	0.000260577	0.000452994	0.000527753	0.000369009	0.000460838	0.000762087	0.000421086	0.000624232	0.000679758	0.000854702	0.000431583	0.00048692	0.00041823	0.000274339	0.000608192	0.000413066	0.000477391	0.00100388	0.000358144	0.00100388
DHBD_f
DHBS																										2.0089e-07	3.73373e-07					3.73373e-07
DCTPD
DCYTD
DHDPRy	3.79814	5.48118	8.72275	7.49745	6.39731	9.22996	10.7964	11.0126	8.72501	12.3781	9.62872	15.8075	13.2428	12.7395	12.3789	13.7182	17.8557	20.8429	12.8674	14.9337	14.4943	16.3993	9.15792	18.7809	11.6373	11.7878	15.4443	10.9451	9.5894	17.2644	9.87925	20.8429
DHDPS	2.66738	3.87557	4.40752	3.84323	4.10366	4.04718	4.38992	5.07344	6.20947	5.38524	5.15102	7.476	5.4263	6.67448	6.17376	6.6488	7.1243	5.77369	7.40319	7.16726	6.67351	6.98182	10.5467	8.96793	8.63802	6.44155	6.34866	9.39804	7.50728	7.99405	9.47995	10.5467
DHFS		0.0738486	0.104115	0.1178		0.1144	0.133184	0.153172	0.147492	0.137178		0.172009	0.152728		0.155544	0.207139	0.159189	0.173922	0.202814	0.159313	0.164237	0.216078		0.212609	0.233897	0.215182	0.267489	0.166916	0.205612	0.267526	0.241522	0.267526
DHMPTR
DHNCOAS
DHNCOAT
DHNPA2r_f		0.154528	0.156528				0.0881773	0.280249	0.284146	0.104695		0.274263			0.562626		0.39058	0.594074		1.25307	0.28309			0.411021		0.404181	0.487528		1.05153	0.624219	1.48115	1.48115
DHNPTE_f
ARGDCpp
DHORD2	17.0546	17.6389	24.7162	16.7665	19.2577	16.9609	15.6474	17.7915	20.5021	14.9764	18.2827	30.9213	15.0942	20.3816	25.935	13.544	20.4063	19.5247	12.6125	24.9382	22.0719	33.0538	16.5025	25.3103	12.0166	26.8293	29.4215	19.4698	28.4221	29.1249	32.662	33.0538
DHORD5
DHORTS_f
DPCOAK		0.155206	0.304081					0.539112	0.341158			0.556214			0.493587		0.571444	1.02632		0.836717	0.962283	0.952295		0.781843		0.529259	0.927435	0.733556	0.7345	1.27959	1.10864	1.27959
DRPA
DHPPDA2	0.0524246	0.0901329	0.142907		0.123662			0.122899	0.160721		0.158348	0.239949		0.305182	0.137853		0.174103	0.169399		0.166271	0.173417	0.239226	0.32128	0.247272		0.200351	0.23389	0.209078	0.188116	0.341282	0.271661	0.341282
ARGSL_f	7.69227	5.047	8.45441	6.36023	9.06042	5.27429	6.91659	9.20259	9.2448	6.9267	9.96136	14.5345	6.3462	10.7436	12.2931	6.57044	12.3035	14.4696	7.48403	12.3488	11.2435	13.8725	8.13681	14.4174	6.86088	13.8769	13.035	9.32917	12.0186	15.5588	9.63939	15.5588
DHPS2		0.156772	0.202574	0.104072		0.10446	0.10962	0.205565	0.17375	0.124538		0.268054			0.242201	0.141796	0.22743	0.222148		0.233202	0.274937	0.344669		0.273043	0.163979	0.221524	0.278246	0.272547	0.309037	0.402988	0.339879	0.402988
DSBCGT
DHPTDNR
DHPTDNRN
ARGSS	1.06696	1.66194	2.85721	1.03958	1.58375	1.02397	1.13323	3.25778	4.70852	1.11951	1.54091	5.50568	1.20274	1.41896	4.88666	1.09101	5.4913	4.8441	1.06403	4.8208	4.71693	5.11202	1.29241	5.11477	1.0365	5.21751	5.14075	3.23083	4.83009	5.31158	3.89632	5.50568
DHPTPE_f
DHQS	4.94103	27.7003	40.8008	10.1717	8.99428	10.3906	13.651	49.5652	68.337	15.9023	14.3326	78.1113	20.7807	23.4822	77.683	23.1234	101.567	96.5921	28.5535	106.655	104.22	101.277	30.0083	134.672	34.2062	98.5686	116.959	113.65	117.102	155.76	102.701	155.76
DSBGGT
DSERDHr_f
DSERt2pp
DHQTi	11.3129	17.9853	28.9971	13.737	18.1713	13.8238	16.5771	25.1575	33.8128	21.0676	32.1902	47.4842	25.8812	52.2706	34.6513	32.7329	47.0136	45.6696	43.1935	35.7425	43.259	45.6534	59.2032	63.4327	48.9802	35.0584	40.0414	39.33	31.6144	51.0838	40.7249	63.4327
ARGTRS
DINSt2pp
DTMPK_f	2.91967	5.29303	8.3007		5.56982			16.9487	10.9044		8.4327	17.4354		10.6522	11.6178		14.8409	23.5289		12.3359	16.2534	20.1016	11.5104	16.6262		20.8592	17.8851	11.6912	30.0766	36.3805	24.678	36.3805
DURIK1									1.23931e-06			1.73073e-06			1.02095e-06		1.24415e-06	1.38679e-06		8.99731e-07	1.14437e-06	1.48558e-06		1.28457e-06		1.148e-06	1.21416e-06	6.82973e-07	8.34381e-07	1.08248e-06		1.73073e-06
DURItex_f
DKGLCNR2x
DXPRIi			0.151901						2.78961			2.23075			1.82507		3.05249	2.75658		3.22528	2.81162			3.71707		6.449		3.00918	4.12955		2.41712	6.449
DXPS	0.156202	0.139623	0.248518	0.225873	0.304814	0.249811	0.297782	0.402206	0.513384	0.322913	0.484763	0.435616	0.42063	0.796338	0.508779	0.496745	0.513233	0.557083	0.505596	0.5959	0.640518	0.665749	1.10849	0.644084	0.674489	1.58934	1.09848	0.863812	2.02286	1.01325	1.23726	2.02286
DKGLCNR2y
DMATT	0.00917898			0.0349404	0.0172312	0.0431091	0.059723			0.0607838	0.027023		0.0786223	0.0424756		0.0911337			0.11261				0.0565225		0.116738							0.116738
DMPPS	0.00976405	0.0568015	0.0753912	0.0209261	0.0167389			0.0956508	0.0890282		0.0246753	0.104626		0.0325136	0.0853385	0.0434342	0.104731	0.129468	0.0537056	0.137493	0.092034	0.132465	0.0405028	0.14393	0.0604157	0.226216	0.153474	0.112645	0.202227	0.155648	0.201666	0.226216
DMQMT
DXYLK
ASAD_f
EAR100x
EAR100y
EAR120x	1.52495e-09	8.61247e-09	9.06811e-09		1.63803e-09	1.55008e-09	1.57306e-09	1.05731e-08	8.77591e-09		1.67266e-09	8.64976e-09	1.55145e-09	1.58913e-09	6.89016e-09		7.06228e-09			7.19336e-09	7.62861e-09	1.11992e-08	1.23874e-09	7.74245e-09	1.43473e-09	9.50838e-09	9.87686e-09	6.25363e-09	8.24456e-09	9.09581e-09	8.20753e-09	1.11992e-08
EAR120y																		8.32731e-09														8.32731e-09
EAR121x
EAR121y
EAR140x
EAR140y
EAR141x
EAR141y
EAR160x
EAR160y
EAR161x
EAR161y
EAR180x
EAR180y
EAR181x
EAR181y
EDA
EDD
EDTXS2		8.88288e-07	1.09603e-06					9.25835e-07	1.34472e-06			1.08562e-06			1.54059e-06	1.28779e-07	1.28897e-06	1.38339e-06		1.39632e-06	1.13468e-06	1.66728e-06		1.2256e-06		2.03469e-06	1.49461e-06	1.16237e-06	1.2296e-06	1.75754e-06	1.27168e-06	2.03469e-06
EDTXS4
EAR40x
EAR40y
EAR60x
EAR60y
EGMEACPR	1.67745e-06	1.0335e-05	1.81362e-05	3.39903e-06	3.43987e-06	3.41018e-06	4.08994e-06	2.749e-05	2.63277e-05	4.78334e-06	5.18525e-06	3.02742e-05	5.58522e-06	6.35652e-06	2.75606e-05	6.28225e-06	2.96616e-05	3.66402e-05	6.7214e-06	3.30894e-05	3.58545e-05	5.26361e-05	6.06982e-06	3.87123e-05	7.3171e-06	5.22961e-05	5.43227e-05	3.62711e-05	5.19407e-05	5.91228e-05	5.41697e-05	5.91228e-05
ENO_f	5.73697	15.0226	26.6348	9.69123	12.031	9.94273	12.3709	19.833		14.3933	17.5569	46.2311	15.1693	21.9546		16.6228			16.3014	33.3207	35.6759	39.6541	21.8069	47.7066	18.8229	30.1926	28.0028	38.5691	32.3994	30.8496	43.4655	47.7066
EAR80x
EAR80y
ENTERES
ENTERES2
EPMEACPR	1.67745e-06	1.0335e-05	1.81362e-05	3.39903e-06	3.43987e-06	3.41018e-06	4.08994e-06	2.749e-05	2.63277e-05	4.78334e-06	5.18525e-06	3.02742e-05	5.58522e-06	6.35652e-06	2.75606e-05	6.28225e-06	2.96616e-05	3.66402e-05	6.7214e-06	3.30894e-05	3.58545e-05	5.26361e-05	6.06982e-06	3.87123e-05	7.3171e-06	5.22961e-05	5.43227e-05	3.62711e-05	5.19407e-05	5.91228e-05	5.41697e-05	5.91228e-05
F6PP
F6Pt6_2pp
FLVRx
FMETTRS
FMNAT		0.0318839	0.0402347			0.00379734		0.0617933	0.0852049			0.0910747			0.0873254		0.10061	0.120543	0.00873952	0.101459	0.0990248	0.135617		0.0917658		0.178917	0.126364	0.126758	0.150846	0.13943	0.135747	0.178917
FA100ACPHi
FA120ACPHi
FA140ACPHi
FA141ACPHi
FA160ACPHi
FA161ACPHi
FOMETRi
FRUK
FA80ACPHi
FACOAE100
FACOAE120	1.97721	6.12426	11.3263		4.58124	9.4622	9.83127	13.0466	15.5054		8.29624	23.9799	14.7918	11.5611	17.5059		25.667	26.9088		32.7101	27.3295	24.6982	13.3844	34.07	21.3687	23.0415	23.3367	29.6115	28.5907	33.4239	31.8612	34.07
FACOAE140	2.36739e-07	8.6891e-07	9.64189e-07		2.80318e-07	2.21063e-07	2.06496e-07	8.54332e-07	8.79961e-07		3.09491e-07	1.16649e-06	2.24385e-07	3.71387e-07	7.4512e-07		1.04047e-06	1.04122e-06		1.21067e-06	9.90002e-07	8.94685e-07	3.50985e-07	1.16012e-06	2.15355e-07	7.13263e-07	7.22403e-07	8.69231e-07	7.72656e-07	8.75479e-07	8.06396e-07	1.21067e-06
FTHFD
FUMt2_2pp																	2236.17															2236.17
FACOAE141	1.61676e-07	4.59047e-07	5.09383e-07		1.96222e-07	1.10531e-07	9.71746e-08	4.51345e-07	4.64885e-07		2.40716e-07	6.1626e-07	1.05593e-07	2.59971e-07	3.93648e-07		5.4968e-07	5.5008e-07		6.396e-07	5.2302e-07	4.72664e-07	2.4569e-07	6.12896e-07	1.07678e-07	3.76818e-07	3.81647e-07	4.59216e-07	4.08196e-07	4.62517e-07	4.34213e-07	6.396e-07
FACOAE160	3.24254	10.0435	18.5747		7.51304	15.5176	16.1229	21.3959	25.4282		13.6055	39.326	24.258	18.9598	28.7089		42.0927	44.1293		53.6431	44.8192	40.504	21.9498	55.8734	35.0438	37.787	38.2712	48.5616	46.8875	54.8137	52.2511	55.8734
FACOAE161	3.8218	11.8377	21.893		8.8552	18.2897	19.0031	25.2181	29.9708		16.036	46.3514	28.5915	22.3468	33.8375		49.6124	52.0127		63.2261	52.8259	47.7398	25.871	65.8548	41.3042	44.5374	45.1081	57.2369	55.2637	64.6059	61.5854	65.8548
FACOAE180	1.15483e-07	3.27891e-07	3.63845e-07		1.40159e-07			3.22389e-07	3.32061e-07		1.7194e-07	4.40186e-07		1.85693e-07	2.81177e-07		3.92629e-07	3.92914e-07		4.56857e-07	3.73586e-07	3.37617e-07	1.75493e-07	4.37783e-07		2.69156e-07	2.72605e-07	3.28012e-07	2.91568e-07	3.3037e-07	3.10152e-07	4.56857e-07
FACOAE181	1.15483e-07	3.27891e-07	3.63845e-07		1.40159e-07			3.22389e-07	3.32061e-07		1.7194e-07	4.40186e-07		1.85693e-07	2.81177e-07		3.92629e-07	3.92914e-07		4.56857e-07	3.73586e-07	3.37617e-07	1.75493e-07	4.37783e-07		2.69156e-07	2.72605e-07	3.28012e-07	2.91568e-07	3.3037e-07	3.10152e-07	4.56857e-07
G1PACT	3.08507	5.68966	7.68284	9.66331	5.18565	10.3246	9.18722	11.6497	13.5486	12.6472	6.48941	13.0829	12.5911	7.92437	14.8136	15.7997	18.2017	16.4794	14.2948	22.5657	15.1993	20.2188	8.12515	13.9794	16.2029	17.6148	14.935	21.0115	22.456	18.8335	20.498	22.5657
G1PPpp
FACOAE60
FACOAE80	4.6193e-08	1.31156e-07	1.45538e-07		5.60635e-08	1.10531e-07	9.71746e-08	1.28956e-07	1.32824e-07		6.87759e-08	1.76074e-07	1.05593e-07	7.42774e-08	1.12471e-07		1.57051e-07	1.57166e-07		1.82743e-07	1.49434e-07	1.35047e-07	7.01971e-08	1.75113e-07	1.07678e-07	1.07662e-07	1.09042e-07	1.31205e-07	1.16627e-07	1.32148e-07	1.24061e-07	1.82743e-07
G1SAT_f	0.018341	0.0389849	0.0566737	0.0403987	0.0327782	0.0421524	0.047723	0.0650016	0.0883897	0.0561091	0.0444877	0.0950364	0.065276	0.0563495	0.0913877	0.076691	0.0962539	0.108096	0.0889788	0.108294	0.0961886	0.119373	0.0628873	0.124683	0.0948988	0.11801	0.114925	0.111515	0.138178	0.141104	0.127892	0.141104
G2PP
G2PPpp
FADRx	61.1764	53.3896	82.0908	102.331	99.2799	111.562	124.222	96.8753	17.6416	149.498	146.287	155.337	174.539	214.998	159.312	197.283	172.235		250.386	178.405	208.121	200.579	264.539	203.119	314.118	182.457	241.288	309.129	243.007	279.868	323.844	323.844
FALDH2_f
G3PD2_f																					1957.74											1957.74
FBA3_f	0.453321	1.52648	2.85921	1.34399	1.26857	1.45073	1.82598			2.22347	2.0699	5.65786	2.59913	2.67059		2.96813			3.28737	5.50925		7.56645	2.70689	6.48675	3.73007	4.28102		5.46085	5.26667	5.25925	8.048	8.048
FE2abcpp
FCI_f
G3PT
GGPTRCS
GHMT2r_f	1.13098	2.73944	3.72829	1.51674	1.74185	1.58374	1.79253	2.82709	4.44472	2.08706	2.6692	5.61055	2.4458	2.71227	3.83303	2.73247	4.47832	4.00782	2.89161	4.43907	5.44005	4.75855	3.24306	6.24766	3.06063	3.78428	4.33983	4.13842	4.69408	5.6343	6.14147	6.24766
G5SD	1.79943	3.67581	6.30789	3.43213	3.09131	3.62621	4.31142	7.61728	12.2821	5.62184	5.89117	11.9727	7.16995	9.41672	15.2823	8.49104	17.537	16.902	10.1116	18.7009	15.9331	19.0467	13.8624	17.632	12.0561	20.755	18.0687	21.2923	20.2244	22.0064	18.2421	22.0064
G6PDA																				488.008												488.008
GK1_f	9.26109	22.6065	35.0875	16.8921	20.0633	22.2626	25.9443	27.6863	47.7676	34.811	28.4417	55.6711	36.2494	33.8589	58.0483	38.4767	51.489	55.1664	39.6377	60.2123	57.068	60.9208	31.0128	67.1245	41.78	39.7852	47.8102	50.6877	46.22	70.2925	51.3647	70.2925
GLBRAN2		3.52142e-07	3.65734e-07				3.81506e-07	3.49266e-07	3.822e-07			4.38336e-07			3.34807e-07		3.77482e-07	3.8005e-07		3.91638e-07	3.74594e-07	3.56889e-07		4.15606e-07		5.57222e-07	3.32828e-07	4.13331e-07	2.86603e-07	3.74215e-07	2.62076e-07	5.57222e-07
GLCATr_f
G6PDH2r_f	13.6215	43.2521	98.0492	34.9677	32.6609	35.602	45.316	98.8949	4.06339e-08	58.3495	56.9644	228.891	67.8603	82.2082	2.76604e-08	81.6368	3.32674e-08	3.27151e-08	92.5361	246.364	34.6185	287.715	104.248	309.864	108.404	274.81	192.569	309.847	275.759	295.937	248.753	309.864
G6PP
G6Pt6_2pp
GAL1PPpp
GALCTD
GALCTND
GLCRAL
GALM2pp
GALS3
GLCS1	1.42351e-08	4.09918e-08	4.6616e-08	3.57864e-08	1.47363e-08	3.43233e-08	3.65218e-08	7.18505e-08	6.10432e-08	3.92347e-08	1.48917e-08	5.0157e-08	4.00313e-08	1.71715e-08	6.49004e-08	3.93815e-08	9.07632e-08	8.81553e-08	4.0166e-08	5.93641e-08	7.47632e-08	6.86413e-08	2.11222e-08	5.21578e-08	4.39645e-08	1.5732e-07	7.70756e-08	9.48264e-08	8.63928e-08	6.82016e-08	6.66632e-08	1.5732e-07
GLCTR1																				9.47306e-07	1.54785e-06							1.03394e-06			1.23812e-06	1.54785e-06
GALUi	2.30582e-08	1.52363e-07	1.3374e-07	2.08086e-08	2.23506e-08	1.73619e-08	2.22882e-08	1.43835e-07	1.77394e-07	2.101e-08	1.89647e-08	1.62738e-07	1.82367e-08	2.334e-08	1.98929e-07	2.20646e-08	1.54612e-07	1.71479e-07	1.92501e-08	1.41576e-07	1.33986e-07	1.68938e-07	2.17581e-08	1.46817e-07	1.61115e-08	9.22393e-08	1.15572e-07	1.45263e-07	9.30855e-08	1.48165e-07	7.59368e-08	1.98929e-07
GLCtex_copy2	243.86			8.09042		9.67731						84.7038	29.4732			18.3189			29.9741				7313.39						2131.92			7313.39
GLDBRAN2
GLGC	1.3074e-08	5.27355e-08	6.14515e-08	5.64081e-08	1.17373e-08	4.71039e-08	5.35904e-08	1.34582e-07	8.8291e-08	5.95334e-08	1.17057e-08	6.93759e-08	5.41058e-08	1.45202e-08	8.91175e-08	5.94219e-08	1.31868e-07	1.33807e-07	6.21077e-08	1.12567e-07	9.98875e-08	1.11971e-07	1.80845e-08	6.94994e-08	6.89869e-08	1.37773e-07	1.14608e-07	1.30734e-07	9.85827e-08	1.19105e-07	1.00821e-07	1.37773e-07
GLNTRS
GLTPD_f
GLU5K	3.59553	6.71703	10.8782	5.25225	6.18673	5.35375	6.93835	18.1431	19.3599	7.95069	9.9474	18.1555	9.9588	14.6441	20.3643	10.8979	27.2829	27.5594	12.5389	30.3492	27.4877	24.7173	18.3199	26.1597	13.6289	49.9156	26.4654	29.5645	39.2516	33.314	30.0046	49.9156
GLUABUTt7pp_f
GAM6Pt6_2pp
GAPD_f	7.28488	18.2798	27.0418	6.63058	9.41721	7.10941	8.26151	34.2753		9.37073	12.5062	37.641	10.1608	13.7335		11.0646			11.1662	38.0074	32.6739	43.3086	25.057	37.4352	12.647	57.2259	37.0791	32.9308	44.2894	28.7568	35.7973	57.2259
GLUCYS
GLUDy_f
GLUPRT	15.4967	33.3391	48.7568	23.8623	38.0901	23.1987	24.6993	59.1822	60.9525	25.0828	39.2864	68.9158	29.5622	30.3823	49.7078	27.5167	79.807	70.0643	24.8427	65.824	77.842	70.4443	38.7627	72.7751	25.6856	100.46	97.1715	52.8884	121.36	76.7629	63.6148	121.36
GLUR_f
GARFT_f	20.3622	41.7065	65.2134		38.8207		66.9088	58.3683	54.2126	72.6785	45.5498	102.015	111.584	68.272	53.2286	109.738	68.3346	77.7557	101.753	77.8006	105.703	116.074	62.7478	144.586	99.8277	67.5564	106.239	88.3181	95.1411	126.627	113.902	144.586
GART	0.0436868	0.0574735	0.0753079	0.0726967	0.0903757	0.0805587	0.0801631		5.80358	0.0980121	0.124716	0.123541	0.107412	0.0974001	2.61206	0.106684	5.20994	5.64561	0.1045	0.0963011		0.117808	0.116892	0.128593	0.10587	0.123921		0.0937742	0.151762	0.190145	0.119495	5.80358
GLUTRS	0.013682	0.0550692	0.0806523	0.0296954	0.0241468	0.0310762	0.0340372	0.0984127	0.0934006	0.0392628	0.0325804	0.131487	0.0465204	0.041714	0.118066	0.0510051	0.118109	0.131569	0.0527809	0.130172	0.128474	0.151701	0.0460825	0.163905	0.0600447	0.128567	0.139676	0.126696	0.149679	0.174148	0.1683	0.174148
GCALDD	0.000176048	0.000229716	0.000430091	0.000234571		0.000302327	0.000391394	0.000741392	0.00148004	0.000472927		0.00100033	0.000850852		0.00135017	0.00127267	0.00136725	0.00154944	0.00204246	0.00259308	0.00279278	0.00149942		0.00260666	0.00393971	0.031405	0.00945389	0.0173739	0.0365733	0.00748986	0.0430022	0.0430022
FE3Ri
GDPMNP
GDPTPDP
GLYALDtpp_f
GF6PTA	0.51835	0.851851	1.34691	0.99912	0.889758	1.02075	1.15629	1.42061	2.16656	1.39105	1.19882	2.05283	1.63701	1.68644	1.86477	1.86549	1.90367	1.77023	1.98822		1.79756	2.67198	1.46476	2.36738	2.2894	3.66824	1.98335	2.13488	3.30631	2.39803	2.0609	3.66824
GGGABADr_f
GGGABAH
GLYAT_f	8.01495e-07	6.58933e-07	6.84892e-07	4.22915e-07				5.62919e-07	3.48618e-07	4.39046e-07	5.96144e-07	6.95836e-07	5.66832e-07	1.23704e-06	4.54345e-07	5.55938e-07	4.27943e-07	3.38593e-07		5.12697e-07	5.41015e-07	3.81142e-07	1.07748e-06	5.75733e-07	6.97251e-07	3.81583e-07	2.5648e-07	3.65191e-07	3.23409e-07	3.40418e-07	5.24151e-07	1.23704e-06
GLYC3Pt6pp		2.88064e-06	3.0658e-06					4.49481e-06	4.73106e-06			3.08714e-06			3.10459e-06		2.90967e-06	4.27631e-06		3.82358e-06	6.71024e-07	4.07623e-06		3.98957e-06		4.07905e-06	3.77734e-06	5.57401e-06	6.00694e-06	5.71121e-06	6.16488e-06	6.16488e-06
GTPDPDP
GTPDPK		2.20394e-07	2.36114e-07									2.8736e-07												2.97826e-07								2.97826e-07
GLYCDx									1.57779e-06						2.27628e-06		2.42468e-06				18120.7											18120.7
GUAtex_f
GUI1_f
GUI2_f
GLYCLTt4pp																	0.30107				1.43851									6.30504		6.30504
GLYCtpp_f
GLYK	2.36995e-08	7.20955e-08	7.43206e-08	8.82724e-08	3.1083e-08	5.85215e-08	8.61844e-08	2.06113e-07		9.29568e-08	5.19494e-08	8.13332e-08	8.09085e-08	1.26766e-07		1.62741e-07			2.3115e-07	2.03721e-07	21.4937	1.48813e-07	2.69489e-07	1.22386e-07		2.64548e-07	3.01461e-07	2.2127e-07	2.69767e-07	3.07926e-07	2.16723e-07	21.4937
GLYOX
HCYSMT
HCYSMT2
GMHEPAT	4.35561e-08	3.26895e-07	3.17769e-07	4.53189e-08	2.96467e-08	3.56996e-08	4.42486e-08	2.55993e-07	3.89303e-07	4.36795e-08	3.32658e-08	3.29123e-07	4.38877e-08	3.65274e-08	2.53586e-07	4.47743e-08	2.8264e-07	2.77733e-07	3.74026e-08	3.04207e-07	2.55694e-07	2.52414e-07	3.43078e-08	3.35293e-07	3.73145e-08	3.71544e-07	2.38512e-07	2.54228e-07	3.62856e-07	2.57827e-07	2.11358e-07	3.89303e-07
GMHEPK	4.35561e-08	3.26895e-07	3.17769e-07	4.53189e-08	2.96467e-08	3.56996e-08	4.42486e-08	2.55993e-07	3.89303e-07	4.36795e-08	3.32658e-08	3.29123e-07	4.38877e-08	3.65274e-08	2.53586e-07	4.47743e-08	2.8264e-07	2.77733e-07	3.74026e-08	3.04207e-07	2.55694e-07	2.52414e-07	3.43078e-08	3.35293e-07	3.73145e-08	3.71544e-07	2.38512e-07	2.54228e-07	3.62856e-07	2.57827e-07	2.11358e-07	3.89303e-07
HDCAtexi
HDCEAtexi
GMHEPPA		7.95515e-07	7.05329e-07	1.5235e-07		1.31856e-07		6.41708e-07	6.04228e-07	1.56045e-07		6.9547e-07	1.73313e-07		7.18501e-07	1.65503e-07	8.05267e-07	8.46907e-07	1.46298e-07	6.46366e-07	6.80788e-07	8.55103e-07		6.87188e-07		3.75833e-07	5.61457e-07	6.45273e-07	4.49406e-07	6.67634e-07	7.32244e-07	8.55103e-07
GMPR
HEPT1									1.70796e-06			1.60247e-06			1.34976e-06		1.42096e-06	1.00038e-06		1.01305e-06	1.32598e-06					7.92641e-07		8.21944e-07	9.47324e-07		7.83356e-07	1.70796e-06
GMPS2	1.05218	3.79488	5.05478	2.3023	1.65897	2.31938	2.24436	5.96836	6.66893	2.48459	1.9463	7.67449	2.66642	2.33011	8.20296	2.78849	6.86988	6.2103	2.76364	6.3951	7.20278	9.9005	2.03825	7.6268	2.78514	7.04552	7.71906	5.72571	7.66016	8.64843	8.0052	9.9005
GND	4.01233	13.4839	21.6364	6.03623	7.77397	6.51673	7.5411	24.6767		8.25217	9.68885	35.8648	8.92111	11.6559		9.56623			9.67122	32.618	4.86726	38.9299	10.8579	37.6157	9.7753	34.9812	27.3236	27.1118	29.5072	43.578	28.138	43.578
HEPT2		1.11471e-06	5.42875e-07					7.28316e-07	7.55893e-07			7.75686e-07			4.80682e-07		2.36188e-07	3.93035e-07		3.45297e-07	1.83121e-07			9.19436e-07		3.92899e-07		2.6902e-07	3.79765e-07		4.63699e-07	1.11471e-06
HEPT4	3.57717e-07																															3.57717e-07
HETZK
HEX1			3.61774e-08	1.18811e-08		1.25226e-08			6.35046e-08						6.64157e-08		6.26923e-08	5.56915e-08	1.43138e-08	2.77001e-08	2.98939e-08	4.36313e-08		4.30523e-08	1.86675e-08	6.05243e-08	3.1934e-08	6.31094e-08		3.21461e-08	5.15019e-08	6.64157e-08
HEX7		1.43955e-07	9.28681e-08					1.42699e-07		9.76323e-08		2.26881e-07				1.4224e-07				1.14153e-07	9.05782e-08			1.48712e-07		1.49118e-07	1.56688e-07	1.56237e-07	1.85906e-07		1.65141e-07	2.26881e-07
GP4GH
GPDDA1
GPDDA1pp
GPDDA2
GPDDA2pp		9.61812e-07	9.81806e-07					1.74783e-06	8.23925e-07			9.03116e-07			9.57609e-07		7.96528e-07	1.32775e-06		6.65688e-07	1.4022e-07	1.16248e-06		8.27429e-07		1.13637e-06	1.74721e-06	5.72909e-07	2.04956e-06	1.18521e-06	7.9747e-07	2.04956e-06
HG2abcpp
GPDDA3
GPDDA3pp
HISTD	1.09033	1.09795	1.46545	1.51599	1.85897	1.55104	1.83976	2.1726	3.38697	2.2157	2.34297	3.07275	2.33546	2.65301	3.02118	2.56969	3.81148	4.31752	2.75656	3.66031	2.63466	3.47268	3.12243	4.13345	2.94781	3.39134	3.81134	2.49896	4.03236	5.10755	2.46975	5.10755
HISTP	0.755149	1.23308	1.64013	1.36213	1.27819	1.46987	1.68798	2.17562	4.17969	1.8571	1.59397	3.31836	1.98762	1.62724	3.54461	2.20703	4.01128	4.09528	2.50938	4.8707	2.85057	3.45712	1.94696	4.37469	2.49936	6.59367	5.02914	3.08334	7.53397	5.22873	4.334	7.53397
HISTRS
GPDDA4
FEENTERtex	1.06149e-07	5.59079e-09	5.90367e-09	1.46039e-08				3.71922e-09	4.90815e-09			6.13124e-09			4.92383e-09		1.44791e-08	1.64122e-08		4.47578e-09	4.05209e-09	4.02182e-09		6.03893e-09		6.85814e-09	3.94014e-09	1.06992e-08	4.04836e-09	4.0514e-09	1.66222e-08	1.06149e-07
GPDDA4pp		9.61812e-07	9.81806e-07					1.74783e-06	8.23925e-07			9.03116e-07			9.57609e-07		7.96528e-07	1.32775e-06		6.65688e-07	1.4022e-07	1.16248e-06		8.27429e-07		1.13637e-06	1.74721e-06	5.72909e-07	2.04956e-06	1.18521e-06	7.9747e-07	2.04956e-06
GPDDA5
GPDDA5pp
HISt2rpp_f
HMBS		0.0474272	0.0634345					0.0753499	0.125578			0.123684			0.110485		0.143549	0.141759		0.132013	0.0701231	0.151503		0.200137		0.170504	0.194423	0.181025	0.180948	0.252909	0.209572	0.252909
GRTT	0.00917898			0.0349404	0.0172312	0.0431091	0.059723			0.0607838	0.027023		0.0786223	0.0424756		0.0911337			0.11261				0.0565225		0.116738							0.116738
GSNK
GSNt2pp
FEOXAMR1
FEOXAMR2
FEOXAMR3
GSPMDA
GSPMDS
GTHOr_f	1.64229e-08	3.11279e-08	2.96331e-08	2.2931e-08	1.84644e-08	2.51265e-08	2.53892e-08	2.51447e-08	3.31783e-08	2.46359e-08	2.10177e-08	3.10173e-08	2.68314e-08	2.44955e-08	2.84857e-08	2.89224e-08	2.83392e-08	2.66486e-08	2.84063e-08	2.36961e-08	2.92504e-08	2.54692e-08	2.21761e-08	3.14457e-08	2.92813e-08	8.89959e-08	7.48427e-08	3.1806e-08	2.69251e-08	2.88274e-08	2.82148e-08	8.89959e-08
GTHPi
HPPK2		0.046779	0.0629382					0.160846	0.159115			0.110552			0.196117		0.173101	0.234408		0.175108	0.273476			0.164384		0.309184		0.28429	0.289447		0.324758	0.324758
GTHRDHpp
GTHS
GTPCI	0.00279781	0.00650501	0.00736025	0.00348454	0.00443636	0.00381249	0.00411025	0.00612238	0.00872626	0.00485444	0.00615715	0.00972881	0.00573463	0.00772174	0.00723791	0.00596923	0.00811318	0.00799496	0.0066514	0.00763439	0.00669699	0.0107642	0.00811578	0.00860061	0.00692065	0.00558161	0.0056605	0.00429111	0.0069414	0.00807321	0.0106752	0.0107642
GTPCII2		0.0616189	0.0869378			0.0547697	0.0570003	0.106312	0.0883282	0.0759426		0.13669	0.0824675		0.0904568	0.0855109	0.100749	0.151708	0.121232	0.0897431	0.118878	0.162547		0.155951	0.11733	0.111341	0.150723	0.130578	0.102326	0.187603	0.173698	0.187603
FEROpp
HSK	21.5147	45.2361	70.993	13.0604	31.5082	12.7974	14.0801	56.6126	54.5004	15.3766	38.9068	121.069	13.9264	31.6227	35.7081	15.2322	70.6536	85.1558	16.3001	52.5074	84.2979	161.161	37.8357	123.754	15.2626	30.3006	39.3324	83.2967	66.4492	81.1567	101.387	161.161
HSST	1.70887	3.87015	5.99664	3.03159	2.6179	3.11974	3.69346	5.84328	11.91	5.2437	3.79514	10.1815	6.23253	5.06405	10.5151	7.63562	12.7409	8.6843	7.84957	12.3787	11.4958	10.7178	5.57033	12.7958	7.94688	9.28316	7.88864	5.20809	6.66392	12.9516	11.509	12.9516
INStex_f
IPDDI_f
IPDPS	0.0741436	0.431325	0.572484	0.158903	0.127108			0.726328	0.676039		0.187372	0.794482		0.246893	0.64802	0.329819	0.795278	0.983121	0.407814	1.04405	0.698863	1.00588	0.307559	1.09293	0.458768	1.71778	1.16541	0.855371	1.53562	1.18192	1.53136	1.71778
HSTPT	0.853975	1.53397	1.91042	0.92704	1.41498	1.00409	1.16	2.08299	5.53021	1.3574	1.66345	4.03587	1.50836	2.03677	5.18775	1.6113	6.05832	5.41504	1.76314	5.05902	4.02039	4.80675	2.00832	4.87386	2.04606	5.63937	5.42794	3.91064	5.54397	6.61206	4.30593	6.61206
IPMD	0.688114	0.821086	1.64377	1.11936	0.937373	1.11891	1.34137	1.86058	2.36854	1.68648	1.59996	3.37784	2.04787	2.84372	8.33137	2.65394	5.95198	6.41241	3.03618	7.01365	6.13311	7.20762	3.75382	6.13209	3.73491	3.12233	5.5187	8.92909	9.80398	9.5235	7.78354	9.80398
FESR																										1.94784			6.28161			6.28161
IPPS	0.543189	1.1269	2.72948	0.942406	0.864093	0.953067	1.16574	3.34492	4.04436	1.41743	1.71432	5.45858	1.89698	3.01752	11.884	2.34236	9.09599	8.14058	2.93154	9.45421	9.12733	9.2573	4.73636	9.04074	3.5967	6.04711	7.26066	15.1099	20.801	12.5609	10.3375	20.801
K2L4Aabcpp	1.7152	1.92909	3.2544	4.06105	3.28019	4.05303	4.93717	9.07554	9.07297	5.42608	5.32718	5.94011	6.8039	7.03129	9.16876	7.82209	12.573	12.2315	7.26466	8.20083	11.3621	10.3147	10.5954	9.53196	9.44604	18.5242	11.7444	11.6729	24.2247	12.0971	31.3412	31.3412
KARA1_f
KARA2_f	0.204687	0.537917	0.576023	0.144089	0.322655	0.152053	0.174813	0.678784	0.709194	0.203886	0.419129	0.755177	0.239643	0.518901	1.13914	0.272345	0.857435	0.7349	0.301964	0.920978	0.684679	0.834269	0.539222	0.803183	0.335223	0.590676	0.838656	0.792429	1.49718	0.862181	0.927138	1.49718
KAS15
LIPOS
KDOCT2	0.655914	2.53196	4.56287	1.78407	1.15499	1.71668	2.13487	3.88002	5.10702	2.1322	1.62371	7.26075	2.8038	2.11762	4.7235	3.31256	6.44182	5.1856	3.08292	6.04389	6.54755	7.98451	2.31936	8.50272	2.77238	5.70355	7.53295	6.48464	5.99148	7.51799	7.61555	8.50272
KDOPP	0.777872	3.96629	5.66964		1.21307	2.29248	2.4696	4.43441	8.35255	3.22148	1.69457	12.1172	3.67022	2.26517	12.7595	4.84539	12.8789	8.85559	4.83485	16.3159	14.0598	15.1584	3.86143	13.6357	5.54939	9.5564	9.96944	17.43	12.8499	15.4917	20.464	20.464
KDOPS	0.0969316	0.293273	0.436525	0.135017	0.185699	0.137735	0.161113	0.532492	0.552441	0.199879	0.269809	0.678094	0.231931	0.362492	0.868239	0.271224	0.783419	1.02109	0.307181	0.922608	0.830902	1.29456	0.4252	0.869219	0.369999	0.940166	1.11169	1.33766	1.38051	1.4342	0.996678	1.4342
I4FE4SR	0.000483059	0.00104791	0.00123627	0.000442962	0.000706372	0.000454848	0.000609661	0.00106549	0.00145322	0.00067553	0.000984145	0.00177166	0.000832349	0.00148293	0.00208073	0.000956725	0.00230548	0.00255072	0.00118084	0.0027565	0.00197723	0.00189685	0.00189382	0.00190161	0.0013815	0.00158255	0.00172321	0.00250676	0.00369897	0.00223611	0.00236292	0.00369897
ICDHyr_f	3.66814	5.70969	6.08117	2.12032	3.91226	2.19728	2.38719	8.42736	23.1445	2.75859	5.05415	8.79622	3.43942	7.68279	16.4954	4.18832	16.0884	13.6544	5.135	10.441	9.27098	10.1242	9.7217	11.9983	6.05386	11.0306	13.6512	13.0898	17.3307	21.4602	17.4439	23.1445
ICHORS_copy2
ICHORT
ICL									1.23321						3.35293																	3.35293
ICYSDS	0.00260391	0.00521843	0.0062715	0.00314744	0.00441443	0.00328204	0.00392699	0.00633132	0.00725289	0.00462655	0.00647979	0.0100352	0.00593486	0.00948891	0.0101427	0.00675762	0.0117818	0.0131302	0.00815923	0.0120089	0.0100173	0.0100259	0.012095	0.010764	0.00959255	0.0130987	0.00982402	0.0119954	0.0176965	0.0131845	0.0121877	0.0176965
IDOND_f
IDOND2
LACZpp
LADGMDH
IGPDH	0.755149	1.23308	1.64013	1.36213	1.27819	1.46987	1.68798	2.17562	4.17969	1.8571	1.59397	3.31836	1.98762	1.62724	3.54461	2.20703	4.01128	4.09528	2.50938	4.8707	2.85057	3.45712	1.94696	4.37469	2.49936	6.59367	5.02914	3.08334	7.53397	5.22873	4.334	7.53397
IGPS	0.722066	2.29198	3.63359	1.1533	1.33997	1.33507	1.50441	3.78297	6.48696	1.76239	1.94243	5.67677	2.00541	2.09417	4.80536	2.08387	7.25434	7.66234	2.20362	6.41189	6.32535	7.94448	2.06054	7.37627	2.23142	9.05164	9.70338	6.43024	9.90552	7.42233	7.2397	9.90552
LPADSS	0.175022	7.99212	15.0741					22.1355	31.9707		0.736971	34.2255		1.19646	32.2241		40.4153			43.4369	43.7079		1.69209	49.2355				57.1797		69.3899		69.3899
ILETA_f
ILETRS
IMPC_f
LALDO2x
LALGP
LCADi	4.78456e-10	5.72288e-10	6.42887e-10	3.33933e-10		4.10826e-10	4.50033e-10	8.52468e-10	1.47487e-09	4.56075e-10		8.54431e-10	7.0657e-10		1.0091e-09	9.27977e-10	9.73199e-10	1.05275e-09		1.68524e-09	1.77641e-09	9.5374e-10		1.55854e-09	2.30939e-09	1.70702e-08	5.13868e-09	8.95515e-09	1.73551e-08	3.4448e-09	1.94783e-08	1.94783e-08
LCARS_f
IMPD	0.525961	1.22736	2.00223	1.35478	0.854034	1.45222	1.37932	2.38619	2.29707	1.52695	1.12078	2.8105	1.57202	1.18702	3.0578	1.72705	2.40326	2.28678	1.72769	2.72424	3.00476	3.58587	1.19179	2.58385	1.77996	1.58528	2.35333	1.97215	2.16548	3.40539	3.3316	3.58587
INSH
INSK															1.60661e-06			1.47793e-06		1.27019e-06		1.61629e-06		1.52408e-06		6.4442e-07	1.56362e-06	1.02984e-06		1.18895e-06		1.61629e-06
INSt2pp_copy1
LPLIPAL1A120pp
LDH_D2
LEUTRS
LPLIPAL1A140pp
LGTHL
LPLIPAL1A141pp
LIPACabcpp
LIPAMPL
LIPATPT
LIPAabcpp		1.65252e-07	1.6727e-07					3.58819e-07	3.10888e-07			1.74463e-07			2.35628e-07		3.07726e-07	2.85762e-07		1.83264e-07	2.48505e-07	2.25597e-07		1.9597e-07		3.46221e-07	2.19506e-07	2.06884e-07	3.9527e-07	1.91313e-07	4.88145e-07	4.88145e-07
M1PD_f
MACPD
MALDt2_2pp
LPLIPAL1A160pp
MALTATr_f
LPLIPAL1A161pp
MALTHXtexi
LPLIPAL1A180pp
MALTPTtexi
MEPCT		0.7595	1.12123					2.53778	1.95189			1.91593			2.46551		2.3741	5.2182		3.23842	3.24934	5.86301		2.48603		2.54425	3.71457	3.22926	3.09992	6.17816	7.29624	7.29624
MALTTRtexi
LPLIPAL1A181pp
MALTTTRtexi
METAT	0.00206916	0.00309313	0.00477835	0.00249382	0.00393447	0.0024864	0.00302361	0.00578333	0.00964676	0.00369475	0.00483685	0.0079521	0.00391934	0.004201	0.00730813	0.0042094	0.0101626	0.00932021	0.00409805	0.00801771	0.00901599	0.0095412	0.00602709	0.00867209	0.00406725	0.00584856	0.006615	0.00653294	0.00392309	0.0111744	0.00618363	0.0111744
MALTtexi
LPLIPAL1E120pp
MALt2_2pp
LPLIPAL1E140pp
MAN1PT2
MAN6PI_f																						960.31										960.31
LPLIPAL1E141pp
MAN6Pt6_2pp
LPLIPAL1E160pp
MANAO_f
LPLIPAL1E161pp
METTRS
LPLIPAL1E180pp
MANPGH
MCITD
LPLIPAL1E181pp
MG2tpp
MCITL2_f
MCITS
MG2uabcpp
LPLIPAL1G120pp
MGSA
MI1PP
MICITDr_f
MCPST
LPLIPAL1G140pp
LPLIPAL1G141pp
LPLIPAL1G160pp
LPLIPAL1G161pp
MDH_f	1.59443	2.05184	2.7375	1.00187	2.06713	1.02001	1.14174	3.65966	10.7961	1.37807	2.91839	3.96673	1.61499	3.93607	7.0473	1.84042	13.512	12.2212	1.96671	4.91246	3.42092	3.72824	7.15543	5.09183	2.41333	6.51787	6.18555	8.23728	13.572	6.66655	8.21426	13.572
MDH2
LPLIPAL1G180pp
MDH3
ME1																	963.195	417.195														963.195
ME2																	229.76	403.535														403.535
MECDPS		0.0303337	0.0505161	0.0255463		0.0253365	0.043424	0.0669407	0.0778279	0.0470172		0.0908375	0.0525705		0.107523	0.070518	0.114546	0.0884414	0.0825545	0.132909	0.105617	0.0990045		0.121626		0.115787	0.123275	0.146185	0.152391	0.158551	0.180404	0.180404
MLTP1_f
MLTP2_f
MLTP3_f
LPLIPAL1G181pp
MOAT		10.7309	16.0199									26.5739			33.2105		42.0622	46.2709		37.1	35.9303			24.8592				57.4956			46.5081	57.4956
MOAT2		10.7309	16.0199									26.5739			33.2105		42.0622	46.2709		37.1	35.9303			24.8592				57.4956			46.5081	57.4956
MN6PP
MOCDS
MOCOS	0.00279356	0.00713335	0.0107698	0.00691073	0.00599305	0.00703809	0.00833296	0.00940023	0.0106899	0.0102395	0.00829734	0.0198987	0.0120624	0.0116953	0.0153408	0.0141951	0.0167697	0.0232847	0.0158406	0.0181696	0.01946	0.0201013	0.0144586	0.0283434	0.0177969	0.0192452	0.0197937	0.0205973	0.0133452	0.0305772	0.020509	0.0305772
MOHMT	0.00118449	0.00349597	0.00650752	0.00423508	0.00243556	0.00440673	0.00525252	0.0122921	0.00827954	0.0063347	0.00452486	0.0115752	0.00749307	0.0058774	0.0152383	0.00934308	0.0135126	0.0199178	0.0104539	0.0172476	0.0175628	0.0193959	0.00772504	0.0173493	0.0126479	0.0261134	0.0214177	0.0203067	0.0274403	0.0275034	0.0222886	0.0275034
MPTAT	0.00765511	0.1501	0.228614		0.0165871	0.0310092	0.0387929		0.193021		0.0251161	0.419985		0.0415213	0.278124		0.21122			0.254403	0.38315		0.0548497	0.536468				0.470163				0.536468
MNNH
MPTSS		0.18635						0.497563	0.286056			0.348082			0.624601			0.553006		0.562685	0.945572			0.705471				0.47307			1.44567	1.44567
NH4tpp_f		4647.59																										18495.7	23537.1			23537.1
MTAN
MTHFC_f	16.6033	17.6838	27.3821	38.1024	27.7464	38.2563	41.9176	27.9391	27.3142	50.1266	36.5605	42.5626	55.3484	43.4142	35.3127	62.3007	37.4271	39.7955	68.9543	35.2731	42.7184	51.6224	53.3713	52.5512	70.4049	33.5614	41.1688	48.317	36.2144	59.3506	47.4142	70.4049
MTHFD_f	16.6033	17.6838	27.3821	38.1024	27.7464	38.2563	41.9176	27.9391	27.3142	50.1266	36.5605	42.5626	55.3484	43.4142	35.3127	62.3007	37.4271	39.7955	68.9543	35.2731	42.7184	51.6224	53.3713	52.5512	70.4049	33.5614	41.1688	48.317	36.2144	59.3506	47.4142	70.4049
MTHFR2	1.34599	2.10212	2.85484	2.01716	1.7546	2.14337	2.13614	2.26682	2.63735	2.18161	1.76688	5.48369	2.37271	1.79	4.39906	2.19558	4.4898	4.17542	2.32102	4.27989	3.14625	3.92418	2.22758	4.64975	2.5041	4.18048	3.49145	3.20062	3.3179	3.85343	4.45245	5.48369
NI2abcpp
MTRPOX
NI2tpp	0.00463011	0.00618964	0.0117777	0.0273166	0.0117564	0.0228358	0.0278165	0.0291336	0.063151	0.0410431	0.0294814	0.0331115	0.0526058	0.0549647	0.0511036	0.0645672	0.083151	0.0942549	0.0789172	0.0518629	0.0666611	0.0682633	0.063965	0.0477864	0.0824535	0.186739	0.149212	0.106307	0.194765	0.11593	0.0985531	0.194765
NACODA
NADH10
NMNPtpp
NNAM
NADH5
NADH9
NADK	0.0269921				0.0501054						0.0996155			0.146705									0.194735									0.194735
NNATr_f								2.44443	3.5272								4.31359	4.70359			5.85711	4.5214				4.13383	3.79184	5.17719	4.16071	5.0155	5.18294	5.85711
NNDMBRT
NADPHQR2
NADPHQR3
NNDPR	0.0348652	0.0986327	0.168122	0.158799	0.0659441	0.15517	0.189913	0.142155	0.214409	0.234189	0.109445	0.26406	0.289984	0.165387	0.210605	0.344329	0.273574	0.255096	0.38072	0.312972	0.277857	0.256183	0.194062	0.392575	0.420869	0.371956	0.240559	0.328183	0.351872	0.369741	0.522134	0.522134
NADPHQR4
NADS1	0.00947281	0.0163641	0.0260793	0.0201951	0.0187822	0.0207274	0.024577	0.0281308	0.0368814	0.0299488	0.0251874	0.0523947	0.0374391	0.0388164	0.0574892	0.0392999	0.0569921	0.0664628	0.0453167	0.0594835	0.0505867	0.0585613	0.0406678	0.0648069	0.0488435	0.042375	0.0546276	0.0525897	0.0558392	0.0728698	0.0704954	0.0728698
NAMNPP
NAt3_1p5pp
NODOx
NODOy
NTD10
NTD11
NTD4		2.79571e-07	2.73386e-07					3.09903e-07	2.8579e-07			3.13876e-07			2.22664e-07		2.33641e-07	2.83336e-07		3.17407e-07	2.9563e-07	2.8427e-07		4.00043e-07		4.24951e-07	3.00872e-07	2.92748e-07	6.35872e-07	4.38228e-07	4.16996e-07	6.35872e-07
NTP11
NTP12
NTD7
NTP3
NTP3pp
NTP5
NTPP10
NTD9
NTPP11
OPMEACPS	2.2689e-06	2.65013e-06	4.58099e-06	1.82084e-06	5.2964e-06	1.92221e-06	2.18339e-06	5.29149e-06	6.96843e-06	2.74872e-06	1.15842e-05	8.16296e-06	3.67169e-06	1.69812e-05	7.82061e-06	4.44059e-06	9.07454e-06	8.85346e-06	5.29443e-06	9.81087e-06	9.813e-06	1.08889e-05	2.40519e-05	1.16614e-05	6.50165e-06	1.29315e-05	1.37354e-05	1.35037e-05	1.31427e-05	1.71201e-05	1.42092e-05	2.40519e-05
OROTt2_2pp
NTPP9
P5CD
P5CR	1.08085	3.56029	7.11868	2.41001	2.64244	2.47416	3.28305	10.481	18.013	3.92628	5.29498	14.4758	5.00786	7.66128	30.3759	6.17366	23.6464	34.4741	7.33312	27.7583	33.6452	40.2396	9.82277	23.0823	8.44123	25.9217	34.4108	36.6411	38.9348	63.9145	36.3602	63.9145
PA120abcpp										1.79929e-07																						1.79929e-07
PA140abcpp										1.79929e-07																						1.79929e-07
PA141abcpp										1.79929e-07																						1.79929e-07
O16AT
PA160abcpp										1.79929e-07																						1.79929e-07
PA161abcpp										1.79929e-07																						1.79929e-07
PA180abcpp										1.79929e-07																						1.79929e-07
O16GALFT
O16GLCT1
PA181abcpp										1.79929e-07																						1.79929e-07
OAADC
OCDCAtexi
PANTS	0.00307009	0.00887681	0.0146577	0.00410517	0.00638211	0.00423157	0.00513039	0.0177779	0.0200979	0.00657586	0.0107584	0.0286686	0.00785996	0.01564	0.0223857	0.00955011	0.0285624	0.0346602	0.0109613	0.0326837	0.0290333	0.0395061	0.0182797	0.0385916	0.0117615	0.0339045	0.0367075	0.0407357	0.0376966	0.0464965	0.0413891	0.0464965
OCDCEAtexi
OCTDPS	0.00547609	0.0561011	0.0983497		0.010537	0.0371628		0.219265	0.131061	0.0429024	0.0129218	0.184095	0.0499002	0.0184853	0.165105		0.170642	0.28713	0.0802068	0.173342	0.256975	0.284708	0.0190507	0.303971	0.080826	0.57087	0.371414	0.247075	0.503178	0.427835	0.594301	0.594301
OCTNLL
OGMEACPD	6.10726e-06	8.80763e-06	1.39745e-05	1.22833e-05	8.63349e-06	1.32493e-05	1.38834e-05	1.71997e-05	2.72792e-05	1.63871e-05	1.09872e-05	2.40825e-05	1.77246e-05	1.28073e-05	3.3271e-05	1.85415e-05	3.83151e-05	3.13551e-05	2.07033e-05	2.86021e-05	3.25327e-05	2.82903e-05	1.33479e-05	2.97011e-05	2.19345e-05	2.79184e-05	2.98413e-05	3.68903e-05	3.9623e-05	3.7726e-05	3.76477e-05	3.9623e-05
OGMEACPR	3.33996e-06	1.44078e-05	2.39263e-05	5.61824e-06	6.6839e-06	5.91609e-06	6.56963e-06	2.50635e-05	3.02127e-05	8.0212e-06	9.82282e-06	3.73788e-05	8.96467e-06	1.24963e-05	3.29832e-05	1.04696e-05	3.51163e-05	2.98524e-05	1.17649e-05	3.78511e-05	3.92355e-05	3.91561e-05	1.42736e-05	4.9636e-05	1.36044e-05	4.6756e-05	4.42047e-05	3.88983e-05	5.25206e-05	5.43133e-05	6.711e-05	6.711e-05
OGMEACPS	6.94159e-06	2.2957e-05	3.69182e-05	2.43526e-05	1.37966e-05	2.71032e-05	3.12279e-05	5.4466e-05	5.14286e-05	3.92441e-05	2.19113e-05	6.73383e-05	4.81141e-05	3.12559e-05	5.65685e-05	5.5329e-05	7.02127e-05	0.000102836	6.04597e-05	7.47472e-05	7.23125e-05	9.97304e-05	3.46895e-05	0.000102126	6.74625e-05	0.000112456	0.000103122	8.57684e-05	9.73063e-05	0.000134517	0.000132166	0.000134517
OHPBAT_f	0.000320392	0.000860599	0.00108057	0.00041044	0.000457158	0.000426069	0.000471407	0.00088465	0.00106147	0.000546948	0.00063502	0.00171708	0.000622617	0.000825104	0.00141146	0.000688804	0.00170645	0.00139099	0.000734065	0.00139606	0.00157703	0.0015501	0.000753825	0.00215876	0.000749204	0.00109454	0.00120505	0.00111721	0.00106629	0.00151466	0.00129536	0.00215876
OHPHM
OMBZLM
OMMBLHX
PAPPT3		18.0655	28.888									50.991			46.246									60.3276					94.1661		76.2647	94.1661
OMPDC	11.8068	14.6519	23.9185	16.6972	16.9621	16.872	16.8817	13.4306	21.5112	20.4413	19.1414	32.5402	22.7199	23.6685	19.2603	24.4515	18.9769	16.5168	24.0171	18.6414	18.2889	23.4369	21.0468	29.9143	23.1621	15.0105	20.8711	19.964	20.9737	23.172	21.8153	32.5402
OMPHHX
OP4ENH
PDX5POi		0.0171174						0.0309088		0.00905643		0.0420881	0.0106968			0.0126137									0.0157887		0.040714			0.0682721		0.0682721
OPHHX	0.0127652				0.024476						0.0340974			0.0501538									0.0637568									0.0637568
OPMEACPD	6.10726e-06	8.80763e-06	1.39745e-05	1.22833e-05	8.63349e-06	1.32493e-05	1.38834e-05	1.71997e-05	2.72792e-05	1.63871e-05	1.09872e-05	2.40825e-05	1.77246e-05	1.28073e-05	3.3271e-05	1.85415e-05	3.83151e-05	3.13551e-05	2.07033e-05	2.86021e-05	3.25327e-05	2.82903e-05	1.33479e-05	2.97011e-05	2.19345e-05	2.79184e-05	2.98413e-05	3.68903e-05	3.9623e-05	3.7726e-05	3.76477e-05	3.9623e-05
OPMEACPR	3.33996e-06	1.44078e-05	2.39263e-05	5.61824e-06	6.6839e-06	5.91609e-06	6.56963e-06	2.50635e-05	3.02127e-05	8.0212e-06	9.82282e-06	3.73788e-05	8.96467e-06	1.24963e-05	3.29832e-05	1.04696e-05	3.51163e-05	2.98524e-05	1.17649e-05	3.78511e-05	3.92355e-05	3.91561e-05	1.42736e-05	4.9636e-05	1.36044e-05	4.6756e-05	4.42047e-05	3.88983e-05	5.25206e-05	5.43133e-05	6.711e-05	6.711e-05
PDXPP
PE120abcpp										1.79929e-07																						1.79929e-07
PE140abcpp										1.79929e-07																						1.79929e-07
PE141abcpp										1.79929e-07																						1.79929e-07
PG120abcpp
PG140abcpp
PG141abcpp
PG160abcpp
PG161abcpp
PE160abcpp	4.05051	4.55561	7.68537	9.59031	7.74629	9.57136	11.6593	21.4322	21.4261	12.8139	12.5803	14.0278	16.0676	16.6046	21.6523	18.4721	29.6915	28.8851	17.1557	19.3665	26.8319	24.3584	25.0214	22.51	22.3071	43.7455	27.7349	27.5659	57.2075	28.5678	74.0134	74.0134
PE161abcpp	1.85661	2.08813	3.5227	4.39586	3.55062	4.38717	5.3442	9.82375	9.82096	5.87342	5.76637	6.42983	7.36483	7.61096	9.92466	8.46696	13.6095	13.2399	7.86357	8.87693	12.2988	11.165	11.4689	10.3178	10.2248	20.0514	12.7127	12.6352	26.2218	13.0944	33.9251	33.9251
PG180abcpp
PG181abcpp
PE180abcpp										1.79929e-07																						1.79929e-07
PE181abcpp	1.60287e-07	1.65252e-07								1.79929e-07								2.85762e-07			2.48505e-07									1.91313e-07		2.85762e-07
PGAMT_f
PGCD	2.75301	6.45775	9.54327	3.23858	4.2953	3.24682	3.56884	13.2882	13.5906	3.85699	5.2055	13.0755	4.02006	4.75074	15.0582	4.07325	20.1132	24.1058	3.82701	15.1566	19.4172	39.1084	5.0479	13.1668	3.47977	13.2687	12.2329	13.7611	12.4088	23.7558	18.1212	39.1084
PGI_f	12.6135	41.9131	61.5261	26.6354	22.8568	26.894	32.2575	64.9543		37.6842	30.6446	99.6584	43.5216	40.2719		50.6795			52.7396				50.1763	124.093	61.8425	141.225		123.041	102.149		114.188	141.225
PGK_f									3.07644						4.72019		4.59531	5.42362														5.42362
PGL	6.7474	12.1585	24.2701	36.2145	23.0458	40.3273	57.3475	25.4394	8.6858e-09	75.0965	40.0053	61.2373	93.7818	57.3927	1.55473e-08	116.251	9.07374e-09	1.16021e-08	139.694	125.458	12.1084	107.627	81.9337	94.6888	187.792	62.052	113.283	212.166	66.3221	180.725	130.579	212.166
PGLYCP
PGP120abcpp
PGP140abcpp
PERD_f	0.00182031	0.00792707	0.0131816	0.00562827	0.00384267	0.00582101	0.00753499	0.0125396	0.022293	0.00844519	0.00553792	0.0219118	0.0103204	0.00802717	0.0198153	0.0117878	0.0247551	0.0206569	0.0132174	0.0225929	0.0236511	0.0262481	0.010566	0.0287953	0.0154221	0.0263795	0.0255079	0.0275046	0.0236518	0.0278499	0.0292364	0.0292364
PETNT161pp
PETNT181pp
PFK_2
PFK_3	2.84899	13.1329	26.5808	6.17107	7.11032	6.23495	7.6791			9.17297	10.1028	55.5382	9.99003	14.1242		11.564			13.1367	70.2128		83.964	16.9593	62.7671	16.2035	86.0866		75.5998	93.2926	64.8476	115.926	115.926
PGP141abcpp
PGP160abcpp
PGP161abcpp
PGP180abcpp
PGP181abcpp
PLIPA1E181pp
LSERDHr_f
PLIPA1G120pp
PLIPA1G140pp
PLIPA1G141pp
PLIPA1G160pp
PLIPA1G161pp
PLIPA1G180pp
PLIPA1G181pp
PLIPA2A120pp
PLIPA2A140pp
PLIPA2A141pp
PLIPA2A160pp
PLIPA2A161pp
PLIPA2A180pp
PLIPA2A181pp
PLIPA2E120pp
PLIPA2E140pp
PLIPA2E141pp
PLIPA2E160pp
PLIPA2E161pp
PLIPA2E180pp
PLIPA2E181pp
PLIPA2G120pp
PLIPA2G140pp
PLIPA2G141pp
PLIPA2G160pp
PLIPA2G161pp
PLIPA2G180pp
PLIPA2G181pp
LYSt2pp
PMEACPE									0.00125834						0.00310653						0.00518319			0.00548563				0.00267285	0.004416	0.00710914		0.00710914
PHYTSpp
PMPK	0.000884358			0.00418607	0.00181802	0.00470081	0.00586842			0.00729435	0.00328034		0.00986043	0.00445757	0.488115	0.011542			0.0135152		0.272517		0.00572635		0.0154636							0.488115
PNTK	0.0390625	0.0715172	0.0949161	0.0819594	0.0638859	0.105285	0.129852	0.102465	0.151236	0.144189	0.109681	0.186779	0.18755	0.181619	0.110575	0.193997	0.130666	0.133308		0.172674	0.159789	0.164021	0.2125	0.26803	0.268399	0.361425	0.257683	0.190652	0.391789	0.28191	0.430733	0.430733
PLIPA1A120pp
PLIPA1A140pp
PLIPA1A141pp
PLIPA1A160pp
POX
PLIPA1A161pp
PLIPA1A180pp
PLIPA1A181pp
PLIPA1E120pp
PPAt4pp
PPBNGS	0.00857545	0.101148	0.159107	0.0524164	0.0133606	0.0523196	0.057341	0.165952	0.207204	0.0761203	0.0242188	0.307963	0.0899819	0.0460864	0.261046	0.109611	0.295089	0.321375	0.115819	0.270372	0.326284	0.349143	0.0306985	0.392028	0.134541	0.317714	0.30203	0.368572	0.275863	0.475077	0.417301	0.475077
PPC	7.74617	22.269	31.9227	13.6071	11.1648	13.6642	15.5304	56.4426		17.0915	13.6693	47.7961	18.242	17.2552		20.1574			19.7239	59.8993	92.7502	76.5815	16.7447	51.2471	20.9332	83.0242	70.1151	74.0765	53.4261	61.3188	87.573	92.7502
PLIPA1E140pp
PLIPA1E141pp
PLIPA1E160pp
PLIPA1E161pp
PLIPA1E180pp
PPCDC	0.00669909	0.0173359	0.0386137	0.0463062		0.0491611	0.0806557	0.0994584	0.0982661	0.0772571		0.0676461	0.0963192	0.0331408	0.0741844	0.112111	0.14926	0.196376	0.131496	0.111184	0.160701	0.173827		0.0949214	0.15894	0.246041	0.183079	0.207849	0.237743	0.215838	0.172134	0.246041
PPCK									26.2965								34.5588	36.6949														36.6949
PPGPPDP		5.83022e-07	6.20996e-07									6.63265e-07												7.74425e-07								7.74425e-07
PPK2_f
PPK_f
PPM2_f
PPNCL2	0.00669909	0.0173359	0.0386137	0.0463062		0.0491611	0.0806557	0.0994584	0.0982661	0.0772571		0.0676461	0.0963192	0.0331408	0.0741844	0.112111	0.14926	0.196376	0.131496	0.111184	0.160701	0.173827		0.0949214	0.15894	0.246041	0.183079	0.207849	0.237743	0.215838	0.172134	0.246041
PPND	6.99794	5.45998	8.27936	7.2784	15.1596	7.50029	8.25422	6.93769	6.07171	9.74726	22.2563	12.6439	8.8367	12.951	3.36292	7.69272	13.7678	14.6826	7.08104	12.195	7.67287	13.05	16.8945	9.82878	7.07391	25.3569	26.1497	8.86943	20.0211	8.12388	12.1305	26.1497
PPNDH	2.26529	0.691919	1.35462	0.655411	4.16683	0.671781	0.940638	2.66204	6.56705	1.27849	5.97506	3.28276	1.84528	9.3542	9.0422	2.33206	8.76869	8.3231	3.23169	8.12222	8.66369	8.40373	10.8517	6.80985	3.95839	22.7299	17.2942	10.637	23.7097	13.5021	17.5958	23.7097
PPPGO
PPPGO3	0.0228583	0.0436166	0.0451792	0.0315057	0.0419599		0.0158728	0.0987638	0.110127	0.0297895	0.0657961	0.0762413	0.0280238	0.0896595	0.0857797	0.0447544	0.124044	0.181724	0.0412962	0.0850218	0.100683	0.144059	0.0971497	0.115988	0.0498241	0.162216	0.147821	0.192167	0.15789	0.236306	0.171084	0.236306
PPS															64.6472																	64.6472
PRAGSr_f	5.77715	14.7857	19.5851	13.5928	9.27936	14.6491	16.343	17.7793	21.3008	18.1941	11.0723	29.1103	19.5249	10.2865	11.8881	19.8553	19.392	21.0399	18.6689	17.3291	20.3057	20.6015	10.7246	28.6353	18.6018	17.2207	22.2643	19.2698	19.5238	25.2623	22.3912	29.1103
PRAIS	4.00767	7.94889	10.4371	5.5438	6.14193	6.32012	6.91012	8.11332	14.3173	7.62146	7.66476	16.9976	8.23788	8.77978	8.88129	7.96768	12.8575	15.3747	8.36019	13.2467	13.3784	18.0427	8.16625	15.9106	8.20929	14.288	17.7261	16.0191	17.27	20.036	17.9087	20.036
PRAIi	0.722066	2.29198	3.63359	1.1533	1.33997	1.33507	1.50441	3.78297	6.48696	1.76239	1.94243	5.67677	2.00541	2.09417	4.80536	2.08387	7.25434	7.66234	2.20362	6.41189	6.32535	7.94448	2.06054	7.37627	2.23142	9.05164	9.70338	6.43024	9.90552	7.42233	7.2397	9.90552
PRAMPC	3.90285	2.97038	3.83306	13.0445	5.22658	15.1506	17.6388	4.13697	8.27883	17.3992	6.5931	7.54612	18.6547	6.17434	5.89123	19.5886	7.77368	5.90424	21.5716	6.20916	4.98024	6.07019	6.68827	9.80377	20.9815	5.96746	5.6425	4.52616	6.26731	6.6413	4.98628	21.5716
PRASCSi	0.917449	1.99404	2.84969	0.730549	1.54426	0.742535	0.86784	3.02892	3.47008	1.08054	2.56761	4.32469	1.23206	3.11821	2.85092	1.42093	3.92745	4.35004	1.58054	4.1618	4.34887	4.87054	3.49152	4.81944	1.67974	3.42507	4.18244	4.9756	3.4747	6.52092	5.46972	6.52092
PRATPP	3.90285	2.97038	3.83306	13.0445	5.22658	15.1506	17.6388	4.13697	8.27883	17.3992	6.5931	7.54612	18.6547	6.17434	5.89123	19.5886	7.77368	5.90424	21.5716	6.20916	4.98024	6.07019	6.68827	9.80377	20.9815	5.96746	5.6425	4.52616	6.26731	6.6413	4.98628	21.5716
PRFGS	2.63439	4.62882	7.01223	7.42044	4.21148	8.01545	8.63356	9.05313	11.8758	10.4559	5.49565	12.0121	11.9919	6.47928	9.13706	12.9923	12.7429	14.6799	12.9551	15.2233	14.8484	17.4022	6.31226	14.5633	13.9377	28.8058	22.0658	16.5936	26.7384	19.7893	25.8111	28.8058
PRMICI_f		2.10604	2.60053	5.89863		5.72465	5.50058	3.88692	5.22982	7.41936		4.97193	7.59111		3.97735	8.21582	5.49574	6.03159	10.1527	5.31197	3.97391	6.93664		7.11277	10.402	6.37367	10.7032	4.06228	9.2179	9.37132	6.93693	10.7032
PROD2
PROTRS
PROt2rpp_f
PROt4pp																										9.16081						9.16081
PRPPS_f	2.01722	3.71528	6.0368	3.71647	3.302	3.8511	4.25448	5.75806	6.43827	4.79976	4.83878	8.91926	5.55185	6.80056	6.58468	6.52169	6.56788	5.98124	7.31409	7.94403	8.1104	9.7719	7.89361	10.0765	8.0382	11.4197	10.4774	11.4206	10.78	11.2598	13.6732	13.6732
PSCVT_f	5.79294	12.9596	19.6656	12.969	11.1244	12.7875	16.065	13.9605	22.7779	17.5618	14.5947	32.0343	19.8721	15.9812	20.6742	20.5951	29.1428	26.2031	20.625	19.7784	22.6841	31.5618	14.7129	35.4048	20.6526	15.7157	19.7665	16.8519	15.2139	24.6222	19.6351	35.4048
PSD120
PSD140
PSD141
S7PI	1.00683e-08	4.55339e-08	3.862e-08	7.44577e-09	8.07678e-09	5.83801e-09	7.30379e-09	4.96367e-08	5.06696e-08	8.28835e-09	9.97366e-09	4.18226e-08	8.73058e-09	1.14416e-08	3.85854e-08	1.0037e-08	4.38591e-08	4.85849e-08	8.56665e-09	4.7618e-08	4.7792e-08	4.25858e-08	1.32874e-08	4.4779e-08	9.91703e-09	5.07269e-08	5.1304e-08	6.04732e-08	5.79154e-08	5.64106e-08	5.49213e-08	6.04732e-08
PSD160	0.385587	0.744134	1.42857	2.19546	0.844218	2.60745	2.85256	1.88383	2.68732	3.46486	1.53822	2.6979	4.48938	2.10828	2.33528	5.1207	3.27695	3.03315	5.94992	3.3105	2.97308	3.03486	2.7697	4.07431	7.10644	4.08437	4.30308	3.5816	5.32711	4.07557	5.19342	7.10644
PSD161	0.45447	0.877069	1.68377	2.58767	0.995033	3.07326	3.36215	2.22036	3.16739	4.08384	1.81301	3.17987	5.29139	2.48491	2.75246	6.03548	3.86236	3.575	7.01284	3.9019	3.5042	3.57702	3.26449	4.80217	8.37597	4.81401	5.0718	4.22144	6.27877	4.80365	6.12119	8.37597
PYNP2r_f	1.56408e-09	3.38474e-09	4.18319e-09	2.46624e-09	1.72534e-09			7.46536e-09	8.17811e-09	3.5721e-09		5.65494e-09		3.28658e-09	1.049e-08		7.53432e-09	1.08139e-08		9.56028e-09	8.94252e-09	1.1628e-08	4.24656e-09	7.46265e-09		1.4589e-08	1.21655e-08	1.81653e-08	8.16253e-09	1.33686e-08	7.51928e-09	1.81653e-08
SARCOX
PSD180
PSD181	1.09861e-08	1.9435e-08																2.1605e-08			1.98254e-08									1.96512e-08		2.1605e-08
SDPDS	33.3707	118.529	167.262		57.4826	110.974		291.969	277.702	174.347	99.6237	247.498	247.383	120.509	375.872	270.927	460.581	335.392	267.628	420.505	422.067	570.464	136.852	342.352	270.115	338.206	369.896	458.544	289.873	416.609	850.943	850.943
SDPTA_f
SELCYSS
PSERT	2.46856	6.63075	8.32558	3.16236	3.52231	3.28278	3.6321	6.82093	7.91849	4.21413	4.89271	13.2298	4.79714	6.35727	10.5294	5.30711	12.7301	10.3767	5.65583	10.7564	12.1594	11.9432	5.80808	16.6329	5.77247	8.43325	9.29132	8.60788	8.21558	11.6701	9.98054	16.6329
PSP_L	97.7267	522.605	576.855	498.499	193.624	532.837	592.194	783.714	1394.48	909.452	298.689	1012.1		401.899	1012.84	1003.35	1252.31	1211.08		978.691	979.065	1149.86	430.689	1476.34	1319.32	1227.81	1031.43	829.399	1624.57	1266.13	2964.36	2964.36
PSP_Lpp
PSSA120
SELNPS
PSSA140
PSSA141
PSSA160	0.407662	1.19663	2.62527	2.00204	0.760651	2.0043	2.64409	6.18365	8.60417	3.40427	1.66882	4.58674	4.55845	2.63805	7.69472	5.56896	9.51041	9.55714	7.57772	10.2526	11.3065	11.0647	4.10583	8.12299	9.96507	30.7015	20.4564	19.6055	27.8926	16.8516	28.737	30.7015
SERASr_f																										4.07574e-07	6.467e-07					6.467e-07
SERAT_f	3.30586	8.87942	16.257	10.0861	6.41733	9.04062	13.5951	19.0042	23.9783	17.2742	11.7737	27.9856	18.9319	19.0947	28.3956	24.0679	32.6503	32.2581	29.8629	27.3724	32.015	32.7935	26.618	38.6038	34.9026	76.3804	39.3807	56.3519	46.5361	45.2029	43.6597	76.3804
PSSA161	0.480489	1.41041	3.09426	2.35969	0.896537	2.36235	3.11644	7.28832	10.1413	4.01243	1.96695	5.40613	5.37278	3.10932	9.06934	6.56383	11.2094	11.2645	8.93144	12.0841	13.3264	13.0413	4.83932	9.57412	11.7453	36.1862	24.1109	23.1079	32.8754	19.862	33.8707	36.1862
PSSA180
PSSA181	1.16151e-08	3.12532e-08																6.80753e-08			7.53955e-08									8.12535e-08		8.12535e-08
PTA2
SERD_D
PTHRpp
PTPATi		0.22252	0.502756					0.334074	0.741212			0.993284			0.819508		0.958489	0.59038		0.944581	0.68389	0.689026		1.04132		0.875513	1.02634	0.85012	0.796606	1.1015	0.644723	1.1015
SERTRS
QMO2
PTRCTA
SERTRS2
SERt4pp								1.58812																								1.58812
QMO3
SHCHD2		0.0893013	0.167301					0.183631	0.299298			0.335517			0.305314		0.301137	0.315454		0.348271	0.384944	0.343403		0.367858		0.435256	0.349041	0.683203	0.379231	0.444788	0.425815	0.683203
SHCHF		0.0893013	0.167301					0.183631	0.299298			0.335517			0.305314		0.301137	0.315454		0.348271	0.384944	0.343403		0.367858		0.435256	0.349041	0.683203	0.379231	0.444788	0.425815	0.683203
PUNP1_f
PUNP2_f
SHSL1	1.86893	2.59215	4.55286	4.5305	2.33352	4.718	5.29318	4.80422	5.45895	5.7847	2.83803	10.9264	6.97157	3.34696	9.76086	7.01044	13.0285	10.9222	7.63201	12.276	7.8281	10.5207	5.60581	9.44608	10.3451	16.1757	10.7684	7.30334	12.1449	10.3134	11.5886	16.1757
SKMt2pp
PYAM5PO	1.89019e-08	1.27933e-07	1.16529e-07	2.3557e-08	1.81145e-08	2.41467e-08	2.43805e-08	1.06619e-07	1.06888e-07	2.62011e-08	2.02613e-08	1.07849e-07	2.66486e-08	2.07901e-08	9.12778e-08	2.7592e-08	9.61797e-08	8.82591e-08	2.77472e-08	1.0952e-07	9.68087e-08	9.82478e-08	2.02517e-08	1.01266e-07	2.77652e-08	7.38386e-08	6.63906e-08	1.03874e-07	7.18865e-08	9.42008e-08	7.41898e-08	1.27933e-07
PYDAMK
PYDXNK
SOTA
SPMDAT1
SPMDAT2
QULNS	0.0732939	0.276246	0.343216	0.211464	0.114305	0.222776	0.205032	0.747386	0.39262	0.262584	0.186398	0.438107	0.345465	0.261671	0.546583	0.392276	0.723078	0.806885	0.374892	0.648038	0.685922	0.647254	0.28948	0.538053	0.385274	0.838549	0.918191	0.563031	0.635405	0.888305	0.447883	0.918191
SPMS
SPODMpp
SSALx
THRD
R5PP
THRS	1.02231	2.2897	3.65088	1.40822	1.55787	1.48065	1.60844	3.69195	3.70093	1.76674	2.40197	4.95434	1.85811	2.43524	1.52994	1.98032	3.61421	3.37097	2.0003	4.01721	3.35548	4.07752	2.65021	4.6079	1.99244	2.63094	2.71581	3.38745	5.81083	3.9845	7.9254	7.9254
THRTRS
SUCCt2_2pp																		2284.93														2284.93
THRt4pp													0.428568											1.0117				8.20122			7.39013	8.20122
R5PPpp
RBFK		0.0318839	0.0402347			0.00379734		0.0617933	0.0852049			0.0910747			0.0873254		0.10061	0.120543	0.00873952	0.101459	0.0990248	0.135617		0.0917658		0.178917	0.126364	0.126758	0.150846	0.13943	0.135747	0.178917
RBFSa	0.0163148	0.0386523	0.0471109	0.0225917	0.0265512	0.0237946	0.0278786	0.0587644	0.0544929	0.0307357	0.0324671	0.0891202	0.03341	0.0413982	0.104278	0.0335532	0.108473	0.10355	0.0369693	0.0838057	0.0999138	0.121131	0.0487821	0.108588	0.0445883	0.0735402	0.0871033	0.108686	0.107063	0.127628	0.0947319	0.127628
T2DECAI_f	1.91915e-09	1.38458e-08	1.28791e-08	8.99465e-10	2.19185e-09	8.8902e-10	8.41597e-10	1.4797e-08	2.52136e-08	8.35278e-10	2.23672e-09	1.40935e-08	7.41876e-10	2.13704e-09	1.98988e-08	7.75323e-10	1.45604e-08	1.25958e-08	8.08472e-10	9.31639e-09	1.37347e-08	1.39862e-08	2.60875e-09	1.15972e-08	8.53824e-10	1.29374e-08	1.59944e-08	1.51662e-08	1.48218e-08	1.48481e-08	1.49936e-08	2.52136e-08
TMDK1
TMDPP_f
TMDS	0.838816	3.09465	3.37047	1.99997	1.50664	2.12823	2.66897	5.01678	4.8483	3.04466	2.14104	6.7471	3.33257	3.00019	5.2331	3.64756	5.1469	4.707	4.60342	5.19282	5.0699	6.31012	3.22214	6.63085	5.03923	7.61603	6.21093	6.21872	10.6771	6.37687	14.8849	14.8849
RBFSb	0.000551916	0.00262956	0.00403297	0.00140887	0.000857509	0.00146387	0.00166854	0.00448859	0.00333558	0.00187472	0.0010421	0.00537475	0.0021752	0.00141673	0.00478556	0.00243499	0.00501138	0.00499931	0.00272668	0.00496109	0.00544033	0.00605629	0.00182545	0.00614747	0.00322493	0.00584914	0.00597019	0.00552479	0.00652471	0.00837676	0.0110103	0.0110103
TMPK	0.00704615	0.0701159	0.0998259	0.0509106	0.0146859	0.0535912	0.0644823	0.105213	0.109164	0.0747559	0.022898	0.192634		0.0307161	0.15075		0.212227	0.230642	0.153088	0.189384	0.18664	0.218239	0.0435966	0.275955		0.161647	0.235361	0.197675	0.214231	0.453214	0.207364	0.453214
TMPPP	0.0018373			0.00588742	0.00296317	0.00677744	0.00711448			0.0078097	0.00383516		0.0106835	0.00504023		0.0114023			0.0128404				0.00591393		0.014292							0.014292
RBK	2.23856e-07	4.52418e-07	4.09811e-07	2.12552e-07	1.88638e-07			5.29737e-07	6.20915e-07	1.77064e-07	2.01104e-07	4.43744e-07	2.46237e-07	2.4664e-07	4.74442e-07	2.06734e-07	5.24334e-07	5.19731e-07		5.74163e-07	4.86814e-07	5.27423e-07	3.31072e-07	4.53238e-07	4.3037e-07	2.19501e-06	1.40718e-06	1.43524e-06	6.08673e-07	7.81137e-07	1.09306e-06	2.19501e-06
TPI_f	8.63369	20.2922	31.2374	15.2046	16.6446	15.0453	19.3192	36.7176		24.2068	28.4742	54.0623	28.6959	37.802		33.7235			38.5932	72.8947	155.518	88.9923	46.3023	64.3074	42.8492	51.174	52.7195	98.001	54.2439	90.7528	106.163	155.518
TDP
TDPADGAT
TDPAGTA																															7.71689e-07	7.71689e-07
TDPDRE	4.1742e-08	2.89248e-07	2.6843e-07	6.86275e-08				2.12803e-07	2.2571e-07			2.6047e-07	6.47141e-08		2.59158e-07	6.66558e-08	1.76909e-07	1.78966e-07		2.38303e-07	2.1365e-07	2.02653e-07		2.61933e-07		2.51876e-07	1.91219e-07	2.02088e-07	2.51601e-07	1.85029e-07	2.71147e-07	2.89248e-07
TDPDRR	3.4308e-08	1.45364e-07	1.18505e-07	1.61715e-08			1.70127e-08	1.22285e-07	8.14581e-08	1.45198e-08		9.61402e-08	1.45262e-08		9.42872e-08	1.50647e-08	7.32119e-08	6.7791e-08		8.80299e-08	8.24197e-08	8.68923e-08		8.98434e-08		7.37615e-08	7.34347e-08	6.69193e-08	7.84758e-08	7.60091e-08	6.57546e-08	1.45364e-07
TRE6PP
TRE6PS
TREHpp
THDPS	0.954807	1.80625	2.32546	1.10109	1.29816	1.11095	1.25688	2.89721	3.08725	1.49919	1.8037	3.9433	1.62028	2.09327	2.96553	1.70672	4.55315	4.68496	1.68287	4.33818	3.47759	3.71059	2.20959	4.74609	1.64398	3.37426	3.23669	3.06754	3.19632	3.88877	2.53607	4.74609
THFAT
TRPAS2_f
TRPTRS
TTDCAtexi
TTDCEAtexi
TYRL	0.00334907			0.00363843	0.00400986	0.00360624	0.00423575			0.00426742	0.00372507		0.00492732	0.00500153		0.00540104			0.00588714				0.00623949		0.00631246							0.00631246
TYRPpp
TYRTRS
U23GAAT	0.214266	7.84867	14.9655	1.95268	0.449094	2.03731	2.44548	28.5118	30.827	3.11027	0.71374	26.1579	3.55615	0.997218	29.6611	3.94076	26.6366	34.6276	4.69406	28.3802	27.9999	42.5632	1.41727	33.7871	5.35775	33.369	67.5865	41.5389	41.4976	71.5028	57.874	71.5028
UAAGDS	1.85589	1.72638	2.88032	3.82126	2.13731	4.26562	4.39225	2.92104	2.07893	6.79717	4.34396	4.6434	6.55015	5.19597	3.05239	7.34167	4.13642	4.95779	7.71105	5.3796	5.06766	4.80089	5.23142	6.11754	8.01747	5.70447	5.09964	4.93578	4.84369	6.78977	5.03275	8.01747
UACGALPpp
URIK2
UACGAMPpp
UACMAMO																															6.59735e-07	6.59735e-07
UAG2E_f																															6.12852e-07	6.12852e-07
URItex_f
UAGCVT	0.458751	1.12405	1.82096	1.03909	0.777711	1.00868	1.07256	2.49427	2.9925	1.35971	1.10034	2.96578	1.54292	1.49576	2.87047	1.68392	4.00717	4.24084	1.71588	3.09213	2.96262	5.12925	1.66826	3.94019	2.02108	4.29441	4.27429	3.88579	6.68992	5.4784	6.31099	6.68992
VALTA_f
UAGDP	3.08507	5.68966	7.68284	9.66331	5.18565	10.3246	9.18722	11.6497	13.5486	12.6472	6.48941	13.0829	12.5911	7.92437	14.8136	15.7997	18.2017	16.4794	14.2948	22.5657	15.1993	20.2188	8.12515	13.9794	16.2029	17.6148	14.935	21.0115	22.456	18.8335	20.498	22.5657
UAGPT3		6.68861	13.4429	7.49591		7.39738	8.40757	12.483	14.2995	8.52762		20.8031	11.8773		14.041	11.7823	26.9997	17.8878	14.0677	24.3129	20.923	24.2869		23.3104	14.1354	33.4312	21.9232	27.456	28.6249	25.4341	17.5042	33.4312
UAMAGS	1.74985	13.6995	22.5171	2.06787	3.70654	2.3554	2.92973	18.529	15.4001	3.7923	6.46721	37.1874	4.73091	6.20668	18.614	4.96325	23.6926	28.7213	3.47692	19.2759	27.597	31.4501	9.63037	39.5932	4.33467	48.9884	40.5424	31.0987	15.5172	40.3028	58.154	58.154
UAMAS	1.64414	2.43557	3.13134	7.08399	2.94269	6.6246	7.74904	3.63624	3.29283	10.5101	3.89335	6.14089		4.80495	3.86442	12.0495	4.95609	4.82562	14.3681	5.84826	5.56376	5.29948	5.23142	7.30286	12.459	5.63119	5.16624	5.81214	5.52157	7.41589	4.784	14.3681
VALTRS
VPAMTr_f
WCOS
UAPGR	4.71072		30.5914		8.36499						13.5364			17.5262	36.9545		42.7383			42.657	49.8262		24.9221	71.2924		59.5922	77.6862	45.75	67.5632	84.0369		84.0369
UDCPDPS			0.0431662													0.0193582				0.138396								0.159273				0.159273
RHCCE	0.000647563	0.00183069	0.00264126	0.0012266	0.0014412	0.00132298	0.00170105	0.00229219	0.00321643	0.00188187	0.00196407	0.00507672	0.00219757	0.00241333	0.00439282	0.0024462	0.00491341	0.00518732	0.0027362	0.00466865	0.00443299	0.00462578	0.0026368	0.00656577	0.00286467	0.0026249	0.00479472	0.00591285	0.00261422	0.00620465	0.00347115	0.00656577
UDPG4E_f
UDPGALM
UDPGALPpp
XPPT
XTSNH
XYLI1_f																											35.4159					35.4159
XYLI2_f		1.879e-07						1.15875e-07				2.19108e-07																	9.28686e-08			2.19108e-07
UDPGD
UDPGDC
UDPGPpp
XYLt2pp																											30563					30563
UDPKAAT_f
ZN2abcpp
UGLCURPpp
UGLT_f								433.914																								433.914
UGMDDS	1.3031	1.83287	2.7526	10.4831	2.63786	8.07758	9.85308	3.70565	2.07954	11.8742	3.85485	4.74305	10.4871	4.23576	3.09382	12.8866	3.35944	6.62876		5.50011	4.01029	5.65434	4.85186	4.94642	16.4724	5.28941	5.52583	4.76309	5.08599	9.49729	5.75363	16.4724
UHGADA		4.83806	7.25083	3.19636		6.09272	7.72799	9.28934	16.4721	12.3383		18.2573			19.6547	17.9567	17.5746	22.4248	17.6385	21.7641	23.2453	21.0414		29.1891	20.9188	21.7657	30.4245	26.9153	41.5063	41.1968	21.872	41.5063
ULA4NFT
UM3PL	2.55436e-07	5.07031e-07	4.60094e-07	2.12405e-07	2.24882e-07	2.21785e-07	2.26591e-07	4.4324e-07	4.7788e-07	2.09722e-07	1.78494e-07	4.98072e-07	1.76678e-07	1.84238e-07	4.07643e-07	2.66136e-07	5.07269e-07	3.8906e-07	1.86981e-07	4.07053e-07	4.10827e-07	4.10788e-07	1.60767e-07	4.66089e-07	2.56588e-07	4.11918e-07	3.68747e-07	3.55019e-07	5.90155e-07	5.27461e-07	4.04985e-07	5.90155e-07
UM4PCP
UM4PL
UPLA4FNT
UPP3S	0.0634104				0.134259						0.283099			0.55172									0.816242									0.816242
UPPDC1	0.00346112			0.0125082	0.00671364	0.0131752	0.0140796			0.0172741	0.0105682		0.0190443	0.0136876		0.0227264			0.0284388				0.0157186		0.0280235			0.646603				0.646603
UPPRT
URAt2pp_copy1
UREAtpp_f
3OAR100_b
3OAR120_b
3OAR140_b
3OAR160_b
3OAR180_b
3OAR40_b
3OAR60_b
3OAR80_b
ACOAD1f_b	7.7467	12.9113	18.4246	12.3747	13.9406	16.9737	36.849	101.305	43.591	20.8702	28.3989	31.2119	35.6832	61.0445	48.7219	39.6512	112.207	158.045	73.1633	108.59	206.212	84.3792	170.469	63.5208	77.2755	211.731	252.101	374.367	706.898	191.859	263.514	706.898
ACOAD2f_b	7.7467	12.9113	18.4246	12.3747	13.9406	16.9737	36.849	101.305	43.591	20.8702	28.3989	31.2119	35.6832	61.0445	48.7219	39.6512	112.207	158.045	73.1633	108.59	206.212	84.3792	170.469	63.5208	77.2755	211.731	252.101	374.367	706.898	191.859	263.514	706.898
ACOAD3f_b	7.7467	12.9113	18.4246	12.3747	13.9406	16.9737	36.849	101.305	43.591	20.8702	28.3989	31.2119	35.6832	61.0445	48.7219	39.6512	112.207	158.045	73.1633	108.59	206.212	84.3792	170.469	63.5208	77.2755	211.731	252.101	374.367	706.898	191.859	263.514	706.898
ACOAD4f_b	7.7467	12.9113	18.4246	12.3747	13.9406	16.9737	36.849	101.305	43.591	20.8702	28.3989	31.2119	35.6832	61.0445	48.7219	39.6512	112.207	158.045	73.1633	108.59	206.212	84.3792	170.469	63.5208	77.2755	211.731	252.101	374.367	706.898	191.859	263.514	706.898
ACOAD5f_b	7.7467	12.9113	18.4246	12.3747	13.9406	16.9737	36.849	101.305	43.591	20.8702	28.3989	31.2119	35.6832	61.0445	48.7219	39.6512	112.207	158.045	73.1633	108.59	206.212	84.3792	170.469	63.5208	77.2755	211.731	252.101	374.367	706.898	191.859	263.514	706.898
5DGLCNR_b
ACOAD6f_b	6.05265	10.0879	14.3955	9.66857	10.8921	13.2619	28.7908	79.1513	34.0585	16.3063	22.1886	24.3864	27.8799	47.6952	38.0673	30.9803	87.6692	123.484	57.1639	84.8433	161.117	65.9271	133.19	49.63	60.3769	165.429	196.971	292.5	552.313	149.903	205.888	552.313
ACOAD7f_b	2.77817	4.63035	6.60754	4.43788	4.99947	6.08721	13.215	36.3305	15.6329	7.48462	10.1846	11.1934	12.7969	21.8922	17.473	14.22	40.2403	56.6791	26.2383	38.9432	73.953	30.2606	61.1345	22.7802	27.7131	75.9322	90.41	134.258	253.512	68.8058	94.503	253.512
ACOAD8f_b
AGPR_b	10.1466	6.31057	10.957	7.06001	21.645	9.22466	11.8831	11.5453	13.5231	8.87215	24.4901	21.6399	11.9067	11.5244	15.1945	11.2821	18.6959	17.7121	11.2088	20.3611	16.3035	22.0542	24.3369	19.2081	13.9148	18.9747	15.9252	15.6583	16.0384	20.0091	16.7764	24.4901
AICART_b
AIRC3_b	2.3165	4.84807	8.16119	8.64596	2.78678	8.75887	9.48725	6.86539	6.66734	11.4136	3.65445	13.887	12.164	4.07617	10.7419	13.1479	12.7071	11.4799	12.8962	12.8257	16.0298	13.6532	3.83806	17.7205	11.3781	9.51904	13.8735	11.2836	12.4916	16.8768	12.2133	17.7205
AKGt2rpp_b
ADK1_b
ADK3_b
ADK4_b
ALAGLUE_b
ADNtex_b
ALCD19_b
ADSL1r_b
ADSL2r_b
ALDD19xr_b
AMANAPEr_b
ALLPI_b
AMAOTr_b
ASPTA_b	3.71151	11.8386	15.4999	2.87361	4.80335	2.93468	3.36664	13.864	14.2009	4.0983	6.49439	20.3131	5.04192	10.6517	19.666	6.37147	20.0843	18.4941	7.63243	21.4008	23.048	23.2001	14.2035	27.4404	8.68523	32.0238	24.8405	38.1134	29.9408	33.9042	42.731	42.731
CBIAT_b
CBLAT_b
ATHRDHr_b
APPLDHr_b
CRNCAR_b
CRNCDH_b
ARAI_b
CRNDt2rpp_b
CRNt2rpp_b
CYTK1_b
CYTK2_b
CTBTt2rpp_b
CTECOAI6_b
CTECOAI7_b	0.480661	0.946664	1.58366	1.09999	0.938753	1.08622	1.5241	4.05424	9.373	1.74217	2.44455	4.13013	2.24657	8.5479	8.06361	2.80134	9.58338	10.258	3.37278	14.4088	36.9745	8.33861	27.2538	12.9456	4.44103	61.4101	44.0159	78.8702	101.312	48.3493	110.272	110.272
CTECOAI8_b
DADK_b
DADNtex_b
DCYTtex_b
DAPE_b
DDPGALA_b
DGK1_b																										5.93615e-08						5.93615e-08
DHBD_b
DHNPA2r_b
DHNPTE_b
DHORTS_b	1.77494	3.61325	5.23504	1.8616	3.02049	1.9475	2.07344	3.47427	5.24371	2.45264	4.52594	6.70381	2.94852	5.06989	4.91212	3.25319	4.76259	4.68248	3.5234	6.60853	6.47535	6.8517	6.75272	7.21667	3.55647	4.96102	7.01968	6.706	6.51285	8.2006	8.01078	8.2006
ARGSL_b
DHPTPE_b
DSERDHr_b
DTMPK_b
DURItex_b
ASAD_b	1.19271	5.22267	6.86083	2.80379	1.6801	2.83557	3.21978	7.28219	4.89286	3.50746	2.25066	10.0515	3.86339	2.49848	7.15687	4.11552	10.6969	10.8262	4.00481	11.4984	8.19056	12.5	2.53311	9.9631	3.91139	7.5234	8.75303	7.05992	6.82306	10.5213	9.54009	12.5
ENO_b									8.05589						11.4852		11.1951	10.8517														11.4852
G1SAT_b
FALDH2_b
G3PD2_b	2.27394	6.33864	11.6662	3.86283	5.6782	3.91065		24.6144	17.2388	6.69243	10.3641	21.2787	7.39885	15.3395	23.7351	9.14514	23.4704	34.2199	10.5899	30.273		34.4294	19.6902	31.5713	12.9422	34.9806	43.5875	38.7063	36.2147	68.0409	57.7059	68.0409
FBA3_b
FCI_b
GHMT2r_b
GK1_b
GLCATr_b
G6PDH2r_b
GLTPD_b
GLUABUTt7pp_b
GAPD_b									4.52708						6.30581		6.27298	6.17382														6.30581
GLUDy_b	26.4434	42.064	48.707	24.4513	21.5653	26.3047	26.0128	112.779	88.6741	30.3462	32.2241	67.6526	34.5855	33.5174	124.226	37.0966	161.404	151.275	41.0883	112.519	141.113	138.282	52.2872	78.847	47.3758	145.853	133.732	122.595	146.785	146.876	370.108	370.108
GLUR_b		7.4005	11.8524					17.454	16.7211			16.6651			24.7177		24.8361	33.1753		27.5522	37.4899	33.0732		25.7578		29.0281	27.7124	37.7525	30.5028	41.5746	32.8724	41.5746
GARFT_b
GLYALDtpp_b
GGGABADr_b
GLYAT_b
GUAtex_b
GUI1_b
GUI2_b
GLYCtpp_b		5.38612e-07	5.56444e-07					9.46214e-07	1.08287e-06			6.38749e-07			1.00418e-06		1.24969e-06	1.6736e-06		1.43176e-06	963.923	1.0869e-06		9.77698e-07		8.69085e-07	7.4076e-07	2.06014e-06	6.19e-07	1.26897e-06	6.42681e-07	963.923
HISt2rpp_b
GTHOr_b
INStex_b
IPDDI_b
KARA1_b	0.61595	1.61872	1.73339	0.433597	0.970945	0.457564	0.526052	2.04262	2.13413	0.613541	1.26126	2.2725	0.721141	1.56149	3.42793	0.819548	2.58022	2.21148	0.90868	2.77143	2.06036	2.51051	1.62264	2.41696	1.00876	1.77748	2.52371	2.3846	4.50536	2.5945	2.78997	4.50536
KARA2_b
ICDHyr_b
IDOND_b
ILETA_b	2.29503	4.60162	7.2568	2.99032	2.57472	2.85148	3.55788	7.9585	8.82034	3.5193	3.16966	9.38872	3.63915	2.94953	8.14239	4.09008	9.8987	9.25569	4.15406	10.5395	10.4794	12.1497	3.99842	9.11585	3.69227	4.76091	6.12083	10.1255	8.43183	10.4853	11.9781	12.1497
IMPC_b	6.7582	8.21309	12.3439	5.29181	10.016	5.5348	6.10483	12.5994	18.1702	6.67915	10.3923	19.7239	7.05313	10.2804	11.5944	6.917	14.9755	15.5693	6.75788	16.9641	15.6448	19.9419	10.2557	17.8471	6.78285	19.4424	18.3781	18.0902	18.7108	20.4828	18.0337	20.4828
LCARS_b
M1PD_b
MALTATr_b
MAN6PI_b
MANAO_b
MCITL2_b
MICITDr_b
MDH_b
MLTP1_b
MLTP2_b
MLTP3_b
NH4tpp_b
MTHFC_b
MTHFD_b
NNATr_b
OHPBAT_b
PGAMT_b	0.596271	1.05043	1.81776	1.20754	1.10565	1.30247	1.62148	3.21842	4.93955	1.73785	1.64049	3.4968	1.94398	2.29963	4.67951	2.33686	5.53864	6.22239	2.60106	5.06485	5.8615	5.41145	2.91864	4.86067	2.8405	7.17511	6.06629	7.90089	7.11139	7.00826	6.39441	7.90089
PGI_b									8.80995e-08						1.08671e-07		8.86299e-08	9.15502e-08		64.6197	9.02287	72.7543					61.0702			97.0661		97.0661
PGK_b	8.26739	11.2677	19.4638	11.0979	16.704	11.4358	14.3896	19.0687		17.3779	24.1711	29.9397	19.9305	33.682		23.5088			25.7732	37.1299	30.9913	46.6875	41.5721	41.1406	31.535	32.4417	36.0634	38.7246	42.0359	39.1831	47.595	47.595
PERD_b
LSERDHr_b
PPK2_b
PPK_b	243.198	452.882	793.862	1089.14	461.49	1123.34	1679.35	2009.27	2140.02	1982.83	772.537	1729.99	2427.65	1179.86	3427.4	3005.01	4173.3	3868.17	2767.46	2481.33	3630.58	3689.75	1450.42	2263.02	3772.8	4633.65	3429.46	5275.42	3273.24	4060.65	2085.62	5275.42
PPM2_b
PRAGSr_b
PRMICI_b
PROt2rpp_b																										0.686851		1.16823e-07				0.686851
PRPPS_b
PSCVT_b
PYNP2r_b
SDPTA_b	1.54767	1.75428	3.21943	4.51763	3.03711	4.58451	5.09586	4.07975	9.12208	5.56926	3.99709	7.46507	6.92048	3.46669	8.25043	6.82094	12.2969	11.4893	6.91385	9.46048	11.1162	12.7538	4.42727	9.97971	7.3434	14.2973	15.0741	8.60654	11.3267	13.4575	11.8263	15.0741
SERASr_b
SERAT_b
PUNP1_b	0.0023041	0.0039194	0.00612613	0.00172911	0.00386776	0.00169588	0.00212378	0.00778734	0.0114352	0.002571	0.00602584	0.0115892	0.00302801	0.00733244	0.0169867	0.00379988	0.0127883	0.0129393	0.00456759	0.0166135	0.0135939	0.0148158	0.0121354	0.0164166	0.0053161	0.0198323	0.0197758	0.0221432	0.0236179	0.0221407	0.0231552	0.0236179
PUNP2_b
T2DECAI_b
TMDPP_b
TPI_b									4.99406						8.18809		7.681	10.1459														10.1459
TRPAS2_b	0.0914947	0.191136	0.427241	0.143543		0.12652	0.0855429	1.29563	0.89865	0.149881		0.857696	0.223359		3.54297	0.243138	2.01662	2.06439	0.629326	3.42943	3.72681	2.35314		1.94993	0.258836	9.36992	7.38695	8.4286	9.91128	8.62894	8.11191	9.91128
UAG2E_b
URItex_b
VALTA_b	3.34276	6.70236	10.5697	4.35547	3.75014	4.15325	5.18213	11.5917	12.847	5.12594	4.61668	13.6749	5.3005	4.29605	11.8596	5.9573	14.4177	13.4811	6.05048	15.351	15.2635	17.6963	5.82378	13.2774	5.37788	6.93438	8.91513	14.7481	12.2811	15.272	17.4464	17.6963
VPAMTr_b
UDPG4E_b								64.9171																								64.9171
XYLI1_b
XYLI2_b
UDPKAAT_b
UGLT_b
UREAtpp_b

## Sheet: NIDLE Kapp 18 strains rep1
	pgi1	pgi2	pgi3	pgi4	pgi5	pgi6	pgi7	pgi8	pts1	pts2	pts3	pts4	sdh1	sdh2	sdh3	tpi1	tpi2	tpi3	number of reactions with estimated k_max
number of reactions with estimated k_app	337	362	321	309	329	346	351	361	380	383	375	370	358	352	285	359	348	285	420
14GLUCANtexi
23PDE2pp
23PDE4pp
23PDE7pp
23PDE9pp
2AGPEAT120
2AGPEAT140
2AGPEAT141
2AGPEAT160
2AGPEAT161
2AGPEAT180
2AGPEAT181
2AGPGAT120
2AGPGAT140
2AGPGAT141
2AGPGAT160
2AGPGAT161
2AGPGAT180
2AGPGAT181
2DGULRGx
2DGULRGy
2DGULRx
2DGULRy
3HCINNMH
3HPPPNH
3NTD2pp
3NTD4pp
3NTD7pp
3NTD9pp
3OAR100_f	1.37348e-08	7.35511e-09	6.98094e-09	7.25867e-09	5.94645e-09	5.1835e-09	5.86178e-09	1.32441e-08	1.12109e-08	1.13213e-08	1.05542e-08	1.05445e-08	1.0374e-08	8.03874e-09	4.79943e-09	1.42925e-08	1.27511e-08	9.70325e-09	1.42925e-08
3OAR120_f	1.03011e-08	5.51633e-09	5.23571e-09	5.444e-09	4.45984e-09	3.88762e-09	4.39633e-09	9.93305e-09	8.40821e-09	8.491e-09	7.91563e-09	7.9084e-09	7.7805e-09	6.02905e-09	3.59957e-09	1.07194e-08	9.56333e-09	7.27744e-09	1.07194e-08
3OAR121	6.86739e-09	3.67755e-09	3.49047e-09	3.62933e-09	2.97322e-09	2.59175e-09	2.93089e-09	6.62203e-09	5.60547e-09	5.66067e-09	5.27708e-09	5.27226e-09	5.187e-09	4.01937e-09	2.39971e-09	7.14625e-09	6.37555e-09	4.85163e-09	7.14625e-09
3OAR140_f	1.81712	0.865761	0.889629	1.01682	0.734658	0.700909	0.758411	1.79085	1.21057	1.71809	1.22178	1.74381	1.77616	1.42326	0.863743	1.33476	1.20321	0.896736	1.81712
3OAR141	6.86739e-09	3.67755e-09	3.49047e-09	3.62933e-09	2.97322e-09	2.59175e-09	2.93089e-09	6.62203e-09	5.60547e-09	5.66067e-09	5.27708e-09	5.27226e-09	5.187e-09	4.01937e-09	2.39971e-09	7.14625e-09	6.37555e-09	4.85163e-09	7.14625e-09
3OAR160_f	6.86739e-09	3.67755e-09	3.49047e-09	3.62933e-09	2.97322e-09	2.59175e-09	2.93089e-09	6.62203e-09	5.60547e-09	5.66067e-09	5.27708e-09	5.27226e-09	5.187e-09	4.01937e-09	2.39971e-09	7.14625e-09	6.37555e-09	4.85163e-09	7.14625e-09
3OAR161	6.86739e-09	3.67755e-09	3.49047e-09	3.62933e-09	2.97322e-09	2.59175e-09	2.93089e-09	6.62203e-09	5.60547e-09	5.66067e-09	5.27708e-09	5.27226e-09	5.187e-09	4.01937e-09	2.39971e-09	7.14625e-09	6.37555e-09	4.85163e-09	7.14625e-09
3OAR180_f	6.86739e-09	3.67755e-09	3.49047e-09	3.62933e-09	2.97322e-09	2.59175e-09	2.93089e-09	6.62203e-09	5.60547e-09	5.66067e-09	5.27708e-09	5.27226e-09	5.187e-09	4.01937e-09	2.39971e-09	7.14625e-09	6.37555e-09	4.85163e-09	7.14625e-09
3OAR181	6.86739e-09	3.67755e-09	3.49047e-09	3.62933e-09	2.97322e-09	2.59175e-09	2.93089e-09	6.62203e-09	5.60547e-09	5.66067e-09	5.27708e-09	5.27226e-09	5.187e-09	4.01937e-09	2.39971e-09	7.14625e-09	6.37555e-09	4.85163e-09	7.14625e-09
3OAR40_f	6.86739e-09	3.67755e-09	3.49047e-09	3.62933e-09	2.97322e-09	2.59175e-09	2.93089e-09	6.62203e-09	5.60547e-09	5.66067e-09	5.27708e-09	5.27226e-09	5.187e-09	4.01937e-09	2.39971e-09	7.14625e-09	6.37555e-09	4.85163e-09	7.14625e-09
3OAR60_f	6.86739e-09	3.67755e-09	3.49047e-09	3.62933e-09	2.97322e-09	2.59175e-09	2.93089e-09	6.62203e-09	5.60547e-09	5.66067e-09	5.27708e-09	5.27226e-09	5.187e-09	4.01937e-09	2.39971e-09	7.14625e-09	6.37555e-09	4.85163e-09	7.14625e-09
3OAR80_f	6.86739e-09	3.67755e-09	3.49047e-09	3.62933e-09	2.97322e-09	2.59175e-09	2.93089e-09	6.62203e-09	5.60547e-09	5.66067e-09	5.27708e-09	5.27226e-09	5.187e-09	4.01937e-09	2.39971e-09	7.14625e-09	6.37555e-09	4.85163e-09	7.14625e-09
3OAS121	2.54314e-09	2.88076e-09	2.51922e-09	3.17857e-09	2.89443e-09	2.38513e-09	2.58399e-09	2.49288e-09	2.43524e-09	2.94156e-09	1.97322e-09	2.173e-09	2.38111e-09	2.95067e-09	2.39409e-09	1.75023e-09	2.27067e-09	1.65632e-09	3.17857e-09
3OAS141	2.54314e-09	2.88076e-09	2.51922e-09	3.17857e-09	2.89443e-09	2.38513e-09	2.58399e-09	2.49288e-09	2.43524e-09	2.94156e-09	1.97322e-09	2.173e-09	2.38111e-09	2.95067e-09	2.39409e-09	1.75023e-09	2.27067e-09	1.65632e-09	3.17857e-09
3OAS161	2.54314e-09	2.88076e-09	2.51922e-09	3.17857e-09	2.89443e-09	2.38513e-09	2.58399e-09	2.49288e-09	2.43524e-09	2.94156e-09	1.97322e-09	2.173e-09	2.38111e-09	2.95067e-09	2.39409e-09	1.75023e-09	2.27067e-09	1.65632e-09	3.17857e-09
3OAS181	4.80093e-09	7.11047e-09	6.83678e-09	7.299e-09	7.0803e-09	6.28151e-09	6.15241e-09	3.53223e-09	3.07638e-09	4.54594e-09	2.79081e-09	4.14778e-09	4.00378e-09	4.43769e-09	4.2772e-09	4.27501e-09	4.66449e-09	4.44314e-09	7.299e-09
42A12BOOXpp
4HTHRS
4PCP
5DGLCNR_f
5DOAN	0.0142442	0.00475515	0.00767898	0.0068964	0.004371	0.00744609	0.00741248	0.0117211	0.00531371	0.00947463	0.0102704	0.0118107	0.0118462	0.00805484	0.00644971	0.00547013	0.00764695	0.00646373	0.0142442
AADDGT								1.31922e-07		8.80186e-08		8.2969e-08				3.30206e-07			3.30206e-07
AAMYL
AAMYLpp
AB6PGH
ABUTD
ABUTt2pp
ACANTHAT
ACCOAL
ACGAMK	1.08803e-07		1.6459e-07				1.00305e-07	2.57608e-07	2.04314e-07	3.39334e-07	1.4135e-07	2.2988e-07	2.49708e-07	5.52693e-07			2.01497e-07		5.52693e-07
ACGAMT								4.78615e-07		2.76275e-07		1.43777e-07							4.78615e-07
ACGK	12.2248	5.58432	5.55791	6.24198	4.57146	4.22316	4.26701	13.8201	7.06079	7.86233	10.2411	14.8919	14.7665	8.25714	5.10422	7.1635	9.51519	10.3771	14.8919
ACGS	11.2476	14.5062	15.645	10.8559	13.662	22.4809	14.7127	5.838	7.24433	10.7459	6.39865	9.63775	15.4865	16.7447	13.8344	13.3308	11.1466	13.827	22.4809
ACM6PH		4.08867e-07	6.3876e-07	4.45249e-07	2.69056e-07	4.09579e-07	2.79665e-07	3.49224e-07				4.79249e-07	7.40138e-07	5.42777e-07					7.40138e-07
ACMAMUT										7.56935e-08		1.05154e-07				1.64482e-07			1.64482e-07
ACNML
ACOAD1f_f
ACOAD2f_f
ACOAD3f_f
ACOAD4f_f
ACOAD5f_f
ACOAD6f_f
ACOAD7f_f
ACOAD8f_f	2.63518e-08	5.67231e-08	4.11042e-08	2.4218e-08	4.31422e-08	7.59293e-08	4.87718e-08	1.97648e-08	2.25776e-07	2.34083e-07	8.28652e-07	1.4696e-07	3.43055e-07	2.49264e-07		3.77253e-08	3.94097e-08	7.95594e-08	8.28652e-07
ACODA	7.27274	10.3362	7.38803	14.1322	6.50546	4.99633	6.50663	5.36891	8.00748	8.71708	7.75367	7.73252	13.7557	11.7795	7.08225	6.2512	5.90383	5.72894	14.1322
ACONMT
ACS
ACt4pp				0.518858				0.314812		4.1888		3.57263							4.1888
ADA
ADCL		0.336509	0.325143	0.242071	0.324219			0.373404	0.273232		0.255582	1.45115	0.537179			0.196411	0.223945		1.45115
ADD
ADK1_f	24.2727	27.8428	26.8351	38.0396	18.8412	17.2043	16.0672	17.0153	18.1678	30.2587	22.5285	27.5381	52.1646	45.6667	24.0241	23.1681	28.0962	28.1441	52.1646
ADK3_f
ADK4_f
ADMDC
ADNCYC
ADNK1	0.00622314	0.00713846	0.00688011	0.00975277	0.0048306	0.00441092	0.00411938	0.00436246	0.00465796	0.00775788	0.00577596	0.00706036	0.0133742	0.0117083	0.00615941	0.00593994	0.00720344	0.00721573	0.0133742
ADNUC
ADNt2pp_copy2_f
ADNtex_f
ADOCBLS
ADPT
ADSK	35.4674	40.764	19.1943	41.9631	30.3012	21.3632	14.6857	26.1276	14.0526	16.1722	58.5731	22.7189	34.3632	30.6889	18.5028	11.9806	17.8831	22.9376	58.5731
ADSL1r_f	6.48956	4.44161	4.81133	5.18989	3.76779	4.05629	4.78951	3.61224	2.47463	4.236	3.82265	6.16675	7.23975	6.66947	4.94343	3.39436	3.27404	4.49139	7.23975
ADSL2r_f	9.72261	6.65439	7.2083	7.77545	5.64488	6.07711	7.17561	5.41183	3.70748	6.34634	5.72706	9.23898	10.8465	9.99215	7.4062	5.0854	4.90514	6.72897	10.8465
ADSS	1.37997	1.51691	1.64654	2.35105	1.71138	1.41576	1.43414	1.07688	1.00531	1.49783	1.30427	1.78217	1.17186	1.35859	1.59899	0.806633	0.855727	0.66187	2.35105
AGDC	1.61466e-07	1.15114e-07	1.49531e-07	1.08945e-07	2.2224e-07	2.34918e-08	1.09949e-07	1.55142e-07	1.75837e-07	2.36117e-07	2.00573e-07	9.36084e-09	2.74365e-07	1.81144e-07	2.04606e-07		3.61929e-09		2.74365e-07
AGM3PA
AGM3PH
AGM3Pt2pp
AGM4PA
AGM4PCP
AGM4PH	3.46363e-08	2.85489e-08	5.10484e-08	3.22827e-08	4.15223e-08	3.75909e-08	3.27262e-08	5.83927e-08	3.80638e-08	7.07376e-08	5.30445e-08	4.28011e-08	4.48755e-08	4.22033e-08					7.07376e-08
AGM4Pt2pp
AGMH	3.46363e-08	2.85489e-08	5.10484e-08		4.15223e-08	3.75909e-08	3.27262e-08	5.83927e-08	3.80638e-08	7.07376e-08	5.30445e-08	4.28011e-08	4.48755e-08	4.22033e-08	3.36107e-08		3.2738e-08		7.07376e-08
AGMHE	1.09725e-08	1.38203e-08	1.41048e-08	1.76468e-08	9.79883e-09	1.3148e-08	1.26795e-08	6.8209e-09	9.09767e-09	1.80043e-08	1.0455e-08	7.63108e-09	1.31065e-08	1.61602e-08	1.35365e-08	6.96802e-09	1.35694e-08	8.41882e-09	1.80043e-08
AGMT	1.99167e-08			1.33735e-08													1.19415e-08		1.99167e-08
AGMt2pp
AGPAT120	1.87201e-07	2.2627e-07	1.06646e-07	1.33684e-07	8.37573e-08	1.01548e-07	1.04475e-07	1.92928e-07	2.56793e-07	4.36872e-07	1.8349e-07	1.24847e-07	1.88834e-07	1.58196e-07	5.03598e-08	3.04865e-07	1.49932e-07	2.36839e-07	4.36872e-07
AGPAT140	1.87201e-07	2.2627e-07	1.06646e-07	1.33684e-07	8.37573e-08	1.01548e-07	1.04475e-07	1.92928e-07	2.56793e-07	4.36872e-07	1.8349e-07	1.24847e-07	1.88834e-07	1.58196e-07	5.03598e-08	3.04865e-07	1.49932e-07	2.36839e-07	4.36872e-07
AGPAT141	1.87201e-07	2.2627e-07	1.06646e-07	1.33684e-07	8.37573e-08	1.01548e-07	1.04475e-07	1.92928e-07	2.56793e-07	4.36872e-07	1.8349e-07	1.24847e-07	1.88834e-07	1.58196e-07	5.03598e-08	3.04865e-07	1.49932e-07	2.36839e-07	4.36872e-07
AGPAT160	13.5388	14.5595	11.1441	15.3556	8.48502	7.50621	7.38925	14.2609	15.158	36.2421	11.6116	11.2866	17.6737	15.3109	7.4316	15.5637	7.73395	17.9475	36.2421
AGPAT161	15.9575	17.1605	13.1349	18.0988	10.0008	8.84716	8.70929	16.8085	17.8658	42.7166	13.686	13.3028	20.831	18.0461	8.75921	18.3441	9.11558	21.1537	42.7166
AGPAT180	1.87201e-07	2.2627e-07	1.06646e-07	1.33684e-07	8.37573e-08	1.01548e-07	1.04475e-07	1.92928e-07	2.56793e-07	4.36872e-07	1.8349e-07	1.24847e-07	1.88834e-07	1.58196e-07	5.03598e-08	3.04865e-07	1.49932e-07	2.36839e-07	4.36872e-07
AGPAT181	1.87201e-07	2.2627e-07	1.06646e-07	1.33684e-07	8.37573e-08	1.01548e-07	1.04475e-07	1.92928e-07	2.56793e-07	4.36872e-07	1.8349e-07	1.24847e-07	1.88834e-07	1.58196e-07	5.03598e-08	3.04865e-07	1.49932e-07	2.36839e-07	4.36872e-07
AGPR_f
AHCYSNS	0.0283617	0.00946803	0.0152897	0.0137315	0.00870313	0.014826	0.0147591	0.023338	0.0105802	0.018865	0.0204495	0.0235164	0.023587	0.0160381	0.0128421	0.0108916	0.0152259	0.01287	0.0283617
AICART_f	5.45421	7.10447	10.1423	10.1357	9.01146	7.72736	7.43776	4.59306	5.76439	6.97058	3.8067	7.31633	10.1915	12.6805	9.52659	4.17263	6.22914	5.05906	12.6805
AIRC2	20.9828	26.3606	35.2109	54.0278	27.2305	20.7293	28.2647	22.7358	10.2759	38.1135	20.0336	23.7844	25.6881	22.855	21.9782	11.1322	14.7353	20.8592	54.0278
AIRC3_f
AKGt2rpp_f
ALAGLUE_f
ALATRS
ALAt2pp_copy1
ALCD19_f
ALDD19xr_f
ALDD2x
ALDD2y
ALDD3y
ALLPI_f
ALLTAMH
ALLTN
ALR4x
ALTRH
AM3PA	1.2472e-07	1.29473e-07	1.78442e-07		9.2567e-08	1.2165e-07	9.03881e-08	8.19918e-08	1.49567e-07	2.4531e-07	8.13516e-08	8.62432e-08	1.16912e-07	9.63313e-08					2.4531e-07
AM4PA
AM4PCP
AMALT1
AMALT2
AMALT3
AMALT4
AMANAPEr_f
AMANK
AMAOTr_f	0.000239229	0.000382483	0.000469995	0.000592394	0.000452166	0.000394664	0.000583926	0.000274992	0.000224305	0.000449169	0.000345892	0.00047562	0.000341693	0.000407649	0.000348551	0.000179582	0.000184121	0.000218839	0.000592394
AMMQLT8
AMPMS2	0.00252215	0.00330283	0.00462495	0.00510249	0.00381408	0.00352165	0.00365211	0.00314699	0.00244877	0.00398533	0.00221306	0.00369621	0.00367991	0.00431472	0.00289983	0.00168961	0.002271	0.00154581	0.00510249
AMPN
ANHMK	2.39761e-07	5.16585e-07	6.36743e-07	2.50706e-07	4.73646e-07	2.55958e-07	2.63038e-07	8.48012e-07	6.59556e-08	1.67557e-07	4.02855e-08	5.00152e-07					2.59369e-07		8.48012e-07
ANPRT	0.557088	1.34158	0.685843	1.99481	0.89106	1.37468	1.33968	2.39164	1.64182	3.18585	1.73014	3.48854	2.407	2.33972	2.68268	0.696303	1.42601	0.697749	3.48854
AOXSr2	0.00121933	0.00206688	0.00135319	0.000696654	0.00145625	0.00142834	0.00168863	0.000547892	0.000613419	0.00168765	0.000702607	0.00177175	0.00107784	0.0010023	0.000124919	0.000706238	9.72293e-05	0.000245736	0.00206688
AP4AH
AP4AS
AP5AH
APCS
APG3PAT120
APG3PAT140
APG3PAT141
APG3PAT160
APG3PAT161
APG3PAT180
APG3PAT181
APH120
APH140
APH141
APH160
APH161
APH180
APH181
APPLDHr_f
APRAUR	0.0323123	0.0322935	0.0423667	0.038967	0.0280363	0.0549819	0.0335582	0.0295613	0.0223365	0.0469587	0.0291277	0.0393028	0.0740616	0.0761431	0.0736296	0.0239995	0.0287538	0.0302922	0.0761431
ARAI_f
ARBt2rpp_f
ARBt3ipp
ARGAGMt7pp_f
ARGDC
ARGDCpp
ARGSL_f	9.39066	6.3557	6.55865	7.15188	5.71691	4.81516	5.06798	5.58574	4.91597	6.61784	7.17034	8.62363	9.02029	5.44896	4.09047	6.96251	5.53413	5.70748	9.39066
ARGSS	1.45273	1.00828	1.23686	1.51071	1.6639	1.85795	1.48773	1.47241	0.835497	1.29455	0.887664	1.33174	1.46009	1.04863	1.4967	1.59641	0.942767	1.64185	1.85795
ARGTRS
ARGt3pp
ASAD_f
ASCBPL
ASNNpp
ASNS1
ASNS2	7.67744	9.7622	10.2676	8.53034	8.41374	9.11991	6.6989	5.38417	5.47196	6.74036	6.44217	3.80728	7.98578	8.91298	6.60408	7.24391	6.447	7.07286	10.2676
ASNTRS
ASP1DC	0.0187713	0.0263441	0.01593	0.0189348	0.0132046	0.0159864	0.0127262	0.0222374	0.00856436	0.0192806	0.00932663	0.0191755	0.0180215	0.0221646	0.0165807	0.0109969	0.0159142	0.0135726	0.0263441
ASPO3
ASPO4
ASPO5									0.331818										0.331818
ASPO6	0.271118	0.710749	0.612182	0.538793	0.429035	0.597077	0.42611	0.244491		0.591593	0.222515	0.452066	0.389289	0.77318	0.358177	0.169835	0.491478	0.395548	0.77318
ASPT
ASPTA_f
ASPTRS
ASPt2_2pp
ASPt2pp_copy1
ATHRDHr_f
ATPPRT	3.49022	3.30548	2.98604	3.27827	2.71875	2.10178	2.15506	2.26226	1.5716	1.75161	2.01755	2.27454	2.3674	2.15661	2.7946	3.57512	2.0834	2.8986	3.57512
BALAt2pp
BETALDHx
BETALDHy
BMOCOS	0.00511516	0.00495083	0.00685876	0.00529378	0.00410122	0.00678693	0.00573065	0.00622787	0.00437682	0.00527759	0.00345348	0.00488647	0.00756725	0.010846	0.00842534	0.00261518	0.0036598	0.00406838	0.010846
BPNT	28.6134	43.8779	31.0515	7.45908	25.192	44.2165	25.9301	26.4806	21.9754	23.2728	11.6989	24.4198	44.2477	42.7799	29.9053	17.448	19.926	14.5359	44.2477
BSORx
BSORy
BTS5	0.000322235	0.00028595	0.000586632	0.000383914	0.000441649	0.000280631	0.000260036	0.000331352	0.00014417	0.000183946	0.000124054	0.000215809	0.000253958	0.000253117	0.000324884	0.000194719	0.000268428	0.000326554	0.000586632
BWCOS
CA2t3pp
CAt6pp_f
CBIAT_f
CBLAT_f
CCGS
CD2abcpp
CD2tpp
CDAPPA120
CDAPPA140
CDAPPA141
CDAPPA160
CDAPPA161
CDAPPA180
CDAPPA181
CDGR
CDPMEK	0.827824	0.296647	0.656462	0.314157	0.721811	0.559434	0.386655	0.334485	0.109045	0.289414	0.141479	1.30599	0.994212	0.795797	1.54392	0.29616	0.385821	0.56343	1.54392
CFAS160E
CFAS160G
CFAS180E
CFAS180G
CHOLD
CHORS	14.7605	22.1308	22.7816	24.3993	16.2046	21.7393	18.0931	19.2799	12.2596	21.7351	15.8078	22.5618	24.194	26.477	25.3475	14.2089	14.2156	16.527	26.477
CHRPL		0.0352091		0.0297704	0.0638263	0.121112	0.0669582	0.187717	0.542142	0.482797	0.279081	0.299244				0.106718	0.0837309		0.542142
CHTBSptspp
CITt7pp
COBALT2abcpp
COLIPAKpp
COLIPAabcpp	6.3656e-09	1.17714e-08	8.89145e-09	9.82153e-09	9.19627e-09	1.18681e-08	1.01417e-08		8.54335e-09	1.55177e-08	9.25695e-09		1.02843e-08	1.44538e-08	1.16952e-08		7.59338e-09		1.55177e-08
CPH4S
CPPPGO		0.0687153		0.137974				0.175043	0.151548	0.232191	0.0444468	0.19525	0.189291	0.258233		0.142218	0.0805983		0.258233
CPPPGO2
CRNBTCT_f
CRNCAL2
CRNCBCT_f
CRNDCAL2
CRNDt2rpp_f
CRNt2rpp_f
CS	7.10179	11.9946	9.09446	16.4568	9.8627	10.8265	15.4954	7.59772	4.67818	17.1696	4.99681	21.379	4.93746	6.39275	5.48802	2.43101	2.00523	3.20678	21.379
CSND
CSNt2pp
CTBTCAL2
CTBTt2rpp_f
CTECOAI6_f
CTECOAI7_f
CTECOAI8_f	2.91503e-08	5.91739e-08	3.40277e-08	5.25302e-08	3.18415e-08	4.00288e-08	4.4373e-08	1.69017e-08	3.01388e-07	3.23125e-07	5.4091e-07	1.27014e-07	2.18393e-07	2.94898e-07	2.21559e-07	3.13386e-08	3.12055e-08	4.43448e-08	5.4091e-07
CTPS2	2.23705	2.27013	3.64005	3.01252	2.65979	2.71472	2.73873	1.79084	1.26279	2.03675	1.0914	2.29448	2.91887	3.61769	2.9401	1.17539	1.951	1.32077	3.64005
CU1Opp
CU1abcpp
CU2abcpp
CU2tpp		0.306022										1.44959				0.557704			1.44959
CYANST
CYANSTpp
CYNTt2pp
CYSDDS
CYSSADS
CYSTRS
CYTD
CYTDK2
CYTDt2pp_copy2_f
CYTK1_f	22.0804	12.1259	20.5712	11.2761	11.7016	15.5212	12.1998	18.2293	4.89237	10.7022	5.89078	19.4572	35.1661	25.8562	19.7451	12.731	18.1347	21.9715	35.1661
CYTK2_f
DAAD
DADA
DADK_f
DADNtex_f
DAGK120								1.99943e-08	1.8511e-08	2.81906e-08	1.79151e-08	2.89884e-08							2.89884e-08
DAGK140								1.99943e-08	1.8511e-08	2.81906e-08	1.79151e-08	2.89884e-08							2.89884e-08
DAGK141								1.99943e-08	1.8511e-08	2.81906e-08	1.79151e-08	2.89884e-08							2.89884e-08
DAGK160								1.99943e-08	1.8511e-08	2.81906e-08	1.79151e-08	2.89884e-08							2.89884e-08
DAGK161								1.99943e-08	2.77665e-08	4.22859e-08	2.68727e-08	4.34827e-08							4.34827e-08
DAGK180								1.99943e-08	1.8511e-08	2.81906e-08	1.79151e-08	2.89884e-08							2.89884e-08
DAGK181								2.99914e-08	2.77665e-08	4.22859e-08	2.68727e-08	4.34827e-08							4.34827e-08
DALAt2pp	0.667868	0.762854	0.721341	0.674667	0.607992	0.67382	0.560444	2.04235	0.614814	0.915361	0.991213	0.898886	1.04383	1.09253	0.784339	0.67145	0.694237	0.382478	2.04235
DAPAL
DAPDC	29.2189	40.8359	59.0224	47.04	38.4538	35.2375	30.1487	21.3239	16.6381	27.6808	27.1884	24.2103	20.0413	20.8602	29.6843	16.3456	17.7113	14.2106	59.0224
DAPE_f	16.8096	21.5908	23.5926	27.9288	28.5142	23.042	27.4719	55.5354	28.4805	50.5018	22.8854	43.3871	42.8642	49.9155	43.6569	30.2442	23.5272	20.9367	55.5354
DASYN120					2.54806e-07				2.15277e-06	9.92474e-07	4.71807e-07					1.93355e-07			2.15277e-06
DASYN140					2.54806e-07				2.15277e-06	9.92474e-07	4.71807e-07					1.93355e-07			2.15277e-06
DASYN141					2.54806e-07				2.15277e-06	9.92474e-07	4.71807e-07					1.93355e-07			2.15277e-06
DASYN160					34.4174				152.488	98.8006	35.8284					11.8452			152.488
DASYN161					40.5658				179.729	116.451	42.229					13.9613			179.729
DASYN180					2.54806e-07				2.15277e-06	9.92474e-07	4.71807e-07					1.93355e-07			2.15277e-06
DASYN181					2.54806e-07				2.58332e-06	1.19097e-06	5.66169e-07					1.93355e-07			2.58332e-06
DB4PS	0.0515006	0.0485243	0.0771278	0.0552147	0.0789086	0.085245	0.0585583	0.0412693	0.0343499	0.0633861	0.0275517	0.0697658	0.0850512	0.089942	0.0899595	0.0322328	0.0488003	0.0555791	0.0899595
DBTS	0.000439391	0.000553739	0.000581501	0.000107929	0.00136458	0.000653367	0.0032089	0.00079788	0.000238559	0.00026405	0.000141864	0.000373378	0.00035889	0.00023353	0.000231965	0.000182073	0.000193688	0.000260638	0.0032089
DC6PH
DCTPD
DCYTD
DCYTtex_f
DDCAtexi
DDGLK
DGK1_f
DGSNt2pp
DHAD1	28.3924	32.9291	39.4539	24.2512	27.4006	39.2061	33.4529	17.8072	20.0476	17.933	15.8419	12.062	26.7788	27.9383	21.3478	11.6392	13.9549	15.621	39.4539
DHAD2	9.43511	10.9427	13.111	8.05892	9.10552	13.0286	11.1168	5.91753	6.66204	5.95933	5.26444	4.00832	8.89887	9.28421	7.09409	3.86782	4.63735	5.19102	13.111
DHBD_f
DHBS	3.0723e-08	1.10052e-07	6.60824e-08	1.90159e-07	1.11415e-07	2.87657e-07	3.12603e-07	2.76064e-07	2.20349e-07	3.23518e-07	2.38964e-07	3.22337e-07	2.29487e-07	2.25464e-07		9.35261e-08		2.91334e-07	3.23518e-07
DHDPRy	8.66701	4.87928	6.89228	7.45397	4.90257	5.77792	6.24421	4.56791	6.61185	7.9245	6.21131	5.55705	6.60932	7.76615	4.40257	6.76718	9.08266	6.3031	9.08266
DHDPS	3.92856	5.10633	4.67501	3.74591	4.2093	5.24931	2.83876	5.77875	3.75824	4.89134	3.48086	4.33307	6.64004	6.33654	5.23288	3.24768	4.40664	4.32666	6.64004
DHFS	0.0360574	0.0556355	0.0459352	0.0896279	0.0544119	0.0481442	0.0462573	0.0356183	0.0119351	0.0293841	0.0150962	0.0321081	0.0436682	0.0502785	0.0504631	0.0205288	0.0265536	0.0222486	0.0896279
DHMPTR
DHNAOT4
DHNCOAS
DHNCOAT
DHNPA2r_f	0.212411	1.0693	0.213162		0.227397	0.26459	0.166876		0.150863	0.55746	0.488263	0.382139			0.172988	0.178994		0.285728	1.0693
DHNPTE_f
DHORD2	35.9395	28.0346	38.9317	36.686	26.6791	22.3443	20.8179	23.9505		27.7181		23.507	29.8	0.188832	3.90271	22.2631	32.2512	26.0165	38.9317
DHORD5
DHORTS_f
DHPPDA2	0.0323123	0.0322935	0.0423667	0.038967	0.0280363	0.0549819	0.0335582	0.0295613	0.0223365	0.0469587	0.0291277	0.0393028	0.0740616	0.0761431	0.0736296	0.0239995	0.0287538	0.0302922	0.0761431
DHPS2	0.2985	0.323518	0.134549	0.116991	0.0774733	0.114638	0.0789813	0.298078	0.047807	0.0564443	0.0151497	0.031591	0.165114	0.0986215	0.0910835	0.0947048	0.0660991	0.0452682	0.323518
DHPTDNR
DHPTDNRN
DHPTPE_f
DHQS	20.4054	18.1185	26.9177	26.3385	22.8085	29.5016	19.9664	34.8508	18.883	26.8295	21.7653	32.6504	33.1231	29.9523	30.2619	13.7803	14.036	11.6287	34.8508
DHQTi	31.0805	21.6363	25.1677	22.488	28.8934	31.9132	18.6319	19.6629	18.4878	10.6451	28.2114	22.7742	32.373	28.3088	27.8387	7.64916	22.2328	16.2343	32.373
DINSt2pp
DKGLCNR2x
DKGLCNR2y
DMATT	0.0466392	0.042269	0.0579613	0.0637935	0.0410334	0.0459609	0.0460998	0.188563	0.0512618	0.123544	0.0824945	0.0784318	0.122242	0.0855757	0.032442	0.0520892	0.102045		0.188563
DMPPS	0.0262717	0.0211851	0.0277533	0.0170191	0.0225719	0.0270979	0.0190384	0.0356701	0.00438356	0.0149138	0.00756742	0.0262542	0.0418065	0.0251399	0.0289939	0.0130171	0.019899	0.014518	0.0418065
DMQMT
DOGULNR
DPCOAK	0.19725	0.350922	0.0803071		0.237597	0.107931	0.0767151	0.333136	0.187685	0.406695	0.104227	0.263426	0.872674	0.300725		0.312297	0.248222		0.872674
DRPA									3.09079e-08		3.86125e-08		1.85114e-08	9.44139e-09	1.44507e-08				3.86125e-08
DSBCGT
DSBGGT
DSERDHr_f
DSERt2pp
DTARTD
DTMPK_f		9.8516	7.7022	10.6048	6.14901	6.10256	5.53903		4.24904	9.88704	6.31136	21.2082	25.4806	11.3165	6.04132	5.9941			25.4806
DURIK1	5.27504e-08	1.54651e-07	9.93928e-08		6.9061e-08	1.30315e-07	1.35499e-07	6.477e-08	5.31783e-08	8.32309e-08	2.95775e-08	7.05404e-08	8.55095e-08	7.13473e-08		9.42985e-08		9.66073e-08	1.54651e-07
DURItex_f
DXPRIi	0.526678	0.508827	0.477428	0.45967	0.586059	0.855961	0.473447	0.588105	0.568252	0.637218	0.423057	0.786179	0.899378	0.876156	0.638618	0.252055	0.474516	0.690483	0.899378
DXPS	0.149921	0.267419	0.208682	0.196666	0.158259	0.186996	0.257806	0.140198	0.0593561	0.212625	0.0779403	0.21299	0.254629	0.267109	0.257912	0.0962162	0.0988703	0.100158	0.267419
DXYLK
EAR100x
EAR100y
EAR120x	2.99887e-09	3.00516e-09	2.0788e-09	2.07855e-09	2.63815e-09	2.51243e-09	2.13911e-09	1.9409e-09	1.5378e-09	1.75708e-09	1.82872e-09	1.88979e-09	1.2855e-09	1.65392e-09	1.87768e-09	1.66996e-09	2.37684e-09	1.68745e-09	3.00516e-09
EAR120y
EAR121x
EAR121y
EAR140x
EAR140y
EAR141x
EAR141y
EAR160x
EAR160y
EAR161x
EAR161y
EAR180x
EAR180y
EAR181x
EAR181y
EAR40x
EAR40y
EAR60x
EAR60y
EAR80x
EAR80y
ECA4OALpp
ECAtpp										2.19194e-07		2.56009e-07							2.56009e-07
EDA									162.872		179.411		593.697	285.424	182.836				593.697
EDD									1663.61		1386.02		2968.7	3082.79	4446.04				4446.04
EDTXS1	6.68773e-08	1.47124e-07	6.20827e-08	2.81967e-07	9.18156e-08	1.28452e-07	1.70498e-07	3.06846e-08	1.56042e-07	2.13234e-07		2.01698e-07	1.332e-07	7.77675e-08	4.73844e-08	1.16345e-07	1.21155e-07		2.81967e-07
EDTXS2	4.08316e-08	1.93284e-07	8.22968e-08	5.52295e-08	6.02462e-08	8.64163e-08	3.3202e-08	9.34506e-08	1.51356e-07	1.21923e-07	6.34983e-08	7.5185e-08	1.12091e-07	5.67928e-08	2.97112e-08	9.96475e-08	7.27811e-08		1.93284e-07
EDTXS3
EDTXS4
EGMEACPR	2.03923e-05	1.81812e-05	1.36162e-05	1.49656e-05	1.67522e-05	1.74614e-05	1.42251e-05	1.34893e-05	8.53481e-06	1.37052e-05	1.08809e-05	1.60632e-05	1.13124e-05	1.50507e-05	1.73685e-05	8.01582e-06	1.15277e-05	8.01538e-06	2.03923e-05
ENO_f	47.3361	29.0788	42.8665	55.7934	33.2822	42.1547	38.9956	67.5315	26.5708	34.3889	29.211	40.9886	17.8407	20.3039	24.1811	24.1872	15.2897	13.2881	67.5315
ENTERES
ENTERES2
EPMEACPR	2.03923e-05	1.81812e-05	1.36162e-05	1.49656e-05	1.67522e-05	1.74614e-05	1.42251e-05	1.34893e-05	8.53481e-06	1.37052e-05	1.08809e-05	1.60632e-05	1.13124e-05	1.50507e-05	1.73685e-05	8.01582e-06	1.15277e-05	8.01538e-06	2.03923e-05
F6PP
F6Pt6_2pp
FA100ACPHi
FA120ACPHi
FA140ACPHi
FA141ACPHi
FA160ACPHi
FA161ACPHi
FA80ACPHi
FACOAE100
FACOAE120	10.5266	16.6919	16.1377	13.7632	10.1142	14.5406	14.6122	20.093	4.38358	5.74616	3.6149	10.7913	20.3205	29.8901	20.1583	7.17552	10.3926	8.379	29.8901
FACOAE140	2.83451e-07	5.40637e-07	4.19466e-07	3.25454e-07	2.50715e-07	3.83089e-07	4.30571e-07	5.20085e-07	1.54772e-07	1.51457e-07	1.19052e-07	2.44698e-07	4.22818e-07	5.59226e-07	3.15029e-07	2.68922e-07	3.9236e-07	2.49332e-07	5.59226e-07
FACOAE141	2.18805e-07	3.89968e-07	2.84924e-07	2.21063e-07	1.84198e-07	2.95718e-07	3.10579e-07	4.08638e-07	1.11639e-07	1.04127e-07	8.58734e-08	1.79445e-07	3.26386e-07	4.64263e-07	2.52023e-07	2.11296e-07	3.02875e-07	2.03999e-07	4.64263e-07
FACOAE160	17.2631	27.3739	26.4651	22.5711	16.5868	23.846	23.9633	32.9516	7.18888	9.42346	5.92828	17.6972	33.3247	49.0184	33.0587	11.7675	17.0435	13.7412	49.0184
FACOAE161	20.347	32.2641	31.1929	26.6033	19.55	28.1059	28.2442	38.8382	8.47313	11.1069	6.98734	20.8587	39.278	57.7753	38.9644	13.8698	20.0882	16.196	57.7753
FACOAE180	1.79022e-07	3.19065e-07	2.21607e-07	1.71938e-07	1.43265e-07	2.41951e-07	2.5411e-07	3.3434e-07	9.13408e-08	8.51946e-08	7.02601e-08	1.46819e-07	2.67043e-07	3.79852e-07	1.96018e-07	1.72879e-07	2.47807e-07	1.58666e-07	3.79852e-07
FACOAE181	1.79022e-07	3.19065e-07	2.21607e-07	1.71938e-07	1.43265e-07	2.41951e-07	2.5411e-07	3.3434e-07	9.13408e-08	8.51946e-08	7.02601e-08	1.46819e-07	2.67043e-07	3.79852e-07	1.96018e-07	1.72879e-07	2.47807e-07	1.58666e-07	3.79852e-07
FACOAE60
FACOAE80	3.97826e-08	7.09032e-08	6.33164e-08	4.91251e-08	4.0933e-08	5.37668e-08	5.64689e-08	7.42978e-08	2.0298e-08	1.89321e-08	1.56134e-08	3.26264e-08	5.93428e-08	8.44115e-08	5.60051e-08	3.84175e-08	5.50681e-08	4.53331e-08	8.44115e-08
FADRx	83.3646	137.632	79.53	141.449	67.1454	96.3471	72.6104	121.282	94.006	146.148	87.873	126.12	135.863	155.536	145.348	41.772	68.5742	54.6068	155.536
FALDH2_f
FBA3_f	5.29814	3.9188	4.02153	5.03594	4.52762	0.92623	5.49395	3.7729		5.28843		6.10397				3.98277	2.30797	2.57161	6.10397
FCI_f
FCLT		0.0946484	0.143761	0.122058	0.157284	0.178046	0.109756	0.305102	0.2721	0.21582		0.332408	0.386561	0.282672		0.449953	0.107166	0.155515	0.449953
FE2abcpp
FE2t2pp
FE2t3pp
FE2tpp		6.93232										32.8377				12.6337			32.8377
FE3Ri
FEENTERtex		2.69565e-09		3.04549e-09	1.01234e-08	3.42215e-09		2.57059e-09	4.11062e-09	2.83193e-09	2.92105e-09	1.77895e-08	2.7623e-09	2.51132e-08		2.99226e-09		3.21903e-09	2.51132e-08
FEENTERtpp					5.534e-08								2.58443e-07						2.58443e-07
FEOXAMR1
FEOXAMR2
FEOXAMR3
FEROpp											0.0248814								0.0248814
FESR															6.24006				6.24006
FLVRx
FMETTRS
FMNAT	0.0203265	0.0682653	0.04315	0.0568174	0.0329906	0.0402662	0.0243156	0.0200692	0.020085	0.0259263	0.0204811	0.0209138	0.0371875	0.0403707	0.0401705	0.0108643	0.017918	0.0216748	0.0682653
FOMETRi
FORCT_f
FRUK
FRULYSDG_f
FRULYSE_f
FRULYSK
FTHFD
FUMt2_2pp
G1PACT	4.31813	5.37024	5.85169	4.042	5.37957	9.46243	4.47134	4.46385	2.48495	2.29987	2.22693	2.59515	5.37836	6.37842	5.19463	6.12535	5.75585	4.27347	9.46243
G1PPpp
G1SAT_f	0.0644825	0.0567406	0.0617694	0.0552597	0.0598149	0.0682064	0.0610184	0.04687	0.0413377	0.0783896	0.0517768	0.0803186	0.102237	0.113654	0.102763	0.0379952	0.05529	0.0453328	0.113654
G2PP
G2PPpp
G3PD2_f
G3PT
G5SD	5.82309	7.23568	8.45128	9.65039	5.37854	8.22475	6.19961	5.75676	5.85065	7.02285	5.40661	6.9204	7.63134	10.1302	8.0469	3.45559	4.40336	4.47033	10.1302
G6PDA
G6PDH2r_f	35.5415	53.169	41.9491	58.2281	45.0817		40.1827	47.9587	150.484	100.648	181.029	98.6814	365.642	386.659	356.528	61.1776	88.5689	77.1482	386.659
G6PP
G6Pt6_2pp
GAL1PPpp
GALCTD
GALCTND
GALCTNLt2pp
GALM2pp
GALS3
GALT1	3.66051e-08	5.42741e-08	5.17019e-08	6.08794e-08	4.15347e-08	3.75203e-08	4.41576e-08		3.10103e-08	8.85764e-08	7.32169e-08		1.74999e-07	1.38617e-07	4.13569e-08				1.74999e-07
GALURt2rpp_f
GALUi	2.24571e-08	2.50351e-08	2.37116e-08	3.10484e-08	1.9981e-08	2.03744e-08	1.77427e-08	1.72965e-08	3.97209e-09	6.73681e-09	3.29826e-09	1.49054e-08	2.42941e-08	2.62759e-08	2.32752e-08	2.00887e-08	3.41752e-08	3.15777e-08	3.41752e-08
GALt2pp
GAM6Pt6_2pp
GAPD_f	18.9086	13.7622	20.8548	27.6776	27.8497	25.0849	28.1004	29.6052	16.1732	23.853	15.4582	35.5777	14.6577	18.7252	21.5532	13.4984	7.13408	7.53998	35.5777
GARFT_f	33.8255	58.7143	36.3617	45.2757	59.4384	39.3248	31.638	37.3269	5.29142	44.6059		38.5705	0.717599			24.5606	22.6976	30.6597	59.4384
GART	0.0478141	0.0545255	0.069844	0.0611418	0.0652993	0.0724624	0.0606423	0.0424274	5.75766	0.0742553	6.93885	0.0537195	19.4827	16.0526	15.7623	0.0335725	0.0432814	0.0550253	19.4827
GCALDD	0.00444292	0.00389062	0.00470469	0.00566884	0.00368179	0.00603111	0.00573489	0.00454289	0.0128929	0.0152226	0.0203624	0.0199897	0.022659	0.0303646	0.0222989	0.00319946	0.00353285	0.00268926	0.0303646
GDMANE
GDPMNH
GDPMNP
GDPTPDP
GF6PTA	1.39834	1.54487	1.9854	1.76872	1.57223	1.3622	1.29756	0.68057	0.711444	0.730817	0.76121	2.11168	1.33682	1.56154	1.95988	1.78996	1.89928	2.74021	2.74021
GGGABADr_f
GGGABAH
GGPTRCO
GGPTRCS
GHBDHx_f
GHMT2r_f	3.32392	3.03373	2.49696	3.18865	3.04782	3.43634	2.60553	4.66027	2.67351	4.28414	0.585465	5.58124	2.17598	1.73714	2.43892	1.93333	1.58514	1.91655	5.58124
GK1_f	32.6323	31.2465	29.2603	35.1926	28.841	33.9454	25.4632	17.779	31.0468	27.5887	26.0333	30.1114	32.5163	19.2496	24.5001	30.2974	17.5717	28.3643	35.1926
GLBRAN2	2.67403e-08	5.79368e-08	4.91433e-08	3.50459e-08	6.26391e-08	7.83612e-08	2.86492e-08	3.00888e-08	6.17157e-08	5.45887e-08	6.25258e-08	3.80229e-08	8.66245e-08		1.15272e-07	3.19606e-08	4.37931e-08		1.15272e-07
GLCATr_f
GLCRAL
GLCS1	1.22006e-08	3.74431e-08	1.93817e-08	3.40799e-08	2.279e-08	2.27996e-08	1.70833e-08	3.20943e-08	2.73803e-08	2.80518e-08	2.82058e-08	2.08088e-08	1.49714e-08	1.56027e-08	2.35432e-08	1.48078e-08	1.03284e-08	1.97911e-08	3.74431e-08
GLCTR1	1.47171e-07	1.25382e-07	1.03952e-07		5.06922e-08	8.35171e-08	7.99789e-08		8.00463e-08	1.33962e-07	9.46222e-08		1.31642e-07	9.17759e-08	1.39239e-07		1.60128e-07		1.60128e-07
GLCTR2	4.407e-08	3.28134e-08	6.90669e-08	9.23015e-08	1.05761e-07	6.83102e-08	5.32088e-08		1.305e-07	1.86017e-07	9.61523e-08		8.47782e-08				7.76161e-08		1.86017e-07
GLCTR3	1.0068e-07	1.18729e-07	1.43221e-07		9.26808e-08	1.42781e-07	6.41325e-08		8.91919e-08	1.55723e-07	8.61714e-08		9.08625e-08	1.57229e-07			1.72735e-07		1.72735e-07
GLCt2pp									178.552		152.173		1445.93						1445.93
GLCtex_copy2
GLDBRAN2
GLGC	1.29192e-08	4.12147e-08	1.90358e-08	3.91116e-08	1.80419e-08	2.37677e-08	1.4324e-08	1.19005e-08	2.13749e-08	2.24472e-08	2.028e-08	1.2527e-08	2.60108e-08	3.36554e-08	2.35953e-08	1.23886e-08	1.6109e-08	1.9061e-08	4.12147e-08
GLNTRS
GLTPD_f
GLU5K	9.91448	8.57097	10.4044	9.9413	6.91572	11.6628	8.17059	8.13254	9.40754	12.5378	8.87304	10.9053	9.27694	12.3446	12.1444	5.30242	6.83937	6.86691	12.5378
GLUABUTt7pp_f
GLUCYS
GLUDy_f
GLUNpp
GLUPRT	11.1999	12.4522	18.1882	16.2366	13.0814	15.4019	11.9659	8.76844	5.12846	10.174	5.6284	9.07053	11.9104	14.1896	15.4111	6.90709	10.3334	9.23635	18.1882
GLUR_f
GLUTRR		2.83452	3.80989						7.54092	5.38232	6.04077		3.6242	3.37064		7.52463	2.37715		7.54092
GLUTRS	0.0452344	0.0599549	0.0580081	0.0869134	0.0450272	0.0591693	0.0444001	0.028528	0.0261054	0.0411107	0.0259507	0.0379214	0.0579634	0.0667505	0.0627156	0.027208	0.0356028	0.0355884	0.0869134
GLUt2rpp_f
GLUt4pp									0.801087			7.24266e-07							0.801087
GLXCL
GLYALDtpp_f
GLYAT_f		1.20088e-07	1.31752e-07	8.48983e-08	2.42615e-07		1.34983e-07	1.19224e-07		1.36224e-07		1.17054e-07				7.44689e-08	2.16473e-07	9.77279e-08	2.42615e-07
GLYCDx
GLYCK
GLYCLTt4pp
GLYCtpp_f
GLYK	2.71156e-07	1.47416e-06	4.50339e-07	4.30428e-07	1.59144e-07	1.65927e-07	7.02085e-07	1.21387e-07	1.69059e-07	2.50229e-07	1.54891e-07	1.10772e-06	1.76458e-06	1.5539e-06		1.58371e-07	3.0786e-07	1.54803e-07	1.76458e-06
GLYOX
GMAND
GMHEPAT	2.5473e-08	2.89512e-08	3.15457e-08	2.76921e-08	2.2437e-08	2.82087e-08	2.28694e-08	2.56672e-08	2.43409e-08	4.36985e-08	2.45722e-08	1.82533e-08	3.12341e-08	2.99353e-08	2.7597e-08	1.84289e-08	2.74856e-08	1.89089e-08	4.36985e-08
GMHEPK	2.5473e-08	2.89512e-08	3.15457e-08	2.76921e-08	2.2437e-08	2.82087e-08	2.28694e-08	2.56672e-08	2.43409e-08	4.36985e-08	2.45722e-08	1.82533e-08	3.12341e-08	2.99353e-08	2.7597e-08	1.84289e-08	2.74856e-08	1.89089e-08	4.36985e-08
GMHEPPA	1.2029e-07	1.04234e-07	6.78291e-08	1.09264e-07	5.9694e-08	7.37016e-08	8.63803e-08	2.66949e-07	2.48404e-07	5.26096e-07	3.49309e-07	1.72956e-07	1.73616e-07	9.81439e-08	4.13545e-08	1.36062e-07	1.72253e-07	5.23265e-08	5.26096e-07
GMPR
GMPS2	1.4361	1.91985	2.33593	3.01769	2.49881	1.95534	2.14343	1.13227	1.2233	2.05758	1.21673	1.98652	2.31149	2.81034	2.35831	1.12146	1.39144	1.23824	3.01769
GND	29.4305	22.9314	26.8165	22.1707	26.8973	6.52383	26.2635	24.1531		30.1273		45.9588				26.0618	38.7971	16.901	45.9588
GOFUCR
GP4GH
GPDDA1
GPDDA1pp
GPDDA2	1.68901e-07	1.74507e-07					6.42153e-07	1.01709e-06	7.31645e-07	3.30874e-07	1.2148e-06	4.40834e-07	7.91554e-07	5.65838e-07	4.369e-07	3.13049e-07	2.53023e-07		1.2148e-06
GPDDA2pp			7.32421e-07		6.54793e-07			6.54013e-07		8.32239e-07		4.42394e-07				6.08375e-07	1.15495e-06		1.15495e-06
GPDDA3
GPDDA3pp
GPDDA4	1.68901e-07	1.74507e-07					6.42153e-07	1.01709e-06	3.65822e-07	3.30874e-07	6.54126e-07	4.40834e-07	3.95777e-07	2.82919e-07		3.13049e-07	2.53023e-07		1.01709e-06
GPDDA4pp			7.32421e-07		6.54793e-07			6.54013e-07		8.32239e-07	9.90131e-07	4.42394e-07				6.08375e-07	1.15495e-06		1.15495e-06
GPDDA5
GPDDA5pp
GRTT	0.0466392	0.042269	0.0579613	0.0637935	0.0410334	0.0459609	0.0460998	0.188563	0.0512618	0.123544	0.0824945	0.0784318	0.122242	0.0855757	0.032442	0.0520892	0.102045		0.188563
GSNK		4.03718e-08	5.06153e-08		4.24152e-08			3.39432e-08	3.54705e-08	5.26479e-08	5.52866e-08	4.28349e-08	3.6592e-08			3.76359e-08	3.2424e-08	7.16088e-08	7.16088e-08
GSNt2pp
GSPMDA
GSPMDS
GTHOr_f
GTHPi
GTHRDHpp
GTHS
GTPCI	0.0033239	0.00479793	0.00477835	0.00435167	0.00470486	0.00615929	0.00550438	0.00312079	0.00332889	0.0047863	0.00259041	0.00441168	0.00605005	0.00492472	0.00531561	0.00242505	0.00257681	0.0020221	0.00615929
GTPCII2	0.0278682	0.0253353	0.023685	0.0376937	0.0150136	0.0247718	0.0206651	0.0440376	0.0364503	0.0567053	0.0489467	0.0396339	0.0577528	0.0408665	0.0370943	0.030528	0.0265892	0.0253427	0.0577528
GTPDPDP
GTPDPK	2.49354e-08	6.0604e-08	4.19104e-08	3.5805e-08	4.56329e-08	4.63451e-08	3.64568e-08	3.24877e-08	3.81836e-08	3.71217e-08	3.29317e-08	2.84369e-08	4.72514e-08	5.63725e-08	3.37663e-08	2.78922e-08	3.57493e-08	4.05153e-08	6.0604e-08
GUAD
GUAtex_f
GUI1_f
GUI2_f
HADPCOADH3_f
HBZOPT	0.0405634	0.0543048	0.061915	0.0501961	0.100065	0.219881	0.156304	0.0434071	0.0807597	0.208656		0.192926		0.393653		0.0691021			0.393653
HCYSMT
HCYSMT2
HDCAtexi
HDCEAtexi
HEMEOS
HEPK1		8.35514e-08		6.26997e-08	8.56645e-08				7.6451e-08	2.39221e-07									2.39221e-07
HEPK2	3.9585e-08	7.11882e-08	4.63358e-08	4.58057e-08	4.60566e-08	3.07835e-08			1.48841e-07	3.44838e-07	3.32499e-07		4.70204e-08	8.68291e-08			1.748e-07		3.44838e-07
HEPT1	7.17141e-08	1.7761e-07	1.25109e-07		1.02352e-07	8.75063e-08	6.32257e-08		2.90097e-07	2.83368e-07	3.22105e-07		2.7104e-07	8.14047e-08					3.22105e-07
HEPT2	2.74368e-08	1.05333e-07	4.23612e-08	5.39409e-08	3.97811e-08	3.82276e-08	3.3483e-08		5.0972e-08	1.1841e-07	5.094e-08		4.32353e-08	3.93051e-08	2.62513e-08		3.8277e-08		1.1841e-07
HEPT3	8.30872e-08	8.35153e-08	7.2737e-08	6.51495e-08	4.80261e-08	1.08989e-07	5.54938e-08		6.90455e-08	1.68536e-07	1.64414e-07			9.44631e-08	7.71865e-08		1.14549e-07		1.68536e-07
HEPT4	4.88286e-08	4.88536e-08	5.82951e-08	2.80987e-08	3.59655e-08	4.02185e-08	3.05531e-08		3.57925e-08	8.86099e-08	5.65037e-08		1.23415e-07	9.91591e-08	4.34859e-08		7.39178e-08		1.23415e-07
HETZK
HEX1	6.25333e-08	6.25691e-08	7.15885e-08		4.33045e-08		3.83763e-08	4.75987e-08	41.3996		63.987		312.074	335.296	436.631			5.71415e-09	436.631
HEX7				1.6669e-07		1.23273e-07			483.486	3.29963e-07	639.716	1.96851e-07	385.049	611.518		1.82e-07	1.40411e-07	5.07779e-08	639.716
HG2abcpp
HG2t3pp
HISTD	3.05251	1.99499	2.32823	1.91217	2.04721	1.482	1.77193	1.53703	1.61704	1.75619	1.56112	2.11927	2.74	2.76174	2.33681	1.78942	2.50621	2.89829	3.05251
HISTP	1.92544	2.71783	2.61353	3.14785	2.76632	2.16554	2.04313	1.67814	1.53651	2.02741	1.18265	2.07104	2.20079	2.58039	3.19578	1.78835	1.95133	2.43935	3.19578
HISTRS
HISt2rpp_f
HKNDDH
HKNTDH
HMBS	0.0481348	0.0600374	0.0583804	0.0472119	0.0353721	0.0574108	0.0436618	0.0337246	0.033229	0.0202743	0.0433595	0.0269208	0.143653	0.0916559	0.0607885	0.0410619	0.030505	0.0604901	0.143653
HPPK2			0.224804		0.155589											0.206053	0.175824		0.224804
HPYRI_f
HSK	20.5982	27.8189	27.3765	21.2315	29.0738	33.4933	12.5918	13.6512	14.3207	13.7471	26.4365	15.6745	27.0588	35.0095	48.4582	13.3268	8.69232	9.34182	48.4582
HSST	2.89833	3.94754	2.56542	6.06836	2.94683	6.27275	4.64177	2.87206	4.26199	6.12432	3.48448	6.36508	3.85301	5.59261	2.97904	2.82121	2.8512	2.35616	6.36508
HSTPT	2.26871	4.66979	2.27154	5.15782	2.24617	1.63984	1.66005	3.98857	2.30949	3.06768	2.23353	2.77106	2.31637	2.77693	2.41613	2.8143	1.99712	1.64275	5.15782
I4FE4SR	0.00697629	0.00303989	0.00324183	0.00324398	0.00272233	0.0040977	0.00323145	0.00533488	0.00436292	0.0056563	0.0040608	0.00575627	0.0123036	0.00737984	0.00449161	0.00283929	0.00419147	0.00493747	0.0123036
ICDHyr_f	6.76376	6.19342	5.91559	7.92732	9.10323	9.61625	7.81981	5.40712	1.81719	5.06113	2.11473	7.71589	2.05855	2.30419	3.10471	2.65873	2.30969	2.97666	9.61625
ICHORS_copy1_f
ICHORS_copy2
ICHORT
ICL
ICYSDS	0.0145991	0.01446	0.0124091	0.0198752	0.0122041	0.0156928	0.0114247	0.00991448	0.0090083	0.00996949	0.00897472	0.0131387	0.0171014	0.0193695	0.0195065	0.0055425	0.00767964	0.00575673	0.0198752
IGPDH	1.92544	2.71783	2.61353	3.14785	2.76632	2.16554	2.04313	1.67814	1.53651	2.02741	1.18265	2.07104	2.20079	2.58039	3.19578	1.78835	1.95133	2.43935	3.19578
IGPS	0.896344	1.13833	0.830873	1.34658	1.32518	1.92041	1.90792	1.13868	1.35832	2.3289	1.43627	2.24903	3.29235	3.45317	3.69423	0.678761	1.96716	0.710011	3.69423
ILETA_f
ILETRS
ILEt2rpp_f
IMPC_f
IMPD	0.860282	1.12933	1.42105	2.16705	1.58622	1.10204	1.13372	0.684272	0.628462	1.01561	0.547214	0.930526	0.98221	1.31338	1.335	0.716667	0.689591	0.585866	2.16705
INDOLEt2rpp_f
INSH
INSK	4.03327e-08	6.05578e-08	5.06153e-08	6.0952e-08	4.24152e-08	3.75743e-08	3.65676e-08	3.39432e-08	3.54705e-08	7.01973e-08	5.52866e-08	4.28349e-08	3.6592e-08	3.9532e-08	5.33938e-08	3.76359e-08	4.8636e-08	7.16088e-08	7.16088e-08
INSt2pp_copy1
INSt2pp_copy2_f
INStex_f
IPDDI_f
IPDPS	0.199495	0.16087	0.210745	0.129235	0.1714	0.205768	0.144569	0.270862	0.0332866	0.113248	0.0574634	0.199362	0.317459	0.190901	0.220166	0.0988457	0.151103	0.110243	0.317459
IPMD	7.55421	8.81328	7.00939	6.60829	8.0491	8.2196	3.32882	8.05969	5.88255	4.45447	7.64186	4.73706	7.08058	4.95648	6.19704	3.35854	4.08187	2.82625	8.81328
IPPS	4.96498	8.09313	5.60956	8.18237	6.34669	7.29786	3.38801	3.28099	3.73405	3.2062	6.06419	2.7372	7.27423	7.86021	7.63429	2.39781	3.79802	2.99733	8.18237
K2L4Aabcpp	0.673739	1.10848	0.906599	1.10066	0.908927	1.28384	1.04986	0.690904	0.738014	1.17746	0.857291	0.979615	1.40864	2.04723	1.6838	0.507575	0.573219	0.874009	2.04723
KARA1_f
KARA2_f	0.66461	0.374377	0.568398	0.387112	0.671841	0.596632	0.625963	0.63237	0.39019	0.621111	0.509453	0.815997	0.404619	0.592484	0.933642	0.621414	0.352865	0.441564	0.933642
KAS15
KDOCT2	0.963551	1.47203	1.10719	2.01789	0.811573	1.12104	0.950746	1.09899	0.731247	1.30766	0.88242	1.35386	1.48751	1.77459	1.7193	0.816287	0.7938	0.874679	2.01789
KDOPP	7.21385	18.3879	5.22096	17.0657	2.84989	4.46083	3.19652	7.41428	2.25555	6.55556	4.95686	8.89721	9.025	6.1018	4.84562	5.41108	4.40331	3.47743	18.3879
KDOPS	0.834815	0.724348	0.6822	0.747795	0.608244	0.665356	0.631982	0.508583	0.461823	0.927876	0.630996	0.884208	0.969268	1.02477	1.18515	0.372856	0.426178	0.426291	1.18515
LACZ
LACZpp
LADGMDH
LALDO2x
LALGP
LCADi
LCARS_f
LDH_D2
LEUTRS
LEUt2rpp_f
LGTHL
LIPACabcpp
LIPAHT2ex
LIPAHTex
LIPAMPL
LIPATPT
LIPAabcpp		1.88343e-08	1.42282e-08	1.57144e-08			1.62288e-08		1.36694e-08	1.55177e-08	1.48111e-08	1.18471e-08							1.88343e-08
LIPOCT
LIPOS
LPADSS	7.82816	9.18794	12.2063	6.00121	4.59473	12.095	9.36825	10.7494	3.97652	5.27018	5.24413	10.4689	23.1118	20.6799	15.8616	4.0404	3.81836	7.19692	23.1118
LPLIPAL1A120pp
LPLIPAL1A140pp
LPLIPAL1A141pp
LPLIPAL1A160pp
LPLIPAL1A161pp
LPLIPAL1A180pp
LPLIPAL1A181pp
LPLIPAL1E120pp
LPLIPAL1E140pp
LPLIPAL1E141pp
LPLIPAL1E160pp
LPLIPAL1E161pp
LPLIPAL1E180pp
LPLIPAL1E181pp
LPLIPAL1G120pp
LPLIPAL1G140pp
LPLIPAL1G141pp
LPLIPAL1G160pp
LPLIPAL1G161pp
LPLIPAL1G180pp
LPLIPAL1G181pp
LPLIPAL2A120
LPLIPAL2A140
LPLIPAL2A141
LPLIPAL2A160
LPLIPAL2A161
LPLIPAL2A180
LPLIPAL2A181
LPLIPAL2ATE120
LPLIPAL2ATE140
LPLIPAL2ATE141
LPLIPAL2ATE160
LPLIPAL2ATE161
LPLIPAL2ATE180
LPLIPAL2ATE181
LPLIPAL2ATG120
LPLIPAL2ATG140
LPLIPAL2ATG141
LPLIPAL2ATG160
LPLIPAL2ATG161
LPLIPAL2ATG180
LPLIPAL2ATG181
LPLIPAL2E120
LPLIPAL2E140
LPLIPAL2E141
LPLIPAL2E160
LPLIPAL2E161
LPLIPAL2E180
LPLIPAL2E181
LPLIPAL2G120
LPLIPAL2G140
LPLIPAL2G141
LPLIPAL2G160
LPLIPAL2G161
LPLIPAL2G180
LPLIPAL2G181
LSERDHr_f
LYSt2pp
LYSt3pp
M1PD_f
MACPD
MALCOAMT
MALDDH
MALDt2_2pp
MALTATr_f
MALTHXtexi
MALTPTtexi
MALTTRtexi
MALTTTRtexi
MALTtexi
MALt2_2pp
MAN1PT2									8.01711e-08		7.50356e-08								8.01711e-08
MAN6PI_f
MAN6Pt6_2pp
MANAO_f
MANPGH
MCITD
MCITL2_f
MCITS
MCPST
MDH_f	15.1371	8.65716	9.25882	9.32605	7.23563	8.80849	11.9372	24.9215	2.9094	17.513		23.4585	6.9481	5.53553	4.4027	4.11016	4.39898	5.77513	24.9215
MDH2
MDH3
ME1
ME2
MECDPS	0.241232		0.266364		0.693975	0.636333	0.314184	0.738424	0.182621	0.612339	0.299815	0.582448	0.349624	0.509286	0.419273	0.28333	0.161955	0.29968	0.738424
MELIBt3ipp
MEPCT		1.26444	0.651736	0.980403	0.620638	0.407114	0.458782	4.64931	0.874615	1.93416	1.98853	2.15763		1.57561	0.654923	3.45956	1.16513	0.323315	4.64931
METAT	0.0034823	0.00639263	0.00472217	0.00769583	0.00583783	0.0056284	0.00548369	0.00398659	0.00259802	0.00412397	0.00247505	0.0043148	0.00370979	0.00436629	0.00526543	0.00227743	0.00280047	0.00279992	0.00769583
METTRS
MG2uabcpp
MGSA						5.8444e-08			3.24591e-08		6.02286e-08		3.37359e-08	2.25793e-08	2.31211e-08				6.02286e-08
MI1PP
MICITDr_f
MLTG1
MLTG2
MLTG3
MLTG4
MLTG5
MLTP1_f
MLTP2_f
MLTP3_f
MMETt2pp
MN2tpp		0.298252										1.41279				0.543545			1.41279
MN6PP
MNNH
MNt2pp
MOAT	6.50006	6.20705	6.29198	6.82595	2.10436	7.48243	6.62682	13.4736	18.14	12.55	19.5951	11.0243	9.66435	17.5214	8.32404	9.11176		3.79281	19.5951
MOAT2	6.50006	6.20705	6.29198	6.82595	2.10436	7.48243	6.62682	13.4736	18.14	12.55	19.5951	11.0243	9.66435	17.5214	8.32404	9.11176		3.79281	19.5951
MOAT3C	5.52474e-08	3.20026e-07		8.52122e-08	8.72425e-08		1.17789e-07		1.03352e-07	3.08882e-07			1.09406e-07	1.34228e-07					3.20026e-07
MOCOS	0.00511516	0.00495083	0.00685876	0.00529378	0.00410122	0.00678693	0.00573065	0.00622787	0.00437682	0.00527759	0.00345348	0.00488647	0.00756725	0.010846	0.00842534	0.00261518	0.0036598	0.00406838	0.010846
MOHMT	0.0153842	0.0132504	0.0103459	0.0286049	0.00526683	0.00930293	0.00834152	0.00823871	0.00661037	0.0102602	0.00925088	0.0115797	0.0159442	0.0138895	0.0132386	0.00683306	0.00784745	0.00556032	0.0286049
MPTAT	0.0367133	0.020639	0.0391236	0.0407936	0.027631	0.0441137	0.0470716	0.0401641	0.0192221	0.0406625	0.0301039	0.0295017	0.0842208	0.065104	0.0419445	0.0148486	0.0267661	0.0341379	0.0842208
MPTSS		0.13283	0.175453	0.134223	0.36585	0.182423	0.311246	0.121717	0.122934	0.175136	0.0824374	0.212388				0.108883			0.36585
MTAN
MTHFC_f	21.4839	27.8948	27.4659	38.18	26.5904	24.6273	23.2306	10.9069	9.48097	20.8668		18.2177	15.5628	15.8589	16.8761	9.28318	13.1281	16.6572	38.18
MTHFD_f	21.4839	27.8948	27.4659	38.18	26.5904	24.6273	23.2306	10.9069	9.48097	20.8668		18.2177	15.5628	15.8589	16.8761	9.28318	13.1281	16.6572	38.18
MTHFR2	3.77706	2.75752	3.2479	3.11685	3.30046	2.20543	2.71971	2.07749	1.29555	1.95802	1.3463	2.12204	2.36725	2.55558	2.38258	1.2516	1.39367	1.25946	3.77706
MTRPOX
NACODA
NADH10
NADH5
NADH9
NADK	0.155077			0.112971				0.303155	0.376584		0.129451		0.357274	0.25064		0.3669	0.120267	0.0820044	0.376584
NADPHQR2
NADPHQR3
NADPHQR4
NADS1	0.0823567	0.0579543	0.0507651	0.053036	0.0417282	0.0546141	0.0403093	0.0534913	0.039158	0.0565829	0.0366907	0.0767944	0.127633	0.0832251	0.0636229	0.0525883	0.0667544	0.0670444	0.127633
NAMNPP
NAt3_1p5pp
NAt3_2pp
NH4tpp_f											4601.07				2072.38				4601.07
NI2abcpp
NMNPtpp
NNAM
NNATr_f			1.09083			1.34888	1.5211	1.49187	1.20331	1.69843	2.43003	2.04836				1.08329			2.43003
NNDMBRT
NNDPR	0.197	0.368449	0.232998	0.305301	0.221252	0.294933	0.137543	0.124745	0.140494	0.275325	0.164101	0.142403	0.250432	0.264162	0.287799	0.0954458	0.152598	0.123033	0.368449
NODOx
NODOy
NTD10
NTD11
NTD4	8.07338e-08	5.11037e-08	5.97739e-08		1.46822e-07	8.40788e-08	1.6052e-07	4.01967e-07	2.24381e-07	3.40734e-07	1.95455e-07	2.10111e-07	1.11754e-07	1.53681e-07	1.49785e-07	4.21888e-07	1.0605e-07	2.33632e-07	4.21888e-07
NTD7
NTD9
NTP11
NTP12
NTP3
NTP3pp
NTP5
NTPP10
NTPP11
NTPP6
NTPP8
NTPP9
NTPTP1
NTPTP2
O16A4Lpp
O16AT
O16AUNDtpp
O16GALFT
O16GLCT1
OAADC
OCDCAtexi
OCDCEAtexi
OCTDPS	0.0606846	0.0288452	0.0282005	0.0276653	0.0193542	0.0274875	0.0249341	0.0698818	0.125899	0.249049	0.322857	0.222087	0.0766916	0.0245434	0.0410595	0.0758977	0.0391898		0.322857
OCTNLL
OGMEACPD	3.77031e-05	8.08786e-05	4.18102e-05	5.51535e-05	3.12866e-05	5.61952e-05	4.05694e-05	2.47375e-05	1.42292e-05	3.04993e-05	1.77348e-05	2.44014e-05	1.87539e-05	2.0703e-05	2.05049e-05	1.44106e-05	1.25384e-05	1.15283e-05	8.08786e-05
OGMEACPR	4.66983e-05	2.22492e-05	2.28626e-05	2.61312e-05	1.888e-05	1.80127e-05	1.94904e-05	4.60231e-05	3.11104e-05	4.41532e-05	3.13986e-05	4.48142e-05	4.56456e-05	3.65763e-05	2.21973e-05	3.4302e-05	3.09214e-05	2.30452e-05	4.66983e-05
OGMEACPS	5.34925e-05	7.52237e-05	6.14869e-05	9.20241e-05	5.15902e-05	5.0916e-05	4.5705e-05	4.45372e-05	3.14245e-05	5.01454e-05	3.327e-05	5.59906e-05	6.52537e-05	7.25743e-05	6.76501e-05	3.25995e-05	4.45109e-05	3.40076e-05	9.20241e-05
OHPBAT_f	0.000758094	0.000867465	0.000846108	0.00177147	0.000858341	0.000985731	0.000721055	0.00108076	0.00075998	0.000891734	0.000528385	0.000922194	0.00089451	0.00112262	0.00118899	0.000507924	0.000809007	0.00050505	0.00177147
OHPHM
OMBZLM
OMMBLHX
OMPDC	36.0659	16.0095	21.3934	19.4603	19.5705	19.2092	15.603	13.2608	11.0213	16.7641	10.8978	17.3176	44.2136	49.8659	16.9661	8.5475	68.1805	17.3486	68.1805
OMPHHX
OPHHX	0.0649319		0.159181		0.117614		0.0782989	0.235708	0.233082	0.0200995	0.113617	0.0607596	0.336303	0.291703		0.0855652	0.176181		0.336303
OPMEACPD	3.77031e-05	8.08786e-05	4.18102e-05	5.51535e-05	3.12866e-05	5.61952e-05	4.05694e-05	2.47375e-05	1.42292e-05	3.04993e-05	1.77348e-05	2.44014e-05	1.87539e-05	2.0703e-05	2.05049e-05	1.44106e-05	1.25384e-05	1.15283e-05	8.08786e-05
OPMEACPR	4.66983e-05	2.22492e-05	2.28626e-05	2.61312e-05	1.888e-05	1.80127e-05	1.94904e-05	4.60231e-05	3.11104e-05	4.41532e-05	3.13986e-05	4.48142e-05	4.56456e-05	3.65763e-05	2.21973e-05	3.4302e-05	3.09214e-05	2.30452e-05	4.66983e-05
OPMEACPS	1.72933e-05	1.74286e-05	1.65009e-05	2.28857e-05	1.83796e-05	1.65767e-05	1.71835e-05	1.73255e-05	1.35156e-05	2.29441e-05	1.17406e-05	1.84705e-05	2.09538e-05	2.68511e-05	2.21453e-05	8.40108e-06	1.10128e-05	7.8675e-06	2.68511e-05
OROTt2_2pp
ORPT_f
OXCDC
P5CD
P5CR	17.178	9.15139	12.2938	9.3831	9.31081	11.9809	7.90765	6.80272	10.7273	11.7055	13.5899	9.70412	26.271	16.1151	14.7278	5.85829	11.8314	10.1454	26.271
PA120abcpp	1.0185e-08	1.88343e-08	1.42282e-08	1.57144e-08	1.4714e-08	1.8989e-08	1.62288e-08	1.53285e-08	2.0504e-08	2.32765e-08	2.22167e-08	1.77707e-08	1.64548e-08	2.3126e-08	1.87123e-08	1.08701e-08	1.21494e-08	1.89147e-08	2.32765e-08
PA140abcpp	1.0185e-08	1.88343e-08	1.42282e-08	1.57144e-08	1.4714e-08	1.8989e-08	1.62288e-08	1.53285e-08	2.0504e-08	2.32765e-08	2.22167e-08	1.77707e-08	1.64548e-08	2.3126e-08	1.87123e-08	1.08701e-08	1.21494e-08	1.89147e-08	2.32765e-08
PA141abcpp	1.0185e-08	1.88343e-08	1.42282e-08	1.57144e-08	1.4714e-08	1.8989e-08	1.62288e-08	1.53285e-08	2.0504e-08	2.32765e-08	2.22167e-08	1.77707e-08	1.64548e-08	2.3126e-08	1.87123e-08	1.08701e-08	1.21494e-08	1.89147e-08	2.32765e-08
PA160abcpp	1.0185e-08	1.88343e-08	1.42282e-08	1.57144e-08	1.4714e-08	1.8989e-08	1.62288e-08	1.53285e-08	2.0504e-08	2.32765e-08	2.22167e-08	1.77707e-08	1.64548e-08	2.3126e-08	1.87123e-08	1.08701e-08	1.21494e-08	1.89147e-08	2.32765e-08
PA161abcpp	1.0185e-08	1.88343e-08	1.42282e-08	1.57144e-08	1.4714e-08	1.8989e-08	1.62288e-08	1.53285e-08	2.0504e-08	2.32765e-08	2.22167e-08	1.77707e-08	1.64548e-08	2.3126e-08	1.87123e-08	1.08701e-08	1.21494e-08	1.89147e-08	2.32765e-08
PA180abcpp	1.0185e-08	1.88343e-08	1.42282e-08	1.57144e-08	1.4714e-08	1.8989e-08	1.62288e-08	1.53285e-08	2.0504e-08	2.32765e-08	2.22167e-08	1.77707e-08	1.64548e-08	2.3126e-08	1.87123e-08	1.08701e-08	1.21494e-08	1.89147e-08	2.32765e-08
PA181abcpp	1.0185e-08	1.88343e-08	1.42282e-08	1.57144e-08	1.4714e-08	1.8989e-08	1.62288e-08	1.53285e-08	2.0504e-08	2.32765e-08	2.22167e-08	1.77707e-08	1.64548e-08	2.3126e-08	1.87123e-08	1.08701e-08	1.21494e-08	1.89147e-08	2.32765e-08
PACCOAL
PANTS	0.0153661	0.0163101	0.0160808	0.0195864	0.0128195	0.0154931	0.0120222	0.0138915	0.0095041	0.0186951	0.017285	0.0214629	0.0247974	0.0237193	0.020824	0.00959535	0.00953605	0.0114562	0.0247974
PAPA120
PAPA120pp
PAPA140
PAPA140pp
PAPA141
PAPA141pp
PAPA160
PAPA160pp
PAPA161
PAPA161pp
PAPA180
PAPA180pp
PAPA181
PAPA181pp
PAPPT3	6.04688	4.86024	4.55232	4.39602	3.37655	4.14399	3.32286	3.22025	3.82615	5.34248	3.27737	5.5274	4.24975	4.23241	4.6196	5.82812	2.71731	4.06205	6.04688
PDX5POi	0.0117916			0.0190427			0.00966525	0.0120839			0.0139949	0.0232681					0.00851269	0.00678584	0.0232681
PDXPP
PE120abcpp	1.52774e-08	2.82514e-08	1.42282e-08	1.57144e-08	1.4714e-08	2.84835e-08	2.43432e-08	1.53285e-08	2.0504e-08	2.32765e-08	2.22167e-08	1.77707e-08	2.46822e-08	3.4689e-08	1.87123e-08	1.63052e-08	1.82241e-08	1.89147e-08	3.4689e-08
PE140abcpp	1.52774e-08	2.82514e-08	1.42282e-08	1.57144e-08	1.4714e-08	2.84835e-08	2.43432e-08	1.53285e-08	2.0504e-08	2.32765e-08	2.22167e-08	1.77707e-08	2.46822e-08	3.4689e-08	1.87123e-08	1.63052e-08	1.82241e-08	1.89147e-08	3.4689e-08
PE141abcpp	1.52774e-08	2.82514e-08	1.42282e-08	1.57144e-08	1.4714e-08	2.84835e-08	2.43432e-08	1.53285e-08	2.0504e-08	2.32765e-08	2.22167e-08	1.77707e-08	2.46822e-08	3.4689e-08	1.87123e-08	1.63052e-08	1.82241e-08	1.89147e-08	3.4689e-08
PE160abcpp	1.59106	2.61771	2.14096	2.59926	2.14646	3.03183	2.47928	1.63159	1.74285	2.78061	2.02452	2.31339	3.32654	4.83459	3.97636	1.19866	1.35368	2.064	4.83459
PE161abcpp	0.729284	1.19987	0.981341	1.19141	0.983861	1.38968	1.13641	0.747863	0.798858	1.27453	0.927969	1.06038	1.52477	2.216	1.82262	0.549421	0.620477	0.946065	2.216
PE180abcpp	1.52774e-08	2.82514e-08	1.42282e-08	1.57144e-08	1.4714e-08	2.84835e-08	2.43432e-08	1.53285e-08	2.0504e-08	2.32765e-08	2.22167e-08	1.77707e-08	2.46822e-08	3.4689e-08	1.87123e-08	1.63052e-08	1.82241e-08	1.89147e-08	3.4689e-08
PE181abcpp	2.03699e-08	3.76686e-08	2.13423e-08	2.35717e-08	1.4714e-08	2.84835e-08	3.24576e-08	2.0438e-08	2.73387e-08	3.10354e-08	2.96222e-08	2.36943e-08	2.46822e-08	3.4689e-08	1.87123e-08	1.63052e-08	1.82241e-08	1.89147e-08	3.76686e-08
PEAMNOpp
PERD_f	0.00905433	0.0119927	0.0110636	0.0149195	0.00697376	0.0105932	0.00783172	0.00544844	0.00536219	0.00830459	0.0056011	0.00826721	0.00988656	0.0102972	0.0144172	0.00434312	0.00597146	0.00588443	0.0149195
PETNT161pp
PETNT181pp
PFK_2
PFK_3	20.8787	13.7739	21.0637	20.3484	16.8259	1.78106	13.7195	24.8188		25.8967		21.4867				9.16106	12.0583	10.7689	25.8967
PG120abcpp	1.0185e-08	1.88343e-08				1.8989e-08	1.62288e-08	1.0219e-08	1.36694e-08	1.55177e-08	1.48111e-08	1.18471e-08	1.64548e-08	2.3126e-08		1.08701e-08	1.21494e-08		2.3126e-08
PG140abcpp	1.0185e-08	1.88343e-08				1.8989e-08	1.62288e-08	1.0219e-08	1.36694e-08	1.55177e-08	1.48111e-08	1.18471e-08	1.64548e-08	2.3126e-08		1.08701e-08	1.21494e-08		2.3126e-08
PG141abcpp	1.0185e-08	1.88343e-08				1.8989e-08	1.62288e-08	1.0219e-08	1.36694e-08	1.55177e-08	1.48111e-08	1.18471e-08	1.64548e-08	2.3126e-08		1.08701e-08	1.21494e-08		2.3126e-08
PG160abcpp	1.0185e-08	1.88343e-08				1.8989e-08	1.62288e-08	1.0219e-08	1.36694e-08	1.55177e-08	1.48111e-08	1.18471e-08	1.64548e-08	2.3126e-08		1.08701e-08	1.21494e-08		2.3126e-08
PG161abcpp	1.0185e-08	1.88343e-08				1.8989e-08	1.62288e-08	1.0219e-08	1.36694e-08	1.55177e-08	1.48111e-08	1.18471e-08	1.64548e-08	2.3126e-08		1.08701e-08	1.21494e-08		2.3126e-08
PG180abcpp	1.0185e-08	1.88343e-08				1.8989e-08	1.62288e-08	1.0219e-08	1.36694e-08	1.55177e-08	1.48111e-08	1.18471e-08	1.64548e-08	2.3126e-08		1.08701e-08	1.21494e-08		2.3126e-08
PG181abcpp	1.0185e-08	1.88343e-08				1.8989e-08	1.62288e-08	1.0219e-08	1.36694e-08	1.55177e-08	1.48111e-08	1.18471e-08	1.64548e-08	2.3126e-08		1.08701e-08	1.21494e-08		2.3126e-08
PGAMT_f
PGCD	6.77582	8.64381	6.71992	17.5943	7.88329	7.506	4.83872	5.48701	3.43501	8.07942	2.73344	6.97147	4.81982	4.53446	5.22677	3.66837	4.71982	3.04809	17.5943
PGI_f										31.3946		34.4738			10.3001	18.3346	26.6566	18.8827	34.4738
PGK_f
PGL	73.2712	138.352	119.692	188.718	118.546		105.373	135.755	252.487	127.611	267.225	162.186	556.273	631.361	566.836	104.468	115.998	101.399	631.361
PGLYCP
PGP120abcpp
PGP140abcpp
PGP141abcpp
PGP160abcpp
PGP161abcpp
PGP180abcpp
PGP181abcpp
PGSA120		8.94397e-08				6.22664e-08	4.43168e-08	4.71678e-08	1.25813e-07	7.63081e-08	6.94284e-08	1.19297e-07	9.23764e-08	9.96132e-08		9.09892e-08	6.49398e-08		1.25813e-07
PGSA140		8.94397e-08				6.22664e-08	4.43168e-08	4.71678e-08	1.25813e-07	7.63081e-08	6.94284e-08	1.19297e-07	9.23764e-08	9.96132e-08		9.09892e-08	6.49398e-08		1.25813e-07
PGSA141		8.94397e-08				6.22664e-08	4.43168e-08	4.71678e-08	1.25813e-07	7.63081e-08	6.94284e-08	1.19297e-07	9.23764e-08	9.96132e-08		9.09892e-08	6.49398e-08		1.25813e-07
PGSA160		8.94397e-08				6.22664e-08	4.43168e-08	4.71678e-08	1.25813e-07	7.63081e-08	6.94284e-08	1.19297e-07	9.23764e-08	9.96132e-08		9.09892e-08	6.49398e-08		1.25813e-07
PGSA161		8.94397e-08				6.22664e-08	4.43168e-08	4.71678e-08	1.25813e-07	7.63081e-08	6.94284e-08	1.19297e-07	9.23764e-08	9.96132e-08		9.09892e-08	6.49398e-08		1.25813e-07
PGSA180		8.94397e-08				6.22664e-08	4.43168e-08	4.71678e-08	1.25813e-07	7.63081e-08	6.94284e-08	1.19297e-07	9.23764e-08	9.96132e-08		9.09892e-08	6.49398e-08		1.25813e-07
PGSA181		8.94397e-08				6.22664e-08	4.43168e-08	4.71678e-08	1.25813e-07	7.63081e-08	6.94284e-08	1.19297e-07	9.23764e-08	9.96132e-08		9.09892e-08	6.49398e-08		1.25813e-07
PHYTSpp
PLIPA1A120pp
PLIPA1A140pp
PLIPA1A141pp
PLIPA1A160pp
PLIPA1A161pp
PLIPA1A180pp
PLIPA1A181pp
PLIPA1E120pp	5.42196e-08	7.20066e-08				3.44385e-08	6.91245e-08	7.88167e-08	7.15303e-09	1.59549e-08	6.43906e-09	3.01549e-08	9.99808e-08	1.49288e-07		4.13815e-08	8.88246e-08		1.49288e-07
PLIPA1E140pp	5.42196e-08	7.20066e-08				3.44385e-08	6.91245e-08	7.88167e-08	7.15303e-09	1.59549e-08	6.43906e-09	3.01549e-08	9.99808e-08	1.49288e-07		4.13815e-08	8.88246e-08		1.49288e-07
PLIPA1E141pp	5.42196e-08	7.20066e-08				3.44385e-08	6.91245e-08	7.88167e-08	7.15303e-09	1.59549e-08	6.43906e-09	3.01549e-08	9.99808e-08	1.49288e-07		4.13815e-08	8.88246e-08		1.49288e-07
PLIPA1E160pp		7.20066e-08						7.88167e-08	7.15303e-09		6.43906e-09	3.01549e-08	9.99808e-08	1.49288e-07		4.13815e-08	8.88246e-08		1.49288e-07
PLIPA1E161pp		7.20066e-08						7.88167e-08	7.15303e-09		6.43906e-09	3.01549e-08	9.99808e-08	1.49288e-07		4.13815e-08	8.88246e-08		1.49288e-07
PLIPA1E180pp	5.42196e-08	7.20066e-08				3.44385e-08	6.91245e-08	7.88167e-08	7.15303e-09	1.59549e-08	6.43906e-09	3.01549e-08	9.99808e-08	1.49288e-07		4.13815e-08	8.88246e-08		1.49288e-07
PLIPA1E181pp	5.42196e-08	7.20066e-08				3.44385e-08	6.91245e-08	7.88167e-08	7.15303e-09	1.59549e-08	6.43906e-09	3.01549e-08	9.99808e-08	1.49288e-07		4.13815e-08	8.88246e-08		1.49288e-07
PLIPA1G120pp	5.42196e-08	7.20066e-08				3.44385e-08	6.91245e-08	7.88167e-08	7.15303e-09	1.59549e-08	6.43906e-09	3.01549e-08	9.99808e-08	1.49288e-07		4.13815e-08	8.88246e-08		1.49288e-07
PLIPA1G140pp	5.42196e-08	7.20066e-08				3.44385e-08	6.91245e-08	7.88167e-08	7.15303e-09	1.59549e-08	6.43906e-09	3.01549e-08	9.99808e-08	1.49288e-07		4.13815e-08	8.88246e-08		1.49288e-07
PLIPA1G141pp	5.42196e-08	7.20066e-08				3.44385e-08	6.91245e-08	7.88167e-08	7.15303e-09	1.59549e-08	6.43906e-09	3.01549e-08	9.99808e-08	1.49288e-07		4.13815e-08	8.88246e-08		1.49288e-07
PLIPA1G160pp	5.42196e-08	7.20066e-08				3.44385e-08	6.91245e-08	7.88167e-08	7.15303e-09	1.59549e-08	6.43906e-09	3.01549e-08	9.99808e-08	1.49288e-07		4.13815e-08	8.88246e-08		1.49288e-07
PLIPA1G161pp	5.42196e-08	7.20066e-08				3.44385e-08	6.91245e-08	7.88167e-08	7.15303e-09	1.59549e-08	6.43906e-09	3.01549e-08	9.99808e-08	1.49288e-07		4.13815e-08	8.88246e-08		1.49288e-07
PLIPA1G180pp	5.42196e-08	7.20066e-08				3.44385e-08	6.91245e-08	7.88167e-08	7.15303e-09	1.59549e-08	6.43906e-09	3.01549e-08	9.99808e-08	1.49288e-07		4.13815e-08	8.88246e-08		1.49288e-07
PLIPA1G181pp	5.42196e-08	7.20066e-08				3.44385e-08	6.91245e-08	7.88167e-08	7.15303e-09	1.59549e-08	6.43906e-09	3.01549e-08	9.99808e-08	1.49288e-07		4.13815e-08	8.88246e-08		1.49288e-07
PLIPA2A120pp
PLIPA2A140pp
PLIPA2A141pp
PLIPA2A160pp
PLIPA2A161pp
PLIPA2A180pp
PLIPA2A181pp
PLIPA2E120pp
PLIPA2E140pp
PLIPA2E141pp
PLIPA2E160pp
PLIPA2E161pp
PLIPA2E180pp
PLIPA2E181pp
PLIPA2G120pp
PLIPA2G140pp
PLIPA2G141pp
PLIPA2G160pp
PLIPA2G161pp
PLIPA2G180pp
PLIPA2G181pp
PMANM_f
PMEACPE		0.00154232	0.000444323		0.000488881	0.000532243	0.000250639	0.00113109	0.000566063	0.00115716	0.000470413	0.000967047	0.00173342	0.00137953	0.000472051	0.000318749	0.000618523	0.000328698	0.00173342
PMPK	0.0140434	0.0122689	0.0117942	0.0113857	0.00979003	0.0113603	0.010476	0.0259396	0.0107835	0.0231252	0.00650981	0.0347271	0.0182564	0.0153115	0.017514	0.00731573	0.0112106	0.0115958	0.0347271
PNTK	0.0718946	0.0668714	0.0797902	0.0691728	0.0497178	0.0864463	0.0858113	0.14427	0.0875283	0.103911	0.188166	0.178916	0.0949094	0.0825627	0.0779242	0.062042	0.0434011	0.067775	0.188166
PNTOt4pp
POX
PPAt4pp
PPBNGS	0.0384449	0.0541972	0.0230728	0.0458239	0.0452774	0.0681162	0.0575279	0.0482272	0.0438757	0.0715494	0.052515	0.066244	0.087934	0.114388	0.112056	0.0340522	0.0468329	0.0409833	0.114388
PPC	15.802	20.2068	15.816	22.1121	16.642	11.9594	16.5033	11.952	19.4028	19.1218	28.9818	16.5086	15.998	24.4963	20.7313	7.33639	11.2036	8.59312	28.9818
PPCDC	0.0324555	0.0361938	0.0363443	0.0458783	0.0315494	0.0478061	0.0380475	0.0541279	0.0266968	0.0679748	0.0480846	0.0456653	0.0666647	0.062368	0.0678751	0.0287738	0.0245457	0.0253247	0.0679748
PPCK
PPCSCT
PPGPPDP	5.13074e-08	9.82863e-08	1.0567e-07	5.50901e-08	5.29419e-08	6.23719e-08	5.52702e-08	4.01961e-08	4.1309e-08	6.34839e-08	5.94255e-08	4.09678e-08	1.05393e-07	6.73782e-08	7.88973e-08	4.1268e-08	6.09999e-08	9.50064e-08	1.0567e-07
PPM2_f									1.21059e-08		1.81014e-08		1.98668e-08	1.20605e-08	1.60493e-08				1.98668e-08
PPNCL2	0.0324555	0.0361938	0.0363443	0.0458783	0.0315494	0.0478061	0.0380475	0.0541279	0.0266968	0.0679748	0.0480846	0.0456653	0.0666647	0.062368	0.0678751	0.0287738	0.0245457	0.0253247	0.0679748
PPND	2.28241	5.10271	1.49583	7.39459	2.37366	5.00844	4.32176	7.24763	8.56923	15.1431	19.0056	20.4816	15.579	11.0306	7.58518	1.62038	3.72713	1.86903	20.4816
PPNDH	6.05159	8.50893	4.88559	7.96771	5.95076	5.19272	6.57401	18.2044	12.7192	13.2991	14.3928	12.2001	12.3152	13.1586	19.818	5.95996	6.43486	5.6274	19.818
PPPGO
PPPGO3	0.0388345	0.0225771	0.0240985	0.0395548	0.0212204	0.0394565	0.0242457	0.0323325	0.0387881	0.0467779	0.0350158	0.0496854	0.100075	0.0661048	0.0372318	0.0232481	0.0400922	0.0574882	0.100075
PPS
PPTHpp
PRAGSr_f	7.90725	8.25995	10.0018	13.5872	10.8724	10.2308	9.10693	6.69441	5.6765	7.96549	4.80111	7.92294	10.5197	14.2005	12.3641	5.52249	8.13415	7.56715	14.2005
PRAIS	6.0876	8.26619	7.80831	12.4076	6.84551	7.3563	6.94258	5.12948	5.01938	7.99639	4.78164	6.50651	9.3636	12.1077	9.52366	3.75825	5.33605	4.20834	12.4076
PRAIi	0.896344	1.13833	0.830873	1.34658	1.32518	1.92041	1.90792	1.13868	1.35832	2.3289	1.43627	2.24903	3.29235	3.45317	3.69423	0.678761	1.96716	0.710011	3.69423
PRAMPC	6.67671	4.7004	4.34345	3.95681	4.04025	4.84637	4.11338	3.89508	5.32081	4.7637	5.03381	6.4345	7.98758	5.54063	5.30072	6.89289	6.70655	8.69843	8.69843
PRASCSi	5.55879	3.24422	4.98557	2.82507	3.16749	4.76242	3.17715	2.61712	2.06192	4.13213	3.0323	3.26744	5.39516	5.27585	4.67029	1.61239	2.44289	1.56265	5.55879
PRATPP	6.67671	4.7004	4.34345	3.95681	4.04025	4.84637	4.11338	3.89508	5.32081	4.7637	5.03381	6.4345	7.98758	5.54063	5.30072	6.89289	6.70655	8.69843	8.69843
PRFGS	5.10203	7.74144	7.95519	7.33906	6.37989	7.51498	6.20037	3.57408	2.71505	5.2282	3.13466	4.60133	6.9571	7.70014	7.97333	2.94907	4.46313	3.9235	7.97333
PRMICI_f	14.3703	4.76978	5.76422	7.35885	7.36566	4.49129	4.25684	14.0159	6.76589	8.84963	5.75552	8.94881	9.90319	6.75485	6.21685	13.1094	8.13578	8.918	14.3703
PROD2
PROTRS
PROt2rpp_f
PROt4pp
PRPPS_f	11.3071	12.9526	13.3527	17.8342	10.5243	11.7356	8.3551	6.5453	7.40969	8.55358	5.52357	8.50101	11.587	15.1699	15.3687	5.14032	5.7705	8.48706	17.8342
PSCVT_f	4.74257	5.88204	5.53692	8.39061	6.93005	6.05798	5.36974	4.46922	2.32243	4.44742	3.23398	4.14094	5.61519	7.24406	7.02211	2.89095	4.0338	3.67749	8.39061
PSD120	1.20143e-08	2.04135e-08				1.35038e-08	1.26447e-08	2.70306e-08	1.57434e-08	2.26291e-08	1.79185e-08	1.6874e-08	1.58913e-08	1.49006e-08		1.33574e-08	1.38837e-08		2.70306e-08
PSD140	1.20143e-08	2.04135e-08				1.35038e-08	1.26447e-08	2.70306e-08	1.57434e-08	2.26291e-08	1.79185e-08	1.6874e-08	1.58913e-08	1.49006e-08		1.33574e-08	1.38837e-08		2.70306e-08
PSD141	1.20143e-08	2.04135e-08				1.35038e-08	1.26447e-08	2.70306e-08	1.57434e-08	2.26291e-08	1.79185e-08	1.6874e-08	1.58913e-08	1.49006e-08		1.33574e-08	1.38837e-08		2.70306e-08
PSD160	2.6067	3.94056	2.89731	5.00354	2.22152	2.99451	2.68298	5.99413	2.78791	5.63181	3.40177	4.57639	4.46198	4.32644	3.04669	2.04573	2.14849	2.12768	5.99413
PSD161	3.07238	4.64452	3.4149	5.8974	2.61838	3.52947	3.16228	7.06494	3.28595	6.6379	4.00947	5.39393	5.25909	5.09934	3.59096	2.41119	2.53231	2.50778	7.06494
PSD180	1.20143e-08	2.04135e-08				1.35038e-08	1.26447e-08	2.70306e-08	1.57434e-08	2.26291e-08	1.79185e-08	1.6874e-08	1.58913e-08	1.49006e-08		1.33574e-08	1.38837e-08		2.70306e-08
PSD181	1.80214e-08	3.06202e-08	1.38634e-08	2.17801e-08		1.35038e-08	1.89671e-08	4.05459e-08	2.36151e-08	3.39436e-08	2.68778e-08	2.5311e-08	1.58913e-08	1.49006e-08		1.33574e-08	1.38837e-08		4.05459e-08
PSERT	5.84097	6.68365	6.5191	13.6489	6.61336	7.59487	5.55559	8.32705	4.84241	6.87064	1.85768	7.10533	5.34761	6.42513	7.04019	3.91345	6.23324	3.89132	13.6489
PSP_L	137.775	342.796	276.602	209.603	230.48	259.781	144.555	332.692	294.105	351.202	194.615	226.291	235.515	202.948	345.536	296.354	173.235	368.26	368.26
PSP_Lpp
PSSA120	1.05447e-08	2.04358e-08				1.36801e-08	1.26392e-08	1.21088e-08	1.58888e-08	1.56877e-08	2.13849e-08	1.604e-08	5.41348e-09	6.70984e-09		1.17555e-08	1.23564e-08		2.13849e-08
PSSA140	1.05447e-08	2.04358e-08				1.36801e-08	1.26392e-08	1.21088e-08	1.58888e-08	1.56877e-08	2.13849e-08	1.604e-08	5.41348e-09	6.70984e-09		1.17555e-08	1.23564e-08		2.13849e-08
PSSA141	1.05447e-08	2.04358e-08				1.36801e-08	1.26392e-08	1.21088e-08	1.58888e-08	1.56877e-08	2.13849e-08	1.604e-08	5.41348e-09	6.70984e-09		1.17555e-08	1.23564e-08		2.13849e-08
PSSA160	2.28786	3.94488	3.13582	3.48226	2.17306	3.03362	2.6818	2.68516	2.81364	3.90428	4.05985	4.3502	1.52001	1.94823	3.68801	1.8004	1.91214	2.06712	4.3502
PSSA161	2.69658	4.64961	3.69602	4.10434	2.56126	3.57555	3.16089	3.16485	3.31629	4.60176	4.78512	5.12734	1.79155	2.29627	4.34685	2.12203	2.25374	2.4364	5.12734
PSSA180	1.05447e-08	2.04358e-08				1.36801e-08	1.26392e-08	1.21088e-08	1.58888e-08	1.56877e-08	2.13849e-08	1.604e-08	5.41348e-09	6.70984e-09		1.17555e-08	1.23564e-08		2.13849e-08
PSSA181	1.58171e-08	3.06538e-08	1.50046e-08	1.5158e-08		1.36801e-08	1.89588e-08	1.81632e-08	2.38332e-08	2.35316e-08	3.20774e-08	2.406e-08	5.41348e-09	6.70984e-09		1.17555e-08	1.23564e-08		3.20774e-08
PTA2
PTHRpp
PTPATi			0.125564		0.152735	0.18164	0.0990897	1.83806	0.544571	0.755155	0.963031	1.1009		0.686166	0.515433				1.83806
PTRCTA
PUNP1_f
PUNP2_f
PYAM5PO	1.55521e-08	3.28627e-08	1.60455e-08	2.37204e-08	1.27184e-08	1.65822e-08	1.30352e-08	1.55937e-08	4.10725e-08	2.62007e-08	2.10949e-08	2.45509e-08	2.36006e-08	1.80153e-08	1.21302e-08	1.55647e-08	1.57416e-08	1.28125e-08	4.10725e-08
PYDAMK
PYDXNK
PYNP2r_f	4.75464e-09	1.49816e-08	1.2774e-08	6.84618e-09	1.13348e-08	1.21612e-08	1.06122e-08	6.6424e-09		1.2126e-08		8.25235e-09		7.88163e-09		1.23361e-08	1.1605e-08	1.12362e-08	1.49816e-08
QMO2
QMO3
QULNS	0.208303	0.137494	0.224873	0.116281	0.253586	0.269977	0.261744	0.160955	0.1663	0.363614	0.181293	0.30759	0.245729	0.340183	0.29407	0.380148	0.286113	0.18108	0.380148
R5PP
R5PPpp
RBFK	0.0203265	0.0682653	0.04315	0.0568174	0.0329906	0.0402662	0.0243156	0.0200692	0.020085	0.0259263	0.0204811	0.0209138	0.0371875	0.0403707	0.0401705	0.0108643	0.017918	0.0216748	0.0682653
RBFSa	0.0483099	0.044152	0.0519044	0.0568778	0.03926	0.0531648	0.0347808	0.0564064	0.0397293	0.0541373	0.0447768	0.0412751	0.0631767	0.0630669	0.058201	0.0276747	0.0421949	0.0341062	0.0631767
RBFSb	0.010626	0.0128081	0.0105975	0.0169153	0.00747194	0.0104282	0.00937587	0.00938547	0.00739438	0.014743	0.0147299	0.0154386	0.0160702	0.0140226	0.016908	0.0078055	0.0104102	0.00852995	0.0169153
RBK	1.40724e-07							1.09484e-07	1.28131e-07	1.24409e-07		7.16564e-08	2.05636e-07			9.1161e-08	1.38859e-07	1.54813e-07	2.05636e-07
RBK_L1
RHAT1		1.2256e-07			8.7888e-08	2.08064e-07			1.59125e-07	3.03493e-07	2.54024e-07		2.04017e-07						3.03493e-07
RHCCE	0.0051445	0.0033021	0.00332693	0.00314072	0.00368156	0.00554179	0.0041199	0.00581615	0.00539106	0.00546583	0.00820771	0.00771977	0.00803007	0.00653978	0.00562798	0.00351758	0.00449859	0.00418499	0.00820771
RMPA_f
S7PI	2.58801e-08	1.27637e-08	1.21493e-08	1.7152e-08	9.25934e-09	1.3769e-08	1.02738e-08	1.25003e-08	2.64394e-08	5.2036e-08	2.28261e-08	1.80518e-08	1.99235e-08	1.99965e-08	1.81699e-08	1.21249e-08	1.81139e-08	1.60989e-08	5.2036e-08
SARCOX
SBTPD_f
SDPDS	55.8614	60.2108	85.4614	90.1709	51.5669	47.0673	45.7622	53.3337	28.2142	56.7269	29.6926	57.9588	40.9497	63.6422	69.1638	29.7029	46.4343	50.7716	90.1709
SDPTA_f
SELCYSS
SELNPS
SEPHCHCS
SERASr_f	2.67568e-08	8.97821e-08	3.55691e-08	1.08371e-07	1.18636e-07	2.53232e-07	1.1087e-07	1.70939e-07	2.37056e-07	2.17044e-07	1.44778e-07	1.76046e-07	2.05327e-07	2.36364e-07		5.7172e-08		1.0108e-07	2.53232e-07
SERAT_f	16.6358	10.7435	11.8029	17.0172	8.78961	10.677	13.0756	77.2409	39.809	34.8763	52.187	35.498	17.2575	18.1758	32.2483	12.0021	8.15213	7.40067	77.2409
SERD_D
SERTRS
SERTRS2
SERt4pp																		0.184455	0.184455
SGSAD
SHCHD2	0.0517881	0.0369149	0.0243316	0.0892762	0.024764	0.0342302	0.0247236	0.0935828	0.0343954	0.0417601	0.0401719	0.0618237	0.0612662	0.0568865	0.0711385	0.0247705	0.0269125	0.0197528	0.0935828
SHCHF	0.0517881	0.0369149	0.0243316	0.0892762	0.024764	0.0342302	0.0247236	0.0935828	0.0343954	0.0417601	0.0401719	0.0618237	0.0612662	0.0568865	0.0711385	0.0247705	0.0269125	0.0197528	0.0935828
SHSL1	4.63605	5.29378	5.14942	5.23465	4.33649	2.88128	4.83137	3.65409	2.19565	4.89488	2.43776	5.01972	5.18765	6.34197	5.41901	1.60201	2.34199	1.9956	6.34197
SKMt2pp
SO4t2pp									117.954		103.274		172.957			110.165	65.655	59.2672	172.957
SOTA
SPMDAT1
SPMDAT2
SPMS
SPODMpp
SSALx
SUCBZL
SUCBZS
SUCCt2_2pp
T2DECAI_f	1.92401e-09	1.94623e-09	2.58516e-09	1.79857e-09	2.15988e-09	1.92903e-09	3.05173e-09	9.13778e-10	3.1068e-09	2.79105e-09	2.21782e-09	2.54888e-09	3.39322e-09	3.23778e-09	2.59491e-09	1.50628e-09	2.06619e-09	1.59631e-09	3.39322e-09
TAGURr_f
TAUDO
TDP
TDPADGAT										2.42652e-07									2.42652e-07
TDPAGTA								1.24141e-07		2.56315e-08		3.2306e-08				8.4516e-08			1.24141e-07
TDPDRE	1.59684e-08	5.89621e-08	3.98914e-08	3.13952e-08	3.28385e-08	6.59832e-08	3.18048e-08		1.91916e-08	6.86567e-08	2.2415e-08		2.68291e-08	2.67569e-08	6.49425e-08		3.03216e-08		6.86567e-08
TDPDRR	1.53911e-08	9.62763e-09	1.34314e-08	8.47985e-09	1.47017e-08	7.11436e-09	9.13863e-09		8.72834e-09	1.67573e-08	1.19795e-08		1.30406e-08	1.01466e-08	1.00098e-08		1.26222e-08		1.67573e-08
TDSK		8.95655		6.68756	16.0898	12.1905	7.8299	10.2662	4.4765	9.1717	54.5713	7.65348	18.4907	14.6533		5.79013			54.5713
THDPS	0.931631	0.901943	1.27692	0.866719	1.18291	0.989495	1.23013	1.6421	1.31309	1.3476	1.03448	1.32685	0.906885	1.26429	1.43795	0.932531	1.10542	0.941317	1.6421
THFAT
THMDt2pp_copy2_f
THRD									4.6814e-08		3.68881e-08		4.75117e-08	4.56463e-08	6.35282e-08				6.35282e-08
THRS	6.29928	8.88991	5.70759	7.82261	8.513	6.05817	3.30799	3.57717	4.14184	4.48109	11.7881	4.36435	10.7982	11.822	10.181	2.3616	2.75505	3.35285	11.822
THRTRS
THRt4pp			0.508782								0.122825								0.508782
TMDK1
TMDPP_f
TMDS	1.34924	2.92748	1.69849	4.15817	1.36172	1.56143	1.19306	1.5906	0.945564	1.51141	0.888309	1.55881	1.44844	1.66639	1.76263	0.692184	0.733257	0.837929	4.15817
TMPK	0.0566445	0.0567885	0.0488427	0.0579768	0.0537892	0.0383334	0.0443329	0.165036	0.0831145	0.200712	0.0968961	0.17376	0.179562	0.125862		0.116287	0.053824	0.0632029	0.200712
TMPPP	0.00858048	0.0117065	0.0113642	0.0155846	0.00713542	0.0134793	0.012747	0.0131562	0.00705068	0.00981054	0.00922617	0.0129143	0.0141384	0.014364	0.0100166	0.00727462	0.00842696	0.00657063	0.0155846
TPI_f	79.1753	58.2002	65.1143	63.5333	49.1624	43.313	49.8418	108.136	7.95393	88.4886	7.78871	98.4588	5.15472	5.71047	4.64263				108.136
TRE6PH
TRE6PP
TRE6PS		4.82253e-08	4.9573e-08	6.17514e-08	1.1174e-07											4.14418e-08			1.1174e-07
TREH
TREHpp
TRPAS2_f
TRPTRS
TTDCAtexi
TTDCEAtexi
TYRL	0.00731122	0.00836205	0.00557666	0.0107007	0.00518177	0.00633815	0.00496194	0.00654806	0.00476435	0.0069589	0.00459523	0.00781675	0.00883212	0.00961255	0.0079659	0.00313476	0.00446076	0.00393441	0.0107007
TYROXDApp
TYRPpp
TYRTRS
U23GAAT	0.967751	1.39255	1.54171	1.89955	1.72695	2.25676	2.51548	2.88707	1.02938	1.84323	1.01194	2.24255	1.63482	1.88447	3.47438	0.862822	1.19827	1.25588	3.47438
UAAGDS	1.36277	2.51115	1.66662	1.95468	1.83132	2.86666	1.68114	1.98515	0.909001	1.6757	1.20383	2.22312	2.47902	2.42955	2.30633	0.909467	1.5885	1.36296	2.86666
UACGALPpp
UACGAMPpp
UACMAMO								8.25823e-08		1.84463e-08		2.90692e-08				8.84072e-08			8.84072e-08
UAG2E_f								1.12523e-07		1.48983e-08		2.5947e-08				1.13112e-07			1.13112e-07
UAGCVT	0.759939	0.839256	1.07186	0.777351	0.897009	0.934879	0.744864	0.660181	0.31077	0.504962	0.279263	0.671591	1.24448	1.41407	1.29636	0.521466	0.441801	0.654418	1.41407
UAGDP	4.31813	5.37024	5.85169	4.042	5.37957	9.46243	4.47134	4.46385	2.48495	2.29987	2.22693	2.59515	5.37836	6.37842	5.19463	6.12535	5.75585	4.27347	9.46243
UAGPT3	4.48732	3.62991	2.99407	3.5499	3.95733	4.26312	4.00356	6.42035	1.68146	3.04732	1.5909	3.86312	4.9124	6.68248	5.59879	2.48461	3.73187	3.36044	6.68248
UAMAGS	1.61671	1.84053	2.66687	1.62535	2.39356	3.32792	3.10238	1.77968	1.31744	2.39552	1.40439	2.44147	3.65115	4.3432	3.85272	1.48733	2.48794	2.07	4.3432
UAMAS	1.57109	1.5747	1.80144	1.94364	1.74481	1.96587	1.66386	1.85025	0.992	1.6941	1.05602	1.89923	2.41553	2.83938	2.38961	1.39787	1.41976	1.2275	2.83938
UAPGR	2.679	2.36646	3.1739	5.89742	3.44903	5.50755	1.91336	2.36689	1.04589	2.05944	2.30837	3.23194	3.00547	5.34633	4.03831	0.663326	1.06983	1.86556	5.89742
UDCPDPS	0.0136769	0.0103839	0.0114411	0.00849155	0.0121316	0.00891587	0.00881483	0.0494074	0.00398279	0.00961488	0.00206602	0.0239588	0.0159557	0.0121172	0.0184736	0.00606511	0.00866802	0.00519431	0.0494074
UDPG4E_f
UDPGALM
UDPGALPpp
UDPGD
UDPGPpp
UGLCURPpp
UGLT_f
UGMDDS	5.35309	10.5084	2.94603	7.95798	3.32577	5.45842	2.36935	10.5965	1.453	2.60778	1.53342	2.64208	2.79744	3.59772	6.95573	2.57956	2.61366	2.06392	10.5965
UHGADA	2.70385	7.47449	4.47768	6.14287	5.99749	14.2218	7.7934	7.27708	2.97502	5.26591	3.49438	6.3742	22.8692	10.3936	17.5089	3.23383	3.52859	6.47396	22.8692
UM3PL	2.33498e-08	6.14387e-08	4.96136e-08	3.30984e-08	2.50203e-08	3.48751e-08	4.19923e-08	2.25498e-08	2.91857e-08	3.11591e-08	2.13371e-08	1.73916e-08	3.23559e-08	2.90864e-08	3.37429e-08		3.27702e-08		6.14387e-08
UM4PCP
UM4PL
UPLA4FNF
UPP3S	0.148534	0.106773			0.159739	0.157675	0.069284	0.190982	0.420528	0.176984	0.337786	0.168575	0.0960489	0.165239		0.0773681		0.107446	0.420528
UPPDC1	0.0192537	0.0144603	0.0173465	0.0230866	0.0102673	0.0201246	0.0115993	0.0215213	0.0158097	0.0208613	0.0223268	0.0233587	0.0330247	0.0258131	0.0228579	0.0229672	0.0143048	0.0139304	0.0330247
UPPRT
URAt2pp_copy1
UREAtpp_f
URIK2
URIt2pp_copy2_f
URItex_f
USHD													30.4698						30.4698
VALTA_f
VALTRS
VPAMTr_f
WCOS
X5PL3E
XPPT		1.04705e-08															7.00081e-09		1.04705e-08
XTSNH
XTSNt2rpp_f
XYLI1_f
XYLI2_f													122.056	660.938			2.8572e-07		660.938
ZN2abcpp
ZN2tpp		0.147184										0.697195				0.268233			0.697195
3OAR100_b
3OAR120_b
3OAR140_b
3OAR160_b
3OAR180_b
3OAR40_b
3OAR60_b
3OAR80_b
5DGLCNR_b
ACOAD1f_b	31.8854	61.0646	47.9072	31.0273	48.7472	93.9005	57.7117	24.4428	222.969	324.891	877.33	222.275	537.18	403.622		32.2217	34.0109	67.2448	877.33
ACOAD2f_b	31.8854	61.0646	47.9072	31.0273	48.7472	93.9005	57.7117	24.4428	222.969	324.891	877.33	222.275	537.18	403.622		32.2217	34.0109	67.2448	877.33
ACOAD3f_b	31.8854	61.0646	47.9072	31.0273	48.7472	93.9005	57.7117	24.4428	222.969	324.891	877.33	222.275	537.18	403.622		32.2217	34.0109	67.2448	877.33
ACOAD4f_b	31.8854	61.0646	47.9072	31.0273	48.7472	93.9005	57.7117	24.4428	222.969	324.891	877.33	222.275	537.18	403.622		32.2217	34.0109	67.2448	877.33
ACOAD5f_b	31.8854	61.0646	47.9072	31.0273	48.7472	93.9005	57.7117	24.4428	222.969	324.891	877.33	222.275	537.18	403.622		32.2217	34.0109	67.2448	877.33
ACOAD6f_b	24.9127	47.7109	37.4309	24.2423	38.0871	73.3663	45.0913	19.0976	174.21	253.844	685.475	173.668	419.709	315.358		25.1754	26.5734	52.5397	685.475
ACOAD7f_b	11.435	21.8994	17.1808	11.1272	17.482	33.6752	20.6969	8.76582	79.9624	116.515	314.634	79.7138	192.647	144.75		11.5555	12.1972	24.1158	314.634
ACOAD8f_b
ADK1_b
ADK3_b
ADK4_b
ADNt2pp_copy2_b
ADNtex_b
ADSL1r_b
ADSL2r_b
AGPR_b	8.97797	10.3229	12.0809	10.209	7.6633	7.57939	7.5225	6.38504	5.9971	8.59826	6.02069	7.87538	9.26303	10.6221	7.94779	9.50682	7.36669	7.33736	12.0809
AICART_b
AIRC3_b	19.4834	12.8088	12.7101	16.5745	14.2869	14.827	11.2524	40.0731	16.5523	21.2194	7.96573	16.8441	16.0121	13.4529	9.47795	8.30609	11.9041	12.0691	40.0731
AKGt2rpp_b
ALAGLUE_b
ALCD19_b
ALDD19xr_b
ALLPI_b
AMANAPEr_b
AMAOTr_b
APPLDHr_b
ARAI_b
ARBt2rpp_b
ARGAGMt7pp_b
ARGSL_b
ASAD_b	3.64008	3.0397	4.61498	4.91716	3.35133	3.438	2.8604	7.42306	8.64809	7.13214	10.8347	6.04501	6.89382	7.10746	7.02676	4.93308	4.49592	2.48949	10.8347
ASPTA_b	11.4372	9.66694	11.2707	10.8163	10.7927	10.129	10.7902	7.5089	11.1931	15.4804	14.3666	18.0548	14.0689	16.9274	23.2715	6.67038	5.99032	6.19501	23.2715
ATHRDHr_b
CAt6pp_b
CBIAT_b
CBLAT_b
CRNBTCT_b
CRNCBCT_b
CRNDt2rpp_b
CRNt2rpp_b
CTBTt2rpp_b
CTECOAI6_b
CTECOAI7_b	14.9091	26.9268	16.7638	28.4472	15.2078	20.9246	22.1942	8.83514	125.811	189.568	242.07	81.2023	144.55	201.842	154.145	11.3141	11.3834	15.8429	242.07
CTECOAI8_b
CYTDt2pp_copy2_b
CYTK1_b
CYTK2_b
DADK_b
DADNtex_b
DAPE_b
DCYTtex_b
DGK1_b
DHBD_b
DHNPA2r_b
DHNPTE_b
DHORTS_b	6.0122	7.96121	8.231	8.72459	5.64892	7.05252	5.48703	7.30851	5.19442	7.39718	5.8409	7.21822	12.3208	10.3126	11.2022	5.64276	6.73718	6.54854	12.3208
DHPTPE_b
DSERDHr_b
DTMPK_b
DURItex_b
ENO_b
FALDH2_b
FBA3_b
FCI_b
FORCT_b
FRULYSDG_b
FRULYSE_b
G1SAT_b
G3PD2_b	29.9724	25.8047	23.661	26.7566	27.2398	30.4576	21.3502	39.3625	37.1035	71.178	35.9517	62.7986	48.3106	41.7228	37.9646	26.4183	18.8781	17.3597	71.178
G6PDH2r_b
GALURt2rpp_b
GAPD_b
GARFT_b
GGGABADr_b
GHBDHx_b
GHMT2r_b
GK1_b
GLCATr_b
GLTPD_b
GLUABUTt7pp_b
GLUDy_b	33.5517	35.5781	41.1504	65.5248	26.3707	52.7439	32.8008	35.0229	37.4007	34.7344	26.6959	41.0632	60.9464	46.7032	38.0242	28.5699	64.8311	24.7596	65.5248
GLUR_b	14.3211	46.5179	6.72275	4.9771	5.67952	4.12379	4.02473	8.12112	7.03284	14.6939	12.4496	13.8508	8.69695	8.90446	5.7167	5.45777	3.65182	6.68284	46.5179
GLUt2rpp_b
GLYALDtpp_b
GLYAT_b
GLYCtpp_b
GTHOr_b
GUAtex_b
GUI1_b
GUI2_b
HADPCOADH3_b
HISt2rpp_b
HPYRI_b		1.07741e-07	1.71755e-07		2.41807e-07	5.20951e-08		9.31446e-08											2.41807e-07
ICDHyr_b
ICHORS_copy1_b
ILETA_b	5.83744	5.39342	6.06218	5.09212	5.32977	6.83864	5.96376	8.59723	3.39649	3.89522	3.37106	2.92197	5.37478	5.68361	4.08986	3.05635	4.08562	2.87147	8.59723
ILEt2rpp_b
IMPC_b	5.45421	7.10447	10.1423	10.1357	9.01146	7.72736	7.43776	4.59306	5.76439	6.97058	3.8067	7.31633	10.1915	12.6805	9.52659	4.17263	6.22914	5.05906	12.6805
INDOLEt2rpp_b
INSt2pp_copy2_b
INStex_b
IPDDI_b
KARA1_b	1.99996	1.12659	1.71044	1.16491	2.02173	1.7954	1.88367	1.90295	1.17417	1.86907	1.53306	2.45552	1.21759	1.78292	2.80954	1.86998	1.06185	1.32877	2.80954
KARA2_b
LCARS_b
LEUt2rpp_b
LSERDHr_b
M1PD_b
MALTATr_b
MAN6PI_b
MANAO_b
MCITL2_b
MDH_b											6.03209								6.03209
MICITDr_b
MLTP1_b
MLTP2_b
MLTP3_b
MTHFC_b
MTHFD_b
NH4tpp_b
NNATr_b
OHPBAT_b
ORPT_b	74.8384	67.7859	34.1878	59.2811	27.4216	30.1636	25.0105	35.307	18.97	72.2559	33.0137	55.537	26.1484	24.1641	24.498	36.6056	22.8346	45.2501	74.8384
PERD_b
PGAMT_b	2.42318	1.51158	2.30771	2.04381	2.15484	2.34402	1.87061	1.71233	1.25951	2.19013	1.18503	2.0899	2.71974	2.99164	2.97228	1.49608	1.54164	1.44128	2.99164
PGI_b
PGK_b	62.305	33.9891	46.1792	46.3134	54.149	49.3205	48.3143	68.9451	39.8152	63.2689	51.7874	72.054	53.6232	58.0447	60.2847	31.6616	24.8338	25.9175	72.054
PMANM_b
PPM2_b
PRAGSr_b
PRMICI_b
PROt2rpp_b
PRPPS_b
PSCVT_b
PUNP1_b	0.00782211	0.0105156	0.00853453	0.0112928	0.00859336	0.0091207	0.00837048	0.00869321	0.00843612	0.0128445	0.0125334	0.0119257	0.0153101	0.0169884	0.0137989	0.00681301	0.0071744	0.00644578	0.0169884
PUNP2_b
PYNP2r_b
RMPA_b
SBTPD_b
SDPTA_b	3.35597	4.2	3.97466	6.00438	4.39853	4.00991	4.67305	4.30537	2.88343	5.5212	3.72645	6.20702	6.01078	7.26881	5.25441	3.48227	4.44766	4.22804	7.26881
SERASr_b
SERAT_b
T2DECAI_b
TAGURr_b
THMDt2pp_copy2_b
TMDPP_b
TPI_b
TRPAS2_b	28.8296		41.1084	28.0796	65.1255			19.3857				15.1414			17.726	17.1141	14.1984	10.1064	65.1255
UAG2E_b
UDPG4E_b
UGLT_b
UREAtpp_b
URIt2pp_copy2_b
URItex_b
VALTA_b	8.50236	7.85564	8.8297	7.41678	7.76293	9.96063	8.68635	12.5221	4.94706	5.67348	4.91003	4.25592	7.82849	8.2783	5.95697	4.45165	5.9508	4.18236	12.5221
VPAMTr_b
XTSNt2rpp_b
XYLI1_b
XYLI2_b

## Sheet: NIDLE Kapp 18 strains rep2
	pgi1	pgi2	pgi3	pgi4	pgi5	pgi6	pgi7	pgi8	pts1	pts2	pts3	pts4	sdh1	sdh2	sdh3	tpi1	tpi2	tpi3	number of reactions with estimated k_max
number of reactions with estimated k_app	362	362	320	305	357	354	337	354	370	380	374	369	356	353	363	378	346	288	423
14GLUCANtexi
23PDE2pp
23PDE4pp
23PDE7pp
23PDE9pp
2AGPEAT120
2AGPEAT140
2AGPEAT141
2AGPEAT160
2AGPEAT161
2AGPEAT180
2AGPEAT181
2AGPGAT120
2AGPGAT140
2AGPGAT141
2AGPGAT160
2AGPGAT161
2AGPGAT180
2AGPGAT181
2DGULRGx
2DGULRGy
2DGULRx
2DGULRy
3HCINNMH
3HPPPNH
3NTD2pp
3NTD4pp
3NTD7pp
3NTD9pp
3OAR100_f	7.59234e-09	7.23796e-09	7.37901e-09	6.68323e-09	5.94318e-09	5.47104e-09	6.06246e-09	1.2586e-08	1.26958e-08	1.53018e-08	1.28169e-08	1.40435e-08	1.32519e-08	7.75127e-09	8.73537e-09	1.69652e-08	1.45667e-08	1.28385e-08	1.69652e-08
3OAR120_f	5.69425e-09	5.42847e-09	5.53425e-09	5.01243e-09	4.45739e-09	4.10328e-09	4.54685e-09	9.4395e-09	9.52184e-09	1.14763e-08	9.61269e-09	1.05326e-08	9.93895e-09	5.81345e-09	6.55153e-09	1.27239e-08	1.0925e-08	9.62887e-09	1.27239e-08
3OAR121	3.79617e-09	3.61898e-09	3.6895e-09	3.34162e-09	2.97159e-09	2.73552e-09	3.03123e-09	6.293e-09	6.3479e-09	7.65089e-09	6.40846e-09	7.02174e-09	6.62597e-09	3.87564e-09	4.36768e-09	8.48259e-09	7.28333e-09	6.41924e-09	8.48259e-09
3OAR140_f	1.00447	0.851972	0.940357	0.936209	0.734254	0.73979	0.784376	1.70187	1.3709	2.32215	1.48373	2.32245	2.2689	1.37236	1.57209	1.58436	1.37453	1.18648	2.32245
3OAR141	3.79617e-09	3.61898e-09	3.6895e-09	3.34162e-09	2.97159e-09	2.73552e-09	3.03123e-09	6.293e-09	6.3479e-09	7.65089e-09	6.40846e-09	7.02174e-09	6.62597e-09	3.87564e-09	4.36768e-09	8.48259e-09	7.28333e-09	6.41924e-09	8.48259e-09
3OAR160_f	3.79617e-09	3.61898e-09	3.6895e-09	3.34162e-09	2.97159e-09	2.73552e-09	3.03123e-09	6.293e-09	6.3479e-09	7.65089e-09	6.40846e-09	7.02174e-09	6.62597e-09	3.87564e-09	4.36768e-09	8.48259e-09	7.28333e-09	6.41924e-09	8.48259e-09
3OAR161	3.79617e-09	3.61898e-09	3.6895e-09	3.34162e-09	2.97159e-09	2.73552e-09	3.03123e-09	6.293e-09	6.3479e-09	7.65089e-09	6.40846e-09	7.02174e-09	6.62597e-09	3.87564e-09	4.36768e-09	8.48259e-09	7.28333e-09	6.41924e-09	8.48259e-09
3OAR180_f	3.79617e-09	3.61898e-09	3.6895e-09	3.34162e-09	2.97159e-09	2.73552e-09	3.03123e-09	6.293e-09	6.3479e-09	7.65089e-09	6.40846e-09	7.02174e-09	6.62597e-09	3.87564e-09	4.36768e-09	8.48259e-09	7.28333e-09	6.41924e-09	8.48259e-09
3OAR181	3.79617e-09	3.61898e-09	3.6895e-09	3.34162e-09	2.97159e-09	2.73552e-09	3.03123e-09	6.293e-09	6.3479e-09	7.65089e-09	6.40846e-09	7.02174e-09	6.62597e-09	3.87564e-09	4.36768e-09	8.48259e-09	7.28333e-09	6.41924e-09	8.48259e-09
3OAR40_f	3.79617e-09	3.61898e-09	3.6895e-09	3.34162e-09	2.97159e-09	2.73552e-09	3.03123e-09	6.293e-09	6.3479e-09	7.65089e-09	6.40846e-09	7.02174e-09	6.62597e-09	3.87564e-09	4.36768e-09	8.48259e-09	7.28333e-09	6.41924e-09	8.48259e-09
3OAR60_f	3.79617e-09	3.61898e-09	3.6895e-09	3.34162e-09	2.97159e-09	2.73552e-09	3.03123e-09	6.293e-09	6.3479e-09	7.65089e-09	6.40846e-09	7.02174e-09	6.62597e-09	3.87564e-09	4.36768e-09	8.48259e-09	7.28333e-09	6.41924e-09	8.48259e-09
3OAR80_f	3.79617e-09	3.61898e-09	3.6895e-09	3.34162e-09	2.97159e-09	2.73552e-09	3.03123e-09	6.293e-09	6.3479e-09	7.65089e-09	6.40846e-09	7.02174e-09	6.62597e-09	3.87564e-09	4.36768e-09	8.48259e-09	7.28333e-09	6.41924e-09	8.48259e-09
3OAS121	2.41941e-09	2.75062e-09	2.4814e-09	3.39262e-09	2.72132e-09	2.0492e-09	2.03089e-09	1.75664e-09	2.24573e-09	2.27185e-09	2.23553e-09	2.18654e-09	2.50937e-09	2.62788e-09	2.5782e-09	1.57552e-09	2.17885e-09	1.47271e-09	3.39262e-09
3OAS141	2.41941e-09	2.75062e-09	2.4814e-09	3.39262e-09	2.72132e-09	2.0492e-09	2.03089e-09	1.75664e-09	2.24573e-09	2.27185e-09	2.23553e-09	2.18654e-09	2.50937e-09	2.62788e-09	2.5782e-09	1.57552e-09	2.17885e-09	1.47271e-09	3.39262e-09
3OAS161	2.41941e-09	2.75062e-09	2.4814e-09	3.39262e-09	2.72132e-09	2.0492e-09	2.03089e-09	1.75664e-09	2.24573e-09	2.27185e-09	2.23553e-09	2.18654e-09	2.50937e-09	2.62788e-09	2.5782e-09	1.57552e-09	2.17885e-09	1.47271e-09	3.39262e-09
3OAS181	6.04472e-09	7.53112e-09	7.70846e-09	7.5959e-09	7.31219e-09	5.81166e-09	5.64291e-09	3.89673e-09	3.02918e-09	3.948e-09	3.03944e-09	4.10866e-09	3.72213e-09	4.01549e-09	3.98625e-09	4.16405e-09	3.74687e-09	4.57109e-09	7.70846e-09
42A12BOOXpp
4HTHRS
4PCP
5DGLCNR_f
5DOAN	0.00571109	0.00667601	0.00557793	0.00698092	0.00547134	0.00968462	0.00712763	0.00939323	0.0074362	0.00988967	0.0135576	0.0158597	0.0125614	0.00916924	0.00889883	0.00971488	0.00667938	0.00837453	0.0158597
AADDGT								1.60941e-07		8.35847e-08		1.21927e-07				2.41537e-07	1.00346e-07		2.41537e-07
AAMYL
AAMYLpp
AB6PGH
ABUTD
ABUTt2pp
ACANTHAT
ACCOAL
ACGAMK	2.66515e-07				7.28919e-07	1.92987e-07			4.03213e-07	2.4442e-07	1.9427e-07	3.77237e-07		1.93257e-07			1.52276e-07		7.28919e-07
ACGAMT				8.90138e-08				5.64936e-07		5.02895e-07		4.63487e-07				1.02428e-06			1.02428e-06
ACGK	5.21806	5.5674	5.73092	6.34117	5.52477	3.72717	5.14451	8.32416	9.07205	12.1189	14.0283	10.1477	13.9636	11.4542	7.9782	13.3311	7.49361	13.5786	14.0283
ACGS	13.2868	14.5755	16.0056	11.7066	18.1708	23.7201	14.9404	8.52587	8.05593	11.3891	7.21466	11.4714	16.9146	16.3614	13.7616	9.24163	11.1533	22.6636	23.7201
ACM6PH	4.8368e-07	3.9246e-07	2.94395e-07	3.67963e-08	4.51027e-07	5.57155e-07						1.24403e-06		4.03179e-07	7.26946e-07		8.46105e-07		1.24403e-06
ACMAMUT				1.33904e-07						8.38432e-08		1.24643e-07				1.4389e-06	2.11078e-07		1.4389e-06
ACNML
ACOAD1f_f
ACOAD2f_f
ACOAD3f_f
ACOAD4f_f
ACOAD5f_f
ACOAD6f_f
ACOAD7f_f
ACOAD8f_f	1.65685e-08	4.63521e-08	2.79407e-08	2.8062e-08	4.42989e-08	7.92918e-08	1.41515e-07	2.04884e-08	1.01741e-06	2.31884e-07	3.81345e-07	2.38753e-07	8.5309e-08	4.67402e-07	1.14701e-07	4.93465e-08	5.81875e-08	7.90371e-08	1.01741e-06
ACODA	7.68071	9.42825	13.3496	11.2541	6.97617	4.73576	9.09933	5.22559	6.79148	10.9269	7.71229	8.32311	12.258	11.6198	9.61346	6.57587	6.4253	7.94589	13.3496
ACONMT
ACS
ACt4pp
ADA
ADCL	0.557006	0.296764	0.380486	0.37278	0.284929		0.343429	0.197696	0.329619	0.513111	0.257325	0.927106		0.551968	0.683546	0.369444	0.265867	0.376772	0.927106
ADD
ADK1_f	26.1881	22.6996	33.4086	27.8176	20.7212	17.5689	22.548	16.6462	20.2406	40.6077	25.1034	24.65	43.7936	47.5538	35.2381	24.4718	29.1015	24.7921	47.5538
ADK3_f
ADK4_f
ADMDC
ADNCYC
ADNK1	0.00671422	0.00581983	0.00856546	0.00713202	0.00531261	0.00450439	0.00578097	0.00426783	0.00518937	0.0104112	0.00643613	0.00631989	0.011228	0.0121921	0.00903451	0.0062742	0.00746117	0.00635633	0.0121921
ADNUC
ADNt2pp_copy2_f
ADNtex_f
ADOCBLS
ADPT
ADSK	27.4588	30.0213	41.8197	114.131	21.3939	32.2488	21.0407	21.8485	35.6098	15.0392	22.588	29.3951	28.8054	38.9692	18.0926	32.6152	16.6868	22.824	114.131
ADSL1r_f	4.24038	3.82263	4.95575	5.30196	3.56358	4.22286	4.55244	5.44149	4.22383	6.47428	4.49129	6.57853	6.77666	6.40503	6.99493	4.73534	3.3199	4.51109	6.99493
ADSL2r_f	6.3529	5.72704	7.42467	7.94335	5.33893	6.32665	6.82044	8.1524	6.32811	9.69971	6.72881	9.8559	10.1527	9.59597	10.4798	7.09445	4.97385	6.75849	10.4798
ADSS	1.49388	1.78963	1.99468	1.81432	2.08943	1.38467	1.73857	1.22969	1.09388	1.63075	1.39301	2.09584	1.30263	1.276	1.37592	0.816991	0.70321	0.560436	2.09584
AGDC	1.41636e-07	1.27455e-07	8.06842e-08	1.0128e-07	1.41955e-07	2.09048e-08	1.45159e-07	1.66513e-07	2.05763e-07	2.48066e-07	2.12475e-07	9.98368e-09	2.01299e-07	1.99477e-07	1.41504e-07		4.57165e-09		2.48066e-07
AGM3PA
AGM3PH
AGM3Pt2pp
AGM4PA
AGM4PCP
AGM4PH	4.36376e-08	2.49193e-08			2.42686e-08	4.62744e-08		5.47209e-08	3.88259e-08	5.64577e-08	5.5341e-08	4.2411e-08	4.26012e-08	3.27303e-08	4.13677e-08		3.33789e-08		5.64577e-08
AGM4Pt2pp					5.33102e-07														5.33102e-07
AGMH	4.36376e-08	2.49193e-08	2.9195e-08	2.70223e-08	3.64029e-08	4.62744e-08	5.09715e-08	5.47209e-08	3.88259e-08	5.64577e-08	5.5341e-08	4.2411e-08	4.26012e-08	3.27303e-08	4.13677e-08		3.33789e-08		5.64577e-08
AGMHE	1.3853e-08	1.36916e-08	1.45153e-08	1.32311e-08	9.41972e-09	1.26409e-08	1.37625e-08	6.08296e-09	1.25743e-08	1.85454e-08	1.08676e-08	8.53436e-09	1.43646e-08	1.39207e-08	1.53492e-08	1.50141e-08	1.02883e-08	1.03086e-08	1.85454e-08
AGMT															9.33936e-09			1.48067e-08	1.48067e-08
AGMt2pp
AGPAT120	1.2956e-07	1.67727e-07	1.72615e-07	1.48552e-07	1.14145e-07	1.47592e-07	2.3354e-07	9.93323e-08	2.02921e-07	3.3368e-07	3.30956e-07	2.29724e-07	1.62612e-07	2.34763e-07	1.3101e-07	2.00337e-07	1.66351e-07		3.3368e-07
AGPAT140	1.2956e-07	1.67727e-07	1.72615e-07	1.48552e-07	1.14145e-07	1.47592e-07	2.3354e-07	9.93323e-08	2.02921e-07	3.3368e-07	3.30956e-07	2.29724e-07	1.62612e-07	2.34763e-07	1.3101e-07	2.00337e-07	1.66351e-07		3.3368e-07
AGPAT141	1.2956e-07	1.67727e-07	1.72615e-07	1.48552e-07	1.14145e-07	1.47592e-07	2.3354e-07	9.93323e-08	2.02921e-07	3.3368e-07	3.30956e-07	2.29724e-07	1.62612e-07	2.34763e-07	1.3101e-07	2.00337e-07	1.66351e-07		3.3368e-07
AGPAT160	9.37011	10.7925	18.0374	17.0634	7.70895	10.9097	16.5176	7.34244	11.978	27.6815	20.9436	20.7678	15.2195	22.7215	12.8888	10.2275	8.58088		27.6815
AGPAT161	11.044	12.7205	21.2597	20.1117	9.08611	12.8587	19.4684	8.65412	14.1178	32.6266	24.6851	24.4778	17.9383	26.7805	15.1913	12.0545	10.1138		32.6266
AGPAT180	1.2956e-07	1.67727e-07	1.72615e-07	1.48552e-07	1.14145e-07	1.47592e-07	2.3354e-07	9.93323e-08	2.02921e-07	3.3368e-07	3.30956e-07	2.29724e-07	1.62612e-07	2.34763e-07	1.3101e-07	2.00337e-07	1.66351e-07		3.3368e-07
AGPAT181	1.2956e-07	1.67727e-07	1.72615e-07	1.48552e-07	1.14145e-07	1.47592e-07	2.3354e-07	9.93323e-08	2.02921e-07	3.3368e-07	3.30956e-07	2.29724e-07	1.62612e-07	2.34763e-07	1.3101e-07	2.00337e-07	1.66351e-07		3.3368e-07
AGPR_f
AHCYSNS	0.0113714	0.0132927	0.0111063	0.0138998	0.010894	0.0192831	0.0141919	0.0187029	0.0148063	0.0196914	0.0269946	0.0315785	0.0250111	0.018257	0.0177185	0.0193434	0.0132994	0.0166746	0.0315785
AICART_f	9.27271	8.50647	8.61683	11.5433	8.8344	7.56348	7.46126	4.08829	4.74169	6.7429	4.26396	7.23318	8.73752	11.2045	12.0023	3.94989	6.50856	5.11747	12.0023
AIRC2	26.97	22.4661	45.3566	40.8463	16.3801	24.3743	29.1785	20.507	11.5596	29.7294	11.2696	21.1228	19.5849	21.3617	26.2638	10.7839	15.4052	16.2341	45.3566
AIRC3_f
AKGt2rpp_f
ALAGLUE_f
ALATRS
ALAt2pp_copy1
ALCD19_f
ALDD19xr_f
ALDD2x
ALDD2y
ALDD3y
ALLPI_f
ALLTAMH
ALLTN
ALR4x
ALTRH
AM3PA	1.16444e-07	8.97517e-08			9.1951e-08	9.76401e-08		1.04738e-07	1.78855e-07	1.64393e-07	9.9329e-08	1.72253e-07	1.00019e-07	2.30021e-07	1.34873e-07		8.70828e-08		2.30021e-07
AM4PA
AM4PCP
AMALT1
AMALT2
AMALT3
AMALT4
AMANAPEr_f
AMANK
AMAOTr_f	0.000511904	0.000370692	0.000418795	0.000611825	0.000337654	0.00053845	0.000656075	0.000250722	0.000406101	0.000450131	0.000372669	0.000479499	0.000281297	0.000406271	0.000385259	0.000201515	0.000180512	0.000341506	0.000656075
AMMQLT8
AMPMS2	0.00334931	0.00381462	0.00361625	0.00539577	0.00335785	0.00373537	0.00319978	0.00250397	0.00235325	0.00375305	0.00216687	0.00406256	0.00327484	0.00412091	0.003762	0.0018049	0.0024327	0.0013701	0.00539577
AMPN
ANHMK	3.56087e-07	6.19173e-07	2.75048e-07	3.2296e-07	5.73441e-07	6.84469e-07		3.13816e-07	8.60638e-08	1.27421e-07	4.57235e-08	4.9759e-07	2.63298e-07	4.28374e-07	4.70581e-07		2.56682e-07		6.84469e-07
ANPRT	0.641368	1.29515	1.08944	1.61119	0.937018	1.41888	1.66952	1.42779	1.97376	3.04379	2.17655	2.72849	2.29214	2.49693	2.98559	0.71369	1.47692	0.693227	3.04379
AOXSr2	0.00128738		0.000730574	0.00114497	0.0014927	0.00103269		0.000459012	0.00130238	0.00112792	0.000617976	0.00144138	0.000469413	0.00072207	0.00144881	0.000560257	0.00123531		0.0014927
AP4AH
AP4AS
AP5AH
APCS
APG3PAT120
APG3PAT140
APG3PAT141
APG3PAT160
APG3PAT161
APG3PAT180
APG3PAT181
APH120
APH140
APH141
APH160
APH161
APH180
APH181
APPLDHr_f
APRAUR	0.0490358	0.0372637	0.0364568	0.048452	0.034319	0.0649677	0.0380522	0.0219404	0.0309336	0.0580411	0.0325878	0.0724611	0.0678322	0.0680195	0.0766126	0.0252587	0.030757	0.0349141	0.0766126
ARAI_f
ARBt2rpp_f
ARBt3ipp
ARGAGMt7pp_f
ARGDC
ARGDCpp
ARGSL_f	5.58961	6.36406	8.25767	7.281	5.45064	4.20266	5.8815	6.31953	6.58049	6.83901	7.50237	7.51858	8.04114	8.39968	5.45543	9.23168	3.89162	8.39779	9.23168
ARGSS	1.82596	1.39399	1.36656	1.39773	1.73112	1.5207	1.41785	1.21062	0.823284	1.22351	0.779685	1.67319	1.18243	1.20642	1.29388	1.23024	1.723	1.78978	1.82596
ARGTRS
ARGt3pp
ASAD_f
ASCBPL
ASNNpp
ASNS1
ASNS2	8.59552	10.3274	9.67909	10.0671	8.56472	8.32017	9.62543	4.61188	7.51098	6.64572	6.41128	4.30801	7.06711	7.71453	7.39509	7.33954	6.30219	9.39478	10.3274
ASNTRS
ASP1DC	0.0190199	0.0229352	0.0130222	0.015151	0.0421992	0.0194386	0.0160793	0.0180059	0.0161236	0.0133709	0.0109361	0.0228422	0.017808	0.0191581	0.0212352	0.0155206	0.0172422	0.0143027	0.0421992
ASPO3
ASPO4
ASPO5									0.327588										0.327588
ASPO6	0.799276	1.49305	0.482395	0.50331	0.877017	0.629621	0.718879	0.178309		0.487495	0.221651	0.384531	0.406302	0.646829	0.332957	0.141147	0.399452	0.574253	1.49305
ASPT
ASPTA_f
ASPTRS
ASPt2_2pp
ASPt2pp_copy1
ATHRDHr_f
ATPPRT	3.00753	3.32129	3.42237	3.65384	2.55244	2.34083	2.58245	2.36305	2.55026	2.16851	2.40999	2.22808	2.47298	1.75156	2.72587	3.8561	1.91358	3.46264	3.8561
BALAt2pp
BETALDHx
BETALDHy
BMOCOS	0.00668266	0.00546142	0.0054885	0.00736675	0.00544231	0.00778427	0.00611008	0.00468761	0.00477284	0.00517803	0.00375055	0.00715325	0.00714517	0.00857504	0.00901269	0.00307647	0.00348087	0.00444401	0.00901269
BPNT	31.1202	45.3736	55.906	42.9282	21.6508	37.157	20.5852	19.3014	32.9165	23.5947	23.2555	38.9568	36.7675	36.3223	34.3185	22.0796	19.7903	17.9229	55.906
BSORx
BSORy
BTS5	0.00024646	0.000191797	0.00050889	0.000219557	0.000388684	0.00021775	0.000914743	0.000195858	0.000208796	0.000280421	0.00014478	0.000288787	0.000219921	0.000268669	0.000256325	0.000479495	0.000311746	0.000409913	0.000914743
BWCOS
CA2t3pp
CAt6pp_f
CBIAT_f
CBLAT_f
CCGS
CD2abcpp
CD2tpp	1.23985e-07														1.356e-07		1.57786e-07		1.57786e-07
CDAPPA120
CDAPPA140
CDAPPA141
CDAPPA160
CDAPPA161
CDAPPA180
CDAPPA181
CDGR
CDPMEK	0.441283	0.385528	0.392852	0.464104	0.612891	0.806556	0.493933	0.637679	0.174726	0.485894	0.137471	1.01393	0.747687	0.63201	1.45409	0.469544	0.349188	1.25289	1.45409
CFAS160E
CFAS160G
CFAS180E
CFAS180G
CHOLD
CHORS	19.4836	19.8464	21.9128	27.4467	17.0736	21.0258	21.5148	16.1152	15.3891	18.9432	13.0342	25.9128	22.6512	25.4151	27.6221	11.5036	15.0722	15.7466	27.6221
CHRPL	0.145803	0.0252264	0.0191272	0.0315394	0.0393848	0.150163		0.409017		0.557195	0.548811	0.35635			0.0200552		0.0729763		0.557195
CHTBSptspp
CITt7pp
COBALT2abcpp
COLIPAKpp
COLIPAabcpp	1.33539e-08	1.13847e-08	1.09465e-08		9.08964e-09	1.4568e-08	1.29476e-08		9.33201e-09	1.68045e-08	1.03404e-08		1.07487e-08	1.27978e-08	9.93677e-09	1.26144e-08		1.36886e-08	1.68045e-08
CPH4S
CPPPGO		0.073916	0.0765729	0.200817	0.106633		0.226643	0.102645	0.103413	0.325738	0.062296	0.447669	0.155888	0.132347	0.165406	0.104809	0.0972516		0.447669
CPPPGO2
CRNBTCT_f
CRNCAL2
CRNCBCT_f
CRNDCAL2
CRNDt2rpp_f
CRNt2rpp_f
CS	8.81101	10.8134	11.3539	11.6239	12.845	9.50819	15.2508	6.62723	4.12598	14.6797	5.65826	19.6003	5.60942	6.96686	5.64842	2.96211	2.09021	2.98502	19.6003
CSND
CSNt2pp
CTBTCAL2
CTBTt2rpp_f
CTECOAI6_f
CTECOAI7_f
CTECOAI8_f	4.03056e-08	5.60843e-08	4.56881e-08	5.20446e-08	3.8711e-08	5.48675e-08	4.37328e-08	1.88907e-08	3.63742e-07	2.11472e-07		1.54099e-07	1.16856e-07	2.7457e-07	3.38615e-07	4.14158e-08	3.20317e-08	3.87381e-08	3.63742e-07
CTPS2	2.42951	2.35861	2.66011	3.30888	2.61777	2.76293	2.4658	1.81956	1.19308	2.04111	1.25454	2.00261	2.89515	3.54896	4.30498	1.42201	2.077	1.66988	4.30498
CU1Opp
CU1abcpp
CU2abcpp
CU2tpp	0.298878	0.341395	0.220152					0.47138							0.444648	0.427943	0.271286		0.47138
CYANST
CYANSTpp
CYNTt2pp
CYSDDS
CYSSADS
CYSTRS
CYTD
CYTDK2
CYTDt2pp_copy2_f
CYTK1_f	13.1664	13.1758	12.125	11.3663	10.9405	17.5454	23.2068	28.2856	5.66	13.466	6.47117	26.179	32.2516	30.1602	23.6015	15.9056	17.5714	26.9317	32.2516
CYTK2_f
DAAD
DADA
DADK_f
DADNtex_f
DAGK120										3.65364e-08	1.4034e-08	4.56116e-08				2.62386e-08			4.56116e-08
DAGK140										3.65364e-08	1.4034e-08	4.56116e-08				2.62386e-08			4.56116e-08
DAGK141										3.65364e-08	1.4034e-08	4.56116e-08				2.62386e-08			4.56116e-08
DAGK160										3.65364e-08	1.4034e-08	4.56116e-08				2.62386e-08			4.56116e-08
DAGK161										5.48046e-08	2.1051e-08	6.84174e-08				3.93579e-08			6.84174e-08
DAGK180										3.65364e-08	1.4034e-08	4.56116e-08				2.62386e-08			4.56116e-08
DAGK181										5.48046e-08	2.1051e-08	6.84174e-08				3.93579e-08			6.84174e-08
DALAt2pp	0.775826	0.764275	0.679073	0.939671	0.421461	0.637573	0.548196	0.732115	0.735449	1.30423	0.826635	1.55414	0.892218	1.07271	0.972873	0.609587	0.723494	0.537505	1.55414
DAPAL
DAPDC	36.7285	33.809	51.4242	52.9087	41.9869	37.2114	35.4818	20.2938	27.6414	22.2708	18.4071	23.2387	18.6181	21.1245	22.2823	14.4125	16.7088	16.7993	52.9087
DAPE_f	28.493	24.2353	22.5803	28.617	19.6482	29.439	34.0091	27.1175	26.7109	51.0479	29.4394	60.2474	37.5582	41.4517	50.1984	17.2566	23.7221	23.2332	60.2474
DASYN120									8.31715e-08	1.52697e-07	4.26894e-07	1.44924e-07				1.28953e-07			4.26894e-07
DASYN140									8.31715e-08	1.52697e-07	4.26894e-07	1.44924e-07				1.28953e-07			4.26894e-07
DASYN141									8.31715e-08	1.52697e-07	4.26894e-07	1.44924e-07				1.28953e-07			4.26894e-07
DASYN160									5.89133	15.201	32.4177	15.7219				7.89983			32.4177
DASYN161									6.94378	17.9166	38.209	18.5305				9.31108			38.209
DASYN180									8.31715e-08	1.52697e-07	4.26894e-07	1.44924e-07				1.28953e-07			4.26894e-07
DASYN181									9.98058e-08	1.83237e-07	5.12273e-07	1.73909e-07				1.54743e-07			5.12273e-07
DB4PS	0.0707339	0.0464377	0.0447415	0.0593345	0.0815222	0.0742877	0.0923763	0.0483061	0.0415109	0.0561027	0.0337313	0.0717964	0.0754634	0.0857576	0.0853987	0.0399618	0.053919	0.0619602	0.0923763
DBTS	0.00104885	0.000557975		0.000379879	0.00140072	0.00438987	0.000285949	0.000306454	0.000196188	0.000320368	0.000195911	0.00104813	0.00042448	0.000126797	0.000368104	0.000127369	0.000341043	0.000242775	0.00438987
DC6PH
DCTPD
DCYTD
DCYTtex_f
DDCAtexi
DDGLK
DGK1_f
DGSNt2pp
DHAD1	38.1805	29.9592	30.3881	28.2362	30.6982	39.813	37.5637	17.8004	20.8014	17.6576	16.9664	14.5625	26.5695	25.3524	25.7442	11.6512	15.0545	17.6367	39.813
DHAD2	12.6878	9.95575	10.0983	9.38319	10.2013	13.2303	12.4828	5.91526	6.91252	5.86782	5.63813	4.83928	8.82932	8.42488	8.55508	3.8718	5.00278	5.86086	13.2303
DHBD_f
DHBS	4.537e-08	1.31916e-07	6.71547e-08	1.58232e-07	1.06945e-07	2.51741e-07		1.26846e-07		2.31924e-07	2.75698e-07	4.16623e-07	2.0185e-07	1.83644e-07	2.31588e-07	1.15652e-07		3.35851e-07	4.16623e-07
DHDPRy	5.51747	4.568	5.15787	7.61529	5.6021	5.75279	5.3624	5.24271	9.20665	8.0963	5.83855	6.91354	6.94097	6.66422	4.39344	7.41904	7.56881	7.16195	9.20665
DHDPS	4.65595	4.17365	3.4033	4.78044	3.11987	5.3734	4.92056	4.42609	4.32068	4.58392	4.03589	8.19919	7.00933	6.17995	6.96859	4.44836	3.77925	3.05283	8.19919
DHFS	0.053568	0.0557974	0.0938523	0.0929749	0.0603007	0.055502	0.0460963	0.0331301	0.0122232	0.0289064	0.0146442	0.0315167	0.0367134	0.0455174	0.0611096	0.0196724	0.0280075	0.0225918	0.0938523
DHMPTR
DHNAOT4
DHNCOAS
DHNCOAT
DHNPA2r_f		1.3363		0.198195	0.498669	0.277628	0.177625		0.149133		0.558353				2.86242			0.200897	2.86242
DHNPTE_f
DHORD2	33.492	21.8465	35.2652	35.1513	20.809	22.2081	26.5443	19.2359		33.1395		27.5817	25.1835	0.182732	5.12088	26.8412	27.9876	30.1532	35.2652
DHORD5
DHORTS_f
DHPPDA2	0.0490358	0.0372637	0.0364568	0.048452	0.034319	0.0649677	0.0380522	0.0219404	0.0309336	0.0580411	0.0325878	0.0724611	0.0678322	0.0680195	0.0766126	0.0252587	0.030757	0.0349141	0.0766126
DHPS2	0.128955	0.217757	0.167298	0.0744746	0.0399386	0.196024	0.0277605	0.0475697	0.0714044	0.0559683	0.0462076	0.24379	0.122257	0.105739	0.113339	0.0208727	0.0655708	0.0258835	0.24379
DHPTDNR
DHPTDNRN
DHPTPE_f
DHQS	21.6106	18.2421	31.0195	31.6531	25.0412	36.0624	17.5442	23.1821	19.7299	35.1121	19.4692	41.1704	27.8164	27.4693	30.9428	15.9857	14.0651	11.7388	41.1704
DHQTi	26.7325	19.902	19.3709	22.2898	26.1089	25.6895	21.3771	30.5691	21.8355	32.8797	23.2151	44.0179	14.9602	27.3081	33.8833	19.9118	19.6664	21.2865	44.0179
DINSt2pp
DKGLCNR2x
DKGLCNR2y
DMATT	0.0443275	0.0399351	0.0442627	0.0525938	0.0174769	0.044638	0.0394856	0.0856023	0.158013	0.152638	0.0497166	0.129352	0.124789	0.100164	0.0808655	0.0638081			0.158013
DMPPS	0.0280861	0.0197916	0.0206623	0.019461	0.0181548	0.0282578	0.017658	0.0196452	0.00503853	0.0188137	0.00841298	0.0402803	0.0366543	0.0242066	0.0415993	0.0181493	0.0229445	0.0301604	0.0415993
DMQMT
DOGULNR
DPCOAK	0.32185	0.366713	0.309942	0.0824627	0.133236	0.219633	0.111561	0.209332	0.287758	0.817519	0.373473	1.83626	0.430478	0.31358	0.389732	0.39373	0.214019	0.49116	1.83626
DRPA									4.09845e-08		3.75336e-08		1.54471e-08	9.95042e-09	1.55526e-08				4.09845e-08
DSBCGT
DSBGGT
DSERDHr_f
DSERt2pp
DTARTD
DTMPK_f	7.55127	5.97692	6.20598		10.6543	4.95585	8.76354	10.5554	4.08046	21.2182	18.4525	15.848	19.5777	15.7375	11.9012		5.8908		21.2182
DURIK1	9.37386e-08	2.22862e-07	1.56383e-07		6.12353e-08	2.43818e-07	1.22003e-07	7.59867e-08	6.02468e-08	7.30556e-08	4.58374e-08	1.47925e-07	8.47412e-08	9.41821e-08		1.63735e-07		1.26601e-07	2.43818e-07
DURItex_f
DXPRIi	0.531535	0.507289	0.634974	0.756613	1.2544	0.833161	0.659044	0.578045	0.469443	0.711913	0.334352	0.68293	0.720136	0.603599	0.967546	0.28067	0.455787	0.576401	1.2544
DXPS	0.193392	0.225149	0.230476	0.222997	0.178154	0.265223	0.212806	0.129433	0.0759949	0.207931	0.0971192	0.34005	0.257811	0.292443	0.295367	0.107997	0.0986967	0.104155	0.34005
DXYLK
EAR100x
EAR100y
EAR120x	2.62299e-09	2.76859e-09	2.43692e-09	2.17119e-09	3.39817e-09	2.27913e-09	2.15841e-09	1.68302e-09	1.61924e-09	1.77737e-09	2.02193e-09	1.72188e-09	1.91779e-09	1.79966e-09	1.95032e-09	1.79301e-09	1.84529e-09	1.46985e-09	3.39817e-09
EAR120y
EAR121x
EAR121y
EAR140x
EAR140y
EAR141x
EAR141y
EAR160x
EAR160y
EAR161x
EAR161y
EAR180x
EAR180y
EAR181x
EAR181y
EAR40x
EAR40y
EAR60x
EAR60y
EAR80x
EAR80y
ECA4OALpp
ECAtpp										1.25926e-07		9.71519e-07							9.71519e-07
EDA									267.318		262.495		493.782	309.161	268.067				493.782
EDD									1977.37		1366.25		2808.98	2568.5	3422.15				3422.15
EDTXS1	9.78879e-08	1.14687e-07	5.64126e-08	9.48283e-08	5.70814e-08	2.57415e-07	8.45709e-08	8.11405e-08	1.72747e-07	2.49896e-07	1.47539e-07	1.31143e-07	9.63394e-08	1.65836e-07	8.37768e-08	2.10883e-07			2.57415e-07
EDTXS2	4.89923e-08	1.95899e-07	6.48352e-08	3.82826e-08	1.26499e-07	1.82664e-07	3.88165e-08	9.91163e-08	1.46707e-07	1.03254e-07	9.83242e-08	7.42507e-08	1.09196e-07	1.06977e-07	6.79537e-08	1.38173e-07		8.69321e-08	1.95899e-07
EDTXS3
EDTXS4
EGMEACPR	1.78363e-05	1.675e-05	1.59618e-05	1.56326e-05	2.15784e-05	1.58399e-05	1.43534e-05	1.1697e-05	8.98678e-06	1.38635e-05	1.20305e-05	1.4636e-05	1.68766e-05	1.6377e-05	1.80405e-05	8.60646e-06	8.94965e-06	6.98178e-06	2.15784e-05
ENO_f	36.5721	28.7901	35.5333	46.7596	35.3598	33.6683	29.7154	54.4006	21.9685	41.0807	30.1019	51.5243	18.8857	18.5079	17.3058	22.189	14.7761	12.6955	54.4006
ENTERES
ENTERES2
EPMEACPR	1.78363e-05	1.675e-05	1.59618e-05	1.56326e-05	2.15784e-05	1.58399e-05	1.43534e-05	1.1697e-05	8.98678e-06	1.38635e-05	1.20305e-05	1.4636e-05	1.68766e-05	1.6377e-05	1.80405e-05	8.60646e-06	8.94965e-06	6.98178e-06	2.15784e-05
F6PP
F6Pt6_2pp
FA100ACPHi
FA120ACPHi
FA140ACPHi
FA141ACPHi
FA160ACPHi
FA161ACPHi
FA80ACPHi
FACOAE100
FACOAE120	15.4291	17.6769	15.4817	17.1595	21.4123	49.0107	16.2038	12.5091	4.23062	6.77387	4.16397	18.1793	21.2611	14.0676	19.8758	6.30294	12.242	10.1356	49.0107
FACOAE140	4.15463e-07	5.72541e-07	4.02421e-07	3.67485e-07	6.60755e-07	1.38186e-06	4.46167e-07	3.23783e-07	1.49371e-07	1.78545e-07	1.37134e-07	4.12226e-07	4.42389e-07	2.83062e-07	3.65834e-07	2.69965e-07	4.21639e-07	3.08456e-07	1.38186e-06
FACOAE141	3.20708e-07	4.1298e-07	2.73342e-07	2.75614e-07	4.76615e-07	9.96748e-07	3.4441e-07	2.54401e-07	1.07743e-07	1.2275e-07	9.89166e-08	3.02299e-07	3.41493e-07	2.18504e-07	3.03712e-07	1.85601e-07	3.56771e-07	2.46765e-07	9.96748e-07
FACOAE160	25.303	28.9893	25.3894	28.1409	35.1152	80.3755	26.5736	20.5143	6.93804	11.1089	6.82872	29.8132	34.8673	23.0703	32.5954	10.3365	20.0764	16.6219	80.3755
FACOAE161	29.8232	34.1681	29.925	33.1681	41.3883	94.7341	31.3208	24.1791	8.17748	13.0934	8.04863	35.1392	41.0961	27.1917	38.4184	12.1831	23.6629	19.5913	94.7341
FACOAE180	2.62397e-07	3.37893e-07	2.126e-07	2.14367e-07	3.89958e-07	8.15521e-07	2.8179e-07	2.08146e-07	8.81536e-08	1.00432e-07	8.09318e-08	2.47336e-07	2.79404e-07	1.78776e-07	2.48491e-07	1.51856e-07	2.91904e-07	1.91928e-07	8.15521e-07
FACOAE181	2.62397e-07	3.37893e-07	2.126e-07	2.14367e-07	3.89958e-07	8.15521e-07	2.8179e-07	2.08146e-07	8.81536e-08	1.00432e-07	8.09318e-08	2.47336e-07	2.79404e-07	1.78776e-07	2.48491e-07	1.51856e-07	2.91904e-07	1.91928e-07	8.15521e-07
FACOAE60
FACOAE80	5.83105e-08	7.50873e-08	6.07428e-08	6.12476e-08	8.66573e-08	1.81227e-07	6.26199e-08	4.62547e-08	1.95897e-08	2.23182e-08	1.79848e-08	5.49635e-08	6.20897e-08	3.9728e-08	5.52203e-08	3.37457e-08	6.48675e-08	5.48366e-08	1.81227e-07
FADRx	100.707	134.345	152.503	137.443	83.6583	127.763	102.512	77.9249	109.813	133.095	109.273	141.529	119.976	136.672	144.359	54.5396	61.5171	54.7909	152.503
FALDH2_f
FBA3_f	4.91848	3.54868	4.6639	5.29768	5.17216	0.896048	4.81436	4.87186		5.53018		6.96346				4.05734	2.37355	2.35406	6.96346
FCI_f
FCLT	0.146049	0.0929743	0.0770064	0.148707	0.170496	0.253238	0.192779	0.257173	0.176876	0.553071	0.407567	0.47856	0.203405	0.126324	0.273501	0.221592	0.205896	0.270228	0.553071
FE2abcpp
FE2t2pp
FE2t3pp
FE2tpp	6.77049	7.73364	4.9871					10.6782							10.0726	9.69421	6.14544		10.6782
FE3Ri
FEENTERtex		2.80078e-09	2.13777e-09	3.56399e-09		3.04286e-09		2.34216e-09		2.62228e-09	3.08375e-09	3.0884e-09	3.18228e-09	3.27935e-09	3.39636e-09	3.17998e-09		3.23531e-09	3.56399e-09
FEENTERtpp			3.05174e-07	1.1385e-08							6.60621e-08		2.80102e-07						3.05174e-07
FEOXAMR1
FEOXAMR2							1.66917e-07												1.66917e-07
FEOXAMR3							2.22556e-07		3.61077e-07										3.61077e-07
FEROpp											0.0247774								0.0247774
FESR
FLVRx
FMETTRS
FMNAT	0.0265045	0.0513407	0.0777691	0.0465098	0.0330982	0.0440187	0.0384158	0.0147159	0.0155188	0.02874	0.0239118	0.029028	0.0339782	0.0412906	0.0474771	0.010717	0.0205105	0.0211832	0.0777691
FOMETRi
FORCT_f
FRUK
FRULYSDG_f
FRULYSE_f
FRULYSK
FTHFD
FUMt2_2pp
G1PACT	4.9088	5.07473	4.76085	4.53289	6.7229	10.3355	5.1275	4.0221	2.44671	2.1705	2.53123	2.98616	5.096	5.85223	6.38367	4.12866	5.4801	5.26499	10.3355
G1PPpp
G1SAT_f	0.0574455	0.0523938	0.0569685	0.0572901	0.0475121	0.0669307	0.0744269	0.0483028	0.0549026	0.0866657	0.0565404	0.105258	0.103809	0.0962027	0.113463	0.0467482	0.0538455	0.0442699	0.113463
G2PP
G2PPpp
G3PD2_f
G3PT
G5SD	6.81314	6.47784	7.52464	8.89032	6.3214	9.76815	5.72632	6.3347	7.24924	7.12838	6.32602	7.55921	6.81503	8.42628	7.95807	3.42077	4.59758	4.6821	9.76815
G6PDA
G6PDH2r_f	47.2829	50.8474	41.4917	60.6857	44.5092		45.8176	33.958	171.337	106.95	194.212	109.534	333.628	225.363	254.937	63.6476	85.5414	65.6539	333.628
G6PP
G6Pt6_2pp
GAL1PPpp
GALCTD
GALCTND
GALCTNLt2pp
GALM2pp
GALS3
GALT1	3.42113e-08	4.99032e-08	6.43196e-08		3.56309e-08	5.86739e-08	5.95333e-08		7.97317e-08	4.31257e-08	5.72508e-08		1.04052e-07	1.19234e-07	1.39049e-07	1.67818e-07		6.47681e-08	1.67818e-07
GALURt2rpp_f
GALUi	2.3543e-08	2.76024e-08	2.6535e-08	1.93672e-08	1.84751e-08	1.97581e-08	2.66458e-08	1.97625e-08	5.01852e-09	6.82606e-09	3.43711e-09	2.04111e-08	2.36656e-08	2.12992e-08	2.62078e-08	5.1051e-08	3.44127e-08	2.55549e-08	5.1051e-08
GALt2pp
GAM6Pt6_2pp
GAPD_f	18.3494	17.5985	16.551	25.8301	20.5293	29.2943	22.3172	33.6747	12.8116	27.4139	15.2666	28.2006	15.7184	20.133	16.8525	14.3586	8.1881	6.52559	33.6747
GARFT_f	37.5149	44.1035	54.9251	38.4207	48.6037	40.7844	35.5194	30.9406	6.98465	59.5167		57.9262	0.494254			36.8883	23.5228	31.7697	59.5167
GART	0.0597695	0.0586752	0.0666797	0.0627914	0.0544546	0.0696245	0.0667306	0.0346748	6.03192	0.0666951	7.20965	0.0664564	16.6729	19.9678	14.1859	0.0372363	0.0381111	0.0536344	19.9678
GCALDD	0.00560074	0.00382786	0.00404986	0.00647973	0.00271815	0.0060949	0.0051121	0.00346146	0.0145203	0.015496	0.0289047	0.0203272	0.0229941	0.0263618	0.0314147	0.00316263	0.00354959	0.00244747	0.0314147
GDMANE
GDPMNH
GDPMNP
GDPTPDP
GF6PTA	1.64346	1.51993	1.95751	1.94678	1.61277	1.36402	1.70611	0.898344	0.758939	0.711046	0.721381	1.90782	1.51282	1.48237	1.71033	1.76098	2.19604	2.79091	2.79091
GGGABADr_f
GGGABAH
GGPTRCO
GGPTRCS
GHBDHx_f
GHMT2r_f	2.13122	3.4573	3.47514	3.92704	4.05009	3.25165	3.29483	4.23278	1.87008	3.39689	0.626246	3.10646	2.09284	1.8526	1.82793	1.81823	1.72911	1.71351	4.23278
GK1_f	26.7936	31.8783	32.9863	41.1762	31.8024	43.3522	23.2394	33.6962	25.9117	56.2925	31.2795	75.4227	23.3076	22.6305	20.6625	19.7186	28.2461	33.8015	75.4227
GLBRAN2	5.35626e-08	6.27067e-08	3.66659e-08	1.06166e-07	4.23366e-08	9.85721e-08	3.86082e-08	2.27747e-08	5.84073e-08	6.39514e-08	6.06757e-08	4.35503e-08	6.49354e-08	6.83451e-08	5.62547e-08	2.65202e-08	4.6001e-08	4.92208e-08	1.06166e-07
GLCATr_f
GLCRAL
GLCS1	2.00784e-08	4.21164e-08	2.34295e-08	3.97936e-08	2.75782e-08	3.17376e-08	1.72633e-08	1.72774e-08	3.10452e-08	3.23644e-08	3.27167e-08	2.11673e-08	2.13062e-08	1.57344e-08	2.04837e-08	1.49615e-08	1.08543e-08	1.75626e-08	4.21164e-08
GLCTR1	1.4292e-07	1.0647e-07	1.2164e-07		5.80037e-08	7.47181e-08	1.35656e-07		1.71296e-07	3.63035e-07	8.20128e-08		1.03966e-07	7.76379e-08	2.92574e-07	1.50713e-07		1.61843e-07	3.63035e-07
GLCTR2	8.04556e-08	6.71562e-08				1.43558e-07	5.71403e-08		9.81122e-08	1.98038e-07	1.81713e-07			1.1873e-07		1.82743e-07		1.4518e-07	1.98038e-07
GLCTR3	1.03083e-07	8.84836e-08			1.09952e-07	1.54834e-07	2.54952e-07		1.37555e-07	1.74599e-07	1.28478e-07		1.18691e-07	1.23637e-07	1.50957e-07	1.5958e-07		9.14937e-08	2.54952e-07
GLCt2pp									160.842		179.223		1347.8						1347.8
GLCtex_copy2
GLDBRAN2
GLGC	1.96298e-08	2.48542e-08	2.56754e-08	4.3652e-08	1.85814e-08	2.91924e-08	1.83911e-08	8.24706e-09	2.8308e-08	2.55555e-08	2.03418e-08	1.28727e-08	2.34117e-08	2.85562e-08	2.74628e-08	1.35515e-08	1.81257e-08	2.06505e-08	4.3652e-08
GLNTRS
GLTPD_f
GLU5K	8.96723	9.97103	9.3381	11.775	7.69067	11.8671	9.82873	8.38846	11.5983	13.6953	10.5608	11.9842	9.36488	10.9088	11.0047	6.4852	6.49244	7.79845	13.6953
GLUABUTt7pp_f
GLUCYS
GLUDy_f
GLUNpp
GLUPRT	13.5732	12.0349	13.3013	21.2438	12.7093	12.597	14.6347	7.56753	6.17431	9.95617	6.33804	9.98912	11.461	14.6384	13.6062	8.11145	9.13742	13.8248	21.2438
GLUR_f
GLUTRR	3.35183	3.53743					3.62712	0.891322	3.77997			8.83607	4.33793	3.16941	3.3575		2.63031		8.83607
GLUTRS	0.0611209	0.0539507	0.0734747	0.0760813	0.0456778	0.0424996	0.0523482	0.0269139	0.0302677	0.045451	0.0291468	0.0419479	0.050189	0.0653112	0.0604218	0.025627	0.034702	0.0293563	0.0760813
GLUt2rpp_f
GLUt4pp										7.80942e-08									7.80942e-08
GLXCL
GLYALDtpp_f
GLYAT_f	7.10353e-08	1.27662e-07	1.46873e-07	1.37281e-07	1.73506e-07		2.02517e-07	1.38804e-07		2.56071e-07		1.18832e-07				9.57438e-08	1.59921e-07	1.09379e-07	2.56071e-07
GLYCDx
GLYCK
GLYCLTt4pp	0.69126								5.31388	4.53588									5.31388
GLYCtpp_f
GLYK	4.84042e-07	7.32553e-07	2.64234e-07		6.46429e-07	1.70858e-07	7.12863e-07	1.38479e-07	1.67725e-07	2.21776e-07	1.58506e-07	8.17306e-07	1.16692e-06	8.52611e-07	1.11309e-06	1.50323e-07	2.59851e-07	2.17477e-07	1.16692e-06
GLYOX
GMAND
GMHEPAT	2.84287e-08	2.65687e-08	2.62802e-08	2.19882e-08	1.91427e-08	2.60016e-08	2.83722e-08	2.34729e-08	3.40937e-08	4.52482e-08	3.35455e-08	2.33899e-08	2.82217e-08	2.85718e-08	3.08211e-08	4.21451e-08	2.18179e-08	2.60495e-08	4.52482e-08
GMHEPK	2.84287e-08	2.65687e-08	2.62802e-08	2.19882e-08	1.91427e-08	2.60016e-08	2.83722e-08	2.34729e-08	3.40937e-08	4.52482e-08	3.35455e-08	2.33899e-08	2.82217e-08	2.85718e-08	3.08211e-08	4.21451e-08	2.18179e-08	2.60495e-08	4.52482e-08
GMHEPPA	9.17734e-08	9.49724e-08	1.18859e-07	7.10559e-08	4.46386e-08	1.11961e-07	7.48814e-08	1.42279e-07	1.23161e-07	9.23828e-07	3.25419e-07	4.4356e-07	1.39285e-07	2.07311e-07	9.88575e-08	4.13184e-07	2.68108e-07	1.44137e-07	9.23828e-07
GMPR
GMPS2	2.00385	1.68106	1.98721	2.64859	2.39917	2.04683	1.47754	1.35032	1.14245	1.89938	1.23258	1.50195	2.09963	2.57079	3.07514	1.046	1.33425	1.08704	3.07514
GND	28.8905	22.315	26.796	29.4282	25.1554	6.55812	22.844	19.8668		36.06		39.4018				30.0495	40.7699	17.6131	40.7699
GOFUCR
GP4GH
GPDDA1
GPDDA1pp
GPDDA2	3.21694e-07	1.93716e-07					3.60727e-07		1.67498e-06	6.74873e-07	8.11818e-07	4.25813e-07	5.8852e-07	5.4906e-07	4.1579e-07	5.20825e-07	2.06183e-07		1.67498e-06
GPDDA2pp		9.83347e-07	5.50601e-07		1.61184e-07	1.22228e-06		5.13771e-07								5.51799e-07			1.22228e-06
GPDDA3
GPDDA3pp
GPDDA4	3.21694e-07	1.93716e-07					3.60727e-07		9.01912e-07	6.74873e-07	4.05909e-07	4.25813e-07	2.9426e-07	2.7453e-07	2.07895e-07	5.20825e-07	2.06183e-07		9.01912e-07
GPDDA4pp		9.83347e-07	5.50601e-07		1.61184e-07	1.22228e-06		5.13771e-07	2.06043e-06							5.51799e-07			2.06043e-06
GPDDA5
GPDDA5pp
GRTT	0.0443275	0.0399351	0.0442627	0.0525938	0.0174769	0.044638	0.0394856	0.0856023	0.158013	0.152638	0.0497166	0.129352	0.124789	0.100164	0.0808655	0.0638081			0.158013
GSNK	4.69975e-08	4.64491e-08	4.47333e-08	8.4419e-08	4.85368e-08	4.00168e-08	6.14329e-08	2.834e-08	3.95933e-08	5.29584e-08		4.48679e-08	3.69032e-08		3.71893e-08	4.33182e-08	5.20974e-08		8.4419e-08
GSNt2pp
GSPMDA
GSPMDS
GTHOr_f
GTHPi
GTHRDHpp
GTHS
GTPCI	0.00349875	0.0045108	0.00423279	0.00406695	0.00566094	0.0060301	0.00551734	0.00320877	0.00458829	0.00453185	0.00262092	0.00506812	0.00634654	0.00434138	0.00623284	0.00205685	0.00235114	0.00215622	0.00634654
GTPCII2	0.017209	0.0211115	0.0241582	0.0326423	0.0109399	0.0253695	0.0315601	0.0581863	0.0572964	0.0778939	0.0435362	0.0603807	0.0436881	0.0389553	0.0491423	0.0443927	0.0255059	0.0303759	0.0778939
GTPDPDP
GTPDPK	4.43211e-08	4.11904e-08	3.70309e-08	4.33822e-08	3.93081e-08	5.52422e-08	3.88656e-08	2.82534e-08	4.96345e-08	3.99941e-08	4.45256e-08	3.53231e-08	2.9706e-08	3.992e-08	3.9074e-08	2.36497e-08	3.76792e-08	4.30578e-08	5.52422e-08
GUAD
GUAtex_f
GUI1_f
GUI2_f
HADPCOADH3_f
HBZOPT	0.0761953	0.0821424	0.0424821	0.102004	0.0431192	0.740428		0.162955	0.0653903	0.149546	0.116701	0.072287	0.194792	0.452664	0.201696	0.0980612	0.111922		0.740428
HCYSMT
HCYSMT2
HDCAtexi
HDCEAtexi
HEMEOS
HEPK1					2.42438e-07		1.10469e-07		1.42405e-07				1.14843e-07	2.01763e-07		1.56035e-07			2.42438e-07
HEPK2	3.69326e-08	5.42855e-08	4.81311e-08		6.39644e-08	4.76995e-08			1.05014e-07		1.62405e-07		6.77873e-08	4.42786e-08	7.74792e-08	8.89781e-08			1.62405e-07
HEPT1	7.80306e-08	1.8367e-07			1.82407e-07	9.13102e-08	6.83856e-08		1.76029e-07	4.97536e-07	1.60641e-07			2.39591e-07	1.07878e-07	2.22226e-07		1.15973e-07	4.97536e-07
HEPT2	4.18192e-08	5.85418e-08	6.44174e-08		6.79532e-08	6.00513e-08	5.34423e-08		4.79272e-08	8.65271e-08	9.1765e-08		3.26299e-08	3.28598e-08	4.03139e-08	9.77786e-08		1.01104e-07	1.01104e-07
HEPT3	4.87455e-08	9.18722e-08	5.2379e-08		7.17672e-08	8.12052e-08	1.00106e-07		1.26502e-07	2.256e-07	9.33189e-08				1.28994e-07	2.7498e-07		9.29943e-08	2.7498e-07
HEPT4	4.8901e-08	7.11509e-08	5.29627e-08		3.80281e-08	2.97012e-08	1.05213e-08		4.8457e-08	1.06906e-07	5.97864e-08		7.23772e-08	8.77224e-08	1.12932e-07	8.10699e-08		4.99213e-08	1.12932e-07
HETZK
HEX1			6.90005e-08			6.09636e-08	5.90725e-08	3.57968e-08	43.7641		62.8321		308.384	302.28	303.428			8.19505e-09	308.384
HEX7	2.79388e-07	1.24881e-07		9.40152e-08	7.6945e-08				488.368	3.399e-07	829.218	3.65036e-07	371.124	452.461	553.482	2.77972e-07	2.19347e-07		829.218
HG2abcpp
HG2t3pp
HISTD	2.57892	1.88277	1.68318	1.68457	2.14986	1.6539	2.27196	1.47676	1.69177	1.81878	1.80388	1.96706	2.7379	2.28384	2.62893	2.48195	2.43536	3.63932	3.63932
HISTP	2.66155	2.8504	2.81377	3.07677	3.19931	1.89105	2.58538	1.54318	1.73235	2.07773	1.43109	2.16392	2.36144	2.46343	2.95323	1.76333	2.04553	2.84467	3.19931
HISTRS
HISt2rpp_f
HKNDDH
HKNTDH
HMBS	0.0415218	0.0380775	0.0457931	0.0485558	0.0452533	0.0585616	0.0479906	0.0385258	0.0488643	0.0381374	0.0551623	0.0241295	0.105109	0.116481	0.0804197	0.0437965	0.030539	0.0914842	0.116481
HPPK2																	0.153212		0.153212
HPYRI_f
HSK	19.3305	40.5183	25.3592	20.5308	63.4769	31.7757	16.8098	22.6245	16.5845	10.3824	32.0885	12.4627	25.7645	25.8624	28.8397	12.606	7.84984	16.628	63.4769
HSST	4.76466	2.89249	4.46091	4.12424	4.13255	5.39437	4.33619	4.76859	5.17587	7.34627	4.29267	6.87336	3.16871	5.35547	5.32455	3.12185	2.79739	2.19926	7.34627
HSTPT	2.31133	4.23091	5.03621	4.61429	2.89971	1.66702	1.97239	1.82149	2.52046	2.54469	2.39168	2.65452	2.43528	2.20344	3.07331	2.58756	2.24154	2.01028	5.03621
I4FE4SR	0.00589732	0.00252455	0.00246628	0.00311657	0.00293862	0.00398208	0.00320436	0.00688055	0.00447047	0.00856574	0.00469573	0.0103715	0.0113278	0.00923799	0.00999204	0.00347949	0.00364493	0.00376348	0.0113278
ICDHyr_f	8.07143	6.8392	6.75543	7.23984	7.89809	9.88141	6.2739	6.95314	1.86839	6.00915	2.00452	7.30077	2.19705	2.41651	2.30952	2.36998	2.51506	3.02828	9.88141
ICHORS_copy1_f
ICHORS_copy2			8.08488e-09												8.71948e-08				8.71948e-08
ICHORT
ICL
ICYSDS	0.0139476	0.0130888	0.0137814	0.0228672	0.0107839	0.0132274	0.0113188	0.0105834	0.00902889	0.0112846	0.00835055	0.0106261	0.0153455	0.0168837	0.0211022	0.00548551	0.00621227	0.0062665	0.0228672
IGPDH	2.66155	2.8504	2.81377	3.07677	3.19931	1.89105	2.58538	1.54318	1.73235	2.07773	1.43109	2.16392	2.36144	2.46343	2.95323	1.76333	2.04553	2.84467	3.19931
IGPS	0.888726	1.20448	0.916526	1.64927	1.29697	1.99898	2.03176	1.04162	1.57413	2.35658	1.63741	2.32048	3.04299	3.18756	1.06268	0.788123	1.91834	0.794822	3.18756
ILETA_f
ILETRS
ILEt2rpp_f
IMPC_f
IMPD	1.06307	0.979577	1.42084	2.04468	1.27499	1.1259	0.770465	0.719684	0.527531	0.848659	0.616995	0.875301	0.96266	1.19959	1.31843	0.567737	0.736248	0.614989	2.04468
INDOLEt2rpp_f
INSH
INSK	4.69975e-08	4.64491e-08	6.71e-08	5.62793e-08	4.85368e-08	4.00168e-08	6.14329e-08	2.834e-08	3.95933e-08	3.53056e-08	4.63778e-08	4.48679e-08	3.69032e-08	3.10316e-08	3.71893e-08	4.33182e-08	5.20974e-08	5.66339e-08	6.71e-08
INSt2pp_copy1
INSt2pp_copy2_f
INStex_f
IPDDI_f
IPDPS	0.213273	0.150288	0.1569	0.147777	0.137859	0.214577	0.134087	0.149177	0.0382602	0.142863	0.0638841	0.305869	0.278335	0.183814	0.315885	0.137817	0.17423	0.229024	0.315885
IPMD	6.7291	6.65433	5.48777	8.60029	7.89967	6.08116	2.71293	5.53839	6.35233	4.56968	11.3349	3.18056	7.39966	6.6737	6.76702	3.88767	3.74292	2.88564	11.3349
IPPS	6.62526	8.59215	5.20708	9.08285	7.76122	7.41038	3.55326	3.17832	4.73631	3.27762	5.34445	2.59481	6.64929	8.26456	6.9133	2.64691	4.14177	3.24529	9.08285
K2L4Aabcpp	1.41339	1.07207	1.11599	1.08338	0.898507	1.5759	1.34015	0.787183	0.806142	1.2751	0.957629	1.1575	1.47225	1.81268	1.43064	0.589023	0.931922	1.01204	1.81268
KARA1_f
KARA2_f	0.564685	0.428747	0.489867	0.469198	0.630925	0.498638	0.447156	0.492378	0.440068	0.586369	0.528219	0.743085	0.500795	0.602144	0.837371	0.509106	0.401456	0.432504	0.837371
KAS15
KDOCT2	1.09683	1.45531	1.52387	2.25933	0.878553	1.21296	1.22325	0.961424	0.888197	1.44045	0.845341	1.40149	1.39379	1.51094	1.70656	0.817454	0.89794	0.997608	2.25933
KDOPP	3.73999	11.1283	30.3559	28.5035	8.33895	5.69066	4.72325	13.1263	3.5001	12.8714	6.44563	14.814	7.50612	8.68414	7.0773	8.03219	4.13756	3.35397	30.3559
KDOPS	0.671722	0.752171	0.589225	0.851678	0.667211	0.673026	0.830804	0.43076	0.607384	0.716723	0.527737	0.866189	0.879441	0.848465	0.998878	0.426716	0.452992	0.541881	0.998878
LACZ
LACZpp
LADGMDH
LALDO2x
LALGP
LCADi
LCARS_f
LDH_D2
LEUTRS
LEUt2rpp_f
LGTHL
LIPACabcpp
LIPAHT2ex
LIPAHTex
LIPAMPL
LIPATPT
LIPAabcpp		1.82156e-08	1.75144e-08		1.45454e-08	2.33089e-08			1.49312e-08	1.68045e-08	1.65446e-08	1.39984e-08				1.26144e-08			2.33089e-08
LIPOCT
LIPOS
LPADSS	13.5233	9.41204	8.43681	6.34882	5.26855	8.85691	6.45491	6.09961	5.53188	6.67333	8.13078	8.9082	10.2393	18.5093	15.9357	5.85709	3.75301		18.5093
LPLIPAL1A120pp
LPLIPAL1A140pp
LPLIPAL1A141pp
LPLIPAL1A160pp
LPLIPAL1A161pp
LPLIPAL1A180pp
LPLIPAL1A181pp
LPLIPAL1E120pp
LPLIPAL1E140pp
LPLIPAL1E141pp
LPLIPAL1E160pp
LPLIPAL1E161pp
LPLIPAL1E180pp
LPLIPAL1E181pp
LPLIPAL1G120pp
LPLIPAL1G140pp
LPLIPAL1G141pp
LPLIPAL1G160pp
LPLIPAL1G161pp
LPLIPAL1G180pp
LPLIPAL1G181pp
LPLIPAL2A120
LPLIPAL2A140
LPLIPAL2A141
LPLIPAL2A160
LPLIPAL2A161
LPLIPAL2A180
LPLIPAL2A181
LPLIPAL2ATE120
LPLIPAL2ATE140
LPLIPAL2ATE141
LPLIPAL2ATE160
LPLIPAL2ATE161
LPLIPAL2ATE180
LPLIPAL2ATE181
LPLIPAL2ATG120
LPLIPAL2ATG140
LPLIPAL2ATG141
LPLIPAL2ATG160
LPLIPAL2ATG161
LPLIPAL2ATG180
LPLIPAL2ATG181
LPLIPAL2E120
LPLIPAL2E140
LPLIPAL2E141
LPLIPAL2E160
LPLIPAL2E161
LPLIPAL2E180
LPLIPAL2E181
LPLIPAL2G120
LPLIPAL2G140
LPLIPAL2G141
LPLIPAL2G160
LPLIPAL2G161
LPLIPAL2G180
LPLIPAL2G181
LSERDHr_f
LYSt2pp
LYSt3pp
M1PD_f
MACPD
MALCOAMT
MALDDH
MALDt2_2pp
MALTATr_f
MALTHXtexi
MALTPTtexi
MALTTRtexi
MALTTTRtexi
MALTtexi
MALt2_2pp
MAN1PT2									7.62239e-08		7.41947e-08								7.62239e-08
MAN6PI_f
MAN6Pt6_2pp
MANAO_f
MANPGH
MCITD
MCITL2_f
MCITS
MCPST
MDH_f	8.45719	8.65066	8.51561	9.4551	8.39153	9.86743	10.7837	11.373	3.03965	16.8363		20.4746	8.69837	5.47494	5.85029	3.79836	5.02447	5.50158	20.4746
MDH2
MDH3
ME1
ME2
MECDPS	0.408903	1.63716			0.586975	0.580129		0.519032	0.245238	0.53264	0.338927	0.439201	0.311614	0.545226	0.496573	0.253873	0.153024	0.316331	1.63716
MELIBt3ipp
MEPCT	0.873617	2.06226	1.06376	1.66921	0.453669	0.556473	0.4384	5.49971	2.04668	3.6522	1.93785	2.6345	1.29606	2.15403	1.20032	1.93948	0.957366	0.711261	5.49971
METAT	0.0048189	0.00709263	0.00771523	0.00856511	0.00638948	0.00544907	0.00504764	0.00396836	0.00255186	0.00423357	0.00256385	0.00390756	0.00348885	0.0050889	0.0043127	0.00217944	0.00239292	0.00301717	0.00856511
METTRS
MG2uabcpp
MGSA						2.94391e-08			7.63969e-08		3.29095e-08		3.04457e-08	2.74693e-08	2.46485e-08				7.63969e-08
MI1PP
MICITDr_f
MLTG1
MLTG2
MLTG3
MLTG4
MLTG5
MLTP1_f
MLTP2_f
MLTP3_f
MMETt2pp
MN2tpp	0.29129	0.332728	0.214562					0.459412							0.433359	0.417078	0.264398		0.459412
MN6PP
MNNH
MNt2pp
MOAT	9.50773	4.69904	6.11406	8.41838	4.06716	10.4907	5.93515	21.0218	6.10588	25.7006	11.331	21.5522	8.77039	10.7145	12.1059	7.02381	7.9885	1.52177	25.7006
MOAT2	9.50773	4.69904	6.11406	8.41838	4.06716	10.4907	5.93515	21.0218	6.10588	25.7006	11.331	21.5522	8.77039	10.7145	12.1059	7.02381	7.9885	1.52177	25.7006
MOAT3C	8.57176e-08	1.90561e-07	1.4774e-07		7.09309e-08				1.23938e-07	1.69784e-07	7.53401e-08		7.41493e-08	6.66268e-08	1.02708e-07	1.70617e-07			1.90561e-07
MOCOS	0.00668266	0.00546142	0.0054885	0.00736675	0.00544231	0.00778427	0.00611008	0.00468761	0.00477284	0.00517803	0.00375055	0.00715325	0.00714517	0.00857504	0.00901269	0.00307647	0.00348087	0.00444401	0.00901269
MOHMT	0.0102648	0.0135742	0.0268742	0.0234689	0.00636087	0.0102706	0.00973899	0.00984887	0.00756651	0.0106577	0.00917045	0.0125752	0.016351	0.0135595	0.0144156	0.00894152	0.00751116	0.00685445	0.0268742
MPTAT	0.0379399	0.0359258	0.0446639	0.018302	0.0246514	0.050449	0.0308692	0.0266601	0.0402043	0.0393588	0.0281128	0.0338192	0.0707254	0.0631697	0.0659154	0.0207994	0.0240419	0.0410513	0.0707254
MPTSS	0.135948	0.146957	0.137867	0.10954	0.174847			0.171391	0.191347	0.370487	0.100148	0.296283				0.0968258		0.403898	0.403898
MTAN
MTHFC_f	25.8828	26.5266	29.0675	34.3957	19.4536	26.4683	24.7397	9.87329	9.06943	17.0102		17.1864	11.6262	14.0061	16.5439	10.2812	13.2727	19.3345	34.3957
MTHFD_f	25.8828	26.5266	29.0675	34.3957	19.4536	26.4683	24.7397	9.87329	9.06943	17.0102		17.1864	11.6262	14.0061	16.5439	10.2812	13.2727	19.3345	34.3957
MTHFR2	2.99523	2.58617	3.51811	2.69385	3.02442	2.21961	3.53099	2.81608	2.27741	2.90654	1.48667	2.43224	2.49895	2.68286	2.41509	1.29749	1.27188	1.48312	3.53099
MTRPOX
NACODA
NADH10
NADH5
NADH9
NADK	0.336569	0.0953642	0.119528	0.175025			0.0891431	0.280682	0.320499	0.221555	0.0944587	0.677187	0.286318			0.11893	0.125046		0.677187
NADPHQR2
NADPHQR3
NADPHQR4
NADS1	0.0522919	0.0583456	0.0573382	0.0487523	0.0424431	0.0533197	0.0577324	0.0737605	0.0590753	0.0634468	0.0422957	0.0910818	0.117605	0.0913324	0.0851363	0.0646917	0.0676645	0.0718858	0.117605
NAMNPP
NAt3_1p5pp
NAt3_2pp
NH4tpp_f											10714.2				1655.54				10714.2
NI2abcpp
NMNPtpp
NNAM
NNATr_f		0.890739		0.580489	1.59545	1.42042					1.42341	8.41424				2.67221			8.41424
NNDMBRT
NNDPR	0.213191	0.184708	0.196602	0.264516	0.312374	0.203719	0.187466	0.11446	0.186657	0.285018	0.157722	0.291752	0.256309	0.200652	0.275803	0.105162	0.149336	0.116849	0.312374
NODOx
NODOy
NTD10
NTD11
NTD4	6.28003e-08	6.57645e-08	1.19349e-07	9.3123e-08	1.35886e-07	1.47886e-07	3.48363e-07	2.7118e-07	3.50832e-07	6.99942e-07	1.93875e-07	6.53776e-07	1.12744e-07	7.30245e-08	7.66803e-08	4.57052e-07	1.24193e-07	1.33633e-07	6.99942e-07
NTD7
NTD9
NTP11
NTP12
NTP3
NTP3pp
NTP5
NTPP10
NTPP11
NTPP6
NTPP8
NTPP9
NTPTP1
NTPTP2
O16A4Lpp
O16AT
O16AUNDtpp
O16GALFT
O16GLCT1
OAADC
OCDCAtexi
OCDCEAtexi
OCTDPS	0.0337734	0.0239466	0.0434166	0.025861	0.0244731	0.0622785	0.0216451	0.146257	0.158128	0.546208	0.209702	0.194747	0.0471083	0.0444742	0.0361999	0.15404	0.0224572	0.393029	0.546208
OCTNLL
OGMEACPD	3.70122e-05	6.71298e-05	4.95368e-05	6.37115e-05	5.85564e-05	5.8333e-05	3.86929e-05	1.71048e-05	2.12938e-05	2.98799e-05	1.79186e-05	2.83643e-05	2.0608e-05	1.94429e-05	2.1814e-05	1.45388e-05	1.23529e-05	1.14888e-05	6.71298e-05
OGMEACPR	2.5814e-05	2.18948e-05	2.41662e-05	2.40596e-05	1.88696e-05	1.90119e-05	2.01577e-05	4.37363e-05	3.52308e-05	5.96769e-05	3.81303e-05	5.96848e-05	5.83085e-05	3.52683e-05	4.04011e-05	4.07164e-05	3.53241e-05	3.04914e-05	5.96848e-05
OGMEACPS	5.70768e-05	6.7442e-05	7.55343e-05	8.08808e-05	5.35839e-05	5.213e-05	6.38463e-05	3.64339e-05	3.77267e-05	5.37266e-05	3.21236e-05	6.28204e-05	6.08217e-05	6.79013e-05	7.5961e-05	3.22763e-05	4.15985e-05	3.90464e-05	8.08808e-05
OHPBAT_f	0.000763497	0.000851736	0.00103822	0.00163765	0.00103295	0.000916328	0.000568448	0.000818259	0.000644724	0.000879637	0.000620546	0.000839927	0.00100553	0.000991165	0.00127675	0.000555025	0.000798791	0.000440106	0.00163765
OHPHM
OMBZLM
OMMBLHX
OMPDC	17.6127	17.6962	20.2693	21.1368	18.3556	21.3239	18.2377	12.3398	12.9937	18.3682	11.6272	17.4765	50.9357	41.4759	54.4928	11.361	48.1343	15.3076	54.4928
OMPHHX
OPHHX	0.200345				0.0594364	0.0813867	0.0475248	0.539131	0.356596	0.237759	0.0666298	0.291659	0.196518	0.150917	0.179967	0.136421	0.021681	0.16014	0.539131
OPMEACPD	3.70122e-05	6.71298e-05	4.95368e-05	6.37115e-05	5.85564e-05	5.8333e-05	3.86929e-05	1.71048e-05	2.12938e-05	2.98799e-05	1.79186e-05	2.83643e-05	2.0608e-05	1.94429e-05	2.1814e-05	1.45388e-05	1.23529e-05	1.14888e-05	6.71298e-05
OPMEACPR	2.5814e-05	2.18948e-05	2.41662e-05	2.40596e-05	1.88696e-05	1.90119e-05	2.01577e-05	4.37363e-05	3.52308e-05	5.96769e-05	3.81303e-05	5.96848e-05	5.83085e-05	3.52683e-05	4.04011e-05	4.07164e-05	3.53241e-05	3.04914e-05	5.96848e-05
OPMEACPS	1.6452e-05	1.66413e-05	1.62532e-05	2.44268e-05	1.72804e-05	1.4242e-05	1.35054e-05	1.22086e-05	1.24638e-05	1.77204e-05	1.33014e-05	1.85856e-05	2.20824e-05	2.39137e-05	2.38484e-05	7.56251e-06	1.05674e-05	6.99535e-06	2.44268e-05
OROTt2_2pp
ORPT_f
OXCDC
P5CD
P5CR	10.1839	8.1214	11.4773	9.98963	6.99281	10.4035	7.86574	11.2335	10.1111	14.3377	14.2524	10.6969	22.6291	15.8813	17.1225	8.08695	12.0134	11.4055	22.6291
PA120abcpp	2.13663e-08	1.82156e-08	1.75144e-08	1.54676e-08	1.45454e-08	2.33089e-08	2.07161e-08	1.16431e-08	1.49312e-08	2.52068e-08	2.48169e-08	2.09975e-08	1.71979e-08	2.04765e-08	1.58988e-08	1.89216e-08	1.97521e-08	2.19018e-08	2.52068e-08
PA140abcpp	2.13663e-08	1.82156e-08	1.75144e-08	1.54676e-08	1.45454e-08	2.33089e-08	2.07161e-08	1.16431e-08	1.49312e-08	2.52068e-08	2.48169e-08	2.09975e-08	1.71979e-08	2.04765e-08	1.58988e-08	1.89216e-08	1.97521e-08	2.19018e-08	2.52068e-08
PA141abcpp	2.13663e-08	1.82156e-08	1.75144e-08	1.54676e-08	1.45454e-08	2.33089e-08	2.07161e-08	1.16431e-08	1.49312e-08	2.52068e-08	2.48169e-08	2.09975e-08	1.71979e-08	2.04765e-08	1.58988e-08	1.89216e-08	1.97521e-08	2.19018e-08	2.52068e-08
PA160abcpp	2.13663e-08	1.82156e-08	1.75144e-08	1.54676e-08	1.45454e-08	2.33089e-08	2.07161e-08	1.16431e-08	1.49312e-08	2.52068e-08	2.48169e-08	2.09975e-08	1.71979e-08	2.04765e-08	1.58988e-08	1.89216e-08	1.97521e-08	2.19018e-08	2.52068e-08
PA161abcpp	2.13663e-08	1.82156e-08	1.75144e-08	1.54676e-08	1.45454e-08	2.33089e-08	2.07161e-08	1.16431e-08	1.49312e-08	2.52068e-08	2.48169e-08	2.09975e-08	1.71979e-08	2.04765e-08	1.58988e-08	1.89216e-08	1.97521e-08	2.19018e-08	2.52068e-08
PA180abcpp	2.13663e-08	1.82156e-08	1.75144e-08	1.54676e-08	1.45454e-08	2.33089e-08	2.07161e-08	1.16431e-08	1.49312e-08	2.52068e-08	2.48169e-08	2.09975e-08	1.71979e-08	2.04765e-08	1.58988e-08	1.89216e-08	1.97521e-08	2.19018e-08	2.52068e-08
PA181abcpp	2.13663e-08	1.82156e-08	1.75144e-08	1.54676e-08	1.45454e-08	2.33089e-08	2.07161e-08	1.16431e-08	1.49312e-08	2.52068e-08	2.48169e-08	2.09975e-08	1.71979e-08	2.04765e-08	1.58988e-08	1.89216e-08	1.97521e-08	2.19018e-08	2.52068e-08
PACCOAL
PANTS	0.0166086	0.0145523	0.0163525	0.0194685	0.0117827	0.018029	0.0139231	0.0198497	0.012725	0.0203784	0.0153538	0.0218528	0.0208222	0.0236915	0.0258636	0.0103477	0.00920652	0.0132241	0.0258636
PAPA120
PAPA120pp
PAPA140
PAPA140pp
PAPA141
PAPA141pp
PAPA160
PAPA160pp
PAPA161
PAPA161pp
PAPA180
PAPA180pp
PAPA181
PAPA181pp
PAPPT3	4.503	3.80041	4.115	3.78661	3.70754	5.89982	3.81996	4.13396	3.53729	4.79883	2.68609	18.8621	3.46182	3.41116	4.10274	3.8102	2.64269	3.00756	18.8621
PDX5POi	0.0110854	0.0205031	0.021548				0.0161295	0.0169489	0.0389811	0.0313441	0.0188981	0.0243876				0.0089951		0.00734028	0.0389811
PDXPP
PE120abcpp	3.20494e-08	2.73233e-08	1.75144e-08	1.54676e-08	2.1818e-08	3.49633e-08	3.10741e-08	1.74646e-08	2.23968e-08	2.52068e-08	2.48169e-08	2.09975e-08	2.57968e-08	3.07148e-08	2.38483e-08	1.89216e-08	2.96282e-08	2.19018e-08	3.49633e-08
PE140abcpp	3.20494e-08	2.73233e-08	1.75144e-08	1.54676e-08	2.1818e-08	3.49633e-08	3.10741e-08	1.74646e-08	2.23968e-08	2.52068e-08	2.48169e-08	2.09975e-08	2.57968e-08	3.07148e-08	2.38483e-08	1.89216e-08	2.96282e-08	2.19018e-08	3.49633e-08
PE141abcpp	3.20494e-08	2.73233e-08	1.75144e-08	1.54676e-08	2.1818e-08	3.49633e-08	3.10741e-08	1.74646e-08	2.23968e-08	2.52068e-08	2.48169e-08	2.09975e-08	2.57968e-08	3.07148e-08	2.38483e-08	1.89216e-08	2.96282e-08	2.19018e-08	3.49633e-08
PE160abcpp	3.33776	2.53172	2.63545	2.55843	2.12186	3.72155	3.16481	1.85896	1.90373	3.01119	2.26147	2.73347	3.47676	4.2807	3.37851	1.391	2.20077	2.38997	4.2807
PE161abcpp	1.52991	1.16045	1.208	1.17269	0.972582	1.70582	1.45063	0.852081	0.872603	1.38022	1.03658	1.25292	1.59362	1.96212	1.54859	0.637584	1.00875	1.09547	1.96212
PE180abcpp	3.20494e-08	2.73233e-08	1.75144e-08	1.54676e-08	2.1818e-08	3.49633e-08	3.10741e-08	1.74646e-08	2.23968e-08	2.52068e-08	2.48169e-08	2.09975e-08	2.57968e-08	3.07148e-08	2.38483e-08	1.89216e-08	2.96282e-08	2.19018e-08	3.49633e-08
PE181abcpp	4.27326e-08	3.64311e-08	2.62717e-08	2.32014e-08	2.90907e-08	4.66177e-08	3.10741e-08	2.32861e-08	2.98624e-08	3.3609e-08	3.30892e-08	2.79967e-08	2.57968e-08	3.07148e-08	2.38483e-08	2.52289e-08	2.96282e-08	2.19018e-08	4.66177e-08
PEAMNOpp
PERD_f	0.00978036	0.0109849	0.011499	0.0137976	0.00708907	0.0122424	0.0114827	0.00536408	0.00683143	0.00839814	0.00606974	0.00847472	0.00889074	0.0097954	0.0108394	0.00436444	0.00555293	0.00798793	0.0137976
PETNT161pp
PETNT181pp
PFK_2
PFK_3	19.9077	14.1296	15.7368	26.2157	15.93	1.88387	22.2405	20.1199		21.3776		19.2623				9.60247	12.6177	7.27503	26.2157
PG120abcpp	2.13663e-08	1.82156e-08			1.45454e-08	2.33089e-08	2.07161e-08	1.16431e-08	1.49312e-08	1.68045e-08	1.65446e-08	1.39984e-08	1.71979e-08	2.04765e-08	1.58988e-08	1.26144e-08	1.97521e-08		2.33089e-08
PG140abcpp	2.13663e-08	1.82156e-08			1.45454e-08	2.33089e-08	2.07161e-08	1.16431e-08	1.49312e-08	1.68045e-08	1.65446e-08	1.39984e-08	1.71979e-08	2.04765e-08	1.58988e-08	1.26144e-08	1.97521e-08		2.33089e-08
PG141abcpp	2.13663e-08	1.82156e-08			1.45454e-08	2.33089e-08	2.07161e-08	1.16431e-08	1.49312e-08	1.68045e-08	1.65446e-08	1.39984e-08	1.71979e-08	2.04765e-08	1.58988e-08	1.26144e-08	1.97521e-08		2.33089e-08
PG160abcpp	2.13663e-08	1.82156e-08			1.45454e-08	2.33089e-08	2.07161e-08	1.16431e-08	1.49312e-08	1.68045e-08	1.65446e-08	1.39984e-08	1.71979e-08	2.04765e-08	1.58988e-08	1.26144e-08	1.97521e-08		2.33089e-08
PG161abcpp	2.13663e-08	1.82156e-08			1.45454e-08	2.33089e-08	2.07161e-08	1.16431e-08	1.49312e-08	1.68045e-08	1.65446e-08	1.39984e-08	1.71979e-08	2.04765e-08	1.58988e-08	1.26144e-08	1.97521e-08		2.33089e-08
PG180abcpp	2.13663e-08	1.82156e-08			1.45454e-08	2.33089e-08	2.07161e-08	1.16431e-08	1.49312e-08	1.68045e-08	1.65446e-08	1.39984e-08	1.71979e-08	2.04765e-08	1.58988e-08	1.26144e-08	1.97521e-08		2.33089e-08
PG181abcpp	2.13663e-08	1.82156e-08			1.45454e-08	2.33089e-08	2.07161e-08	1.16431e-08	1.49312e-08	1.68045e-08	1.65446e-08	1.39984e-08	1.71979e-08	2.04765e-08	1.58988e-08	1.26144e-08	1.97521e-08		2.33089e-08
PGAMT_f
PGCD	5.37214	9.37996	10.1073	14.4007	6.48173	6.60879	3.80406	6.29231	3.74989	6.98638	2.32723	5.17756	4.84089	3.9018	4.36834	4.53258	4.84524	3.22734	14.4007
PGI_f										31.9096		29.1111				18.031	29.1221	18.5579	31.9096
PGK_f
PGL	129.765	143.989	139.846	239.011	118.335		120.269	150.666	306.727	145.941	274.259	136.406	468.506	599.117	560.583	82.6308	125.444	115.875	599.117
PGLYCP
PGP120abcpp
PGP140abcpp
PGP141abcpp
PGP160abcpp
PGP161abcpp
PGP180abcpp
PGP181abcpp
PGSA120	7.05317e-08	1.09944e-07			8.44228e-08	7.71816e-08		5.43032e-08	2.00464e-07	1.31682e-07	1.07683e-07	8.80092e-08	8.3813e-08	8.96461e-08	9.54348e-08	1.01773e-07	8.78109e-08		2.00464e-07
PGSA140	7.05317e-08	1.09944e-07			8.44228e-08	7.71816e-08		5.43032e-08	2.00464e-07	1.31682e-07	1.07683e-07	8.80092e-08	8.3813e-08	8.96461e-08	9.54348e-08	1.01773e-07	8.78109e-08		2.00464e-07
PGSA141	7.05317e-08	1.09944e-07			8.44228e-08	7.71816e-08		5.43032e-08	2.00464e-07	1.31682e-07	1.07683e-07	8.80092e-08	8.3813e-08	8.96461e-08	9.54348e-08	1.01773e-07	8.78109e-08		2.00464e-07
PGSA160	7.05317e-08	1.09944e-07			8.44228e-08	7.71816e-08		5.43032e-08	2.00464e-07	1.31682e-07	1.07683e-07	8.80092e-08	8.3813e-08	8.96461e-08	9.54348e-08	1.01773e-07	8.78109e-08		2.00464e-07
PGSA161	7.05317e-08	1.09944e-07			8.44228e-08	7.71816e-08		5.43032e-08	2.00464e-07	1.31682e-07	1.07683e-07	8.80092e-08	8.3813e-08	8.96461e-08	9.54348e-08	1.01773e-07	8.78109e-08		2.00464e-07
PGSA180	7.05317e-08	1.09944e-07			8.44228e-08	7.71816e-08		5.43032e-08	2.00464e-07	1.31682e-07	1.07683e-07	8.80092e-08	8.3813e-08	8.96461e-08	9.54348e-08	1.01773e-07	8.78109e-08		2.00464e-07
PGSA181	7.05317e-08	1.09944e-07			8.44228e-08	7.71816e-08		5.43032e-08	2.00464e-07	1.31682e-07	1.07683e-07	8.80092e-08	8.3813e-08	8.96461e-08	9.54348e-08	1.01773e-07	8.78109e-08		2.00464e-07
PHYTSpp
PLIPA1A120pp
PLIPA1A140pp
PLIPA1A141pp
PLIPA1A160pp
PLIPA1A161pp
PLIPA1A180pp
PLIPA1A181pp
PLIPA1E120pp	2.52943e-08	6.08874e-08			5.92047e-08	1.25579e-07	4.8567e-08	4.95957e-08	7.53058e-09	2.17081e-08	6.80611e-09	5.8232e-08	9.1352e-08	1.24907e-07	1.06513e-07	7.18257e-08	7.23156e-08		1.25579e-07
PLIPA1E140pp	2.52943e-08	6.08874e-08			5.92047e-08	1.25579e-07	4.8567e-08	4.95957e-08	7.53058e-09	2.17081e-08	6.80611e-09	5.8232e-08	9.1352e-08	1.24907e-07	1.06513e-07	7.18257e-08	7.23156e-08		1.25579e-07
PLIPA1E141pp	2.52943e-08	6.08874e-08			5.92047e-08	1.25579e-07	4.8567e-08	4.95957e-08	7.53058e-09	2.17081e-08	6.80611e-09	5.8232e-08	9.1352e-08	1.24907e-07	1.06513e-07	7.18257e-08	7.23156e-08		1.25579e-07
PLIPA1E160pp								4.95957e-08	7.53058e-09	2.17081e-08	6.80611e-09	5.8232e-08	9.1352e-08	1.24907e-07	1.06513e-07	7.18257e-08			1.24907e-07
PLIPA1E161pp								4.95957e-08	7.53058e-09	2.17081e-08	6.80611e-09	5.8232e-08	9.1352e-08	1.24907e-07	1.06513e-07	7.18257e-08			1.24907e-07
PLIPA1E180pp	2.52943e-08	6.08874e-08			5.92047e-08	1.25579e-07	4.8567e-08	4.95957e-08	7.53058e-09	2.17081e-08	6.80611e-09	5.8232e-08	9.1352e-08	1.24907e-07	1.06513e-07	7.18257e-08	7.23156e-08		1.25579e-07
PLIPA1E181pp	2.52943e-08	6.08874e-08			5.92047e-08	1.25579e-07	4.8567e-08	4.95957e-08	7.53058e-09	2.17081e-08	6.80611e-09	5.8232e-08	9.1352e-08	1.24907e-07	1.06513e-07	7.18257e-08	7.23156e-08		1.25579e-07
PLIPA1G120pp	2.52943e-08	6.08874e-08			5.92047e-08	1.25579e-07	4.8567e-08	4.95957e-08	7.53058e-09	2.17081e-08	6.80611e-09	5.8232e-08	9.1352e-08	1.24907e-07	1.06513e-07	7.18257e-08	7.23156e-08		1.25579e-07
PLIPA1G140pp	2.52943e-08	6.08874e-08			5.92047e-08	1.25579e-07	4.8567e-08	4.95957e-08	7.53058e-09	2.17081e-08	6.80611e-09	5.8232e-08	9.1352e-08	1.24907e-07	1.06513e-07	7.18257e-08	7.23156e-08		1.25579e-07
PLIPA1G141pp	2.52943e-08	6.08874e-08			5.92047e-08	1.25579e-07	4.8567e-08	4.95957e-08	7.53058e-09	2.17081e-08	6.80611e-09	5.8232e-08	9.1352e-08	1.24907e-07	1.06513e-07	7.18257e-08	7.23156e-08		1.25579e-07
PLIPA1G160pp	2.52943e-08	6.08874e-08			5.92047e-08	1.25579e-07	4.8567e-08	4.95957e-08	7.53058e-09	2.17081e-08	6.80611e-09	5.8232e-08	9.1352e-08	1.24907e-07	1.06513e-07	7.18257e-08	7.23156e-08		1.25579e-07
PLIPA1G161pp	2.52943e-08	6.08874e-08			5.92047e-08	1.25579e-07	4.8567e-08	4.95957e-08	7.53058e-09	2.17081e-08	6.80611e-09	5.8232e-08	9.1352e-08	1.24907e-07	1.06513e-07	7.18257e-08	7.23156e-08		1.25579e-07
PLIPA1G180pp	2.52943e-08	6.08874e-08			5.92047e-08	1.25579e-07	4.8567e-08	4.95957e-08	7.53058e-09	2.17081e-08	6.80611e-09	5.8232e-08	9.1352e-08	1.24907e-07	1.06513e-07	7.18257e-08	7.23156e-08		1.25579e-07
PLIPA1G181pp	2.52943e-08	6.08874e-08			5.92047e-08	1.25579e-07	4.8567e-08	4.95957e-08	7.53058e-09	2.17081e-08	6.80611e-09	5.8232e-08	9.1352e-08	1.24907e-07	1.06513e-07	7.18257e-08	7.23156e-08		1.25579e-07
PLIPA2A120pp
PLIPA2A140pp
PLIPA2A141pp
PLIPA2A160pp
PLIPA2A161pp
PLIPA2A180pp
PLIPA2A181pp
PLIPA2E120pp
PLIPA2E140pp
PLIPA2E141pp
PLIPA2E160pp
PLIPA2E161pp
PLIPA2E180pp
PLIPA2E181pp
PLIPA2G120pp
PLIPA2G140pp
PLIPA2G141pp
PLIPA2G160pp
PLIPA2G161pp
PLIPA2G180pp
PLIPA2G181pp
PMANM_f
PMEACPE	0.00152259	0.00116038			0.00050187	0.000976195	0.000322604	0.000740789	0.000834509	0.0012152	0.00103944	0.000962257	0.000839231	0.0014971	0.0011718	0.000682982	0.000296644		0.00152259
PMPK	0.0104592	0.0100924	0.0114732	0.0119961	0.0109124	0.0135848	0.0128825	0.0200744	0.0168649	0.0310372	0.00921876	0.0448405	0.0216236	0.0152266	0.0160356	0.0107597	0.00982326	0.0151109	0.0448405
PNTK	0.0770169	0.05922	0.103006	0.0860121	0.0475164	0.119949	0.0706044	0.094535	0.0860186	0.118682	0.271975	0.174909	0.07201	0.0766783	0.0885428	0.0732936	0.0366437	0.06726	0.271975
PNTOt4pp
POX
PPAt4pp
PPBNGS	0.0411282	0.047364	0.0203951	0.0437657	0.0406668	0.0704201	0.0830523	0.0551911	0.0605174	0.0754008	0.0428269	0.0857261	0.082716	0.0944061	0.0986878	0.0357407	0.0441216	0.0467384	0.0986878
PPC	19.9599	23.5762	21.8119	23.0399	16.9329	10.6406	16.7589	14.9726	17.7539	19.1516	29.7334	14.2615	15.493	25.9418	20.4293	7.74663	12.1862	8.11401	29.7334
PPCDC	0.0367936	0.0340506	0.0409353	0.0658461	0.0253148	0.0476944	0.0457591	0.0276207	0.0428567	0.0603313	0.0397286	0.065752	0.0573877	0.0535349	0.0693396	0.0217207	0.022159	0.0286873	0.0693396
PPCK
PPCSCT
PPGPPDP	5.70982e-08	7.24657e-08	6.00156e-08	8.93494e-08	6.82336e-08	5.83812e-08	1.79889e-07	3.33657e-08	4.30189e-08	5.57687e-08	6.08866e-08	4.68961e-08	5.95985e-08	6.55e-08	9.53739e-08	4.45335e-08	7.28282e-08	1.53032e-07	1.79889e-07
PPM2_f									1.6541e-08		1.44965e-08		1.67651e-08	9.88688e-09	1.69123e-08				1.69123e-08
PPNCL2	0.0367936	0.0340506	0.0409353	0.0658461	0.0253148	0.0476944	0.0457591	0.0276207	0.0428567	0.0603313	0.0397286	0.065752	0.0573877	0.0535349	0.0693396	0.0217207	0.022159	0.0286873	0.0693396
PPND	1.7001	4.28887	3.00239	10.2321	3.27322	6.08462	5.63782	11.0365	13.5899	21.2985	21.0897	16.067	10.925	13.1462	10.8649	1.97822	3.48008	2.3464	21.2985
PPNDH	6.20833	9.3027	4.91541	9.08809	5.11193	8.12883	9.64034	12.7229	16.6245	12.7119	16.898	13.8715	13.5814	14.6143	15.9478	6.56022	8.6379	5.5311	16.898
PPPGO
PPPGO3	0.0489736	0.0300934	0.0259184	0.0357387	0.030002	0.044023	0.0238565	0.085441	0.0460498	0.0778434	0.0358435	0.0608268	0.0708135	0.0680222	0.0606285	0.0354666	0.0383717	0.0585037	0.085441
PPS
PPTHpp
PRAGSr_f	11.3624	8.64716	8.8634	12.2687	11.1398	9.3643	9.14993	6.35341	6.82459	9.00581	5.54737	9.08023	10.657	13.5117	14.2435	7.18499	7.5547	7.93355	14.2435
PRAIS	7.40306	7.75387	11.8364	12.347	6.83617	6.02029	8.435	3.91045	4.10539	6.64477	6.21172	5.6168	8.71935	11.7418	14.417	3.48602	5.04012	4.86437	14.417
PRAIi	0.888726	1.20448	0.916526	1.64927	1.29697	1.99898	2.03176	1.04162	1.57413	2.35658	1.63741	2.32048	3.04299	3.18756	1.06268	0.788123	1.91834	0.794822	3.18756
PRAMPC	6.70923	3.64394	3.28921	5.14021	5.4961	4.41259	4.19972	4.08234	6.59594	5.22151	5.43951	9.8946	6.56136	4.66903	5.91345	5.35989	7.86765	11.143	11.143
PRASCSi	3.84909	2.89321	3.29051	2.28343	3.72699	3.08616	3.10665	4.04334	2.77079	4.13933	3.21602	3.19953	5.87605	5.31098	5.44845	2.26395	2.57258	1.93527	5.87605
PRATPP	6.70923	3.64394	3.28921	5.14021	5.4961	4.41259	4.19972	4.08234	6.59594	5.22151	5.43951	9.8946	6.56136	4.66903	5.91345	5.35989	7.86765	11.143	11.143
PRFGS	7.01744	7.41441	8.44816	4.34351	6.9953	6.85684	7.59307	3.31758	3.1724	4.86792	3.06668	4.95238	5.86713	7.62984	9.49278	2.71991	3.76244	3.90143	9.49278
PRMICI_f	6.17087	4.08458	6.30095	6.05598	6.93461	5.57054	5.58354	6.4873	8.48268	11.6632	8.30703	10.958	9.92728	7.69757	8.41461	13.4651	7.67303	9.76566	13.4651
PROD2
PROTRS
PROt2rpp_f
PROt4pp
PRPPS_f	10.6263	14.4058	12.9605	14.1717	10.6687	10.5075	12.4738	5.55942	5.49796	8.20739	6.66185	8.00244	11.783	14.8644	14.1257	5.42609	6.20591	6.22893	14.8644
PSCVT_f	5.63848	6.82198	5.94876	9.26893	6.29015	6.161	5.16249	4.00377	2.99234	4.66033	2.99862	4.62486	5.50973	6.43168	8.47327	2.46748	4.1199	3.52619	9.26893
PSD120	1.43193e-08	1.80991e-08			1.38427e-08	1.40116e-08	1.53565e-08	2.09046e-08	1.70433e-08	1.97273e-08	1.69649e-08	1.63126e-08	1.3801e-08	1.40017e-08	1.58676e-08	1.20233e-08	1.31345e-08		2.09046e-08
PSD140	1.43193e-08	1.80991e-08			1.38427e-08	1.40116e-08	1.53565e-08	2.09046e-08	1.70433e-08	1.97273e-08	1.69649e-08	1.63126e-08	1.3801e-08	1.40017e-08	1.58676e-08	1.20233e-08	1.31345e-08		2.09046e-08
PSD141	1.43193e-08	1.80991e-08			1.38427e-08	1.40116e-08	1.53565e-08	2.09046e-08	1.70433e-08	1.97273e-08	1.69649e-08	1.63126e-08	1.3801e-08	1.40017e-08	1.58676e-08	1.20233e-08	1.31345e-08		2.09046e-08
PSD160	3.10682	3.49381	4.94876	5.10414	2.80465	3.10712	3.25837	4.63567	3.0181	4.90963	3.22073	4.42414	3.87508	4.06545	4.68316	1.84141	2.03255	2.38784	5.10414
PSD161	3.66183	4.11796	5.83283	6.01597	3.30569	3.66219	3.84046	5.4638	3.55726	5.7867	3.79609	5.21449	4.56734	4.79172	5.51978	2.17037	2.39565	2.81441	6.01597
PSD180	1.43193e-08	1.80991e-08			1.38427e-08	1.40116e-08	1.53565e-08	2.09046e-08	1.70433e-08	1.97273e-08	1.69649e-08	1.63126e-08	1.3801e-08	1.40017e-08	1.58676e-08	1.20233e-08	1.31345e-08		2.09046e-08
PSD181	2.14789e-08	2.71487e-08	2.36793e-08	2.2218e-08	2.0764e-08	2.10174e-08	1.53565e-08	3.13569e-08	2.5565e-08	2.9591e-08	2.54473e-08	2.4469e-08	1.3801e-08	1.40017e-08	1.58676e-08	1.80349e-08	1.31345e-08		3.13569e-08
PSERT	5.8826	6.56246	7.99928	12.6177	7.95871	7.06014	4.37978	6.30453	4.10803	6.77744	2.1817	6.47148	6.01133	5.67279	7.55987	4.27636	6.15454	3.39093	12.6177
PSP_L	180.626	289.759	245.884	245.918	282.733	202.11	243.371	386.734	242.93	404.239	186.126	211.236	188.422	202.077	184.473	293.176	167.103	428.396	428.396
PSP_Lpp
PSSA120	1.43519e-08	1.65487e-08			1.27247e-08	1.26443e-08	1.2164e-08	1.3382e-08	1.64623e-08	1.90931e-08	2.03656e-08	1.48302e-08	1.30663e-08	1.80846e-08	1.10345e-08	1.07661e-08	1.34951e-08		2.03656e-08
PSSA140	1.43519e-08	1.65487e-08			1.27247e-08	1.26443e-08	1.2164e-08	1.3382e-08	1.64623e-08	1.90931e-08	2.03656e-08	1.48302e-08	1.30663e-08	1.80846e-08	1.10345e-08	1.07661e-08	1.34951e-08		2.03656e-08
PSSA141	1.43519e-08	1.65487e-08			1.27247e-08	1.26443e-08	1.2164e-08	1.3382e-08	1.64623e-08	1.90931e-08	2.03656e-08	1.48302e-08	1.30663e-08	1.80846e-08	1.10345e-08	1.07661e-08	1.34951e-08		2.03656e-08
PSSA160	3.11389	3.19452	3.54106	3.23261	2.57814	2.80392	2.58097	2.96751	2.91521	4.75179	3.86634	4.0221	3.66877	5.25093	3.25672	1.64886	2.08836	2.17466	5.25093
PSSA161	3.67017	3.76521	4.17364	3.81009	3.03871	3.30482	3.04205	3.49764	3.436	5.60067	4.55703	4.74062	4.32417	6.18898	3.83851	1.94342	2.46143	2.56315	6.18898
PSSA180	1.43519e-08	1.65487e-08			1.27247e-08	1.26443e-08	1.2164e-08	1.3382e-08	1.64623e-08	1.90931e-08	2.03656e-08	1.48302e-08	1.30663e-08	1.80846e-08	1.10345e-08	1.07661e-08	1.34951e-08		2.03656e-08
PSSA181	2.15278e-08	2.48231e-08	1.69436e-08	1.40713e-08	1.9087e-08	1.89664e-08	1.2164e-08	2.0073e-08	2.46935e-08	2.86397e-08	3.05484e-08	2.22453e-08	1.30663e-08	1.80846e-08	1.10345e-08	1.61491e-08	1.34951e-08		3.05484e-08
PTA2
PTHRpp
PTPATi	0.149077			0.760597	0.206969	0.0928773	0.31759							0.733156	0.677453				0.760597
PTRCTA
PUNP1_f
PUNP2_f
PYAM5PO	1.46207e-08	3.0394e-08	2.95047e-08	2.65395e-08	1.57454e-08	1.65832e-08	2.17533e-08	2.18716e-08	6.29921e-08	3.60402e-08	2.84857e-08	2.57321e-08	1.85647e-08	1.64154e-08	1.95967e-08	1.6807e-08	1.43854e-08	1.38594e-08	6.29921e-08
PYDAMK
PYDXNK
PYNP2r_f	1.23235e-08	1.69695e-08	1.30705e-08	1.37686e-08	1.17172e-08	1.23914e-08	1.41325e-08	6.23736e-09		9.70465e-09		1.41307e-08		6.44627e-09	8.00361e-09	1.20504e-08	1.19985e-08	6.69043e-09	1.69695e-08
QMO2
QMO3
QULNS	0.263716	0.213552	0.155018	0.158503	0.273417	0.312516	0.416462	0.259044	0.959225	0.660075	0.17903	0.778552	0.22322	0.288593	0.197601	0.37734	0.211498	0.269603	0.959225
R5PP
R5PPpp
RBFK	0.0265045	0.0513407	0.0777691	0.0465098	0.0330982	0.0440187	0.0384158	0.0147159	0.0155188	0.02874	0.0239118	0.029028	0.0339782	0.0412906	0.0474771	0.010717	0.0205105	0.0211832	0.0777691
RBFSa	0.0567704	0.043768	0.046746	0.0636896	0.0391557	0.0525122	0.0544945	0.0472426	0.0415002	0.0472433	0.0472943	0.0591692	0.0609494	0.051695	0.0432091	0.0263904	0.0373084	0.0379426	0.0636896
RBFSb	0.00982364	0.0119123	0.0119947	0.0143217	0.0110646	0.0101067	0.0156122	0.0102441	0.00976652	0.0147346	0.0103705	0.0196875	0.0182712	0.0156708	0.0156298	0.0103412	0.0081445	0.00638952	0.0196875
RBK						1.88271e-07	1.24477e-07	7.80664e-08	2.74453e-07	1.23495e-07		1.07217e-07	1.60961e-07			1.20926e-07	1.22576e-07	1.39045e-07	2.74453e-07
RBK_L1
RHAT1									1.10093e-07	2.26231e-07	2.97632e-07		9.77202e-08	6.55413e-08	1.68559e-07				2.97632e-07
RHCCE	0.00429329	0.00338441	0.00297776	0.00362696	0.00520546	0.00463447	0.00385171	0.00676923	0.00431876	0.00473063	0.00460885	0.00753857	0.00758017	0.0061388	0.00668986	0.00333925	0.00460232	0.0031208	0.00758017
RMPA_f
S7PI	1.15876e-08	1.35396e-08	1.35622e-08	1.10433e-08	9.11539e-09	1.21144e-08	1.58868e-08	1.00083e-08	2.46349e-08	4.09056e-08	2.86163e-08	2.39841e-08	2.16553e-08	1.78911e-08	1.70506e-08	2.46828e-08	1.3484e-08	2.34304e-08	4.09056e-08
SARCOX
SBTPD_f
SDPDS	43.9528	57.4803	125.935	52.6388	61.1783	41.7593	88.2357	41.1607	38.6281	49.3133	49.0738	57.0981	41.1628	47.4369	51.0302	17.1606	42.6697	82.1679	125.935
SDPTA_f
SELCYSS
SELNPS
SEPHCHCS
SERASr_f	4.01728e-08	7.15098e-08	4.49299e-08	1.06409e-07	1.09492e-07	2.30182e-07		1.75905e-07		2.05148e-07	2.17791e-07	2.36317e-07	1.74928e-07	2.05945e-07	2.41608e-07	7.30955e-08		1.33929e-07	2.41608e-07
SERAT_f	11.9901	11.468	12.7748	9.73865	8.65061	10.3801	10.0221	28.3401	29.6603	45.0008	53.4169	58.6992	22.5065	19.0978	18.2561	10.9236	7.31839	8.872	58.6992
SERD_D
SERTRS
SERTRS2
SERt4pp					0.235142								0.277194					0.239899	0.277194
SGSAD
SHCHD2	0.0481779	0.0388721	0.0523219	0.17347	0.0293438	0.0399284	0.0299337	0.0575822	0.0366362	0.0567981	0.0500298	0.0540065	0.0469503	0.0525777	0.0547922	0.0272304	0.0265935	0.0277622	0.17347
SHCHF	0.0481779	0.0388721	0.0523219	0.17347	0.0293438	0.0399284	0.0299337	0.0575822	0.0366362	0.0567981	0.0500298	0.0540065	0.0469503	0.0525777	0.0547922	0.0272304	0.0265935	0.0277622	0.17347
SHSL1	4.19627	4.57478	5.69844	5.30899	5.02868	4.43468	5.32636	3.53795	2.4384	4.7577	2.37508	5.83573	4.48267	6.55278	6.10157	1.78917	2.15392	2.24372	6.55278
SKMt2pp
SO4t2pp									208.101		98.3527		243.159				56.3101		243.159
SOTA
SPMDAT1
SPMDAT2
SPMS
SPODMpp
SSALx
SUCBZL
SUCBZS
SUCCt2_2pp
T2DECAI_f	2.33864e-09	1.90099e-09	1.90836e-09	1.85902e-09	1.71478e-09	1.50884e-09	3.03698e-09	9.5607e-10	2.82768e-09	2.35835e-09	2.32978e-09	2.61771e-09	2.97607e-09	2.8499e-09	2.77801e-09	1.55378e-09	2.05545e-09	1.75045e-09	3.03698e-09
TAGURr_f
TAUDO
TDP
TDPADGAT
TDPAGTA				1.05986e-07				8.17357e-08		2.57914e-08		4.2884e-08				8.84742e-08	8.20657e-08		1.05986e-07
TDPDRE	2.40787e-08	3.08519e-08	3.52777e-08		7.2615e-08	5.57614e-08	5.40458e-08		1.46082e-08	5.50893e-08	4.53189e-08		2.40222e-08	2.92365e-08	3.76648e-08	5.70834e-08		7.20275e-08	7.2615e-08
TDPDRR	1.2172e-08	1.1066e-08	1.01273e-08		1.06828e-08	7.67446e-09	1.25812e-08		9.02781e-09	2.37083e-08	1.01275e-08		1.21409e-08	1.00776e-08	1.13095e-08	3.65088e-08		1.71182e-08	3.65088e-08
TDSK	17.8909	7.22234	5.46133	6.62106	4.18924	7.01354		7.2343	5.96791	8.86671	6.02956	13.2269	15.1791	9.87677	11.8378	9.08103	7.56581		17.8909
THDPS	1.41315	0.924343	0.950412	0.752628	0.756424	1.08679	0.930468	1.30714	1.14442	1.28677	0.953222	1.71612	1.13593	1.16519	1.08647	0.732096	0.983335	0.861078	1.71612
THFAT
THMDt2pp_copy2_f
THRD									5.78386e-08		2.63122e-08		4.03804e-08	4.30612e-08	3.52388e-08				5.78386e-08
THRS	4.96767	9.0248	8.51786	7.49842	9.16157	6.2531	4.17764	4.04679	5.37365	4.56727	11.3685	3.75785	9.75515	11.2575	11.161	3.08851	2.7954	3.1199	11.3685
THRTRS
THRt4pp			0.154219	0.202522				0.300264									0.248563		0.300264
TMDK1
TMDPP_f
TMDS	1.65333	3.80206	4.43223	4.35109	2.27683	1.50655	1.58137	1.0488	0.993894	1.63992	1.12016	1.70758	1.32816	1.69351	1.5901	0.777556	0.82207	1.11864	4.43223
TMPK	0.10576	0.0490556	0.0606615	0.0712846	0.0460801	0.0868059	0.0815091	0.110536	0.0814252	0.216608	0.213558	0.202166	0.128032	0.160747	0.175931	0.0887604	0.0469807	0.0637287	0.216608
TMPPP	0.00673902	0.0104061	0.0126142	0.015477	0.00984941	0.0207241	0.0111446	0.0129078	0.0112223	0.0117814	0.00820087	0.011507	0.0114392	0.0149278	0.0134052	0.00667611	0.00753101	0.00791727	0.0207241
TPI_f	73.1265	50.6461	49.3213	61.3168	53.6503	47.3617	63.7648	86.1824	10.5736	96.2192	9.99765	110.541	5.83014	5.89708	6.29437				110.541
TRE6PH
TRE6PP
TRE6PS	8.6981e-08	4.44584e-08	4.81762e-08				6.21747e-08									4.15123e-08	6.1986e-08		8.6981e-08
TREH
TREHpp
TRPAS2_f
TRPTRS
TTDCAtexi
TTDCEAtexi
TYRL	0.00504157	0.00868326	0.00906093	0.010716	0.00708299	0.00700351	0.00724302	0.00564628	0.00676166	0.00780422	0.00437455	0.0113072	0.00866293	0.00909799	0.00775705	0.00358325	0.00427925	0.00424619	0.0113072
TYROXDApp
TYRPpp
TYRTRS
U23GAAT	2.16516	0.928027	0.948637	1.59565	1.23346	3.0457	3.22933	1.84847	0.823594	2.40335	1.06965	2.79013	1.63523	1.78742	2.0511	1.06682	1.14103	1.38865	3.22933
UAAGDS	2.02281	2.41901	1.50708	2.1081	2.57389	2.4525	2.41697	1.53811	1.04506	1.78887	1.11522	2.65835	2.20791	1.6707	2.22279	1.05826	1.46837	1.04604	2.65835
UACGALPpp
UACGAMPpp
UACMAMO				1.2219e-07				5.27822e-08		1.92816e-08		2.87594e-08				9.33874e-08	1.63236e-07		1.63236e-07
UAG2E_f				8.10575e-08				6.66919e-08		2.1736e-08		3.98942e-08				9.85064e-08	1.17597e-07		1.17597e-07
UAGCVT	0.957299	0.83633	0.809529	0.853338	0.857092	1.12517	1.04489	0.616496	0.379763	0.543045	0.263262	0.836836	1.16487	1.23726	1.38532	0.57463	0.619232	0.760051	1.38532
UAGDP	4.9088	5.07473	4.76085	4.53289	6.7229	10.3355	5.1275	4.0221	2.44671	2.1705	2.53123	2.98616	5.096	5.85223	6.38367	4.12866	5.4801	5.26499	10.3355
UAGPT3	3.58381	2.67076	3.10659	2.84349	2.62579	4.06855	3.73161	3.0451	2.3216	3.99743	1.6995	5.6596	4.53887	4.47116	5.19215	2.45585	3.36552	3.18352	5.6596
UAMAGS	2.97167	1.57353	1.84308	1.85852	1.90902	3.80118	2.66868	1.61148	1.54092	2.54396	1.16412	3.8883	3.50053	3.55273	4.85408	1.36308	2.27868	3.48261	4.85408
UAMAS	1.71886	1.56763	1.92248	2.28025	1.70698	1.94577	2.68635	1.6056	1.20204	1.75511	1.07772	2.23478	2.15399	2.07406	2.73404	1.73382	1.41805	1.62823	2.73404
UAPGR	1.55359	4.42853	3.34808	4.48188	3.36376	3.13467	1.64879	1.52795	0.657737	1.87315	1.7075	3.28041	2.68828	4.08544	3.70882	0.658873	1.16769	1.70351	4.48188
UDCPDPS	0.0127876	0.00866304	0.00666775	0.0133114	0.0072185	0.0762733		0.0148517	0.0058478	0.0077801	0.00238515	0.0193082	0.0110578	0.0121276	0.0151574	0.029808	0.00977803		0.0762733
UDPG4E_f
UDPGALM
UDPGALPpp
UDPGD
UDPGPpp
UGLCURPpp
UGLT_f
UGMDDS	2.93014	7.06773	4.87432	6.20498	4.58777	5.38288	3.09342	3.313	1.36564	2.57789	1.10766	7.13439	3.13043	3.42778	3.83089	2.26995	2.61667	4.17101	7.13439
UHGADA	2.27263	6.02029	6.62531	7.98775	9.27236	6.8348	9.77066	7.13656	4.28519	7.64282	5.23902	5.80639	8.9056	11.5511	10.7366	2.96842	2.33865	7.20815	11.5511
UM3PL	5.82797e-08	6.11283e-08	3.81822e-08	4.61771e-08	3.77687e-08	6.56402e-08	2.82721e-08	3.70261e-08	1.77881e-08	1.77944e-08	2.04017e-08	3.12883e-08	2.86979e-08	2.69206e-08	3.73793e-08		4.03715e-08		6.56402e-08
UM4PCP
UM4PL
UPLA4FNF
UPP3S	0.181131	0.15939	0.107517	0.297923	0.125753	0.168366		0.10127	0.101784	0.109394	0.47267	0.135158	0.564464		0.134203	0.0766305	0.0747422	0.0744875	0.564464
UPPDC1	0.0150231	0.0133236	0.0134112	0.0237542	0.0112181	0.0173355	0.0145313	0.0263027	0.0221967	0.0360402	0.0191585	0.0274762	0.0247294	0.0238871	0.02467	0.0290557	0.0122336	0.0174568	0.0360402
UPPRT
URAt2pp_copy1
UREAtpp_f
URIK2
URIt2pp_copy2_f
URItex_f
USHD						12.9879						12.3588				48.7529			48.7529
VALTA_f
VALTRS
VPAMTr_f
WCOS
X5PL3E
XPPT			1.3314e-08																1.3314e-08
XTSNH
XTSNt2rpp_f
XYLI1_f
XYLI2_f
ZN2abcpp
ZN2tpp	0.143748	0.164197	0.105884					0.226714							0.213858	0.205823	0.130477		0.226714
3OAR100_b
3OAR120_b
3OAR140_b
3OAR160_b
3OAR180_b
3OAR40_b
3OAR60_b
3OAR80_b
5DGLCNR_b
ACOAD1f_b	20.0478	49.8998	32.565	35.9521	50.0541	98.0588	167.454	25.3376	1004.76	321.839	403.747	361.112	133.583	756.843	188.791	42.1474	50.2163	66.8034	1004.76
ACOAD2f_b	20.0478	49.8998	32.565	35.9521	50.0541	98.0588	167.454	25.3376	1004.76	321.839	403.747	361.112	133.583	756.843	188.791	42.1474	50.2163	66.8034	1004.76
ACOAD3f_b	20.0478	49.8998	32.565	35.9521	50.0541	98.0588	167.454	25.3376	1004.76	321.839	403.747	361.112	133.583	756.843	188.791	42.1474	50.2163	66.8034	1004.76
ACOAD4f_b	20.0478	49.8998	32.565	35.9521	50.0541	98.0588	167.454	25.3376	1004.76	321.839	403.747	361.112	133.583	756.843	188.791	42.1474	50.2163	66.8034	1004.76
ACOAD5f_b	20.0478	49.8998	32.565	35.9521	50.0541	98.0588	167.454	25.3376	1004.76	321.839	403.747	361.112	133.583	756.843	188.791	42.1474	50.2163	66.8034	1004.76
ACOAD6f_b	15.6637	38.9877	25.4437	28.0901	39.1083	76.6152	130.835	19.7968	785.04	251.459	315.455	282.144	104.371	591.336	147.506	32.9306	39.235	52.1948	785.04
ACOAD7f_b	7.18967	17.8954	11.6787	12.8934	17.9507	35.1665	60.0536	9.08674	360.334	115.42	144.794	129.504	47.9064	271.424	67.7056	15.1152	18.0089	23.9575	360.334
ACOAD8f_b
ADK1_b
ADK3_b
ADK4_b
ADNt2pp_copy2_b
ADNtex_b
ADSL1r_b
ADSL2r_b
AGPR_b	9.66333	9.64067	14.5185	11.1919	9.88571	7.32968	11.0962	5.62326	8.34962	8.74107	6.46138	9.03333	9.46569	9.34683	8.68314	7.97372	7.04491	10.51	14.5185
AICART_b
AIRC3_b	8.99821	13.7429	16.2695	19.3776	19.9923	14.1236	10.88	14.7678	14.2058	22.5745	14.8248	20.1103	17.4268	14.2453	11.7713	10.6912	10.1757	14.3139	22.5745
AKGt2rpp_b
ALAGLUE_b
ALCD19_b
ALDD19xr_b
ALLPI_b
AMANAPEr_b
AMAOTr_b
APPLDHr_b
ARAI_b
ARBt2rpp_b
ARGAGMt7pp_b
ARGSL_b
ASAD_b	3.94989	3.18886	2.74064	3.90614	3.6937	3.24502	3.05625	5.80104	7.85421	5.72715	11.3144	7.59041	6.53988	6.92924	6.01569	3.99663	4.47134	2.74003	11.3144
ASPTA_b	9.0436	10.4548	9.59249	13.4009	9.00588	8.82715	10.3204	8.16594	11.6222	16.9631	14.7896	19.7006	15.4507	17.1134	17.9494	7.28543	6.30879	5.86347	19.7006
ATHRDHr_b
CAt6pp_b						1.11131					0.730595								1.11131
CBIAT_b
CBLAT_b
CRNBTCT_b
CRNCBCT_b
CRNDt2rpp_b
CRNt2rpp_b
CTBTt2rpp_b
CTECOAI6_b
CTECOAI7_b	20.6145	25.5209	22.5083	28.1843	18.4887	28.6813	21.874	9.87487	151.84	124.064		98.5187	77.3448	187.929	235.585	14.9522	11.6848	13.8398	235.585
CTECOAI8_b
CYTDt2pp_copy2_b
CYTK1_b
CYTK2_b
DADK_b
DADNtex_b
DAPE_b
DCYTtex_b
DGK1_b
DHBD_b
DHNPA2r_b
DHNPTE_b
DHORTS_b	6.82822	7.85155	10.5292	7.33754	5.23917	6.5401	6.17148	7.31571	5.60098	9.59662	6.86416	7.11623	9.21104	10.2533	12.1547	5.77313	6.9524	6.84035	12.1547
DHPTPE_b
DSERDHr_b
DTMPK_b
DURItex_b
ENO_b
FALDH2_b
FBA3_b
FCI_b
FORCT_b
FRULYSDG_b
FRULYSE_b
G1SAT_b
G3PD2_b	27.7738	22.6825	25.9598	35.3894	35.1341	30.1424	16.365	29.9022	54.8246	76.4312	36.79	75.4079	29.5484	48.576	42.1568	25.6332	21.7262	23.5796	76.4312
G6PDH2r_b
GALURt2rpp_b
GAPD_b
GARFT_b
GGGABADr_b
GHBDHx_b
GHMT2r_b
GK1_b
GLCATr_b
GLTPD_b
GLUABUTt7pp_b
GLUDy_b	33.8457	37.2744	36.4911	56.603	27.9392	53.9762	26.8015	33.3503	33.6606	34.9189	26.8549	29.2066	66.5341	44.3262	36.4453	25.6599	66.5083	23.4308	66.5341
GLUR_b	4.49397	10.5305		6.02061	6.26723	5.01858	5.89592	8.16038	8.53933	12.3195	10.4822	20.7194	7.21501		6.95762	10.9776		10.6763	20.7194
GLUt2rpp_b
GLYALDtpp_b
GLYAT_b
GLYCtpp_b
GTHOr_b
GUAtex_b
GUI1_b
GUI2_b
HADPCOADH3_b
HISt2rpp_b
HPYRI_b	2.70162e-07	1.10104e-07	1.70027e-07			9.13389e-08		1.16095e-07											2.70162e-07
ICDHyr_b
ICHORS_copy1_b
ILETA_b	6.20151	5.75642	6.32084	5.50402	6.22589	8.8711	5.01971	4.68027	3.82216	3.63352	3.65989	3.29291	5.15184	5.01971	5.03807	4.1955	4.09066	2.68876	8.8711
ILEt2rpp_b
IMPC_b	9.27271	8.50647	8.61683	11.5433	8.8344	7.56348	7.46126	4.08829	4.74169	6.7429	4.26396	7.23318	8.73752	11.2045	12.0023	3.94989	6.50856	5.11747	12.0023
INDOLEt2rpp_b
INSt2pp_copy2_b
INStex_b
IPDDI_b
KARA1_b	1.69927	1.2902	1.47412	1.41192	1.8986	1.50052	1.3456	1.48168	1.32427	1.76452	1.58953	2.23612	1.50701	1.81199	2.51984	1.53202	1.20807	1.3015	2.51984
KARA2_b
LCARS_b
LEUt2rpp_b
LSERDHr_b
M1PD_b
MALTATr_b
MAN6PI_b
MANAO_b
MCITL2_b
MDH_b											5.52989								5.52989
MICITDr_b
MLTP1_b
MLTP2_b
MLTP3_b
MTHFC_b
MTHFD_b
NH4tpp_b
NNATr_b
OHPBAT_b
ORPT_b	31.3769	43.7938	85.3276	54.4294	37.167	37.5848	42.1624	87.9276	47.3467	87.6221	45.844	53.3007	20.1819	19.3217	20.927	92.5751	19.6424	61.5981	92.5751
PERD_b
PGAMT_b	2.65094	1.75546	1.57265	2.02897	2.04922	2.65313	2.43729	1.80578	1.48046	2.41166	1.34411	2.6576	2.70684	2.76072	3.00663	1.74781	1.52532	1.82733	3.00663
PGI_b
PGK_b	47.7432	34.4268	36.326	41.9911	35.058	46.221	53.1419	82.0968	42.2553	60.6261	56.4659	72.4047	64.9841	50.3181	55.8134	31.5876	21.6305	26.176	82.0968
PMANM_b
PPM2_b
PRAGSr_b
PRMICI_b
PROt2rpp_b
PRPPS_b
PSCVT_b
PUNP1_b	0.00870793	0.00793293	0.00897715	0.0108313	0.00847896	0.00934124	0.0121733	0.00618895	0.010518	0.0131235	0.0108525	0.0130162	0.0146668	0.0143105	0.0148228	0.00674019	0.00732068	0.00695879	0.0148228
PUNP2_b
PYNP2r_b
RMPA_b
SBTPD_b
SDPTA_b	4.18072	3.30246	4.84801	4.9849	3.50834	4.09879	4.10848	3.01691	2.573	5.49007	3.46395	5.28421	6.04079	6.49083	5.72456	4.06366	4.39869	4.32626	6.49083
SERASr_b
SERAT_b
T2DECAI_b
TAGURr_b
THMDt2pp_copy2_b
TMDPP_b
TPI_b
TRPAS2_b	62.1794		34.7713	25.2697	37.1809	59.6011	63.5183	26.6686								17.5891	16.3394		63.5183
UAG2E_b
UDPG4E_b
UGLT_b
UREAtpp_b
URIt2pp_copy2_b
URItex_b
VALTA_b	9.03263	8.38436	9.20645	8.01672	9.06814	12.921	7.31131	6.81691	5.56706	5.29231	5.33071	4.7962	7.50376	7.31131	7.33807	6.11084	5.95814	3.91624	12.921
VPAMTr_b
XTSNt2rpp_b
XYLI1_b
XYLI2_b

## Sheet: NIDLE Kmax 18 strains
	Average k_max
number of k_max	427
3OAR100_f	1.56288e-08
3OAR120_f	1.17216e-08
3OAR121	7.81442e-09
3OAR140_f	2.06979
3OAR141	7.81442e-09
3OAR160_f	7.81442e-09
3OAR161	7.81442e-09
3OAR180_f	7.81442e-09
3OAR181	7.81442e-09
3OAR40_f	7.81442e-09
3OAR60_f	7.81442e-09
3OAR80_f	7.81442e-09
3OAS121	3.2856e-09
3OAS141	3.2856e-09
3OAS161	3.2856e-09
3OAS181	7.50373e-09
5DOAN	0.0150519
AADDGT	2.85872e-07
ACGAMK	6.40806e-07
ACGAMT	7.51449e-07
ACGK	14.4601
ACGS	23.1005
ACM6PH	9.92086e-07
ACMAMUT	8.01692e-07
ACOAD8f_f	9.23032e-07
ACODA	13.7409
ACt4pp	4.1888
ADCL	1.18913
ADK1_f	49.8592
ADNK1	0.0127831
ADSK	86.3523
ADSL1r_f	7.11734
ADSL2r_f	10.6631
ADSS	2.22344
AGDC	2.61216e-07
AGM4PH	6.35977e-08
AGM4Pt2pp	5.33102e-07
AGMH	6.35977e-08
AGMHE	1.82748e-08
AGMT	1.73617e-08
AGPAT120	3.85276e-07
AGPAT140	3.85276e-07
AGPAT141	3.85276e-07
AGPAT160	31.9618
AGPAT161	37.6716
AGPAT180	3.85276e-07
AGPAT181	3.85276e-07
AHCYSNS	0.0299701
AICART_f	12.3414
AIRC2	49.6922
AM3PA	2.37665e-07
AMAOTr_f	0.000624235
AMPMS2	0.00524913
ANHMK	7.6624e-07
ANPRT	3.26617
AOXSr2	0.00177979
APRAUR	0.0763779
ARGSL_f	9.31117
ARGSS	1.84196
ASNS2	10.2975
ASP1DC	0.0342717
ASPO5	0.329703
ASPO6	1.13311
ATPPRT	3.71561
BMOCOS	0.00992934
BPNT	50.0769
BTS5	0.000750687
CD2tpp	1.57786e-07
CDPMEK	1.499
CHORS	27.0495
CHRPL	0.549669
COLIPAabcpp	1.61611e-08
CPPPGO	0.352951
CS	20.4897
CTECOAI8_f	4.52326e-07
CTPS2	3.97251
CU2tpp	0.960486
CYTK1_f	33.7089
DAGK120	3.73e-08
DAGK140	3.73e-08
DAGK141	3.73e-08
DAGK160	3.73e-08
DAGK161	5.595e-08
DAGK180	3.73e-08
DAGK181	5.595e-08
DALAt2pp	1.79825
DAPDC	55.9656
DAPE_f	57.8914
DASYN120	1.28983e-06
DASYN140	1.28983e-06
DASYN141	1.28983e-06
DASYN160	92.453
DASYN161	108.969
DASYN180	1.28983e-06
DASYN181	1.5478e-06
DB4PS	0.0911679
DBTS	0.00379938
DHAD1	39.6334
DHAD2	13.1706
DHBS	3.70071e-07
DHDPRy	9.14465
DHDPS	7.41961
DHFS	0.0917401
DHNPA2r_f	1.96586
DHORD2	37.0985
DHPPDA2	0.0763779
DHPS2	0.283654
DHQS	38.0106
DHQTi	38.1954
DMATT	0.173288
DMPPS	0.0417029
DPCOAK	1.35447
DRPA	3.97985e-08
DTMPK_f	23.3494
DURIK1	1.99235e-07
DXPRIi	1.07689
DXPS	0.303735
EAR120x	3.20166e-09
ECAtpp	6.13764e-07
EDA	543.739
EDD	3934.09
EDTXS1	2.69691e-07
EDTXS2	1.94591e-07
EGMEACPR	2.09853e-05
ENO_f	60.9661
EPMEACPR	2.09853e-05
FACOAE120	39.4504
FACOAE140	9.70541e-07
FACOAE141	7.30506e-07
FACOAE160	64.6969
FACOAE161	76.2547
FACOAE180	5.97687e-07
FACOAE181	5.97687e-07
FACOAE80	1.32819e-07
FADRx	154.019
FBA3_f	6.53372
FCLT	0.501512
FE2tpp	21.7579
FEENTERtex	1.43386e-08
FEENTERtpp	2.81809e-07
FEOXAMR2	1.66917e-07
FEOXAMR3	3.61077e-07
FEROpp	0.0248294
FESR	6.24006
FMNAT	0.0730172
G1PACT	9.89899
G1SAT_f	0.113559
G5SD	9.94918
G6PDH2r_f	360.144
GALT1	1.71408e-07
GALUi	4.26131e-08
GAPD_f	34.6262
GARFT_f	59.4775
GART	19.7252
GCALDD	0.0308896
GF6PTA	2.76556
GHMT2r_f	4.90701
GK1_f	55.3077
GLBRAN2	1.10719e-07
GLCS1	3.97798e-08
GLCTR1	2.61581e-07
GLCTR2	1.92027e-07
GLCTR3	2.13844e-07
GLCt2pp	1396.87
GLGC	4.24334e-08
GLU5K	13.1166
GLUPRT	19.716
GLUTRR	8.18849
GLUTRS	0.0814974
GLUt4pp	0.400544
GLYAT_f	2.49343e-07
GLYCLTt4pp	5.31388
GLYK	1.46575e-06
GMHEPAT	4.44734e-08
GMHEPK	4.44734e-08
GMHEPPA	7.24962e-07
GMPS2	3.04641
GND	43.3643
GPDDA2	1.44489e-06
GPDDA2pp	1.18862e-06
GPDDA4	9.59502e-07
GPDDA4pp	1.60769e-06
GRTT	0.173288
GSNK	7.80139e-08
GTPCI	0.00625292
GTPCII2	0.0678233
GTPDPK	5.79231e-08
HBZOPT	0.56704
HEPK1	2.40829e-07
HEPK2	2.53621e-07
HEPT1	4.0982e-07
HEPT2	1.09757e-07
HEPT3	2.21758e-07
HEPT4	1.18174e-07
HEX1	372.508
HEX7	734.467
HISTD	3.34592
HISTP	3.19754
HMBS	0.130067
HPPK2	0.189008
HSK	55.9675
HSST	6.85567
HSTPT	5.09702
I4FE4SR	0.0118157
ICDHyr_f	9.74883
ICHORS_copy2	8.71948e-08
ICYSDS	0.0213712
IGPDH	3.19754
IGPS	3.4409
IMPD	2.10587
INSK	6.93544e-08
IPDPS	0.316672
IPMD	10.0741
IPPS	8.63261
K2L4Aabcpp	1.92995
KARA2_f	0.885506
KDOCT2	2.13861
KDOPP	24.3719
KDOPS	1.09202
LIPAabcpp	2.10716e-08
LPADSS	20.8106
MAN1PT2	7.81975e-08
MDH_f	22.6981
MECDPS	1.18779
MEPCT	5.07451
METAT	0.00813047
MGSA	6.83128e-08
MN2tpp	0.936101
MOAT	22.6479
MOAT2	22.6479
MOAT3C	2.55293e-07
MOCOS	0.00992934
MOHMT	0.0277395
MPTAT	0.0774731
MPTSS	0.384874
MTHFC_f	36.2878
MTHFD_f	36.2878
MTHFR2	3.65402
NADK	0.526885
NADS1	0.122619
NH4tpp_f	7657.63
NNATr_f	5.42213
NNDPR	0.340411
NTD4	5.60915e-07
OCTDPS	0.434532
OGMEACPD	7.40042e-05
OGMEACPR	5.31915e-05
OGMEACPS	8.64525e-05
OHPBAT_f	0.00170456
OMPDC	61.3366
OPHHX	0.437717
OPMEACPD	7.40042e-05
OPMEACPR	5.31915e-05
OPMEACPS	2.5639e-05
P5CR	24.45
PA120abcpp	2.42417e-08
PA140abcpp	2.42417e-08
PA141abcpp	2.42417e-08
PA160abcpp	2.42417e-08
PA161abcpp	2.42417e-08
PA180abcpp	2.42417e-08
PA181abcpp	2.42417e-08
PANTS	0.0253305
PAPPT3	12.4545
PDX5POi	0.0311246
PE120abcpp	3.48262e-08
PE140abcpp	3.48262e-08
PE141abcpp	3.48262e-08
PE160abcpp	4.55765
PE161abcpp	2.08906
PE180abcpp	3.48262e-08
PE181abcpp	4.21432e-08
PERD_f	0.0143585
PFK_3	26.0562
PG120abcpp	2.32174e-08
PG140abcpp	2.32174e-08
PG141abcpp	2.32174e-08
PG160abcpp	2.32174e-08
PG161abcpp	2.32174e-08
PG180abcpp	2.32174e-08
PG181abcpp	2.32174e-08
PGCD	15.9975
PGI_f	33.1917
PGL	615.239
PGSA120	1.63138e-07
PGSA140	1.63138e-07
PGSA141	1.63138e-07
PGSA160	1.63138e-07
PGSA161	1.63138e-07
PGSA180	1.63138e-07
PGSA181	1.63138e-07
PLIPA1E120pp	1.37434e-07
PLIPA1E140pp	1.37434e-07
PLIPA1E141pp	1.37434e-07
PLIPA1E160pp	1.37098e-07
PLIPA1E161pp	1.37098e-07
PLIPA1E180pp	1.37434e-07
PLIPA1E181pp	1.37434e-07
PLIPA1G120pp	1.37434e-07
PLIPA1G140pp	1.37434e-07
PLIPA1G141pp	1.37434e-07
PLIPA1G160pp	1.37434e-07
PLIPA1G161pp	1.37434e-07
PLIPA1G180pp	1.37434e-07
PLIPA1G181pp	1.37434e-07
PMEACPE	0.001628
PMPK	0.0397838
PNTK	0.23007
PPBNGS	0.106538
PPC	29.3576
PPCDC	0.0686572
PPGPPDP	1.4278e-07
PPM2_f	1.83896e-08
PPNCL2	0.0686572
PPND	20.8901
PPNDH	18.358
PPPGO3	0.0927579
PRAGSr_f	14.222
PRAIS	13.4123
PRAIi	3.4409
PRAMPC	9.92073
PRASCSi	5.71742
PRATPP	9.92073
PRFGS	8.73305
PRMICI_f	13.9177
PRPPS_f	16.3493
PSCVT_f	8.82977
PSD120	2.39676e-08
PSD140	2.39676e-08
PSD141	2.39676e-08
PSD160	5.54914
PSD161	6.54046
PSD180	2.39676e-08
PSD181	3.59514e-08
PSERT	13.1333
PSP_L	398.328
PSSA120	2.08752e-08
PSSA140	2.08752e-08
PSSA141	2.08752e-08
PSSA160	4.80057
PSSA161	5.65816
PSSA180	2.08752e-08
PSSA181	3.13129e-08
PTPATi	1.29933
PYAM5PO	5.20323e-08
PYNP2r_f	1.59756e-08
QULNS	0.669687
RBFK	0.0730172
RBFSa	0.0634332
RBFSb	0.0183014
RBK	2.40045e-07
RHAT1	3.00563e-07
RHCCE	0.00789394
S7PI	4.64708e-08
SDPDS	108.053
SERASr_f	2.4742e-07
SERAT_f	67.9701
SERt4pp	0.230825
SHCHD2	0.133526
SHCHF	0.133526
SHSL1	6.44738
SO4t2pp	208.058
T2DECAI_f	3.2151e-09
TDPADGAT	2.42652e-07
TDPAGTA	1.15063e-07
TDPDRE	7.06358e-08
TDPDRR	2.6633e-08
TDSK	36.2311
THDPS	1.67911
THRD	6.06834e-08
THRS	11.5952
THRt4pp	0.404523
TMDS	4.2952
TMPK	0.20866
TMPPP	0.0181544
TPI_f	109.338
TRE6PS	9.93604e-08
TYRL	0.011004
U23GAAT	3.35185
UAAGDS	2.76251
UACMAMO	1.25821e-07
UAG2E_f	1.15355e-07
UAGCVT	1.39969
UAGDP	9.89899
UAGPT3	6.17104
UAMAGS	4.59864
UAMAS	2.78671
UAPGR	5.18965
UDCPDPS	0.0628403
UGMDDS	8.86545
UHGADA	17.2102
UM3PL	6.35394e-08
UPP3S	0.492496
UPPDC1	0.0345325
USHD	39.6113
XPPT	1.18923e-08
XYLI2_f	660.938
ZN2tpp	0.461955
ACOAD1f_b	941.046
ACOAD2f_b	941.046
ACOAD3f_b	941.046
ACOAD4f_b	941.046
ACOAD5f_b	941.046
ACOAD6f_b	735.257
ACOAD7f_b	337.484
AGPR_b	13.2997
AIRC3_b	31.3238
ASAD_b	11.0746
ASPTA_b	21.4861
CAt6pp_b	1.11131
CTECOAI7_b	238.827
DHORTS_b	12.2377
G3PD2_b	73.8046
GLUDy_b	66.0294
GLUR_b	33.6186
HPYRI_b	2.55985e-07
ILETA_b	8.73417
IMPC_b	12.3414
KARA1_b	2.66469
MDH_b	5.78099
ORPT_b	83.7067
PGAMT_b	2.99913
PGK_b	77.0754
PUNP1_b	0.0159056
SDPTA_b	6.87982
TRPAS2_b	64.3219
VALTA_b	12.7215

## Sheet: pFBA Kapp 31 conditions
	GLC_CHEM_mu=0.11_V	GLC_CHEM_mu=0.12_S	GLC_CHEM_mu=0.20_S	GLC_CHEM_mu=0.21_P	GLC_CHEM_mu=0.21_V	GLC_CHEM_mu=0.22_P	GLC_CHEM_mu=0.26_P	GAL_BATCH_mu=0.26_S	ACE_BATCH_mu=0.3_S	GLC_CHEM_mu=0.31_P	GLC_CHEM_mu=0.31_V	GLC_CHEM_mu=0.35_S	GLC_CHEM_mu=0.36_P	GLC_CHEM_mu=0.40_V	PYR_BATCH_mu=0.40_S	GLC_CHEM_mu=0.41_P	FUM_BATCH_mu=0.42_S	SUCC_BATCH_mu=0.44_S	GLC_CHEM_mu=0.46_P	GAM_BATCH_mu=0.46_S	GLYC_BATCH_mu=0.47_S	MAN_BATCH_mu=0.47_S	GLC_CHEM_mu=0.49_V	GLC_CHEM_mu=0.50_S	GLC_CHEM_mu=0.51_P	GLC+SALTS_BATCH_mu=0.55_S	XYL_BATCH_mu=0.55_S	GLC_BATCH_mu=0.58_S	GLC@pH6_BATCH_mu=0.63_S	FRU_BATCH_mu=0.65_S	GLC@42deg_BATCH_mu=0.66_S	number of reactions with estimated k_max
number of reactions with estimated k_app	185	207	209	177	178	183	178	200	200	181	179	208	174	182	205	181	203	199	177	208	208	197	178	209	191	218	208	224	221	213	220	262
14GLUCANtexi
23PDE2pp
23PDE4pp
23PDE7pp
23PDE9pp
2DGULRGx
2DGULRGy
2DGULRx
2DGULRy
5DOAN	0.00248223	0.00246864	0.00370367	0.0065215	0.00441688	0.0062028	0.00713389	0.00327679	0.00627254	0.00896424	0.00613425	0.00607575	0.00943269	0.00804054	0.00625213	0.0102307	0.00735966	0.00676632	0.0133382	0.00719543	0.00765217	0.0081994	0.00823373	0.00723096	0.0147582	0.00393744	0.00679634	0.00938673	0.005819	0.00953465	0.0105413	0.0147582
AAMYL
AB6PGH
ABUTD
3NTD2pp
3NTD4pp
3NTD7pp
3NTD9pp
3OAR100_f
3OAR120_f
3OAR121
3OAR140_f	0.129964	0.560635	0.931019	0.218617	0.260084	0.230207	0.255637	0.975271	1.17564	0.312121	0.382225	1.45448	0.348833	0.486257	1.28344	0.407392	1.36644	1.16162	0.457795	1.47286	1.52673	1.52364	0.555412	1.93144	0.529375	1.81937	1.72009	1.51361	2.04368	2.11344	2.61138	2.61138
3OAR141
3OAR160_f
3OAR161
3OAR180_f
3OAR181
ACBIPGT
3OAR40_f
3OAR60_f
ACCOAL
3OAR80_f
ACGAMK
3OAS121
ACGK	2.93983	1.64545	3.63114	2.47966	5.0434	3.8072	3.30205	3.40046	4.8088	3.18622	6.83131	7.78841	4.39147	8.35971	4.18189	4.41138	5.94988	5.10782	5.14589	5.76459	5.24399	5.71169	8.389	7.99169	5.38597	8.06211	6.81659	4.20859	6.76917	5.72702	5.8201	8.389
ACGS	8.99197	21.0644	40.1341		14.0712			77.9594	71.603	133.96	19.6699	66.4568	147.605	16.5739	66.2767	161.729	91.8209	95.5623	201.845	99.2447	79.9547	86.2554	23.2899	60.1516	260.899	134.849	92.017	80.8624	145.94	98.3232	108.183	260.899
3OAS141
3OAS161
ACM6PH
ACMAMUT
3OAS181
ACNML
ACOAD1f_f
4HTHRS
ACOAD2f_f
ACOAD3f_f
ACOAD4f_f
4PCP
ACOAD5f_f
5DGLCNR_f
ACOAD6f_f
ACOAD7f_f
ACOAD8f_f
ACODA	4.68161	3.88529	7.98821	15.4287	8.6819	15.9195	19.4499	7.11112	14.0758	22.5908	11.6905	17.7095	21.3223	12.5839	12.2879	23.7863	19.1215	20.0405	25.5675	20.4527	14.7081	17.2187	13.4643	16.8085	25.3798	9.54581	16.3267	12.5421	12.1446	17.1352	14.5476	25.5675
ACONMT
AGM4PH
AGMH
AGMHE
AGMT
AGPAT120
AGPAT140
ACS
AGPAT141
AGPAT160		21.1921	28.5052			72.6201		67.8109	99.0496			42.1102			77.2527	135.982	143.656	136.066		73.2124	108.975	119.198		55.9459		154.138	82.8828	135.702	154.383	101.676	151.376	154.383
AGPAT161		24.9779	33.5975			85.5932		79.9249	116.744			49.633			91.0534	160.274	169.319	160.374		86.2913	128.443	140.492		65.9403		181.674	97.6893	159.945	181.962	119.84	178.419	181.962
AGPAT180
AGPAT181
AGPR_f
ACt4pp	0.0295468	0.0342412	0.0721742	0.0940281		0.162656		0.243472	0.59046	0.264183		0.171782								0.915946	1.43851	0.520036		0.614063		7.21266			9.02015	6.30504	10.2675	10.2675
ADA
ADCL		0.21215	0.303501						0.978581			0.649264			1.12835					1.23739				1.35346		1.97114						1.97114
AHCYSNS	0.00496445	0.00493727	0.00740735	0.013043	0.00883376	0.0124056	0.0142678	0.00655358	0.0125451	0.0179285	0.0122685	0.0121515	0.0188654	0.0160811	0.0125043	0.0204614	0.0147193	0.0135326	0.0266764	0.0143909	0.0153043	0.0163988	0.0164675	0.0144619	0.0293853	0.00783987	0.0135323	0.01869	0.0115863	0.0189845	0.0209889	0.0293853
AICART_f	6.75818	8.21306	12.3439	5.29179	10.0159	5.53478	6.10481	12.5993	18.1701	6.67912	10.3922	19.7238	7.0531	10.2804	11.5944	6.91698	14.9755	15.5692	6.75785	16.964	15.6447	19.9418	10.2557	17.8471	6.78285	19.4424	18.3781	18.0902	18.7108	20.4828	18.0337	20.4828
AMALT3
AIRC2	10.3938	119.088	171.13	109.08				111.773	186.93	136.326		262.604		22.6917	116.483	153.779	189.416	123.969	148.078	181.781	185.757	119.806		243.461		137.563	132.376	179.376	166.809	149.842	143.062	262.604
AIRC3_f
AKGt2rpp_f
ADK1_f	4.75079	14.589	23.5456	6.92889	6.93571	7.6774	8.40393	29.3921	24.7949	9.77411	12.3813	39.1618	11.742	16.9835	80.6878	14.0659	33.0561	27.9857	16.1099	46.1635	48.9299	44.8033	17.8681	61.7414	15.4052	32.5691	47.8884	45.1806	51.1083	62.5505	60.4159	80.6878
ADK3_f
ADK4_f
ADMDC
ADNK1	0.00121079	0.00371819	0.00600088	0.00176591	0.00176765	0.00195668	0.00214184	0.00749092	0.00631928	0.00249105	0.00315551	0.00998084	0.00299259	0.00432844	0.00717396	0.00358487	0.00842473	0.00713249	0.00410579	0.0117653	0.0124704	0.0114186	0.00455391	0.0157355	0.00394966	0.00835021	0.0122778	0.0115836	0.0131034	0.016037	0.0154897	0.016037
ALAGLUE_f
ADNUC
ADNtex_f
ADOCBIK
ALATRS
ALAt2pp_copy1
AMALT4
ALCD19_f
ADPT
ADSK		24.7382	35.6584	18.2682		19.2921	17.8602	28.7627	20.0087	16.9604		39.8798	19.1277		28.8022	18.4626	29.5135	34.5032	21.5539	34.0192	31.2393	43.0835		41.1817	18.854	44.6801	39.6573	27.0162	30.6291	43.8149	37.3563	44.6801
ADSL1r_f	1.31746	5.61559	8.30341	2.0802	2.48206	2.1759	2.35921	10.3739	15.9624	2.69569	3.11483	12.7034	2.93782	3.64513	10.9377	3.18133	12.5145	9.55641	3.15229	13.0324	13.6952	13.5667	3.64116	12.1424	3.33626	18.3503	11.9578	14.0666	19.9526	12.8063	14.5071	19.9526
ADSL2r_f	1.97381	8.41325	12.4401	3.11654	3.71862	3.25993	3.53456	15.5421	23.9147	4.03867	4.66663	19.0322	4.40143	5.46112	16.3868	4.76625	18.7492	14.3174	4.72275	19.5251	20.5181	20.3256	5.45517	18.1917	4.99836	27.4923	17.915	21.0744	29.8928	19.1864	21.7345	29.8928
ADSS	0.277703	0.824419	1.43208	0.436416	0.520222	0.454667	0.539732	1.98592	1.90288	0.624347	0.912178	2.07135	0.726708	1.24824	2.6885	0.813248	3.29969	3.33258	0.903493	3.34551	3.17416	4.43307	1.37763	2.64327	1.08814	3.79824	3.19956	3.96219	4.03503	4.72074	6.64561	6.64561
AGDC
ALDD19xr_f
ALDD2x
AMANAPEr_f
ALDD2y
ALDD3y
AGM3PA
AGM3PH
AGM4PA
ALLPI_f
AGM4PCP
AMAOTr_f																									0.0011556	0.000544507	0.00117913	0.00131203	0.00146956	0.00213768	0.00122605	0.00213768
AMMQLT8
AMPMS2	0.00321226			0.00472856	0.00388395	0.00514052	0.00527862			0.00562094	0.00421398		0.00612158	0.0046877		0.00686776			0.0065041				0.00516401		0.00682121							0.00686776
ALR4x
AMPN
ASNS1
AM3PA
ASNS2		16.3451	15.9719	11.93		12.5492	11.6863	21.0569	17.1571	12.9128		19.3064	12.6936		12.9243	12.4726	24.4247	25.7299	13.5371	22.5098	19.8873	20.3735		17.0302	12.8033	21.7899	22.1357	12.4128	28.1077	20.8232	37.353	37.353
AM4PA
ASNTRS
AM4PCP
AMALT1
AMALT2
ASP1DC		0.0778783	0.0875878	0.0120575		0.0102601	0.0118773	0.0879997	0.0819692	0.0145306		0.115675	0.0172328		0.0734458	0.0198982	0.092004	0.117691	0.0170512	0.0972457	0.103044	0.145167		0.139419	0.0206226	0.112643	0.104691	0.0788105	0.102579	0.127647	0.0821681	0.145167
ASPO3
ANHMK
ASPO4
ASPO5
ANPRT	1.58582	1.10455	1.69102	2.29547	3.50268	2.41985	2.8923	2.8427	4.136	3.19609	5.02401	3.03657	3.64585	3.91479	3.16416	3.69221	5.16193	5.89038	3.74777	3.8658	3.53663	4.73974	4.84244	3.08894	3.89647	7.85743	7.17816	5.04062	8.49902	4.60285	4.32881	8.49902
ASPO6															4.49758											6.64258		6.97204	5.72445	6.60878	6.96115	6.97204
AOXSr2																										0.00134171	0.00131791	0.00252164	0.0027264	0.00190478	0.000956887	0.0027264
ASPT
ASPTA_f
AP4AH
ASPTRS
CBIAT_f
AP4AS
AP5AH
ASPt2_2pp
APCS
CBLAT_f
ATHRDHr_f
CCGS
CD2abcpp
ATPPRT	0.601292	1.0915	1.43977	0.78388	0.757987	0.764583	0.95214	1.77605	3.58887	1.07189	0.913248	2.66442	1.12955	1.18884	3.08469	1.16836	3.41167	2.98014	1.31348	3.77388	2.30243	2.5969	1.06511	3.56403	1.39415	4.29805	2.88539	2.14008	4.36242	3.34907	3.18005	4.36242
APG3PAT120
BALAt2pp
BETALDHx
CDGR
BETALDHy
BMOCOS	0.00279356	0.00713335	0.0107698	0.00691073	0.00599305	0.00703809	0.00833296	0.00940023	0.0106899	0.0102395	0.00829734	0.0198987	0.0120624	0.0116953	0.0153408	0.0141951	0.0167697	0.0232847	0.0158406	0.0181696	0.01946	0.0201013	0.0144586	0.0283434	0.0177969	0.0192452	0.0197937	0.0205973	0.0133452	0.0305772	0.020509	0.0305772
BPNT	1.06906	3.22407	7.89984	5.8645	2.88759	7.22826	9.95633	7.11042	11.4781	9.619	6.53099	18.1714	12.2531	8.92232	16.3565	20.0988	16.571	22.8289	20.6373	15.4436	19.7259	18.3642	13.3637	30.067	23.9722	17.5523	30.43	24.5899	16.6582	36.0446	23.6952	36.0446
BSORx
BSORy
CDPMEK		0.32461	0.485505	0.345781				0.631643	0.575712			0.864786			0.695166		0.745849	0.880906		0.915615	0.744107	1.04862		1.18323		1.3402	2.53596	1.16823	1.13285	1.59402	1.1742	2.53596
APG3PAT140
BTS5																									0.000500641	0.00209416	0.000855559	0.000496819	0.00442367	0.000877664	0.00114529	0.00442367
CFAS160E
CFAS160G
CFAS180E
CFAS180G
APG3PAT141
BWCOS
CA2t3pp
CHORS	5.64679	11.4323	17.4142	17.5251	10.81	16.7312	22.3096	19.7297	28.0405	24.8836	13.7643	28.3589	27.1778	30.7216	32.9675	33.1712	34.0529	35.3466	37.1903	40.6035	37.857	44.1957	24.7832	39.1772	44.6826	36.0677	38.6235	43.4353	55.5645	52.3091	53.537	55.5645
CHRPL		0.0429954	0.0463991					0.100049	0.0708608			0.08727			0.112013		0.079447	0.127471		0.0944628	0.107955	0.131598		0.111851		0.18347	0.181705	0.131322	0.215124	0.24053	0.455024	0.455024
CHTBSptspp
APG3PAT160
APG3PAT161
COBALT2abcpp
APG3PAT180
APG3PAT181
COLIPAabcpp
APH120
APH140
APH141
APH160
APH161
CYANSTpp
APH180
APH181
APPLDHr_f
CPH4S
CYSDDS
CPPPGO									0.25265			0.211941			0.273318		0.243196	0.491026		0.302289	0.44741			0.38785		0.263057		0.174957	0.219551		0.17541	0.491026
CPPPGO2
CRNCAR_f
APRAUR	0.0524246	0.0901329	0.142907		0.123662			0.122899	0.160721		0.158348	0.239949		0.305182	0.137853		0.174103	0.169399		0.166271	0.173417	0.239226	0.32128	0.247272		0.200351	0.23389	0.209078	0.188116	0.341282	0.271661	0.341282
CYSTRS
CRNCDH_f
ARAI_f
CYTD
CRNDt2rpp_f
CRNt2rpp_f
CYTDK2
CS	5.22383	3.47858	5.0889	2.5399	6.30674	2.47357	2.9289	10.1209	29.2507	3.88905	10.3529	9.04603	4.97724	15.4336	20.1325	5.8373	26.1699	19.7887	6.65887	14.9184	12.9527	12.0685	28.8111	11.5692	9.14663	36.4551	26.3953	45.5712	47.9781	25.3446	33.6818	47.9781
CSND
CSNt2pp
CYTK1_f	2.7077	4.77863	9.23073	10.3356	5.65639	10.1718	13.1307	8.73148	12.8865	15.0996	10.0383	18.0919	20.1793	13.4372	15.1111	20.6396	17.3865	17.341	23.8759	18.5425	17.1688	19.0018	14.4556	23.912	24.1744	13.1626	19.5985	17.3113	20.5122	26.5769	19.3919	26.5769
CYTK2_f
CTBTt2rpp_f
CTECOAI6_f
CTECOAI7_f
CTECOAI8_f
DAAD
DADA
DADK_f
DADNtex_f
CTPS2	2.28989	7.6242	10.5183	2.74836	3.58743	2.84706	2.80044	10.7006	15.6876	3.14447	4.12582	16.5201	3.28312	4.73659	14.1394	3.44141	14.1764	13.4763	3.51328	16.8595	14.5544	18.8945	5.21368	16.8509	3.67514	21.8612	17.5439	15.2021	22.7933	18.6109	22.166	22.7933
CU1Opp
CU1abcpp
CU2abcpp
CYANST
DALAt2pp	0.139985	0.212693	0.418834	0.225843	0.2177	0.228896	0.296279	1.65222	1.37672	0.470522	0.513303	0.732052	0.551965	0.871085	1.7075	0.819748	1.50426	1.8708	1.19719	2.1727	2.98848	2.308		1.40741	1.94925	8.46907	3.79085	7.0192	6.74859	4.5515	6.54937	8.46907
DCYTtex_f
DDCAtexi
DAPDC	17.7949	22.3187	24.2082		26.203			28.8434	35.3921	39.48	32.973	30.818		39.7014	34.746		32.5033	29.7157		44.5	32.991	47.8125	40.3561	34.6347		41.9754	37.764	43.0082	41.0956	37.9691	54.7133	54.7133
DAPE_f	8.83828	36.876	55.6992		15.9216			73.3518	65.3658		24.6286	169.435		35.828	111.96		84.9849	101.114		83.4527	108.006		46.4923	109.512		139.663		93.2091	120.097		128.363	169.435
DDGALK
DDGLK
DASYN120
DASYN140
DASYN141
DASYN160		13.9927	23.7397					30.1618	82.8734			47.4289			77.73		92.814	55.1433		70.4077	108.948	54.3048		82.4584		78.2515	57.5985	131.549	84.7354	53.1003	85.5686	131.549
DDPGALA_f
DGK1_f
DASYN161		16.4924	27.9807					35.55	97.6783			55.9017			91.616		109.395	64.9944		82.9856	128.411	64.006		97.1891		92.2307	67.8881	155.049	99.8728	62.5863	100.855	155.049
DASYN180
DASYN181
DGSNt2pp
DB4PS	0.0357431	0.114397	0.117476	0.118814				0.107133	0.14732	0.160716	0.0692027	0.27302		0.0877346	0.105786	0.216597	0.149446	0.250284		0.132143	0.0968599	0.254863	0.12441	0.249658	0.339493	0.192973	0.227366	0.218719	0.214996	0.340081	0.365641	0.365641
DHAD1	208.272	39.6762	52.3932	45.5516	297.129	47.4348	50.4429	62.3951	66.055	60.6298	240.961	79.5609	64.1089	419.672	48.5457	68.825	75.8633	76.2194	72.1196	64.7364	84.3255	74.4407	300.718	77.1576	71.4829	35.5612	50.1584	66.3093	77.8912	76.4207	81.8393	419.672
DHAD2	69.2109	13.1848	17.4108	15.1373	98.7392	15.7631	16.7627	20.7345	21.9508	20.1479	80.0741	26.439	21.3041	139.461	16.1323	22.8713	25.2102	25.3285	23.9661	21.5126	28.0223	24.7374	99.932	25.6403	23.7546	11.8174	16.6682	22.0353	25.8841	25.3954	27.1961	139.461
DBTS																									0.00041823	0.000274339	0.000608192	0.000413066	0.000477391	0.00100388	0.000358144	0.00100388
DHBD_f
DHBS
DCTPD
DCYTD
DHDPRy	3.79814	5.48118	8.72275	7.49745	6.39731	9.22996	10.7964	11.0126	8.72501	12.3781	9.62872	15.8075	13.2428	12.7395	12.3789	13.7182	17.8557	20.8429	12.8674	14.9337	14.4943	16.3993	9.15792	18.7809	11.6373	11.7878	15.4443	10.9451	9.5894	17.2644	9.87925	20.8429
DHDPS	2.66738	3.87557	4.40752	3.84323	4.10366	4.04718	4.38992	5.07344	6.20947	5.38524	5.15102	7.476	5.4263	6.67448	6.17376	6.6488	7.1243	5.77369	7.40319	7.16726	6.67351	6.98182	10.5467	8.96793	8.63802	6.44155	6.34866	9.39804	7.50728	7.99405	9.47995	10.5467
DHFS		0.0738486	0.104115	0.1178		0.1144	0.133184	0.153172	0.147492	0.137178		0.172009	0.152728		0.155544	0.207139	0.159189	0.173922	0.202814	0.159313	0.164237	0.216078		0.212609	0.233897	0.215182	0.267489	0.166916	0.205612	0.267526	0.241522	0.267526
DHMPTR
DHNCOAS
DHNCOAT
DHNPA2r_f		0.154528	0.156528				0.0881773	0.280249	0.284146	0.104695		0.274263			0.562626		0.39058	0.594074		1.25307	0.28309			0.411021		0.404181	0.487528		1.05153	0.624219	1.48115	1.48115
DHNPTE_f
ARGDCpp
DHORD2	17.0546	17.6389	24.7162	16.7665	19.2577	16.9609	15.6474	17.7915	20.5021	14.9764	18.2827	30.9213	15.0942	20.3816	25.935	13.544	20.4063	19.5247	12.6125	24.9382	22.0719	33.0538	16.5025	25.3103	12.0166	26.8293	29.4215	19.4698	28.4221	29.1249	32.662	33.0538
DHORD5
DHORTS_f
DPCOAK		0.155206	0.304081					0.539112	0.341158			0.556214			0.493587		0.571444	1.02632		0.836717	0.962283	0.952295		0.781843		0.529259	0.927435	0.733556	0.7345	1.27959	1.10864	1.27959
DRPA
DHPPDA2	0.0524246	0.0901329	0.142907		0.123662			0.122899	0.160721		0.158348	0.239949		0.305182	0.137853		0.174103	0.169399		0.166271	0.173417	0.239226	0.32128	0.247272		0.200351	0.23389	0.209078	0.188116	0.341282	0.271661	0.341282
ARGSL_f	7.69227	5.047	8.45441	6.36023	9.06042	5.27429	6.91659	9.20259	9.2448	6.9267	9.96136	14.5345	6.3462	10.7436	12.2931	6.57044	12.3035	14.4696	7.48403	12.3488	11.2435	13.8725	8.13681	14.4174	6.86088	13.8769	13.035	9.32917	12.0186	15.5588	9.63939	15.5588
DHPS2		0.156772	0.202574	0.104072		0.10446	0.10962	0.205565	0.17375	0.124538		0.268054			0.242201	0.141796	0.22743	0.222148		0.233202	0.274937	0.344669		0.273043	0.163979	0.221524	0.278246	0.272547	0.309037	0.402988	0.339879	0.402988
DSBCGT
DHPTDNR
DHPTDNRN
ARGSS	1.06696	1.66194	2.85721	1.03958	1.58375	1.02397	1.13323	3.25778	4.70852	1.11951	1.54091	5.50568	1.20274	1.41896	4.88666	1.09101	5.4913	4.8441	1.06403	4.8208	4.71693	5.11202	1.29241	5.11477	1.0365	5.21751	5.14075	3.23083	4.83009	5.31158	3.89632	5.50568
DHPTPE_f
DHQS	4.94103	27.7003	40.8008	10.1717	8.99428	10.3906	13.651	49.5652	68.337	15.9023	14.3326	78.1113	20.7807	23.4822	77.683	23.1234	101.567	96.5921	28.5535	106.655	104.22	101.277	30.0083	134.672	34.2062	98.5686	116.959	113.65	117.102	155.76	102.701	155.76
DSBGGT
DSERDHr_f
DSERt2pp
DHQTi	11.3129	17.9853	28.9971	13.737	18.1713	13.8238	16.5771	25.1575	33.8128	21.0676	32.1902	47.4842	25.8812	52.2706	34.6513	32.7329	47.0136	45.6696	43.1935	35.7425	43.259	45.6534	59.2032	63.4327	48.9802	35.0584	40.0414	39.33	31.6144	51.0838	40.7249	63.4327
ARGTRS
DINSt2pp
DTMPK_f	2.91967	5.29303	8.3007		5.56982			16.9487	10.9044		8.4327	17.4354		10.6522	11.6178		14.8409	23.5289		12.3359	16.2534	20.1016	11.5104	16.6262		20.8592	17.8851	11.6912	30.0766	36.3805	24.678	36.3805
DURIK1
DURItex_f
DKGLCNR2x
DXPRIi			0.151901						2.78961			2.23075			1.82507		3.05249	2.75658		3.22528	2.81162			3.71707		6.449		3.00918	4.12955		2.41712	6.449
DXPS	0.156202	0.139623	0.248518	0.225873	0.304814	0.249811	0.297782	0.402206	0.513384	0.322913	0.484763	0.435616	0.42063	0.796338	0.508779	0.496745	0.513233	0.557083	0.505596	0.5959	0.640518	0.665749	1.10849	0.644084	0.674489	1.58934	1.09848	0.863812	2.02286	1.01325	1.23726	2.02286
DKGLCNR2y
DMATT	0.00917898			0.0349404	0.0172312	0.0431091	0.059723			0.0607838	0.027023		0.0786223	0.0424756		0.0911337			0.11261				0.0565225		0.116738							0.116738
DMPPS	0.00976405	0.0568017	0.075391	0.0209261	0.0167389			0.0956509	0.0890284		0.0246753	0.104626		0.0325136	0.0853385	0.0434342	0.104731	0.129468	0.0537056	0.137493	0.092034	0.132465	0.0405028	0.14393	0.0604157	0.226216	0.153474	0.112645	0.202227	0.155648	0.201666	0.226216
DMQMT
DXYLK
ASAD_f
EAR100x
EAR100y
EAR120x
EAR120y
EAR121x
EAR121y
EAR140x
EAR140y
EAR141x
EAR141y
EAR160x
EAR160y
EAR161x
EAR161y
EAR180x
EAR180y
EAR181x
EAR181y
EDA
EDD
EDTXS2
EDTXS4
EAR40x
EAR40y
EAR60x
EAR60y
EGMEACPR																									7.3171e-06	5.22961e-05	5.43227e-05	3.62711e-05	5.19407e-05	5.91228e-05	5.41697e-05	5.91228e-05
ENO_f	5.73696	15.0226	26.6348	9.69122	12.031	9.94273	12.3709	19.833		14.3933	17.5569	46.2311	15.1693	21.9546		16.6228			16.3014	33.3207	35.6759	39.654	21.8069	47.7066	18.8229	30.1926	28.0028	38.5691	32.3994	30.8496	43.4655	47.7066
EAR80x
EAR80y
ENTERES
ENTERES2
EPMEACPR																									7.3171e-06	5.22961e-05	5.43227e-05	3.62711e-05	5.19407e-05	5.91228e-05	5.41697e-05	5.91228e-05
F6PP
F6Pt6_2pp
FLVRx
FMETTRS
FMNAT		0.0318839	0.0402347			0.00379734		0.0617933	0.0852049			0.0910747			0.0873254		0.10061	0.120543	0.00873952	0.101459	0.0990248	0.135617		0.0917658		0.178917	0.126364	0.126758	0.150846	0.13943	0.135747	0.178917
FA100ACPHi
FA120ACPHi
FA140ACPHi
FA141ACPHi
FA160ACPHi
FA161ACPHi
FOMETRi
FRUK
FA80ACPHi
FACOAE100
FACOAE120	1.97721	6.12426	11.3263		4.58124	9.4622	9.83127	13.0466	15.5054		8.29624	23.9799	14.7918	11.5611	17.5059		25.667	26.9088		32.7101	27.3295	24.6982	13.3844	34.07	21.3687	23.0414	23.3367	29.6115	28.5907	33.4239	31.8612	34.07
FACOAE140
FTHFD
FUMt2_2pp																	2236.17															2236.17
FACOAE141
FACOAE160	3.24254	10.0435	18.5747		7.51304	15.5176	16.1229	21.3959	25.4282		13.6055	39.326	24.258	18.9598	28.7089		42.0927	44.1293		53.6431	44.8192	40.504	21.9498	55.8734	35.0438	37.787	38.2712	48.5616	46.8875	54.8137	52.2511	55.8734
FACOAE161	3.8218	11.8377	21.893		8.8552	18.2897	19.0031	25.2181	29.9708		16.036	46.3514	28.5915	22.3468	33.8375		49.6124	52.0127		63.2261	52.8259	47.7398	25.871	65.8548	41.3042	44.5374	45.1081	57.2369	55.2637	64.6059	61.5854	65.8548
FACOAE180
FACOAE181
G1PACT	3.08507	5.68966	7.68284	9.66331	5.18564	10.3246	9.18722	11.6497	13.5486	12.6472	6.48941	13.0829	12.5911	7.92437	14.8136	15.7997	18.2017	16.4794	14.2948	22.5657	15.1993	20.2188	8.12515	13.9794	16.2029	17.6148	14.935	21.0115	22.456	18.8335	20.498	22.5657
G1PPpp
FACOAE60
FACOAE80
G1SAT_f	0.018341	0.0389849	0.0566737	0.0403987	0.0327782	0.0421524	0.047723	0.0650016	0.0883897	0.0561091	0.0444877	0.0950364	0.065276	0.0563495	0.0913877	0.076691	0.0962539	0.108096	0.0889788	0.108294	0.0961886	0.119373	0.0628873	0.124683	0.0948988	0.11801	0.114925	0.111515	0.138178	0.141104	0.127892	0.141104
G2PP
G2PPpp
FADRx	61.1764	53.3896	82.0908	102.331	99.2799	111.562	124.222	96.8753	17.6402	149.498	146.287	155.337	174.539	214.998	159.312	197.283	172.235		250.386	178.405	208.121	200.579	264.539	203.119	314.118	182.457	241.288	309.129	243.007	279.868	323.844	323.844
FALDH2_f
G3PD2_f																					1957.73											1957.73
FBA3_f	0.453318	1.52647	2.85919	1.34398	1.26856	1.45073	1.82597			2.22346	2.06989	5.65784	2.59912	2.67058		2.96812			3.28735	5.50922		7.56642	2.70688	6.48672	3.73007	4.28102		5.46085	5.26667	5.25925	8.048	8.048
FE2abcpp
FCI_f
G3PT
GGPTRCS
GHMT2r_f	1.13097	2.73942	3.72827	1.51673	1.74184	1.58373	1.79252	2.82708	4.44472	2.08705	2.66918	5.61052	2.44579	2.71226	3.83303	2.73246	4.47831	4.00781	2.89159	4.43905	5.44002	4.75853	3.24305	6.24763	3.06063	3.78428	4.33983	4.13842	4.69408	5.6343	6.14147	6.24763
G5SD	1.79943	3.67581	6.30789	3.43213	3.09131	3.62621	4.31142	7.61728	12.2821	5.62184	5.89117	11.9727	7.16995	9.41672	15.2823	8.49104	17.537	16.902	10.1116	18.7009	15.9331	19.0467	13.8624	17.632	12.0561	20.755	18.0687	21.2923	20.2244	22.0064	18.2421	22.0064
G6PDA																				488.007												488.007
GK1_f	9.26109	22.6065	35.0875	16.8921	20.0633	22.2626	25.9443	27.6863	47.7676	34.811	28.4417	55.6711	36.2494	33.8589	58.0483	38.4767	51.489	55.1664	39.6377	60.2123	57.068	60.9208	31.0128	67.1245	41.78	39.7852	47.8102	50.6877	46.22	70.2925	51.3647	70.2925
GLBRAN2
GLCATr_f
G6PDH2r_f	13.6214	43.2518	98.0486	34.9675	32.6608	35.6018	45.3158	98.8944		58.3492	56.9641	228.89	67.8599	82.2078		81.6364			92.5357	246.363	34.6181	287.713	104.248	309.862	108.404	274.81	192.569	309.847	275.759	295.937	248.753	309.862
G6PP
G6Pt6_2pp
GAL1PPpp
GALCTD
GALCTND
GLCRAL
GALM2pp
GALS3
GLCS1
GLCTR1
GALUi
GLCtex_copy2	243.86	59.4476	78.5163	8.0904	344.206	9.6773	10.1099			12.0873	551.004	84.7037	29.4732	1352.21		18.3189			29.974				7313.38	260.83	38.4563	1672.31		1050.54	2131.92		2281.22	7313.38
GLDBRAN2
GLGC
GLNTRS
GLTPD_f
GLU5K	3.59553	6.71703	10.8782	5.25225	6.18673	5.35375	6.93835	18.1431	19.3599	7.95069	9.9474	18.1555	9.9588	14.6441	20.3643	10.8979	27.2829	27.5594	12.5389	30.3492	27.4877	24.7173	18.3199	26.1597	13.6289	49.9156	26.4654	29.5645	39.2516	33.314	30.0046	49.9156
GLUABUTt7pp_f
GAM6Pt6_2pp
GAPD_f	7.28488	18.2798	27.0418	6.63058	9.4172	7.1094	8.2615	34.2753		9.37072	12.5062	37.641	10.1608	13.7335		11.0646			11.1662	38.0074	32.6738	43.3086	25.057	37.4352	12.647	57.2259	37.0791	32.9308	44.2894	28.7568	35.7973	57.2259
GLUCYS
GLUDy_f
GLUPRT	15.4967	33.339	48.7566	23.8622	38.0899	23.1986	24.6992	59.182	60.9522	25.0827	39.2862	68.9155	29.5621	30.3821	49.7076	27.5165	79.8067	70.0639	24.8426	65.8237	77.8416	70.444	38.7625	72.7747	25.6856	100.46	97.1715	52.8884	121.36	76.7629	63.6148	121.36
GLUR_f
GARFT_f	20.3621	41.7063	65.2131		38.8206		66.9085	58.3681	54.2132	72.6781	45.5496	102.014	111.584	68.2717	53.2293	109.738	68.3354	77.7566	101.753	77.8002	105.702	116.073	62.7475	144.585	99.8277	67.5564	106.239	88.3181	95.1411	126.627	113.902	144.585
GART	0.0436867	0.0574734	0.0753078	0.0726966	0.0903757	0.0805586	0.080163		5.80327	0.0980121	0.124715	0.123541	0.107412	0.0974001	2.61192	0.106684	5.20966	5.64531	0.1045	0.0963011		0.117808	0.116892	0.128593	0.10587	0.123921		0.0937741	0.151762	0.190145	0.119495	5.80327
GLUTRS	0.013682	0.0550692	0.0806523	0.0296954	0.0241468	0.0310762	0.0340372	0.0984127	0.0934006	0.0392628	0.0325804	0.131487	0.0465204	0.041714	0.118066	0.0510051	0.118109	0.131569	0.0527809	0.130172	0.128474	0.151701	0.0460825	0.163905	0.0600447	0.128567	0.139676	0.126696	0.149679	0.174148	0.1683	0.174148
GCALDD	0.000176048	0.000229716	0.000430091	0.000234571		0.000302327	0.000391394	0.000741392	0.00148004	0.000472927		0.00100033	0.000850852		0.00135017	0.00127267	0.00136725	0.00154944	0.00204246	0.00259308	0.00279278	0.00149942		0.00260666	0.00393971	0.031405	0.00945389	0.0173739	0.0365733	0.00748986	0.0430022	0.0430022
FE3Ri
GDPMNP
GDPTPDP
GLYALDtpp_f
GF6PTA	0.51835	0.851851	1.34691	0.99912	0.889758	1.02075	1.15629	1.42061	2.16656	1.39105	1.19882	2.05283	1.63701	1.68644	1.86477	1.86549	1.90367	1.77023	1.98822		1.79756	2.67198	1.46476	2.36738	2.2894	3.66824	1.98335	2.13488	3.30631	2.39803	2.0609	3.66824
GGGABADr_f
GGGABAH
GLYAT_f
GLYC3Pt6pp
GTPDPDP
GTPDPK
GLYCDx																					18120.7											18120.7
GUAtex_f
GUI1_f
GUI2_f
GLYCLTt4pp
GLYCtpp_f
GLYK																					21.4936											21.4936
GLYOX
HCYSMT
HCYSMT2
GMHEPAT
GMHEPK
HDCAtexi
HDCEAtexi
GMHEPPA
GMPR
HEPT1
GMPS2	1.05218	3.79488	5.05478	2.3023	1.65897	2.31938	2.24436	5.96836	6.66893	2.48459	1.9463	7.67449	2.66642	2.33011	8.20296	2.78849	6.86988	6.2103	2.76364	6.3951	7.20278	9.9005	2.03825	7.6268	2.78514	7.04552	7.71906	5.72571	7.66016	8.64843	8.0052	9.9005
GND	4.0123	13.4838	21.6363	6.0362	7.77392	6.5167	7.54106	24.6765		8.25212	9.6888	35.8646	8.92107	11.6558		9.56618			9.67117	32.6178	4.86721	38.9297	10.8578	37.6155	9.7753	34.9812	27.3236	27.1118	29.5072	43.578	28.138	43.578
HEPT2
HEPT4
HETZK
HEX1
HEX7
GP4GH
GPDDA1
GPDDA1pp
GPDDA2
GPDDA2pp
HG2abcpp
GPDDA3
GPDDA3pp
HISTD	1.09033	1.09795	1.46545	1.51599	1.85897	1.55104	1.83976	2.1726	3.38697	2.2157	2.34297	3.07275	2.33546	2.65301	3.02118	2.56969	3.81148	4.31752	2.75656	3.66031	2.63466	3.47268	3.12243	4.13345	2.94781	3.39134	3.81134	2.49896	4.03236	5.10755	2.46975	5.10755
HISTP	0.755149	1.23308	1.64013	1.36213	1.27819	1.46987	1.68798	2.17562	4.17969	1.8571	1.59397	3.31836	1.98762	1.62724	3.54461	2.20703	4.01128	4.09528	2.50938	4.8707	2.85057	3.45712	1.94696	4.37469	2.49936	6.59367	5.02914	3.08334	7.53397	5.22873	4.334	7.53397
HISTRS
GPDDA4
FEENTERtex
GPDDA4pp
GPDDA5
GPDDA5pp
HISt2rpp_f
HMBS		0.0474272	0.0634345					0.0753499	0.125578			0.123684			0.110485		0.143549	0.141759		0.132013	0.0701231	0.151503		0.200137		0.170504	0.194423	0.181025	0.180948	0.252909	0.209572	0.252909
GRTT	0.00917898			0.0349404	0.0172312	0.0431091	0.059723			0.0607838	0.027023		0.0786223	0.0424756		0.0911337			0.11261				0.0565225		0.116738							0.116738
GSNK
GSNt2pp
FEOXAMR1
FEOXAMR2
FEOXAMR3
GSPMDA
GSPMDS
GTHOr_f
GTHPi
HPPK2		0.046779	0.0629382					0.160846	0.159115			0.110552			0.196117		0.173101	0.234408		0.175108	0.273476			0.164384		0.309184		0.28429	0.289447		0.324758	0.324758
GTHRDHpp
GTHS
GTPCI	0.00279781	0.00650501	0.00736025	0.00348454	0.00443636	0.00381249	0.00411025	0.00612238	0.00872626	0.00485444	0.00615715	0.00972881	0.00573463	0.00772174	0.00723791	0.00596923	0.00811318	0.00799496	0.0066514	0.00763439	0.00669699	0.0107642	0.00811578	0.00860061	0.00692065	0.00558161	0.0056605	0.00429111	0.0069414	0.00807321	0.0106752	0.0107642
GTPCII2		0.0616189	0.0869378			0.0547697	0.0570003	0.106312	0.0883282	0.0759426		0.13669	0.0824675		0.0904568	0.0855109	0.100749	0.151708	0.121232	0.0897431	0.118878	0.162547		0.155951	0.11733	0.111341	0.150723	0.130578	0.102326	0.187603	0.173698	0.187603
FEROpp
HSK	21.5147	45.2361	70.993	13.0604	31.5082	12.7974	14.0801	56.6126	54.5004	15.3766	38.9068	121.069	13.9264	31.6227	35.7081	15.2322	70.6536	85.1558	16.3001	52.5074	84.2979	161.161	37.8357	123.754	15.2626	30.3006	39.3324	83.2967	66.4492	81.1567	101.387	161.161
HSST	1.70885	3.8701	5.99656	3.03155	2.61787	3.1197	3.69341	5.8432	11.9099	5.24364	3.79509	10.1814	6.23245	5.06399	10.515	7.63552	12.7408	8.68419	7.84947	12.3785	11.4957	10.7177	5.57026	12.7957	7.94688	9.28316	7.88864	5.20809	6.66392	12.9516	11.509	12.9516
INStex_f
IPDDI_f
IPDPS	0.0741436	0.431325	0.572484	0.158903	0.127108			0.726327	0.676039		0.187372	0.794482		0.246893	0.64802	0.329819	0.795278	0.983121	0.407814	1.04405	0.698863	1.00588	0.307559	1.09293	0.458768	1.71778	1.16541	0.855371	1.53562	1.18192	1.53136	1.71778
HSTPT	0.853975	1.53397	1.91042	0.92704	1.41498	1.00409	1.16	2.08299	5.53021	1.3574	1.66345	4.03587	1.50836	2.03677	5.18775	1.6113	6.05832	5.41504	1.76314	5.05902	4.02039	4.80675	2.00832	4.87386	2.04606	5.63937	5.42794	3.91064	5.54397	6.61206	4.30593	6.61206
IPMD	0.688114	0.821086	1.64377	1.11936	0.937373	1.11891	1.34137	1.86058	2.36854	1.68648	1.59996	3.37784	2.04787	2.84372	8.33137	2.65394	5.95198	6.41241	3.03618	7.01365	6.13311	7.20762	3.75382	6.13209	3.73491	3.12233	5.5187	8.92909	9.80398	9.5235	7.78354	9.80398
FESR																										1.94784			6.28161			6.28161
IPPS	0.543189	1.1269	2.72948	0.942406	0.864093	0.953067	1.16574	3.34492	4.04436	1.41743	1.71432	5.45858	1.89698	3.01752	11.884	2.34236	9.09599	8.14058	2.93154	9.45421	9.12733	9.2573	4.73636	9.04074	3.5967	6.04711	7.26066	15.1099	20.801	12.5609	10.3375	20.801
K2L4Aabcpp	1.7152	1.92909	3.2544	4.06105	3.28019	4.05303	4.93717	9.07554	9.07297	5.42608	5.32718	5.94011	6.8039	7.03129	9.16876	7.82209	12.573	12.2315	7.26466	8.20083	11.3621	10.3147	10.5954	9.53196	9.44604	18.5242	11.7444	11.6729	24.2247	12.0971	31.3412	31.3412
KARA1_f
KARA2_f	0.204687	0.537917	0.576023	0.144089	0.322655	0.152053	0.174813	0.678784	0.709194	0.203886	0.419129	0.755177	0.239643	0.518901	1.13914	0.272345	0.857435	0.7349	0.301964	0.920978	0.684679	0.834269	0.539222	0.803183	0.335223	0.590676	0.838656	0.792429	1.49718	0.862181	0.927138	1.49718
KAS15
LIPOS
KDOCT2	0.655914	2.53196	4.56287	1.78407	1.15499	1.71668	2.13487	3.88002	5.10702	2.1322	1.62371	7.26075	2.8038	2.11762	4.7235	3.31256	6.44182	5.1856	3.08292	6.04389	6.54755	7.98451	2.31936	8.50272	2.77238	5.70355	7.53295	6.48464	5.99148	7.51799	7.61555	8.50272
KDOPP	0.777872	3.96629	5.66964		1.21307	2.29248	2.4696	4.43441	8.35255	3.22148	1.69457	12.1172	3.67022	2.26517	12.7595	4.84539	12.8789	8.85559	4.83485	16.3159	14.0598	15.1584	3.86143	13.6357	5.54939	9.5564	9.96944	17.43	12.8499	15.4917	20.464	20.464
KDOPS	0.0969316	0.293273	0.436525	0.135017	0.185699	0.137735	0.161113	0.532492	0.552441	0.199879	0.269809	0.678094	0.231931	0.362492	0.868239	0.271224	0.783419	1.02109	0.307181	0.922608	0.830902	1.29456	0.4252	0.869219	0.369999	0.940166	1.11169	1.33766	1.38051	1.4342	0.996678	1.4342
I4FE4SR	0.000483059	0.00104791	0.00123627	0.000442962	0.000706372	0.000454848	0.000609661	0.00106549	0.00145322	0.00067553	0.000984145	0.00177166	0.000832349	0.00148293	0.00208073	0.000956725	0.00230548	0.00255072	0.00118084	0.0027565	0.00197723	0.00189685	0.00189382	0.00190161	0.0013815	0.00158256	0.00172322	0.00250676	0.00369897	0.00223611	0.00236293	0.00369897
ICDHyr_f	3.66814	5.70969	6.08117	2.12032	3.91226	2.19728	2.38719	8.42736	23.1445	2.75859	5.05415	8.79622	3.43942	7.68279	16.4954	4.18832	16.0884	13.6544	5.135	10.441	9.27098	10.1242	9.7217	11.9983	6.05386	11.0306	13.6512	13.0898	17.3307	21.4602	17.4439	23.1445
ICHORS_copy2
ICHORT
ICL									1.2332						3.35293																	3.35293
ICYSDS	0.00260103	0.00521266	0.00626456	0.00314395	0.00440954	0.0032784	0.00392264	0.00632431	0.00724486	0.00462142	0.00647261	0.0100241	0.00592829	0.00947839	0.0101315	0.00675013	0.0117687	0.0131157	0.00815019	0.0119956	0.0100062	0.0100148	0.0120816	0.0107521	0.00959255	0.0130988	0.00982402	0.0119954	0.0176965	0.0131846	0.0121877	0.0176965
IDOND_f
IDOND2
LACZpp
LADGMDH
IGPDH	0.755149	1.23308	1.64013	1.36213	1.27819	1.46987	1.68798	2.17562	4.17969	1.8571	1.59397	3.31836	1.98762	1.62724	3.54461	2.20703	4.01128	4.09528	2.50938	4.8707	2.85057	3.45712	1.94696	4.37469	2.49936	6.59367	5.02914	3.08334	7.53397	5.22873	4.334	7.53397
IGPS	0.722066	2.29198	3.63359	1.1533	1.33997	1.33507	1.50441	3.78297	6.48696	1.76239	1.94243	5.67677	2.00541	2.09417	4.80536	2.08387	7.25434	7.66234	2.20362	6.41189	6.32535	7.94448	2.06054	7.37627	2.23142	9.05164	9.70338	6.43024	9.90552	7.42233	7.2397	9.90552
LPADSS	0.175022	7.99212	15.0741					22.1355	31.9707		0.736971	34.2255		1.19646	32.2241		40.4153			43.4369	43.7079		1.69209	49.2355				57.1797		69.3899		69.3899
ILETA_f
ILETRS
IMPC_f
LALDO2x
LALGP
LCADi
LCARS_f
IMPD	0.525961	1.22736	2.00223	1.35478	0.854034	1.45222	1.37932	2.38619	2.29707	1.52695	1.12078	2.8105	1.57202	1.18702	3.0578	1.72705	2.40326	2.28678	1.72769	2.72424	3.00476	3.58587	1.19179	2.58385	1.77996	1.58528	2.35333	1.97215	2.16548	3.40539	3.3316	3.58587
INSH
INSK
INSt2pp_copy1
LPLIPAL1A120pp
LDH_D2
LEUTRS
LPLIPAL1A140pp
LGTHL
LPLIPAL1A141pp
LIPACabcpp
LIPAMPL
LIPATPT
LIPAabcpp
M1PD_f
MACPD
MALDt2_2pp
LPLIPAL1A160pp
MALTATr_f
LPLIPAL1A161pp
MALTHXtexi
LPLIPAL1A180pp
MALTPTtexi
MEPCT		0.7595	1.12123					2.53778	1.95189			1.91593			2.46551		2.3741	5.2182		3.23842	3.24934	5.86301		2.48603		2.54425	3.71457	3.22926	3.09992	6.17816	7.29624	7.29624
MALTTRtexi
LPLIPAL1A181pp
MALTTTRtexi
METAT	0.00205533	0.00307245	0.00474641	0.00247716	0.00390818	0.00246979	0.00300341	0.00574467	0.00958229	0.00367006	0.00480453	0.00789895	0.00389316	0.00417293	0.0072593	0.00418127	0.0100947	0.00925793	0.00407067	0.00796413	0.00895574	0.00947744	0.00598681	0.00861414	0.00406725	0.00584856	0.00661499	0.00653293	0.00392309	0.0111744	0.00618363	0.0111744
MALTtexi
LPLIPAL1E120pp
MALt2_2pp
LPLIPAL1E140pp
MAN1PT2
MAN6PI_f																						960.308										960.308
LPLIPAL1E141pp
MAN6Pt6_2pp
LPLIPAL1E160pp
MANAO_f
LPLIPAL1E161pp
METTRS
LPLIPAL1E180pp
MANPGH
MCITD
LPLIPAL1E181pp
MG2tpp
MCITL2_f
MCITS
MG2uabcpp
LPLIPAL1G120pp
MGSA
MI1PP
MICITDr_f
MCPST
LPLIPAL1G140pp
LPLIPAL1G141pp
LPLIPAL1G160pp
LPLIPAL1G161pp
MDH_f	1.59443	2.05178	2.7376	1.00191	2.0672	1.02005	1.14178	3.65952	10.7961	1.37801	2.91839	3.96655	1.61492	3.93607	7.04728	1.84034	13.512	12.2212	1.9667	4.91246	3.42091	3.72824	7.15542	5.09182	2.41322	6.51787	6.18529	8.23766	13.5726	6.66623	8.21464	13.5726
MDH2
LPLIPAL1G180pp
MDH3
ME1																	963.196	417.197														963.196
ME2																	229.759	403.533														403.533
MECDPS		0.0303337	0.0505161	0.0255463		0.0253365	0.043424	0.0669407	0.0778279	0.0470172		0.0908375	0.0525705		0.107523	0.070518	0.114546	0.0884414	0.0825545	0.132909	0.105617	0.0990045		0.121626		0.115787	0.123275	0.146185	0.152391	0.158551	0.180404	0.180404
MLTP1_f
MLTP2_f
MLTP3_f
LPLIPAL1G181pp
MOAT		10.7309	16.0199									26.5739			33.2105		42.0622	46.2709		37.1	35.9303			24.8592				57.4956			46.5081	57.4956
MOAT2		10.7309	16.0199									26.5739			33.2105		42.0622	46.2709		37.1	35.9303			24.8592				57.4956			46.5081	57.4956
MN6PP
MOCDS
MOCOS	0.00279356	0.00713335	0.0107698	0.00691073	0.00599305	0.00703809	0.00833296	0.00940023	0.0106899	0.0102395	0.00829734	0.0198987	0.0120624	0.0116953	0.0153408	0.0141951	0.0167697	0.0232847	0.0158406	0.0181696	0.01946	0.0201013	0.0144586	0.0283434	0.0177969	0.0192452	0.0197937	0.0205973	0.0133452	0.0305772	0.020509	0.0305772
MOHMT	0.00118449	0.00349597	0.00650752	0.00423508	0.00243556	0.00440673	0.00525252	0.0122921	0.00827954	0.0063347	0.00452486	0.0115752	0.00749307	0.0058774	0.0152383	0.00934308	0.0135126	0.0199178	0.0104539	0.0172476	0.0175628	0.0193959	0.00772504	0.0173493	0.0126479	0.0261134	0.0214177	0.0203067	0.0274403	0.0275034	0.0222886	0.0275034
MPTAT	0.00765511	0.1501	0.228614		0.0165871	0.0310092	0.0387929		0.193021		0.0251161	0.419985		0.0415213	0.278124		0.21122			0.254403	0.38315		0.0548497	0.536468				0.470163				0.536468
MNNH
MPTSS		0.18635						0.497563	0.286056			0.348082			0.624601			0.553006		0.562685	0.945572			0.705471				0.47307			1.44567	1.44567
NH4tpp_f		4647.59																										18495.7	23537.1			23537.1
MTAN
MTHFC_f	16.6032	17.6838	27.382	38.1023	27.7463	38.2562	41.9175	27.9389	27.3142	50.1264	36.5604	42.5625	55.3482	43.4141	35.3128	62.3005	37.4272	39.7956	68.954	35.2729	42.7182	51.6222	53.3711	52.551	70.4049	33.5614	41.1688	48.317	36.2144	59.3506	47.4142	70.4049
MTHFD_f	16.6032	17.6838	27.382	38.1023	27.7463	38.2562	41.9175	27.9389	27.3142	50.1264	36.5604	42.5625	55.3482	43.4141	35.3128	62.3005	37.4272	39.7956	68.954	35.2729	42.7182	51.6222	53.3711	52.551	70.4049	33.5614	41.1688	48.317	36.2144	59.3506	47.4142	70.4049
MTHFR2	1.34595	2.10207	2.85476	2.0171	1.75455	2.14331	2.13609	2.26676	2.63728	2.18156	1.76683	5.48355	2.37265	1.78995	4.39895	2.19553	4.48969	4.17532	2.32096	4.27978	3.14617	3.92408	2.22752	4.64963	2.5041	4.18048	3.49145	3.20062	3.3179	3.85343	4.45245	5.48355
NI2abcpp
MTRPOX
NI2tpp	0.00463011	0.00618966	0.0117778	0.0273166	0.0117564	0.0228357	0.0278164	0.0291337	0.063151	0.041043	0.0294814	0.0331115	0.0526057	0.0549647	0.0511036	0.0645671	0.0831511	0.0942549	0.0789172	0.0518629	0.0666611	0.0682634	0.063965	0.0477864	0.0824535	0.186739	0.149212	0.106307	0.194766	0.11593	0.0985531	0.194766
NACODA
NADH10
NMNPtpp
NNAM
NADH5
NADH9
NADK	0.0269921				0.0501054						0.0996155			0.146705									0.194735									0.194735
NNATr_f								2.44443	3.5272								4.31359	4.70359			5.85711	4.5214				4.13383	3.79184	5.17719	4.16071	5.0155	5.18294	5.85711
NNDMBRT
NADPHQR2
NADPHQR3
NNDPR	0.0348652	0.0986327	0.168122	0.158799	0.0659441	0.15517	0.189913	0.142155	0.214409	0.234189	0.109445	0.26406	0.289984	0.165387	0.210605	0.344329	0.273574	0.255096	0.38072	0.312972	0.277857	0.256183	0.194062	0.392575	0.420869	0.371956	0.240559	0.328183	0.351872	0.369741	0.522134	0.522134
NADPHQR4
NADS1	0.0094728	0.0163641	0.0260793	0.0201951	0.0187822	0.0207273	0.024577	0.0281308	0.0368814	0.0299488	0.0251874	0.0523947	0.0374391	0.0388163	0.0574892	0.0392999	0.0569921	0.0664628	0.0453167	0.0594835	0.0505867	0.0585612	0.0406678	0.0648069	0.0488435	0.042375	0.0546276	0.0525897	0.0558392	0.0728698	0.0704954	0.0728698
NAMNPP
NAt3_1p5pp
NODOx
NODOy
NTD10
NTD11
NTD4
NTP11
NTP12
NTD7
NTP3
NTP3pp
NTP5
NTPP10
NTD9
NTPP11
OPMEACPS																									6.50165e-06	1.29315e-05	1.37354e-05	1.35037e-05	1.31427e-05	1.71201e-05	1.42092e-05	1.71201e-05
OROTt2_2pp
NTPP9
P5CD
P5CR	1.08085	3.56029	7.11868	2.41001	2.64244	2.47416	3.28305	10.481	18.013	3.92628	5.29498	14.4758	5.00786	7.66128	30.3759	6.17366	23.6464	34.4741	7.33312	27.7583	33.6452	40.2396	9.82277	23.0823	8.44123	25.9217	34.4108	36.6411	38.9348	63.9145	36.3602	63.9145
PA120abcpp
PA140abcpp
PA141abcpp
O16AT
PA160abcpp
PA161abcpp
PA180abcpp
O16GALFT
O16GLCT1
PA181abcpp
OAADC
OCDCAtexi
PANTS	0.00307009	0.00887681	0.0146577	0.00410517	0.00638211	0.00423157	0.00513039	0.0177779	0.0200979	0.00657586	0.0107584	0.0286686	0.00785996	0.01564	0.0223857	0.00955011	0.0285624	0.0346602	0.0109613	0.0326837	0.0290333	0.0395061	0.0182797	0.0385916	0.0117615	0.0339045	0.0367075	0.0407357	0.0376966	0.0464965	0.0413891	0.0464965
OCDCEAtexi
OCTDPS	0.00547609	0.0561011	0.0983497		0.010537	0.0371628		0.219265	0.131061	0.0429024	0.0129218	0.184095	0.0499002	0.0184853	0.165105		0.170642	0.28713	0.0802068	0.173342	0.256975	0.284708	0.0190507	0.303971	0.080826	0.57087	0.371414	0.247075	0.503178	0.427835	0.594301	0.594301
OCTNLL
OGMEACPD																									2.19345e-05	2.79184e-05	2.98413e-05	3.68903e-05	3.9623e-05	3.7726e-05	3.76477e-05	3.9623e-05
OGMEACPR																									1.36044e-05	4.6756e-05	4.42047e-05	3.88983e-05	5.25206e-05	5.43133e-05	6.711e-05	6.711e-05
OGMEACPS																									6.74625e-05	0.000112456	0.000103122	8.57684e-05	9.73063e-05	0.000134517	0.000132166	0.000134517
OHPBAT_f	0.000320392	0.000860599	0.00108057	0.00041044	0.000457158	0.000426069	0.000471407	0.00088465	0.00106147	0.000546948	0.00063502	0.00171708	0.000622617	0.000825104	0.00141146	0.000688804	0.00170645	0.00139099	0.000734065	0.00139606	0.00157703	0.0015501	0.000753825	0.00215876	0.000749204	0.00109454	0.00120505	0.00111721	0.00106629	0.00151466	0.00129536	0.00215876
OHPHM
OMBZLM
OMMBLHX
PAPPT3		18.0655	28.888									50.991			46.246									60.3276					94.1661		76.2647	94.1661
OMPDC	11.8068	14.6519	23.9185	16.6972	16.9621	16.872	16.8817	13.4306	21.5112	20.4413	19.1414	32.5402	22.7199	23.6685	19.2603	24.4515	18.9769	16.5168	24.0171	18.6414	18.2889	23.4369	21.0468	29.9143	23.1621	15.0105	20.8711	19.964	20.9737	23.172	21.8153	32.5402
OMPHHX
OP4ENH
PDX5POi			0.025986	0.00551587	0.0042415	0.00592319	0.00706792																					0.0671751	0.0504967		0.0545963	0.0671751
OPHHX	0.0127652				0.024476						0.0340974			0.0501538									0.0637568									0.0637568
OPMEACPD																									2.19345e-05	2.79184e-05	2.98413e-05	3.68903e-05	3.9623e-05	3.7726e-05	3.76477e-05	3.9623e-05
OPMEACPR																									1.36044e-05	4.6756e-05	4.42047e-05	3.88983e-05	5.25206e-05	5.43133e-05	6.711e-05	6.711e-05
PDXPP
PE120abcpp
PE140abcpp
PE141abcpp
PG120abcpp
PG140abcpp
PG141abcpp
PG160abcpp
PG161abcpp
PE160abcpp	4.05051	4.55561	7.68537	9.59031	7.74629	9.57136	11.6593	21.4322	21.4261	12.8139	12.5803	14.0278	16.0676	16.6046	21.6523	18.4721	29.6915	28.8851	17.1557	19.3665	26.8319	24.3584	25.0214	22.51	22.3071	43.7455	27.7349	27.5659	57.2075	28.5678	74.0134	74.0134
PE161abcpp	1.85661	2.08813	3.5227	4.39586	3.55062	4.38717	5.3442	9.82375	9.82096	5.87342	5.76637	6.42983	7.36483	7.61096	9.92466	8.46696	13.6095	13.2399	7.86357	8.87693	12.2988	11.165	11.4689	10.3178	10.2248	20.0514	12.7127	12.6352	26.2218	13.0944	33.9251	33.9251
PG180abcpp
PG181abcpp
PE180abcpp
PE181abcpp
PGAMT_f
PGCD	2.753	6.45772	9.54322	3.23856	4.29528	3.2468	3.56882	13.2882	13.5906	3.85697	5.20547	13.0754	4.02004	4.75071	15.0581	4.07323	20.1132	24.1058	3.82699	15.1565	19.4171	39.1082	5.04787	13.1667	3.47977	13.2687	12.2329	13.7611	12.4088	23.7558	18.1212	39.1082
PGI_f	12.6135	41.9131	61.5261	26.6354	22.8568	26.894	32.2575	64.9543		37.6842	30.6447	99.6584	43.5217	40.2719		50.6795			52.7396				50.1764	124.093	61.8425	141.225		123.041	102.149		114.188	141.225
PGK_f									3.07643						4.72017		4.59529	5.4236														5.4236
PGL	6.74735	12.1584	24.27	36.2143	23.0457	40.3271	57.3472	25.4392		75.0961	40.0051	61.237	93.7813	57.3924		116.251			139.693	125.457	12.1083	107.627	81.9333	94.6883	187.792	62.052	113.283	212.166	66.3221	180.725	130.579	212.166
PGLYCP
PGP120abcpp
PGP140abcpp
PERD_f	0.00182031	0.00792707	0.0131816	0.00562827	0.00384267	0.00582101	0.00753499	0.0125396	0.022293	0.00844519	0.00553792	0.0219118	0.0103204	0.00802717	0.0198153	0.0117878	0.0247551	0.0206569	0.0132174	0.0225929	0.0236511	0.0262481	0.010566	0.0287953	0.0154221	0.0263795	0.0255079	0.0275046	0.0236518	0.0278499	0.0292364	0.0292364
PETNT161pp
PETNT181pp
PFK_2
PFK_3	2.84897	13.1328	26.5807	6.17104	7.11029	6.23492	7.67907			9.17293	10.1028	55.538	9.98999	14.1241		11.564			13.1366	70.2125		83.9637	16.9592	62.7668	16.2035	86.0866		75.5998	93.2926	64.8476	115.926	115.926
PGP141abcpp
PGP160abcpp
PGP161abcpp
PGP180abcpp
PGP181abcpp
PLIPA1E181pp
LSERDHr_f
PLIPA1G120pp
PLIPA1G140pp
PLIPA1G141pp
PLIPA1G160pp
PLIPA1G161pp
PLIPA1G180pp
PLIPA1G181pp
PLIPA2A120pp
PLIPA2A140pp
PLIPA2A141pp
PLIPA2A160pp
PLIPA2A161pp
PLIPA2A180pp
PLIPA2A181pp
PLIPA2E120pp
PLIPA2E140pp
PLIPA2E141pp
PLIPA2E160pp
PLIPA2E161pp
PLIPA2E180pp
PLIPA2E181pp
PLIPA2G120pp
PLIPA2G140pp
PLIPA2G141pp
PLIPA2G160pp
PLIPA2G161pp
PLIPA2G180pp
PLIPA2G181pp
LYSt2pp
PMEACPE																												0.00267285	0.004416	0.00710914		0.00710914
PHYTSpp
PMPK	0.000884358			0.00418607	0.00181802	0.00470081	0.00586842			0.00729435	0.00328034		0.00986043	0.00445757	0.488115	0.011542			0.0135152		0.272517		0.00572635		0.0154636							0.488115
PNTK	0.0390625	0.0715172	0.0949161	0.0819594	0.0638859	0.105285	0.129852	0.102465	0.151236	0.144189	0.109681	0.186779	0.18755	0.181619	0.110575	0.193997	0.130666	0.133308		0.172674	0.159789	0.164021	0.2125	0.26803	0.268399	0.361425	0.257683	0.190652	0.391789	0.28191	0.430733	0.430733
PLIPA1A120pp
PLIPA1A140pp
PLIPA1A141pp
PLIPA1A160pp
POX
PLIPA1A161pp
PLIPA1A180pp
PLIPA1A181pp
PLIPA1E120pp
PPAt4pp
PPBNGS	0.00857545	0.101148	0.159107	0.0524164	0.0133606	0.0523196	0.057341	0.165952	0.207204	0.0761203	0.0242188	0.307963	0.0899819	0.0460864	0.261046	0.109611	0.295089	0.321375	0.115819	0.270372	0.326284	0.349143	0.0306985	0.392028	0.134541	0.317714	0.30203	0.368572	0.275863	0.475077	0.417301	0.475077
PPC	7.74617	22.269	31.9227	13.6071	11.1648	13.6641	15.5304	56.4426		17.0915	13.6693	47.7961	18.242	17.2552		20.1574			19.7239	59.8993	92.7501	76.5815	16.7447	51.247	20.9332	83.0242	70.1151	74.0765	53.4261	61.3188	87.573	92.7501
PLIPA1E140pp
PLIPA1E141pp
PLIPA1E160pp
PLIPA1E161pp
PLIPA1E180pp
PPCDC	0.00669909	0.0173359	0.0386137	0.0463062		0.0491611	0.0806557	0.0994584	0.0982661	0.0772571		0.0676461	0.0963192	0.0331408	0.0741844	0.112111	0.14926	0.196376	0.131496	0.111184	0.160701	0.173827		0.0949214	0.15894	0.246041	0.183079	0.207849	0.237743	0.215838	0.172134	0.246041
PPCK									26.2964								34.5587	36.6948														36.6948
PPGPPDP
PPK2_f
PPK_f
PPM2_f
PPNCL2	0.00669909	0.0173359	0.0386137	0.0463062		0.0491611	0.0806557	0.0994584	0.0982661	0.0772571		0.0676461	0.0963192	0.0331408	0.0741844	0.112111	0.14926	0.196376	0.131496	0.111184	0.160701	0.173827		0.0949214	0.15894	0.246041	0.183079	0.207849	0.237743	0.215838	0.172134	0.246041
PPND	6.99794	5.45998	8.27936	7.2784	15.1596	7.50029	8.25422	6.93769	6.07171	9.74726	22.2563	12.6439	8.8367	12.951	3.36292	7.69272	13.7678	14.6826	7.08104	12.195	7.67287	13.05	16.8945	9.82878	7.07391	25.3569	26.1497	8.86943	20.0211	8.12388	12.1305	26.1497
PPNDH	2.26529	0.691919	1.35462	0.655411	4.16683	0.671781	0.940638	2.66204	6.56705	1.27849	5.97506	3.28276	1.84528	9.3542	9.0422	2.33206	8.76869	8.3231	3.23169	8.12222	8.66369	8.40373	10.8517	6.80985	3.95839	22.7299	17.2942	10.637	23.7097	13.5021	17.5958	23.7097
PPPGO
PPPGO3	0.0228583	0.0436168	0.0451793	0.0315058	0.04196		0.0158728	0.098764	0.110127	0.0297895	0.0657962	0.0762414	0.0280238	0.0896596	0.0857798	0.0447545	0.124044	0.181724	0.0412962	0.0850219	0.100683	0.144059	0.0971497	0.115988	0.0498242	0.162216	0.147821	0.192167	0.15789	0.236306	0.171084	0.236306
PPS															64.647																	64.647
PRAGSr_f	5.77713	14.7857	19.585	13.5927	9.27931	14.649	16.343	17.7792	21.3007	18.194	11.0722	29.1101	19.5249	10.2864	11.8881	19.8552	19.3919	21.0398	18.6688	17.3291	20.3056	20.6014	10.7246	28.6351	18.6018	17.2207	22.2643	19.2698	19.5238	25.2623	22.3912	29.1101
PRAIS	4.00765	7.94886	10.4371	5.54378	6.1419	6.3201	6.91009	8.11328	14.3173	7.62143	7.66472	16.9975	8.23784	8.77974	8.88125	7.96764	12.8574	15.3747	8.36015	13.2466	13.3784	18.0427	8.16621	15.9105	8.20929	14.288	17.7261	16.0191	17.27	20.036	17.9087	20.036
PRAIi	0.722066	2.29198	3.63359	1.1533	1.33997	1.33507	1.50441	3.78297	6.48696	1.76239	1.94243	5.67677	2.00541	2.09417	4.80536	2.08387	7.25434	7.66234	2.20362	6.41189	6.32535	7.94448	2.06054	7.37627	2.23142	9.05164	9.70338	6.43024	9.90552	7.42233	7.2397	9.90552
PRAMPC	3.90285	2.97038	3.83306	13.0445	5.22658	15.1506	17.6388	4.13697	8.27883	17.3992	6.5931	7.54612	18.6547	6.17434	5.89123	19.5886	7.77368	5.90424	21.5716	6.20916	4.98024	6.07019	6.68827	9.80377	20.9815	5.96746	5.6425	4.52616	6.26731	6.6413	4.98628	21.5716
PRASCSi	0.917445	1.99403	2.84968	0.730545	1.54426	0.742532	0.867836	3.02891	3.47006	1.08054	2.5676	4.32467	1.23206	3.11819	2.8509	1.42092	3.92743	4.35002	1.58054	4.16178	4.34885	4.87052	3.4915	4.81942	1.67974	3.42507	4.18244	4.9756	3.4747	6.52092	5.46972	6.52092
PRATPP	3.90285	2.97038	3.83306	13.0445	5.22658	15.1506	17.6388	4.13697	8.27883	17.3992	6.5931	7.54612	18.6547	6.17434	5.89123	19.5886	7.77368	5.90424	21.5716	6.20916	4.98024	6.07019	6.68827	9.80377	20.9815	5.96746	5.6425	4.52616	6.26731	6.6413	4.98628	21.5716
PRFGS	2.63437	4.6288	7.0122	7.4204	4.21146	8.01542	8.63352	9.05309	11.8758	10.4558	5.49562	12.012	11.9918	6.47926	9.13702	12.9923	12.7429	14.6798	12.955	15.2232	14.8483	17.4022	6.31223	14.5632	13.9377	28.8058	22.0658	16.5936	26.7384	19.7893	25.8111	28.8058
PRMICI_f		2.10604	2.60053	5.89863		5.72465	5.50058	3.88692	5.22982	7.41936		4.97193	7.59111		3.97735	8.21582	5.49574	6.03159	10.1527	5.31197	3.97391	6.93664		7.11277	10.402	6.37367	10.7032	4.06228	9.2179	9.37132	6.93693	10.7032
PROD2
PROTRS
PROt2rpp_f
PROt4pp
PRPPS_f	2.01721	3.71528	6.03679	3.71646	3.30199	3.85109	4.25447	5.75805	6.43825	4.79975	4.83877	8.91924	5.55183	6.80054	6.58467	6.52167	6.56787	5.98123	7.31408	7.94401	8.11038	9.77188	7.89359	10.0765	8.0382	11.4197	10.4774	11.4206	10.78	11.2598	13.6732	13.6732
PSCVT_f	5.79294	12.9596	19.6656	12.969	11.1244	12.7875	16.065	13.9605	22.7779	17.5618	14.5947	32.0343	19.8721	15.9812	20.6742	20.5951	29.1428	26.2031	20.625	19.7784	22.6841	31.5618	14.7129	35.4048	20.6526	15.7157	19.7665	16.8519	15.2139	24.6222	19.6351	35.4048
PSD120
PSD140
PSD141
S7PI
PSD160	0.385587	0.744134	1.42857	2.19546	0.844218	2.60745	2.85256	1.88383	2.68732	3.46486	1.53822	2.6979	4.48938	2.10828	2.33528	5.1207	3.27695	3.03315	5.94992	3.3105	2.97308	3.03486	2.7697	4.07431	7.10644	4.08437	4.30308	3.5816	5.32711	4.07557	5.19342	7.10644
PSD161	0.45447	0.877069	1.68377	2.58767	0.995033	3.07326	3.36215	2.22036	3.16739	4.08384	1.81301	3.17987	5.29139	2.48491	2.75246	6.03548	3.86236	3.575	7.01284	3.9019	3.5042	3.57702	3.26449	4.80217	8.37597	4.81401	5.0718	4.22144	6.27877	4.80365	6.12119	8.37597
PYNP2r_f
SARCOX
PSD180
PSD181
SDPDS	33.3707	118.529	167.262		57.4826	110.974		291.969	277.702	174.347	99.6237	247.498	247.383	120.509	375.872	270.927	460.581	335.392	267.628	420.505	422.067	570.464	136.852	342.352	270.115	338.206	369.896	458.544	289.873	416.609	850.943	850.943
SDPTA_f
SELCYSS
PSERT	2.46854	6.63071	8.32554	3.16234	3.5223	3.28277	3.63208	6.82089	7.91847	4.21411	4.89269	13.2297	4.79712	6.35723	10.5294	5.30708	12.73	10.3767	5.6558	10.7563	12.1593	11.9431	5.80805	16.6328	5.77247	8.43325	9.29132	8.60788	8.21558	11.6701	9.98054	16.6328
PSP_L	97.7262	522.602	576.852	498.496	193.623	532.834	592.191	783.71	1394.48	909.447	298.687	1012.09		401.897	1012.83	1003.34	1252.31	1211.08		978.685	979.059	1149.85	430.686	1476.34	1319.32	1227.81	1031.43	829.399	1624.57	1266.13	2964.36	2964.36
PSP_Lpp
PSSA120
SELNPS
PSSA140
PSSA141
PSSA160	0.407662	1.19663	2.62527	2.00204	0.760651	2.0043	2.64409	6.18365	8.60417	3.40427	1.66882	4.58674	4.55845	2.63805	7.69472	5.56896	9.51041	9.55714	7.57772	10.2526	11.3065	11.0647	4.10583	8.12299	9.96507	30.7015	20.4564	19.6055	27.8926	16.8516	28.737	30.7015
SERASr_f
SERAT_f	3.30581	8.87928	16.2568	10.086	6.41722	9.04047	13.5949	19.0039	23.9779	17.2739	11.7735	27.9851	18.9316	19.0944	28.3951	24.0675	32.6498	32.2576	29.8624	27.372	32.0145	32.793	26.6175	38.6032	34.9026	76.3804	39.3807	56.3519	46.5361	45.2029	43.6597	76.3804
PSSA161	0.480489	1.41041	3.09426	2.35969	0.896537	2.36235	3.11644	7.28832	10.1413	4.01243	1.96695	5.40613	5.37278	3.10932	9.06934	6.56383	11.2094	11.2645	8.93144	12.0841	13.3264	13.0413	4.83932	9.57412	11.7453	36.1862	24.1109	23.1079	32.8754	19.862	33.8707	36.1862
PSSA180
PSSA181
PTA2
SERD_D
PTHRpp
PTPATi		0.22252	0.502756					0.334074	0.741212			0.993284			0.819508		0.958489	0.59038		0.944581	0.68389	0.689026		1.04132		0.875513	1.02634	0.85012	0.796606	1.1015	0.644723	1.1015
SERTRS
QMO2
PTRCTA
SERTRS2
SERt4pp															3.22627																	3.22627
QMO3
SHCHD2		0.0893013	0.167301					0.183631	0.299298			0.335517			0.305314		0.301137	0.315454		0.348271	0.384944	0.343403		0.367858		0.435256	0.349041	0.683203	0.379231	0.444788	0.425815	0.683203
SHCHF		0.0893013	0.167301					0.183631	0.299298			0.335517			0.305314		0.301137	0.315454		0.348271	0.384944	0.343403		0.367858		0.435256	0.349041	0.683203	0.379231	0.444788	0.425815	0.683203
PUNP1_f
PUNP2_f
SHSL1	1.86891	2.59212	4.5528	4.53044	2.33349	4.71793	5.29311	4.80416	5.45888	5.78463	2.838	10.9263	6.97148	3.34692	9.76074	7.01035	13.0283	10.922	7.63191	12.2759	7.828	10.5206	5.60573	9.44595	10.3451	16.1757	10.7684	7.30334	12.1449	10.3134	11.5886	16.1757
SKMt2pp
PYAM5PO
PYDAMK
PYDXNK
SOTA
SPMDAT1
SPMDAT2
QULNS	0.0732939	0.276246	0.343216	0.211464	0.114305	0.222776	0.205032	0.747386	0.39262	0.262584	0.186398	0.438107	0.345465	0.261671	0.546583	0.392276	0.723078	0.806885	0.374892	0.648038	0.685922	0.647254	0.28948	0.538053	0.385274	0.838549	0.918191	0.563031	0.635405	0.888305	0.447883	0.918191
SPMS
SPODMpp
SSALx
THRD
R5PP
THRS	1.02231	2.2897	3.65088	1.40822	1.55787	1.48065	1.60844	3.69195	3.70093	1.76674	2.40197	4.95434	1.85811	2.43524	1.52994	1.98032	3.61421	3.37097	2.0003	4.01721	3.35548	4.07752	2.65021	4.6079	1.99244	2.63094	2.71581	3.38745	5.81083	3.9845	7.9254	7.9254
THRTRS
SUCCt2_2pp																		2284.92														2284.92
THRt4pp																	3.24812															3.24812
R5PPpp
RBFK		0.0318839	0.0402347			0.00379734		0.0617933	0.0852049			0.0910747			0.0873254		0.10061	0.120543	0.00873952	0.101459	0.0990248	0.135617		0.0917658		0.178917	0.126364	0.126758	0.150846	0.13943	0.135747	0.178917
RBFSa	0.0163148	0.0386523	0.0471109	0.0225917	0.0265512	0.0237946	0.0278786	0.0587644	0.0544929	0.0307357	0.0324671	0.0891202	0.03341	0.0413982	0.104278	0.0335532	0.108473	0.10355	0.0369693	0.0838057	0.0999138	0.121131	0.0487821	0.108588	0.0445883	0.0735402	0.0871033	0.108686	0.107063	0.127628	0.0947319	0.127628
T2DECAI_f
TMDK1
TMDPP_f
TMDS	0.838816	3.09465	3.37047	1.99997	1.50664	2.12823	2.66897	5.01678	4.8483	3.04466	2.14104	6.7471	3.33257	3.00019	5.2331	3.64756	5.1469	4.707	4.60342	5.19282	5.0699	6.31012	3.22214	6.63085	5.03923	7.61603	6.21093	6.21872	10.6771	6.37687	14.8849	14.8849
RBFSb	0.000551916	0.00262956	0.00403297	0.00140887	0.000857509	0.00146387	0.00166854	0.00448859	0.00333558	0.00187472	0.0010421	0.00537475	0.0021752	0.00141673	0.00478556	0.00243499	0.00501138	0.00499931	0.00272668	0.00496109	0.00544033	0.00605629	0.00182545	0.00614747	0.00322493	0.00584914	0.00597019	0.00552479	0.00652471	0.00837676	0.0110103	0.0110103
TMPK	0.00704615	0.0701159	0.0998259	0.0509106	0.0146859	0.0535912	0.0644823	0.105213	0.109164	0.0747559	0.022898	0.192634		0.0307161	0.15075		0.212227	0.230642	0.153088	0.189384	0.186639	0.218239	0.0435966	0.275955		0.161647	0.235361	0.197675	0.214231	0.453214	0.207364	0.453214
TMPPP	0.0018373			0.00588742	0.00296317	0.00677744	0.00711448			0.0078097	0.00383516		0.0106835	0.00504023		0.0114023			0.0128404				0.00591393		0.014292							0.014292
RBK
TPI_f	8.63368	20.2922	31.2374	15.2046	16.6446	15.0453	19.3191	36.7176		24.2067	28.4742	54.0623	28.6959	37.802		33.7235			38.5931	72.8947	155.518	88.9922	46.3023	64.3074	42.8492	51.174	52.7195	98.001	54.2439	90.7528	106.163	155.518
TDP
TDPADGAT
TDPAGTA
TDPDRE
TDPDRR
TRE6PP
TRE6PS
TREHpp
THDPS	0.954807	1.80625	2.32546	1.10109	1.29816	1.11095	1.25688	2.89721	3.08725	1.49919	1.8037	3.9433	1.62028	2.09327	2.96553	1.70672	4.55315	4.68496	1.68287	4.33818	3.47759	3.71059	2.20959	4.74609	1.64398	3.37426	3.23669	3.06754	3.19632	3.88877	2.53607	4.74609
THFAT
TRPAS2_f
TRPTRS
TTDCAtexi
TTDCEAtexi
TYRL	0.00334907			0.00363843	0.00400986	0.00360624	0.00423575			0.00426742	0.00372507		0.00492732	0.00500153		0.00540104			0.00588714				0.00623949		0.00631246							0.00631246
TYRPpp
TYRTRS
U23GAAT	0.214266	7.84867	14.9655	1.95268	0.449094	2.03731	2.44548	28.5118	30.827	3.11027	0.71374	26.1578	3.55615	0.997218	29.6611	3.94076	26.6366	34.6276	4.69406	28.3802	27.9999	42.5632	1.41727	33.7871	5.35775	33.369	67.5865	41.5389	41.4976	71.5028	57.874	71.5028
UAAGDS	1.85589	1.72638	2.88032	3.82126	2.13731	4.26562	4.39225	2.92104	2.07893	6.79717	4.34396	4.6434	6.55015	5.19597	3.05239	7.34167	4.13642	4.95779	7.71105	5.3796	5.06766	4.80089	5.23142	6.11754	8.01747	5.70447	5.09964	4.93578	4.84369	6.78977	5.03275	8.01747
UACGALPpp
URIK2
UACGAMPpp
UACMAMO
UAG2E_f
URItex_f
UAGCVT	0.458751	1.12405	1.82096	1.03909	0.777711	1.00868	1.07256	2.49427	2.9925	1.35971	1.10034	2.96578	1.54292	1.49576	2.87047	1.68392	4.00717	4.24084	1.71588	3.09213	2.96262	5.12925	1.66826	3.94019	2.02108	4.2944	4.27429	3.88579	6.68992	5.4784	6.31099	6.68992
VALTA_f
UAGDP	3.08507	5.68966	7.68284	9.66331	5.18564	10.3246	9.18722	11.6497	13.5486	12.6472	6.48941	13.0829	12.5911	7.92437	14.8136	15.7997	18.2017	16.4794	14.2948	22.5657	15.1993	20.2188	8.12515	13.9794	16.2029	17.6148	14.935	21.0115	22.456	18.8335	20.498	22.5657
UAGPT3		6.68861	13.4429	7.49591		7.39738	8.40757	12.483	14.2995	8.52762		20.8031	11.8773		14.041	11.7823	26.9997	17.8878	14.0677	24.3129	20.923	24.2869		23.3104	14.1354	33.4312	21.9232	27.456	28.6249	25.4341	17.5042	33.4312
UAMAGS	1.74985	13.6995	22.5171	2.06787	3.70654	2.3554	2.92973	18.529	15.4001	3.7923	6.46721	37.1874	4.73091	6.20668	18.614	4.96325	23.6926	28.7213	3.47692	19.2759	27.597	31.4501	9.63037	39.5932	4.33467	48.9884	40.5424	31.0987	15.5172	40.3028	58.154	58.154
UAMAS	1.64414	2.43557	3.13134	7.08399	2.94269	6.6246	7.74904	3.63624	3.29283	10.5101	3.89335	6.14089		4.80495	3.86442	12.0495	4.95609	4.82562	14.3681	5.84826	5.56376	5.29948	5.23142	7.30286	12.459	5.63119	5.16624	5.81214	5.52157	7.41589	4.784	14.3681
VALTRS
VPAMTr_f
WCOS
UAPGR	4.71071		30.5914		8.36499						13.5364			17.5262	36.9545		42.7383			42.657	49.8262		24.9221	71.2924		59.5922	77.6862	45.75	67.5632	84.0369		84.0369
UDCPDPS			0.0431662													0.0193582				0.138396								0.159273				0.159273
RHCCE	0.000644671	0.00182252	0.00262947	0.00122112	0.00143477	0.00131708	0.00169346	0.00228195	0.00320207	0.00187347	0.0019553	0.00505405	0.00218775	0.00240255	0.0043732	0.00243528	0.00489148	0.00516416	0.00272399	0.0046478	0.00441319	0.00460513	0.00262503	0.00653646	0.00286467	0.0026249	0.00479472	0.00591285	0.00261422	0.00620465	0.00347115	0.00653646
UDPG4E_f
UDPGALM
UDPGALPpp
XPPT
XTSNH
XYLI1_f																											35.4159					35.4159
XYLI2_f
UDPGD
UDPGDC
UDPGPpp
XYLt2pp																											30563					30563
UDPKAAT_f
ZN2abcpp
UGLCURPpp
UGLT_f								433.913																								433.913
UGMDDS	1.3031	1.83287	2.7526	10.4831	2.63786	8.07758	9.85308	3.70565	2.07954	11.8742	3.85485	4.74305	10.4871	4.23576	3.09382	12.8866	3.35944	6.62876		5.50011	4.01029	5.65434	4.85186	4.94642	16.4724	5.28941	5.52583	4.76309	5.08599	9.49729	5.75363	16.4724
UHGADA		4.83806	7.25083	3.19636		6.09272	7.72799	9.28933	16.4721	12.3383		18.2573			19.6547	17.9567	17.5746	22.4248	17.6385	21.7641	23.2453	21.0414		29.1891	20.9188	21.7657	30.4245	26.9153	41.5063	41.1968	21.872	41.5063
ULA4NFT
UM3PL
UM4PCP
UM4PL
UPLA4FNT
UPP3S	0.0634104				0.134259						0.283099			0.55172									0.816242									0.816242
UPPDC1	0.00346112			0.0125082	0.00671364	0.0131752	0.0140796			0.0172741	0.0105682		0.0190443	0.0136876		0.0227264			0.0284388				0.0157186		0.0280235			0.646603				0.646603
UPPRT
URAt2pp_copy1
UREAtpp_f
3OAR100_b
3OAR120_b
3OAR140_b
3OAR160_b
3OAR180_b
3OAR40_b
3OAR60_b
3OAR80_b
ACOAD1f_b	7.7467	12.9113	18.4246	12.3747	13.9406	16.9737	36.849	101.305	43.591	20.8702	28.3989	31.2118	35.6832	61.0444	48.7219	39.6512	112.207	158.045	73.1633	108.59	206.212	84.3792	170.469	63.5208	77.2755	211.731	252.101	374.367	706.898	191.859	263.514	706.898
ACOAD2f_b	7.7467	12.9113	18.4246	12.3747	13.9406	16.9737	36.849	101.305	43.591	20.8702	28.3989	31.2118	35.6832	61.0444	48.7219	39.6512	112.207	158.045	73.1633	108.59	206.212	84.3792	170.469	63.5208	77.2755	211.731	252.101	374.367	706.898	191.859	263.514	706.898
ACOAD3f_b	7.7467	12.9113	18.4246	12.3747	13.9406	16.9737	36.849	101.305	43.591	20.8702	28.3989	31.2118	35.6832	61.0444	48.7219	39.6512	112.207	158.045	73.1633	108.59	206.212	84.3792	170.469	63.5208	77.2755	211.731	252.101	374.367	706.898	191.859	263.514	706.898
ACOAD4f_b	7.7467	12.9113	18.4246	12.3747	13.9406	16.9737	36.849	101.305	43.591	20.8702	28.3989	31.2118	35.6832	61.0444	48.7219	39.6512	112.207	158.045	73.1633	108.59	206.212	84.3792	170.469	63.5208	77.2755	211.731	252.101	374.367	706.898	191.859	263.514	706.898
ACOAD5f_b	7.7467	12.9113	18.4246	12.3747	13.9406	16.9737	36.849	101.305	43.591	20.8702	28.3989	31.2118	35.6832	61.0444	48.7219	39.6512	112.207	158.045	73.1633	108.59	206.212	84.3792	170.469	63.5208	77.2755	211.731	252.101	374.367	706.898	191.859	263.514	706.898
5DGLCNR_b
ACOAD6f_b	6.05265	10.0879	14.3955	9.66857	10.8921	13.2619	28.7908	79.1513	34.0585	16.3063	22.1886	24.3864	27.8799	47.6952	38.0673	30.9803	87.6692	123.484	57.1639	84.8433	161.117	65.9271	133.19	49.63	60.3769	165.429	196.971	292.5	552.313	149.903	205.888	552.313
ACOAD7f_b	2.77817	4.63035	6.60754	4.43788	4.99947	6.08721	13.215	36.3305	15.6329	7.48462	10.1846	11.1934	12.7969	21.8922	17.473	14.22	40.2403	56.6791	26.2383	38.9432	73.953	30.2606	61.1345	22.7802	27.7131	75.9322	90.41	134.258	253.512	68.8058	94.503	253.512
ACOAD8f_b
AGPR_b	10.1466	6.31057	10.957	7.06001	21.645	9.22466	11.8831	11.5453	13.5231	8.87215	24.4901	21.6399	11.9067	11.5244	15.1945	11.2821	18.6959	17.7121	11.2088	20.3611	16.3035	22.0542	24.3369	19.2081	13.9148	18.9747	15.9252	15.6583	16.0384	20.0091	16.7764	24.4901
AICART_b
AIRC3_b	2.31649	4.84805	8.16116	8.64593	2.78677	8.75883	9.48721	6.86535	6.66731	11.4135	3.65443	13.8869	12.164	4.07615	10.7419	13.1479	12.7071	11.4798	12.8961	12.8257	16.0297	13.6531	3.83804	17.7204	11.3781	9.51904	13.8735	11.2836	12.4916	16.8768	12.2133	17.7204
AKGt2rpp_b
ADK1_b
ADK3_b
ADK4_b
ALAGLUE_b
ADNtex_b
ALCD19_b
ADSL1r_b
ADSL2r_b
ALDD19xr_b
AMANAPEr_b
ALLPI_b
AMAOTr_b
ASPTA_b	3.71151	11.8386	15.4999	2.8736	4.80334	2.93468	3.36663	13.864	14.2009	4.09829	6.49437	20.3131	5.04191	10.6517	19.666	6.37146	20.0842	18.494	7.63241	21.4007	23.048	23.2	14.2035	27.4404	8.68523	32.0238	24.8405	38.1134	29.9408	33.9042	42.731	42.731
CBIAT_b
CBLAT_b
ATHRDHr_b
APPLDHr_b
CRNCAR_b
CRNCDH_b
ARAI_b
CRNDt2rpp_b
CRNt2rpp_b
CYTK1_b
CYTK2_b
CTBTt2rpp_b
CTECOAI6_b
CTECOAI7_b	0.480661	0.946664	1.58366	1.09999	0.938753	1.08622	1.5241	4.05424	9.373	1.74217	2.44455	4.13013	2.24657	8.5479	8.06361	2.80134	9.58338	10.258	3.37278	14.4088	36.9745	8.33861	27.2538	12.9456	4.44103	61.4101	44.0159	78.8702	101.312	48.3493	110.272	110.272
CTECOAI8_b
DADK_b
DADNtex_b
DCYTtex_b
DAPE_b
DDPGALA_b
DGK1_b
DHBD_b
DHNPA2r_b
DHNPTE_b
DHORTS_b	1.77494	3.61325	5.23504	1.8616	3.02049	1.9475	2.07344	3.47427	5.24371	2.45264	4.52594	6.70381	2.94852	5.06989	4.91212	3.25319	4.76259	4.68248	3.5234	6.60853	6.47535	6.8517	6.75272	7.21667	3.55647	4.96102	7.01968	6.706	6.51285	8.2006	8.01078	8.2006
ARGSL_b
DHPTPE_b
DSERDHr_b
DTMPK_b
DURItex_b
ASAD_b	1.1927	5.22266	6.86082	2.80378	1.68009	2.83556	3.21977	7.28218	4.89285	3.50745	2.25066	10.0515	3.86339	2.49847	7.15685	4.11552	10.6969	10.8261	4.0048	11.4984	8.19055	12.5	2.5331	9.96308	3.91139	7.5234	8.75303	7.05992	6.82306	10.5213	9.54009	12.5
ENO_b									8.05586						11.4851		11.1951	10.8517														11.4851
G1SAT_b
FALDH2_b
G3PD2_b	2.27394	6.33864	11.6662	3.86283	5.6782	3.91065		24.6144	17.2388	6.69243	10.3641	21.2787	7.39885	15.3395	23.7351	9.14514	23.4704	34.2199	10.5899	30.273		34.4294	19.6902	31.5713	12.9422	34.9806	43.5875	38.7063	36.2147	68.0409	57.7059	68.0409
FBA3_b
FCI_b
GHMT2r_b
GK1_b
GLCATr_b
G6PDH2r_b
GLTPD_b
GLUABUTt7pp_b
GAPD_b									4.52706						6.30579		6.27295	6.1738														6.30579
GLUDy_b	26.4434	42.0639	48.7069	24.4512	21.5653	26.3047	26.0128	112.779	88.6739	30.3461	32.224	67.6524	34.5855	33.5173	124.226	37.0966	161.404	151.275	41.0882	112.519	141.112	138.282	52.2871	78.8469	47.3758	145.853	133.732	122.595	146.785	146.876	370.108	370.108
GLUR_b		7.4005	11.8524					17.454	16.7211			16.6651			24.7177		24.8361	33.1753		27.5522	37.4899	33.0732		25.7578		29.0281	27.7124	37.7525	30.5028	41.5746	32.8724	41.5746
GARFT_b
GLYALDtpp_b
GGGABADr_b
GLYAT_b
GUAtex_b
GUI1_b
GUI2_b
GLYCtpp_b																					963.921											963.921
HISt2rpp_b
GTHOr_b
INStex_b
IPDDI_b
KARA1_b	0.61595	1.61872	1.73339	0.433597	0.970945	0.457564	0.526052	2.04262	2.13413	0.613541	1.26126	2.2725	0.721141	1.56149	3.42793	0.819548	2.58022	2.21148	0.90868	2.77143	2.06036	2.51051	1.62264	2.41696	1.00876	1.77748	2.52371	2.3846	4.50536	2.5945	2.78997	4.50536
KARA2_b
ICDHyr_b
IDOND_b
ILETA_b	2.29503	4.60162	7.2568	2.99032	2.57472	2.85148	3.55788	7.9585	8.82034	3.5193	3.16966	9.38872	3.63915	2.94953	8.14239	4.09008	9.8987	9.25569	4.15406	10.5395	10.4794	12.1497	3.99842	9.11585	3.69227	4.76091	6.12083	10.1255	8.43183	10.4853	11.9781	12.1497
IMPC_b	6.75818	8.21306	12.3439	5.29179	10.0159	5.53478	6.10481	12.5993	18.1701	6.67912	10.3922	19.7238	7.0531	10.2804	11.5944	6.91698	14.9755	15.5692	6.75785	16.964	15.6447	19.9418	10.2557	17.8471	6.78285	19.4424	18.3781	18.0902	18.7108	20.4828	18.0337	20.4828
LCARS_b
M1PD_b
MALTATr_b
MAN6PI_b
MANAO_b
MCITL2_b
MICITDr_b
MDH_b
MLTP1_b
MLTP2_b
MLTP3_b
NH4tpp_b
MTHFC_b
MTHFD_b
NNATr_b
OHPBAT_b
PGAMT_b	0.596271	1.05043	1.81776	1.20754	1.10565	1.30247	1.62148	3.21842	4.93955	1.73785	1.64049	3.4968	1.94398	2.29963	4.67951	2.33686	5.53864	6.22239	2.60106	5.06485	5.8615	5.41145	2.91863	4.86066	2.8405	7.17511	6.06629	7.90089	7.11139	7.00826	6.3944	7.90089
PGI_b																				64.6194	9.02278	72.754					61.0702			97.0661		97.0661
PGK_b	8.26738	11.2677	19.4638	11.0979	16.7039	11.4358	14.3896	19.0687		17.3779	24.1711	29.9397	19.9305	33.682		23.5088			25.7731	37.1299	30.9912	46.6875	41.572	41.1405	31.535	32.4417	36.0634	38.7246	42.0359	39.1831	47.595	47.595
PERD_b
LSERDHr_b
PPK2_b
PPK_b	243.197	452.88	793.859	1089.14	461.489	1123.34	1679.34	2009.26	2140.02	1982.82	772.535	1729.98	2427.64	1179.86	3427.39	3005	4173.29	3868.16	2767.45	2481.32	3630.57	3689.73	1450.41	2263.01	3772.8	4633.65	3429.46	5275.42	3273.24	4060.65	2085.62	5275.42
PPM2_b
PRAGSr_b
PRMICI_b
PROt2rpp_b
PRPPS_b
PSCVT_b
PYNP2r_b
SDPTA_b	1.54767	1.75428	3.21943	4.51763	3.03711	4.58451	5.09586	4.07975	9.12208	5.56926	3.99709	7.46507	6.92048	3.46669	8.25043	6.82094	12.2969	11.4893	6.91385	9.46048	11.1162	12.7538	4.42727	9.97971	7.3434	14.2973	15.0741	8.60654	11.3267	13.4575	11.8263	15.0741
SERASr_b
SERAT_b
PUNP1_b	0.0022904	0.00389608	0.0060897	0.00171883	0.00384476	0.0016858	0.00211116	0.00774104	0.0113672	0.00255572	0.00599002	0.0115203	0.00301002	0.00728885	0.0168857	0.00377729	0.0127122	0.0128624	0.00454044	0.0165148	0.0135131	0.0147277	0.0120633	0.016319	0.0053161	0.0198322	0.0197758	0.0221431	0.0236179	0.0221407	0.0231551	0.0236179
PUNP2_b
T2DECAI_b
TMDPP_b
TPI_b									4.99404						8.18806		7.68097	10.1459														10.1459
TRPAS2_b	0.0914947	0.191136	0.427241	0.143543		0.12652	0.0855429	1.29563	0.89865	0.149881		0.857696	0.223359		3.54297	0.243138	2.01662	2.06439	0.629326	3.42943	3.72681	2.35314		1.94993	0.258836	9.36992	7.38695	8.4286	9.91128	8.62894	8.11191	9.91128
UAG2E_b
URItex_b
VALTA_b	3.34276	6.70236	10.5697	4.35547	3.75014	4.15325	5.18213	11.5917	12.847	5.12594	4.61668	13.6749	5.3005	4.29605	11.8596	5.9573	14.4177	13.4811	6.05048	15.351	15.2635	17.6963	5.82378	13.2774	5.37788	6.93438	8.91513	14.7481	12.2811	15.272	17.4464	17.6963
VPAMTr_b
UDPG4E_b								64.917																								64.917
XYLI1_b
XYLI2_b
UDPKAAT_b
UGLT_b
UREAtpp_b

## Sheet: pFBA Kapp 18 strains rep1
	pgi1	pgi2	pgi3	pgi4	pgi5	pgi6	pgi7	pgi8	pts1	pts2	pts3	pts4	sdh1	sdh2	sdh3	tpi1	tpi2	tpi3	number of reactions with estimated k_max
number of reactions with estimated k_app	221	233	231	225	232	225	230	232	239	234	235	237	233	231	217	228	226	206	264
14GLUCANtexi
23PDE2pp
23PDE4pp
23PDE7pp
23PDE9pp
2AGPEAT120
2AGPEAT140
2AGPEAT141
2AGPEAT160
2AGPEAT161
2AGPEAT180
2AGPEAT181
2AGPGAT120
2AGPGAT140
2AGPGAT141
2AGPGAT160
2AGPGAT161
2AGPGAT180
2AGPGAT181
2DGULRGx
2DGULRGy
2DGULRx
2DGULRy
3HCINNMH
3HPPPNH
3NTD2pp
3NTD4pp
3NTD7pp
3NTD9pp
3OAR100_f
3OAR120_f
3OAR121
3OAR140_f	1.81712	0.865761	0.889629	1.01682	0.734658	0.700909	0.758411	1.79085	1.21057	1.71809	1.22178	1.74381	1.77616	1.42326	0.863743	1.33476	1.20321	0.896736	1.81712
3OAR141
3OAR160_f
3OAR161
3OAR180_f
3OAR181
3OAR40_f
3OAR60_f
3OAR80_f
3OAS121
3OAS141
3OAS161
3OAS181
42A12BOOXpp
4HTHRS
4PCP
5DGLCNR_f
5DOAN	0.0142441	0.00475515	0.00767897	0.00689639	0.00437099	0.00744608	0.00741247	0.0117211	0.0053137	0.00947462	0.0102704	0.0118107	0.0118461	0.00805484	0.00644971	0.0054215	0.00764694	0.00640627	0.0142441
AADDGT
AAMYL
AAMYLpp
AB6PGH
ABUTD
ABUTt2pp
ACANTHAT
ACCOAL
ACGAMK
ACGAMT
ACGK	12.2248	5.58432	5.55791	6.24198	4.57146	4.22316	4.26701	13.8201	7.06079	7.86233	10.2411	14.8919	14.7665	8.25714	5.10422	7.1635	9.51519	10.3771	14.8919
ACGS	11.2476	14.5062	15.645	10.8559	13.662	22.4809	14.7127	5.838	7.24433	10.7459	6.39865	9.63775	15.4865	16.7447	13.8344	13.3308	11.1466	13.827	22.4809
ACM6PH
ACMAMUT
ACNML
ACOAD1f_f
ACOAD2f_f
ACOAD3f_f
ACOAD4f_f
ACOAD5f_f
ACOAD6f_f
ACOAD7f_f
ACOAD8f_f
ACODA	7.27274	10.3362	7.38803	14.1322	6.50546	4.99633	6.50663	5.36891	8.00748	8.71708	7.75367	7.73252	13.7557	11.7795	7.08225	6.2512	5.90383	5.72894	14.1322
ACONMT
ACS
ACt4pp				0.518858				0.314812								0.651945			0.651945
ADA
ADCL		0.336509	0.325143	0.242071	0.324219			0.373404	0.273232		0.255582	1.45115	0.537179			0.196411	0.223945		1.45115
ADD
ADK1_f	24.2727	27.8428	26.8351	38.0396	18.8412	17.2043	16.0672	17.0153	18.1678	30.2587	22.5285	27.5381	52.1646	45.6667	24.0241	23.1679	28.0962	28.144	52.1646
ADK3_f
ADK4_f
ADMDC
ADNCYC
ADNK1	0.00622314	0.00713846	0.0068801	0.00975276	0.0048306	0.00441092	0.00411938	0.00436245	0.00465795	0.00775787	0.00577596	0.00706035	0.0133742	0.0117082	0.0061594	0.00590463	0.00720343	0.00717283	0.0133742
ADNUC
ADNt2pp_copy2_f
ADNtex_f
ADOCBLS
ADPT
ADSK	35.4674	40.764	19.1943	41.9631	30.3012	21.3632	14.6857	26.1276	14.0526	16.1722	58.5731	22.7189	34.3632	30.6889	18.5028	11.9805	17.8831	22.9372	58.5731
ADSL1r_f	6.48956	4.44161	4.81133	5.18989	3.76779	4.05629	4.78951	3.61224	2.47463	4.236	3.82265	6.16675	7.23975	6.66947	4.94343	3.39433	3.27404	4.49136	7.23975
ADSL2r_f	9.72261	6.65439	7.2083	7.77545	5.64488	6.07711	7.17561	5.41183	3.70748	6.34634	5.72706	9.23898	10.8465	9.99215	7.4062	5.08538	4.90514	6.72894	10.8465
ADSS	1.37997	1.51691	1.64654	2.35105	1.71138	1.41576	1.43414	1.07688	1.00531	1.49783	1.30427	1.78217	1.17186	1.35859	1.59899	0.806628	0.855727	0.661866	2.35105
AGDC
AGM3PA
AGM3PH
AGM3Pt2pp
AGM4PA
AGM4PCP
AGM4PH
AGM4Pt2pp
AGMH
AGMHE
AGMT
AGMt2pp
AGPAT120
AGPAT140
AGPAT141
AGPAT160	13.5388	14.5595	11.1441	15.3556	8.48502	7.50621	7.38925	14.2609	15.158	36.2421	11.6116	11.2866	17.6737	15.3109	7.4316	15.5637	7.73395	17.9475	36.2421
AGPAT161	15.9575	17.1605	13.1349	18.0988	10.0008	8.84716	8.70929	16.8085	17.8658	42.7166	13.686	13.3028	20.831	18.0461	8.75921	18.3441	9.11558	21.1537	42.7166
AGPAT180
AGPAT181
AGPR_f
AHCYSNS	0.0283617	0.00946802	0.0152897	0.0137315	0.00870313	0.014826	0.014759	0.023338	0.0105802	0.018865	0.0204495	0.0235164	0.023587	0.0160381	0.0128421	0.010843	0.0152259	0.0128125	0.0283617
AICART_f	5.45421	7.10447	10.1423	10.1357	9.01146	7.72736	7.43776	4.59306	5.76439	6.97058	3.8067	7.31633	10.1915	12.6805	9.52659	4.17261	6.22914	5.05905	12.6805
AIRC2	20.9828	26.3606	35.2109	54.0278	27.2305	20.7293	28.2647	22.7358	10.2759	38.1135	20.0336	23.7844	25.6881	22.855	21.9782	11.1322	14.7353	20.8591	54.0278
AIRC3_f
AKGt2rpp_f
ALAGLUE_f
ALATRS
ALAt2pp_copy1
ALCD19_f
ALDD19xr_f
ALDD2x
ALDD2y
ALDD3y
ALLPI_f
ALLTAMH
ALLTN
ALR4x
ALTRH
AM3PA
AM4PA
AM4PCP
AMALT1
AMALT2
AMALT3
AMALT4
AMANAPEr_f
AMANK
AMAOTr_f	0.000239229	0.000382483	0.000469995	0.000592394	0.000452166	0.000394664	0.000583926	0.000274992	0.000224305	0.000449169	0.000345892	0.00047562	0.000341693	0.000407649	0.000348551		0.000184121		0.000592394
AMMQLT8
AMPMS2	0.00252215	0.00330283	0.00462495	0.00510249	0.00381408	0.00352165	0.00365211	0.00314699	0.00244877	0.00398533	0.00221306	0.00369621	0.00367991	0.00431472	0.00289983	0.00168961	0.002271	0.00154581	0.00510249
AMPN
ANHMK
ANPRT	0.557088	1.34158	0.685843	1.99481	0.89106	1.37468	1.33968	2.39164	1.64182	3.18585	1.73014	3.48854	2.407	2.33972	2.68268	0.696303	1.42601	0.697749	3.48854
AOXSr2	0.00121933	0.00206688	0.00135319	0.000696654	0.00145625	0.00142834	0.00168863	0.000547892	0.000613419	0.00168765	0.000702607	0.00177175	0.00107784	0.0010023	0.000124919		9.72293e-05		0.00206688
AP4AH
AP4AS
AP5AH
APCS
APG3PAT120
APG3PAT140
APG3PAT141
APG3PAT160
APG3PAT161
APG3PAT180
APG3PAT181
APH120
APH140
APH141
APH160
APH161
APH180
APH181
APPLDHr_f
APRAUR	0.0323123	0.0322935	0.0423667	0.038967	0.0280363	0.0549819	0.0335582	0.0295613	0.0223365	0.0469587	0.0291277	0.0393028	0.0740616	0.0761431	0.0736296	0.0239995	0.0287538	0.0302922	0.0761431
ARAI_f
ARBt2rpp_f
ARBt3ipp
ARGAGMt7pp_f
ARGDC
ARGDCpp
ARGSL_f	9.39066	6.3557	6.55865	7.15188	5.71691	4.81516	5.06798	5.58574	4.91597	6.61784	7.17034	8.62363	9.02029	5.44896	4.09047	6.96251	5.53413	5.70748	9.39066
ARGSS	1.45273	1.00828	1.23686	1.51071	1.6639	1.85795	1.48773	1.47241	0.835497	1.29455	0.887664	1.33174	1.46009	1.04863	1.4967	1.59641	0.942767	1.64185	1.85795
ARGTRS
ARGt3pp
ASAD_f
ASCBPL
ASNNpp
ASNS1
ASNS2	7.67744	9.7622	10.2676	8.53034	8.41374	9.11991	6.6989	5.38417	5.47196	6.74036	6.44217	3.80728	7.98578	8.91298	6.60408	7.24391	6.447	7.07286	10.2676
ASNTRS
ASP1DC	0.0187713	0.0263441	0.01593	0.0189348	0.0132046	0.0159864	0.0127262	0.0222374	0.00856436	0.0192806	0.00932663	0.0191755	0.0180215	0.0221646	0.0165807	0.0109969	0.0159142	0.0135726	0.0263441
ASPO3
ASPO4
ASPO5									0.331818										0.331818
ASPO6	0.271119	0.71075	0.612182	0.538793	0.429035	0.597077	0.42611	0.244491		0.591594	0.222515	0.452066	0.389289	0.77318	0.358177	0.169835	0.491479	0.395548	0.77318
ASPT
ASPTA_f
ASPTRS
ASPt2_2pp
ASPt2pp_copy1
ATHRDHr_f
ATPPRT	3.49022	3.30548	2.98604	3.27827	2.71875	2.10178	2.15506	2.26226	1.5716	1.75161	2.01755	2.27454	2.3674	2.15661	2.7946	3.57512	2.0834	2.8986	3.57512
BALAt2pp
BETALDHx
BETALDHy
BMOCOS	0.00511516	0.00495083	0.00685876	0.00529378	0.00410122	0.00678693	0.00573065	0.00622787	0.00437682	0.00527759	0.00345348	0.00488647	0.00756725	0.010846	0.00842534	0.00261518	0.0036598	0.00406838	0.010846
BPNT	28.6134	43.8779	31.0515	7.45908	25.192	44.2165	25.9301	26.4806	21.9754	23.2728	11.6989	24.4198	44.2477	42.7799	29.9053	17.4477	19.926	14.5357	44.2477
BSORx
BSORy
BTS5	0.000322235	0.00028595	0.000586632	0.000383914	0.000441649	0.000280631	0.000260036	0.000331352	0.00014417	0.000183946	0.000124054	0.000215809	0.000253958	0.000253117	0.000324884		0.000268428		0.000586632
BWCOS
CA2t3pp
CAt6pp_f
CBIAT_f
CBLAT_f
CCGS
CD2abcpp
CD2tpp
CDAPPA120
CDAPPA140
CDAPPA141
CDAPPA160
CDAPPA161
CDAPPA180
CDAPPA181
CDGR
CDPMEK	0.827824	0.296647	0.656462	0.314157	0.721811	0.559434	0.386655	0.334485	0.109045	0.289414	0.141479	1.30599	0.994212	0.795797	1.54392	0.29616	0.385821	0.56343	1.54392
CFAS160E
CFAS160G
CFAS180E
CFAS180G
CHOLD
CHORS	14.7605	22.1308	22.7816	24.3993	16.2046	21.7393	18.0931	19.2799	12.2596	21.7351	15.8078	22.5618	24.194	26.477	25.3475	14.2089	14.2156	16.527	26.477
CHRPL		0.0352091		0.0297704	0.0638263	0.121112	0.0669582	0.187717	0.542142	0.482797	0.279081	0.299244				0.106718	0.0837309		0.542142
CHTBSptspp
CITt7pp
COBALT2abcpp
COLIPAKpp
COLIPAabcpp
CPH4S
CPPPGO		0.0687154		0.137975				0.175043	0.151548	0.232191	0.0444468	0.195251	0.189291	0.258233		0.142218	0.0805984		0.258233
CPPPGO2
CRNBTCT_f
CRNCAL2
CRNCBCT_f
CRNDCAL2
CRNDt2rpp_f
CRNt2rpp_f
CS	7.10179	11.9946	9.09446	16.4568	9.8627	10.8265	15.4954	7.59772	4.67818	17.1696	4.99681	21.379	4.93746	6.39275	5.48802	2.43101	2.00523	3.20678	21.379
CSND
CSNt2pp
CTBTCAL2
CTBTt2rpp_f
CTECOAI6_f
CTECOAI7_f
CTECOAI8_f
CTPS2	2.23705	2.27013	3.64005	3.01252	2.65979	2.71472	2.73873	1.79084	1.26279	2.03675	1.0914	2.29448	2.91887	3.61769	2.9401	1.17539	1.951	1.32077	3.64005
CU1Opp
CU1abcpp
CU2abcpp
CU2tpp		0.306022										1.44959				0.557704			1.44959
CYANST
CYANSTpp
CYNTt2pp
CYSDDS
CYSSADS
CYSTRS
CYTD
CYTDK2
CYTDt2pp_copy2_f
CYTK1_f	22.0804	12.1259	20.5712	11.2761	11.7016	15.5212	12.1998	18.2293	4.89237	10.7022	5.89078	19.4572	35.1661	25.8562	19.7451	12.731	18.1347	21.9715	35.1661
CYTK2_f
DAAD
DADA
DADK_f
DADNtex_f
DAGK120
DAGK140
DAGK141
DAGK160
DAGK161
DAGK180
DAGK181
DALAt2pp	0.667868	0.762854	0.721341	0.674667	0.607992	0.67382	0.560444	2.04235	0.614814	0.915361	0.991213	0.898886	1.04383	1.09253	0.784339	0.67145	0.694237	0.382478	2.04235
DAPAL
DAPDC	29.2189	40.8359	59.0224	47.04	38.4538	35.2375	30.1487	21.3239	16.6381	27.6808	27.1884	24.2103	20.0413	20.8602	29.6843	16.3456	17.7113	14.2106	59.0224
DAPE_f	16.8096	21.5908	23.5926	27.9288	28.5142	23.042	27.4719	55.5354	28.4805	50.5018	22.8854	43.3871	42.8642	49.9155	43.6569	30.2442	23.5272	20.9367	55.5354
DASYN120
DASYN140
DASYN141
DASYN160					34.4174				152.488	98.8006	35.8284					11.8452			152.488
DASYN161					40.5658				179.729	116.451	42.229					13.9613			179.729
DASYN180
DASYN181
DB4PS	0.0515006	0.0485243	0.0771278	0.0552147	0.0789086	0.085245	0.0585583	0.0412693	0.0343499	0.0633861	0.0275517	0.0697658	0.0850512	0.089942	0.0899595	0.0322328	0.0488003	0.0555791	0.0899595
DBTS	0.000439391	0.000553739	0.000581501	0.000107929	0.00136458	0.000653367	0.0032089	0.00079788	0.000238559	0.00026405	0.000141864	0.000373378	0.00035889	0.00023353	0.000231965		0.000193688		0.0032089
DC6PH
DCTPD
DCYTD
DCYTtex_f
DDCAtexi
DDGLK
DGK1_f
DGSNt2pp
DHAD1	28.3924	32.9291	39.4539	24.2512	27.4006	39.2061	33.4529	17.8072	20.0476	17.933	15.8419	12.062	26.7788	27.9383	21.3478	11.6392	13.9549	15.621	39.4539
DHAD2	9.43511	10.9427	13.111	8.05892	9.10552	13.0286	11.1168	5.91753	6.66204	5.95933	5.26444	4.00832	8.89887	9.28421	7.09409	3.86782	4.63735	5.19102	13.111
DHBD_f
DHBS
DHDPRy	8.66701	4.87928	6.89228	7.45397	4.90257	5.77792	6.24421	4.56791	6.61185	7.9245	6.21131	5.55705	6.60932	7.76615	4.40257	6.76718	9.08266	6.3031	9.08266
DHDPS	3.92856	5.10633	4.67501	3.74591	4.2093	5.24931	2.83876	5.77875	3.75824	4.89134	3.48086	4.33307	6.64004	6.33654	5.23288	3.24768	4.40664	4.32666	6.64004
DHFS	0.0360574	0.0556355	0.0459352	0.0896279	0.0544119	0.0481442	0.0462573	0.0356183	0.0119351	0.0293841	0.0150962	0.0321081	0.0436682	0.0502785	0.0504631	0.0205288	0.0265536	0.0222486	0.0896279
DHMPTR
DHNAOT4
DHNCOAS
DHNCOAT
DHNPA2r_f	0.212411	1.0693	0.213162		0.227397	0.26459	0.166876		0.150863	0.55746	0.488263	0.382139			0.172988	0.178994		0.285728	1.0693
DHNPTE_f
DHORD2	35.9395	28.0346	38.9317	36.686	26.6791	22.3443	20.8179	23.9505		27.7181		23.507	29.8	0.188832	3.90271	22.2631	32.2512	26.0165	38.9317
DHORD5
DHORTS_f
DHPPDA2	0.0323123	0.0322935	0.0423667	0.038967	0.0280363	0.0549819	0.0335582	0.0295613	0.0223365	0.0469587	0.0291277	0.0393028	0.0740616	0.0761431	0.0736296	0.0239995	0.0287538	0.0302922	0.0761431
DHPS2	0.2985	0.323518	0.134549	0.116991	0.0774733	0.114638	0.0789813	0.298078	0.047807	0.0564443	0.0151497	0.031591	0.165114	0.0986215	0.0910835	0.0947048	0.0660991	0.0452682	0.323518
DHPTDNR
DHPTDNRN
DHPTPE_f
DHQS	20.4054	18.1185	26.9177	26.3385	22.8085	29.5016	19.9664	34.8508	18.883	26.8295	21.7653	32.6504	33.1231	29.9523	30.2619	13.7803	14.036	11.6287	34.8508
DHQTi	31.0805	21.6363	25.1677	22.488	28.8934	31.9132	18.6319	19.6629	18.4878	10.6451	28.2114	22.7742	32.373	28.3088	27.8387	7.64916	22.2328	16.2343	32.373
DINSt2pp
DKGLCNR2x
DKGLCNR2y
DMATT	0.0466392	0.042269	0.0579613	0.0637935	0.0410334	0.0459609	0.0460998	0.188563	0.0512618	0.123544	0.0824945	0.0784318	0.122242	0.0855757	0.032442	0.0520892	0.102045		0.188563
DMPPS	0.0262717	0.0211851	0.0277532	0.0170191	0.0225719	0.0270979	0.0190384	0.0356701	0.00438356	0.0149138	0.00756742	0.0262542	0.0418065	0.0251399	0.0289939	0.0130171	0.019899	0.014518	0.0418065
DMQMT
DOGULNR
DPCOAK	0.19725	0.350922	0.0803071		0.237597	0.107931	0.0767151	0.333136	0.187685	0.406695	0.104227	0.263426	0.872674	0.300725		0.312297	0.248222		0.872674
DRPA
DSBCGT
DSBGGT
DSERDHr_f
DSERt2pp
DTARTD
DTMPK_f		9.8516	7.7022	10.6048	6.14901	6.10256	5.53903		4.24904	9.88704	6.31136	21.2082	25.4806	11.3165	6.04132	5.9941			25.4806
DURIK1
DURItex_f
DXPRIi	0.526678	0.508827	0.477428	0.45967	0.586059	0.855961	0.473447	0.588105	0.568252	0.637218	0.423057	0.786179	0.899378	0.876156	0.638618	0.252055	0.474516	0.690483	0.899378
DXPS	0.149921	0.267419	0.208682	0.196666	0.158259	0.186996	0.257806	0.140198	0.0593561	0.212625	0.0779403	0.21299	0.254629	0.267109	0.257912	0.0962162	0.0988703	0.100158	0.267419
DXYLK
EAR100x
EAR100y
EAR120x
EAR120y
EAR121x
EAR121y
EAR140x
EAR140y
EAR141x
EAR141y
EAR160x
EAR160y
EAR161x
EAR161y
EAR180x
EAR180y
EAR181x
EAR181y
EAR40x
EAR40y
EAR60x
EAR60y
EAR80x
EAR80y
ECA4OALpp
ECAtpp
EDA									162.872		179.411		593.697	285.424	182.836				593.697
EDD									1663.61		1386.02		2968.7	3082.79	4446.04				4446.04
EDTXS1
EDTXS2
EDTXS3
EDTXS4
EGMEACPR	2.03923e-05	1.81812e-05	1.36162e-05	1.49656e-05	1.67522e-05	1.74614e-05	1.42251e-05	1.34893e-05	8.53481e-06	1.37052e-05	1.08809e-05	1.60632e-05	1.13124e-05	1.50507e-05	1.73685e-05		1.15277e-05		2.03923e-05
ENO_f	47.3361	29.0788	42.8665	55.7934	33.2822	42.1547	38.9956	67.5315	26.5708	34.3889	29.211	40.9886	17.8407	20.3039	24.1811	24.1872	15.2897	13.2881	67.5315
ENTERES
ENTERES2
EPMEACPR	2.03923e-05	1.81812e-05	1.36162e-05	1.49656e-05	1.67522e-05	1.74614e-05	1.42251e-05	1.34893e-05	8.53481e-06	1.37052e-05	1.08809e-05	1.60632e-05	1.13124e-05	1.50507e-05	1.73685e-05		1.15277e-05		2.03923e-05
F6PP
F6Pt6_2pp
FA100ACPHi
FA120ACPHi
FA140ACPHi
FA141ACPHi
FA160ACPHi
FA161ACPHi
FA80ACPHi
FACOAE100
FACOAE120	10.5266	16.6919	16.1377	13.7632	10.1142	14.5406	14.6122	20.093	4.38358	5.74616	3.6149	10.7913	20.3205	29.8901	20.1583	7.17552	10.3926	8.379	29.8901
FACOAE140
FACOAE141
FACOAE160	17.2631	27.3739	26.4651	22.5711	16.5868	23.846	23.9633	32.9516	7.18888	9.42346	5.92828	17.6972	33.3247	49.0184	33.0587	11.7675	17.0435	13.7412	49.0184
FACOAE161	20.347	32.2641	31.1929	26.6033	19.55	28.1059	28.2442	38.8382	8.47313	11.1069	6.98734	20.8587	39.278	57.7753	38.9644	13.8698	20.0882	16.196	57.7753
FACOAE180
FACOAE181
FACOAE60
FACOAE80
FADRx	83.3646	137.632	79.53	141.449	67.1454	96.3471	72.6104	121.282	94.006	146.148	87.873	126.12	135.863	155.536	145.348	41.772	68.5742	54.6068	155.536
FALDH2_f
FBA3_f	5.29814	3.9188	4.02153	5.03594	4.52762	0.92623	5.49395	3.7729		5.28843		6.10397				3.98276	2.30797	2.57161	6.10397
FCI_f
FCLT		0.0946484	0.143761	0.122058	0.157284	0.178046	0.109756	0.305102	0.2721	0.21582		0.332408	0.386561	0.282672		0.449953	0.107166	0.155515	0.449953
FE2abcpp
FE2t2pp
FE2t3pp
FE2tpp		6.93232										32.8377				12.6337			32.8377
FE3Ri
FEENTERtex
FEENTERtpp
FEOXAMR1
FEOXAMR2
FEOXAMR3
FEROpp											0.0248814								0.0248814
FESR															6.24006				6.24006
FLVRx
FMETTRS
FMNAT	0.0203265	0.0682653	0.04315	0.0568174	0.0329906	0.0402662	0.0243156	0.0200692	0.020085	0.0259263	0.0204811	0.0209138	0.0371875	0.0403707	0.0401705	0.0108643	0.017918	0.0216748	0.0682653
FOMETRi
FORCT_f
FRUK
FRULYSDG_f
FRULYSE_f
FRULYSK
FTHFD
FUMt2_2pp
G1PACT	4.31813	5.37024	5.85169	4.042	5.37957	9.46243	4.47134	4.46385	2.48495	2.29987	2.22693	2.59515	5.37836	6.37842	5.19463	6.12535	5.75585	4.27347	9.46243
G1PPpp
G1SAT_f	0.0644825	0.0567406	0.0617694	0.0552597	0.0598149	0.0682064	0.0610184	0.04687	0.0413377	0.0783896	0.0517768	0.0803186	0.102237	0.113654	0.102763	0.0379952	0.05529	0.0453328	0.113654
G2PP
G2PPpp
G3PD2_f
G3PT
G5SD	5.82309	7.23568	8.45128	9.65039	5.37854	8.22475	6.19961	5.75676	5.85065	7.02285	5.40661	6.9204	7.63134	10.1302	8.0469	3.45559	4.40336	4.47033	10.1302
G6PDA
G6PDH2r_f	35.5415	53.169	41.9491	58.2281	45.0817		40.1827	47.9587	150.484	100.648	181.029	98.6814	365.642	386.659	356.528	61.1774	88.5689	77.148	386.659
G6PP
G6Pt6_2pp
GAL1PPpp
GALCTD
GALCTND
GALCTNLt2pp
GALM2pp
GALS3
GALT1
GALURt2rpp_f
GALUi
GALt2pp
GAM6Pt6_2pp
GAPD_f	18.9086	13.7622	20.8548	27.6776	27.8497	25.0849	28.1004	29.6052	16.1732	23.853	15.4582	35.5777	14.6577	18.7252	21.5532	13.4984	7.13408	7.53998	35.5777
GARFT_f	33.8255	58.7143	36.3617	45.2757	59.4384	39.3248	31.638	37.3269	5.29142	44.6059		38.5705	0.717599			24.5605	22.6976	30.6595	59.4384
GART	0.0478141	0.0545255	0.069844	0.0611418	0.0652993	0.0724624	0.0606423	0.0424274	5.75766	0.0742553	6.93885	0.0537195	19.4827	16.0526	15.7623	0.0335725	0.0432814	0.0550252	19.4827
GCALDD	0.00444292	0.00389062	0.00470469	0.00566884	0.00368179	0.00603111	0.00573489	0.00454289	0.0128929	0.0152226	0.0203624	0.0199897	0.022659	0.0303646	0.0222989	0.00319946	0.00353285	0.00268926	0.0303646
GDMANE
GDPMNH
GDPMNP
GDPTPDP
GF6PTA	1.39834	1.54487	1.9854	1.76872	1.57223	1.3622	1.29756	0.68057	0.711444	0.730817	0.76121	2.11168	1.33682	1.56154	1.95988	1.78996	1.89928	2.74021	2.74021
GGGABADr_f
GGGABAH
GGPTRCO
GGPTRCS
GHBDHx_f
GHMT2r_f	3.32392	3.03373	2.49696	3.18865	3.04782	3.43634	2.60553	4.66027	2.67351	4.28414	0.585465	5.58124	2.17598	1.73714	2.43892	1.93332	1.58514	1.91654	5.58124
GK1_f	32.6323	31.2465	29.2603	35.1926	28.841	33.9454	25.4632	17.779	31.0468	27.5887	26.0333	30.1114	32.5163	19.2496	24.5001	30.2974	17.5717	28.3643	35.1926
GLBRAN2
GLCATr_f
GLCRAL
GLCS1
GLCTR1
GLCTR2
GLCTR3
GLCt2pp									178.552		152.173		1445.93						1445.93
GLCtex_copy2	226.834	108.814	259.269	170.179	158.01		340.48	177.521					11326.7			193.174	228.549	232.946	11326.7
GLDBRAN2
GLGC
GLNTRS
GLTPD_f
GLU5K	9.91448	8.57097	10.4044	9.9413	6.91572	11.6628	8.17059	8.13254	9.40754	12.5378	8.87304	10.9053	9.27694	12.3446	12.1444	5.30242	6.83937	6.86691	12.5378
GLUABUTt7pp_f
GLUCYS
GLUDy_f
GLUNpp
GLUPRT	11.1999	12.4522	18.1882	16.2366	13.0814	15.4019	11.9659	8.76844	5.12846	10.174	5.6284	9.07053	11.9104	14.1896	15.4111	6.90706	10.3334	9.2363	18.1882
GLUR_f
GLUTRR		2.83452	3.80989						7.54092	5.38232	6.04077		3.6242	3.37064		7.52463	2.37715		7.54092
GLUTRS	0.0452344	0.0599549	0.0580081	0.0869134	0.0450272	0.0591693	0.0444001	0.028528	0.0261054	0.0411107	0.0259507	0.0379214	0.0579634	0.0667505	0.0627156	0.027208	0.0356028	0.0355884	0.0869134
GLUt2rpp_f
GLUt4pp												16.0217							16.0217
GLXCL
GLYALDtpp_f
GLYAT_f
GLYCDx
GLYCK
GLYCLTt4pp
GLYCtpp_f
GLYK
GLYOX
GMAND
GMHEPAT
GMHEPK
GMHEPPA
GMPR
GMPS2	1.4361	1.91985	2.33593	3.01769	2.49881	1.95534	2.14343	1.13227	1.2233	2.05758	1.21673	1.98652	2.31149	2.81034	2.35831	1.12146	1.39144	1.23824	3.01769
GND	29.4305	22.9314	26.8165	22.1707	26.8973	6.52383	26.2635	24.1531		30.1273		45.9588				26.0617	38.7971	16.9009	45.9588
GOFUCR
GP4GH
GPDDA1
GPDDA1pp
GPDDA2
GPDDA2pp
GPDDA3
GPDDA3pp
GPDDA4
GPDDA4pp
GPDDA5
GPDDA5pp
GRTT	0.0466392	0.042269	0.0579613	0.0637935	0.0410334	0.0459609	0.0460998	0.188563	0.0512618	0.123544	0.0824945	0.0784318	0.122242	0.0855757	0.032442	0.0520892	0.102045		0.188563
GSNK
GSNt2pp
GSPMDA
GSPMDS
GTHOr_f
GTHPi
GTHRDHpp
GTHS
GTPCI	0.0033239	0.00479793	0.00477835	0.00435167	0.00470486	0.00615929	0.00550438	0.00312079	0.00332889	0.0047863	0.00259041	0.00441168	0.00605005	0.00492472	0.00531561	0.00242505	0.00257681	0.0020221	0.00615929
GTPCII2	0.0278682	0.0253353	0.023685	0.0376937	0.0150136	0.0247718	0.0206651	0.0440376	0.0364503	0.0567053	0.0489467	0.0396339	0.0577528	0.0408665	0.0370943	0.030528	0.0265892	0.0253427	0.0577528
GTPDPDP
GTPDPK
GUAD
GUAtex_f
GUI1_f
GUI2_f
HADPCOADH3_f
HBZOPT	0.0405634	0.0543048	0.061915	0.0501961	0.100065	0.219881	0.156304	0.0434071	0.0807597	0.208656		0.192926		0.393653		0.0691021			0.393653
HCYSMT
HCYSMT2
HDCAtexi
HDCEAtexi
HEMEOS
HEPK1
HEPK2
HEPT1
HEPT2
HEPT3
HEPT4
HETZK
HEX1									62.3368		86.7031		312.074	439.753	436.631				439.753
HEX7													385.049						385.049
HG2abcpp
HG2t3pp
HISTD	3.05251	1.99499	2.32823	1.91217	2.04721	1.482	1.77193	1.53703	1.61704	1.75619	1.56112	2.11927	2.74	2.76174	2.33681	1.78942	2.50621	2.89829	3.05251
HISTP	1.92544	2.71783	2.61353	3.14785	2.76632	2.16554	2.04313	1.67814	1.53651	2.02741	1.18265	2.07104	2.20079	2.58039	3.19578	1.78835	1.95133	2.43935	3.19578
HISTRS
HISt2rpp_f
HKNDDH
HKNTDH
HMBS	0.0481348	0.0600374	0.0583804	0.0472119	0.0353721	0.0574108	0.0436618	0.0337246	0.033229	0.0202743	0.0433595	0.0269208	0.143653	0.0916559	0.0607885	0.0410619	0.030505	0.0604901	0.143653
HPPK2			0.224804		0.155589											0.206053	0.175824		0.224804
HPYRI_f
HSK	20.5982	27.8189	27.3765	21.2315	29.0738	33.4933	12.5918	13.6512	14.3207	13.7471	26.4365	15.6745	27.0588	35.0095	48.4582	13.3268	8.69232	9.34182	48.4582
HSST	2.89833	3.94754	2.56542	6.06836	2.94683	6.27275	4.64177	2.87206	4.26199	6.12432	3.48448	6.36508	3.85301	5.59261	2.97904	2.82117	2.8512	2.35613	6.36508
HSTPT	2.26871	4.66979	2.27154	5.15782	2.24617	1.63984	1.66005	3.98857	2.30949	3.06768	2.23353	2.77106	2.31637	2.77693	2.41613	2.8143	1.99712	1.64275	5.15782
I4FE4SR	0.00697629	0.00303989	0.00324183	0.00324398	0.00272233	0.0040977	0.00323145	0.00533488	0.00436292	0.0056563	0.0040608	0.00575627	0.0123036	0.00737984	0.00449161	0.00283929	0.00419147	0.00493747	0.0123036
ICDHyr_f	6.76376	6.19342	5.91559	7.92732	9.10323	9.61625	7.81981	5.40712	1.81719	5.06113	2.11473	7.71589	2.05855	2.30419	3.10471	2.65873	2.30969	2.97666	9.61625
ICHORS_copy1_f
ICHORS_copy2
ICHORT
ICL
ICYSDS	0.0145991	0.01446	0.0124091	0.0198752	0.0122041	0.0156928	0.0114247	0.00991448	0.0090083	0.00996949	0.00897472	0.0131387	0.0171014	0.0193695	0.0195065	0.00553636	0.00767964	0.00575036	0.0198752
IGPDH	1.92544	2.71783	2.61353	3.14785	2.76632	2.16554	2.04313	1.67814	1.53651	2.02741	1.18265	2.07104	2.20079	2.58039	3.19578	1.78835	1.95133	2.43935	3.19578
IGPS	0.896344	1.13833	0.830873	1.34658	1.32518	1.92041	1.90792	1.13868	1.35832	2.3289	1.43627	2.24903	3.29235	3.45317	3.69423	0.678761	1.96716	0.710011	3.69423
ILETA_f
ILETRS
ILEt2rpp_f
IMPC_f
IMPD	0.860282	1.12933	1.42105	2.16705	1.58622	1.10204	1.13372	0.684272	0.628462	1.01561	0.547214	0.930526	0.98221	1.31338	1.335	0.716667	0.689591	0.585866	2.16705
INDOLEt2rpp_f
INSH
INSK
INSt2pp_copy1
INSt2pp_copy2_f
INStex_f
IPDDI_f
IPDPS	0.199495	0.16087	0.210745	0.129235	0.1714	0.205768	0.144569	0.270862	0.0332866	0.113248	0.0574634	0.199362	0.317459	0.190901	0.220166	0.0988457	0.151103	0.110243	0.317459
IPMD	7.55421	8.81328	7.00939	6.60829	8.0491	8.2196	3.32882	8.05969	5.88255	4.45447	7.64186	4.73706	7.08058	4.95648	6.19704	3.35854	4.08187	2.82625	8.81328
IPPS	4.96498	8.09313	5.60956	8.18237	6.34669	7.29786	3.38801	3.28099	3.73405	3.2062	6.06419	2.7372	7.27423	7.86021	7.63429	2.39781	3.79802	2.99733	8.18237
K2L4Aabcpp	0.673739	1.10848	0.906599	1.10066	0.908927	1.28384	1.04986	0.690904	0.738014	1.17746	0.857291	0.979615	1.40864	2.04723	1.6838	0.507575	0.573219	0.874009	2.04723
KARA1_f
KARA2_f	0.66461	0.374377	0.568398	0.387112	0.671841	0.596632	0.625963	0.63237	0.39019	0.621111	0.509453	0.815997	0.404619	0.592484	0.933642	0.621414	0.352865	0.441564	0.933642
KAS15
KDOCT2	0.963551	1.47203	1.10719	2.01789	0.811573	1.12104	0.950746	1.09899	0.731247	1.30766	0.88242	1.35386	1.48751	1.77459	1.7193	0.816287	0.7938	0.874679	2.01789
KDOPP	7.21385	18.3879	5.22096	17.0657	2.84989	4.46083	3.19652	7.41428	2.25555	6.55556	4.95686	8.89721	9.025	6.1018	4.84562	5.41108	4.40331	3.47743	18.3879
KDOPS	0.834815	0.724348	0.6822	0.747795	0.608244	0.665356	0.631982	0.508583	0.461823	0.927876	0.630996	0.884208	0.969268	1.02477	1.18515	0.372856	0.426178	0.426291	1.18515
LACZ
LACZpp
LADGMDH
LALDO2x
LALGP
LCADi
LCARS_f
LDH_D2
LEUTRS
LEUt2rpp_f
LGTHL
LIPACabcpp
LIPAHT2ex
LIPAHTex
LIPAMPL
LIPATPT
LIPAabcpp
LIPOCT
LIPOS
LPADSS	7.82816	9.18794	12.2063	6.00121	4.59473	12.095	9.36825	10.7494	3.97652	5.27018	5.24413	10.4689	23.1118	20.6799	15.8616	4.0404	3.81836	7.19692	23.1118
LPLIPAL1A120pp
LPLIPAL1A140pp
LPLIPAL1A141pp
LPLIPAL1A160pp
LPLIPAL1A161pp
LPLIPAL1A180pp
LPLIPAL1A181pp
LPLIPAL1E120pp
LPLIPAL1E140pp
LPLIPAL1E141pp
LPLIPAL1E160pp
LPLIPAL1E161pp
LPLIPAL1E180pp
LPLIPAL1E181pp
LPLIPAL1G120pp
LPLIPAL1G140pp
LPLIPAL1G141pp
LPLIPAL1G160pp
LPLIPAL1G161pp
LPLIPAL1G180pp
LPLIPAL1G181pp
LPLIPAL2A120
LPLIPAL2A140
LPLIPAL2A141
LPLIPAL2A160
LPLIPAL2A161
LPLIPAL2A180
LPLIPAL2A181
LPLIPAL2ATE120
LPLIPAL2ATE140
LPLIPAL2ATE141
LPLIPAL2ATE160
LPLIPAL2ATE161
LPLIPAL2ATE180
LPLIPAL2ATE181
LPLIPAL2ATG120
LPLIPAL2ATG140
LPLIPAL2ATG141
LPLIPAL2ATG160
LPLIPAL2ATG161
LPLIPAL2ATG180
LPLIPAL2ATG181
LPLIPAL2E120
LPLIPAL2E140
LPLIPAL2E141
LPLIPAL2E160
LPLIPAL2E161
LPLIPAL2E180
LPLIPAL2E181
LPLIPAL2G120
LPLIPAL2G140
LPLIPAL2G141
LPLIPAL2G160
LPLIPAL2G161
LPLIPAL2G180
LPLIPAL2G181
LSERDHr_f
LYSt2pp
LYSt3pp
M1PD_f
MACPD
MALCOAMT
MALDDH
MALDt2_2pp
MALTATr_f
MALTHXtexi
MALTPTtexi
MALTTRtexi
MALTTTRtexi
MALTtexi
MALt2_2pp
MAN1PT2
MAN6PI_f
MAN6Pt6_2pp
MANAO_f
MANPGH
MCITD
MCITL2_f
MCITS
MCPST
MDH_f	15.1363	8.65716	9.25926	9.32553	7.23563	8.80849	11.9372	24.9215	2.9094	17.5144		23.4568	6.94959	5.53727	4.4027	4.11015	4.39898	5.77464	24.9215
MDH2
MDH3
ME1
ME2
MECDPS	0.241232		0.266364		0.693975	0.636333	0.314184	0.738424	0.182621	0.612339	0.299815	0.582448	0.349624	0.509286	0.419273	0.28333	0.161955	0.29968	0.738424
MELIBt3ipp
MEPCT		1.26444	0.651736	0.980403	0.620638	0.407114	0.458782	4.64931	0.874615	1.93416	1.98853	2.15763		1.57561	0.654923	3.45956	1.16513	0.323315	4.64931
METAT	0.00348229	0.00639263	0.00472217	0.00769583	0.00583783	0.0056284	0.00548369	0.00398659	0.00259802	0.00412397	0.00247505	0.0043148	0.00370979	0.00436628	0.00526543	0.00226221	0.00280047	0.00278121	0.00769583
METTRS
MG2uabcpp
MGSA
MI1PP
MICITDr_f
MLTG1
MLTG2
MLTG3
MLTG4
MLTG5
MLTP1_f
MLTP2_f
MLTP3_f
MMETt2pp
MN2tpp		0.298252										1.41279				0.543545			1.41279
MN6PP
MNNH
MNt2pp
MOAT	6.50006	6.20705	6.29198	6.82595	2.10436	7.48243	6.62681	13.4736	18.14	12.55	19.5951	11.0243	9.66434	17.5214	8.32404	9.11176		3.79281	19.5951
MOAT2	6.50006	6.20705	6.29198	6.82595	2.10436	7.48243	6.62681	13.4736	18.14	12.55	19.5951	11.0243	9.66434	17.5214	8.32404	9.11176		3.79281	19.5951
MOAT3C
MOCOS	0.00511516	0.00495083	0.00685876	0.00529378	0.00410122	0.00678693	0.00573065	0.00622787	0.00437682	0.00527759	0.00345348	0.00488647	0.00756725	0.010846	0.00842534	0.00261518	0.0036598	0.00406838	0.010846
MOHMT	0.0153842	0.0132504	0.0103459	0.0286049	0.00526683	0.00930293	0.00834152	0.00823871	0.00661037	0.0102602	0.00925088	0.0115797	0.0159442	0.0138895	0.0132386	0.00683306	0.00784745	0.00556032	0.0286049
MPTAT	0.0367133	0.020639	0.0391236	0.0407936	0.027631	0.0441137	0.0470716	0.0401641	0.0192221	0.0406625	0.0301039	0.0295017	0.0842208	0.065104	0.0419445	0.0148486	0.0267661	0.0341379	0.0842208
MPTSS		0.13283	0.175453	0.134223	0.36585	0.182423	0.311246	0.121717	0.122934	0.175136	0.0824374	0.212388				0.108883			0.36585
MTAN
MTHFC_f	21.4839	27.8948	27.4659	38.18	26.5904	24.6273	23.2306	10.9069	9.48097	20.8668		18.2177	15.5628	15.8589	16.8761	9.28314	13.1281	16.6571	38.18
MTHFD_f	21.4839	27.8948	27.4659	38.18	26.5904	24.6273	23.2306	10.9069	9.48097	20.8668		18.2177	15.5628	15.8589	16.8761	9.28314	13.1281	16.6571	38.18
MTHFR2	3.77706	2.75752	3.2479	3.11685	3.30046	2.20543	2.71971	2.07749	1.29555	1.95802	1.3463	2.12204	2.36725	2.55558	2.38258	1.25157	1.39367	1.25943	3.77706
MTRPOX
NACODA
NADH10
NADH5
NADH9
NADK	0.155077			0.112971				0.303155	0.376584		0.129451		0.357274	0.25064		0.3669	0.120267	0.0820044	0.376584
NADPHQR2
NADPHQR3
NADPHQR4
NADS1	0.0823567	0.0579543	0.0507651	0.053036	0.0417282	0.0546141	0.0403093	0.0534913	0.039158	0.0565829	0.0366907	0.0767944	0.127633	0.0832251	0.0636229	0.0525883	0.0667544	0.0670444	0.127633
NAMNPP
NAt3_1p5pp
NAt3_2pp
NH4tpp_f											4601.07				2072.38				4601.07
NI2abcpp
NMNPtpp
NNAM
NNATr_f			1.09083			1.34888	1.5211	1.49187	1.20331	1.69843	2.43003	2.04836				1.08329			2.43003
NNDMBRT
NNDPR	0.197	0.368449	0.232998	0.305301	0.221252	0.294933	0.137543	0.124745	0.140494	0.275325	0.164101	0.142403	0.250432	0.264162	0.287799	0.0954458	0.152598	0.123033	0.368449
NODOx
NODOy
NTD10
NTD11
NTD4
NTD7
NTD9
NTP11
NTP12
NTP3
NTP3pp
NTP5
NTPP10
NTPP11
NTPP6
NTPP8
NTPP9
NTPTP1
NTPTP2
O16A4Lpp
O16AT
O16AUNDtpp
O16GALFT
O16GLCT1
OAADC
OCDCAtexi
OCDCEAtexi
OCTDPS	0.0606846	0.0288452	0.0282005	0.0276653	0.0193542	0.0274875	0.0249341	0.0698818	0.125899	0.249049	0.322857	0.222087	0.0766916	0.0245434	0.0410595	0.0758977	0.0391898		0.322857
OCTNLL
OGMEACPD	3.77031e-05	8.08786e-05	4.18102e-05	5.51535e-05	3.12866e-05	5.61952e-05	4.05694e-05	2.47375e-05	1.42292e-05	3.04993e-05	1.77348e-05	2.44014e-05	1.87539e-05	2.0703e-05	2.05049e-05		1.25384e-05		8.08786e-05
OGMEACPR	4.66983e-05	2.22492e-05	2.28626e-05	2.61312e-05	1.888e-05	1.80127e-05	1.94904e-05	4.60231e-05	3.11104e-05	4.41532e-05	3.13986e-05	4.48142e-05	4.56456e-05	3.65763e-05	2.21973e-05		3.09214e-05		4.66983e-05
OGMEACPS	5.34925e-05	7.52237e-05	6.14869e-05	9.20241e-05	5.15902e-05	5.0916e-05	4.5705e-05	4.45372e-05	3.14245e-05	5.01454e-05	3.327e-05	5.59906e-05	6.52537e-05	7.25743e-05	6.76501e-05		4.45109e-05		9.20241e-05
OHPBAT_f	0.000758094	0.000867465	0.000846108	0.00177147	0.000858341	0.000985731	0.000721055	0.00108076	0.00075998	0.000891734	0.000528385	0.000922194	0.00089451	0.00112262	0.00118899	0.000507924	0.000809007	0.00050505	0.00177147
OHPHM
OMBZLM
OMMBLHX
OMPDC	36.0659	16.0095	21.3934	19.4603	19.5705	19.2092	15.603	13.2608	11.0213	16.7641	10.8978	17.3176	44.2136	49.8659	16.9661	8.5475	68.1805	17.3486	68.1805
OMPHHX
OPHHX	0.0649319		0.159181		0.117614		0.0782989	0.235708	0.233082	0.0200995	0.113617	0.0607596	0.336303	0.291703		0.0855652	0.176181		0.336303
OPMEACPD	3.77031e-05	8.08786e-05	4.18102e-05	5.51535e-05	3.12866e-05	5.61952e-05	4.05694e-05	2.47375e-05	1.42292e-05	3.04993e-05	1.77348e-05	2.44014e-05	1.87539e-05	2.0703e-05	2.05049e-05		1.25384e-05		8.08786e-05
OPMEACPR	4.66983e-05	2.22492e-05	2.28626e-05	2.61312e-05	1.888e-05	1.80127e-05	1.94904e-05	4.60231e-05	3.11104e-05	4.41532e-05	3.13986e-05	4.48142e-05	4.56456e-05	3.65763e-05	2.21973e-05		3.09214e-05		4.66983e-05
OPMEACPS	1.72933e-05	1.74286e-05	1.65009e-05	2.28857e-05	1.83796e-05	1.65767e-05	1.71835e-05	1.73255e-05	1.35156e-05	2.29441e-05	1.17406e-05	1.84705e-05	2.09538e-05	2.68511e-05	2.21453e-05		1.10128e-05		2.68511e-05
OROTt2_2pp
ORPT_f
OXCDC
P5CD
P5CR	17.178	9.15139	12.2938	9.3831	9.31081	11.9809	7.90765	6.80272	10.7273	11.7055	13.5899	9.70412	26.271	16.1151	14.7278	5.85829	11.8314	10.1454	26.271
PA120abcpp
PA140abcpp
PA141abcpp
PA160abcpp
PA161abcpp
PA180abcpp
PA181abcpp
PACCOAL
PANTS	0.0153661	0.0163101	0.0160808	0.0195864	0.0128195	0.0154931	0.0120222	0.0138915	0.0095041	0.0186951	0.017285	0.0214629	0.0247974	0.0237193	0.020824	0.00959535	0.00953605	0.0114562	0.0247974
PAPA120
PAPA120pp
PAPA140
PAPA140pp
PAPA141
PAPA141pp
PAPA160
PAPA160pp
PAPA161
PAPA161pp
PAPA180
PAPA180pp
PAPA181
PAPA181pp
PAPPT3	6.04688	4.86024	4.55232	4.39602	3.37655	4.14399	3.32286	3.22025	3.82615	5.34248	3.27737	5.52739	4.24975	4.23241	4.6196	5.82812	2.71731	4.06205	6.04688
PDX5POi			0.0117184				0.00966525	0.0120839		0.0227868	0.0139949		0.0231569	0.0182792			0.00851269		0.0231569
PDXPP
PE120abcpp
PE140abcpp
PE141abcpp
PE160abcpp	1.59106	2.61771	2.14096	2.59926	2.14646	3.03183	2.47928	1.63159	1.74285	2.78061	2.02452	2.31339	3.32654	4.83459	3.97636	1.19866	1.35368	2.064	4.83459
PE161abcpp	0.729284	1.19987	0.981341	1.19141	0.983861	1.38968	1.13641	0.747863	0.798858	1.27453	0.927968	1.06038	1.52477	2.216	1.82262	0.549421	0.620477	0.946065	2.216
PE180abcpp
PE181abcpp
PEAMNOpp
PERD_f	0.00905433	0.0119927	0.0110636	0.0149195	0.00697376	0.0105932	0.00783172	0.00544844	0.00536219	0.00830459	0.0056011	0.00826721	0.00988656	0.0102972	0.0144172	0.00434312	0.00597146	0.00588443	0.0149195
PETNT161pp
PETNT181pp
PFK_2
PFK_3	20.8787	13.7739	21.0637	20.3484	16.8259	1.78106	13.7195	24.8188		25.8967		21.4867				9.16103	12.0583	10.7689	25.8967
PG120abcpp
PG140abcpp
PG141abcpp
PG160abcpp
PG161abcpp
PG180abcpp
PG181abcpp
PGAMT_f
PGCD	6.77582	8.64381	6.71992	17.5943	7.88329	7.506	4.83872	5.48701	3.43501	8.07942	2.73344	6.97147	4.81982	4.53446	5.22677	3.66835	4.71982	3.04807	17.5943
PGI_f									8.95154	31.3946	10.5042	34.4738		15.205	10.3001	18.3346	26.6566	18.8827	34.4738
PGK_f
PGL	73.2712	138.352	119.692	188.718	118.546		105.373	135.755	252.487	127.611	267.225	162.186	556.273	631.361	566.836	104.468	115.998	101.398	631.361
PGLYCP
PGP120abcpp
PGP140abcpp
PGP141abcpp
PGP160abcpp
PGP161abcpp
PGP180abcpp
PGP181abcpp
PGSA120
PGSA140
PGSA141
PGSA160
PGSA161
PGSA180
PGSA181
PHYTSpp
PLIPA1A120pp
PLIPA1A140pp
PLIPA1A141pp
PLIPA1A160pp
PLIPA1A161pp
PLIPA1A180pp
PLIPA1A181pp
PLIPA1E120pp
PLIPA1E140pp
PLIPA1E141pp
PLIPA1E160pp
PLIPA1E161pp
PLIPA1E180pp
PLIPA1E181pp
PLIPA1G120pp
PLIPA1G140pp
PLIPA1G141pp
PLIPA1G160pp
PLIPA1G161pp
PLIPA1G180pp
PLIPA1G181pp
PLIPA2A120pp
PLIPA2A140pp
PLIPA2A141pp
PLIPA2A160pp
PLIPA2A161pp
PLIPA2A180pp
PLIPA2A181pp
PLIPA2E120pp
PLIPA2E140pp
PLIPA2E141pp
PLIPA2E160pp
PLIPA2E161pp
PLIPA2E180pp
PLIPA2E181pp
PLIPA2G120pp
PLIPA2G140pp
PLIPA2G141pp
PLIPA2G160pp
PLIPA2G161pp
PLIPA2G180pp
PLIPA2G181pp
PMANM_f
PMEACPE		0.00154232	0.000444323		0.000488881	0.000532243	0.000250639	0.00113109	0.000566063	0.00115716	0.000470413	0.000967047	0.00173342	0.00137953	0.000472051		0.000618523		0.00173342
PMPK	0.0140434	0.0122689	0.0117942	0.0113857	0.00979003	0.0113603	0.010476	0.0259396	0.0107835	0.0231252	0.00650981	0.0347271	0.0182564	0.0153115	0.017514	0.00731572	0.0112106	0.0115958	0.0347271
PNTK	0.0718946	0.0668714	0.0797902	0.0691728	0.0497178	0.0864463	0.0858113	0.14427	0.0875283	0.103911	0.188166	0.178916	0.0949094	0.0825627	0.0779242	0.062042	0.0434011	0.067775	0.188166
PNTOt4pp
POX
PPAt4pp
PPBNGS	0.0384449	0.0541972	0.0230728	0.0458239	0.0452774	0.0681162	0.0575279	0.0482272	0.0438757	0.0715494	0.052515	0.066244	0.087934	0.114388	0.112056	0.0340522	0.0468329	0.0409833	0.114388
PPC	15.802	20.2068	15.816	22.1121	16.642	11.9594	16.5033	11.952	19.4028	19.1218	28.9818	16.5086	15.998	24.4963	20.7313	7.33638	11.2036	8.59311	28.9818
PPCDC	0.0324555	0.0361938	0.0363443	0.0458783	0.0315494	0.0478061	0.0380475	0.0541279	0.0266968	0.0679748	0.0480846	0.0456653	0.0666647	0.062368	0.0678751	0.0287738	0.0245457	0.0253247	0.0679748
PPCK
PPCSCT
PPGPPDP
PPM2_f
PPNCL2	0.0324555	0.0361938	0.0363443	0.0458783	0.0315494	0.0478061	0.0380475	0.0541279	0.0266968	0.0679748	0.0480846	0.0456653	0.0666647	0.062368	0.0678751	0.0287738	0.0245457	0.0253247	0.0679748
PPND	2.28241	5.10271	1.49583	7.39459	2.37366	5.00844	4.32176	7.24763	8.56923	15.1431	19.0056	20.4816	15.579	11.0306	7.58518	1.62038	3.72713	1.86903	20.4816
PPNDH	6.05159	8.50893	4.88559	7.96771	5.95076	5.19272	6.57401	18.2044	12.7192	13.2991	14.3928	12.2001	12.3152	13.1586	19.818	5.95996	6.43486	5.6274	19.818
PPPGO
PPPGO3	0.0388345	0.0225771	0.0240986	0.0395548	0.0212204	0.0394565	0.0242457	0.0323325	0.0387881	0.0467779	0.0350159	0.0496855	0.100075	0.0661048	0.0372319	0.0232481	0.0400923	0.0574883	0.100075
PPS
PPTHpp
PRAGSr_f	7.90725	8.25995	10.0018	13.5872	10.8724	10.2308	9.10693	6.69441	5.6765	7.96549	4.80111	7.92294	10.5197	14.2005	12.3641	5.52246	8.13415	7.56712	14.2005
PRAIS	6.0876	8.26619	7.80831	12.4076	6.84551	7.3563	6.94258	5.12948	5.01938	7.99639	4.78164	6.50651	9.3636	12.1077	9.52366	3.75823	5.33605	4.20832	12.4076
PRAIi	0.896344	1.13833	0.830873	1.34658	1.32518	1.92041	1.90792	1.13868	1.35832	2.3289	1.43627	2.24903	3.29235	3.45317	3.69423	0.678761	1.96716	0.710011	3.69423
PRAMPC	6.67671	4.7004	4.34345	3.95681	4.04025	4.84637	4.11338	3.89508	5.32081	4.7637	5.03381	6.4345	7.98758	5.54063	5.30072	6.89289	6.70655	8.69843	8.69843
PRASCSi	5.55879	3.24422	4.98557	2.82507	3.16749	4.76242	3.17715	2.61712	2.06192	4.13213	3.0323	3.26744	5.39516	5.27585	4.67029	1.61238	2.44289	1.56264	5.55879
PRATPP	6.67671	4.7004	4.34345	3.95681	4.04025	4.84637	4.11338	3.89508	5.32081	4.7637	5.03381	6.4345	7.98758	5.54063	5.30072	6.89289	6.70655	8.69843	8.69843
PRFGS	5.10203	7.74144	7.95519	7.33906	6.37989	7.51498	6.20037	3.57408	2.71505	5.2282	3.13466	4.60133	6.9571	7.70014	7.97333	2.94906	4.46313	3.92348	7.97333
PRMICI_f	14.3703	4.76978	5.76422	7.35885	7.36566	4.49129	4.25684	14.0159	6.76589	8.84963	5.75552	8.94881	9.90319	6.75485	6.21685	13.1094	8.13578	8.918	14.3703
PROD2
PROTRS
PROt2rpp_f
PROt4pp		1.59761							2.18512					1.27419	2.63694				2.63694
PRPPS_f	11.3071	12.9526	13.3527	17.8342	10.5243	11.7356	8.3551	6.5453	7.40969	8.55358	5.52357	8.50101	11.587	15.1699	15.3687	5.14031	5.7705	8.48704	17.8342
PSCVT_f	4.74257	5.88204	5.53692	8.39061	6.93005	6.05798	5.36974	4.46922	2.32243	4.44742	3.23398	4.14094	5.61519	7.24406	7.02211	2.89095	4.0338	3.67749	8.39061
PSD120
PSD140
PSD141
PSD160	2.6067	3.94056	2.89731	5.00354	2.22152	2.99451	2.68298	5.99413	2.78791	5.63181	3.40177	4.57639	4.46198	4.32644	3.04669	2.04573	2.14849	2.12768	5.99413
PSD161	3.07238	4.64452	3.4149	5.8974	2.61838	3.52947	3.16228	7.06494	3.28595	6.6379	4.00947	5.39393	5.25909	5.09934	3.59096	2.41119	2.53231	2.50778	7.06494
PSD180
PSD181
PSERT	5.84097	6.68365	6.5191	13.6489	6.61336	7.59487	5.55559	8.32705	4.84241	6.87064	1.85768	7.10533	5.34761	6.42513	7.04019	3.91343	6.23324	3.8913	13.6489
PSP_L	137.775	342.796	276.602	209.603	230.48	259.781	144.555	332.692	294.105	351.202	194.615	226.291	235.515	202.948	345.536	296.353	173.235	368.258	368.258
PSP_Lpp
PSSA120
PSSA140
PSSA141
PSSA160	2.28786	3.94488	3.13582	3.48226	2.17306	3.03362	2.6818	2.68516	2.81364	3.90428	4.05985	4.3502	1.52001	1.94823	3.68801	1.8004	1.91214	2.06712	4.3502
PSSA161	2.69658	4.64961	3.69602	4.10434	2.56126	3.57555	3.16089	3.16485	3.31629	4.60176	4.78512	5.12734	1.79155	2.29627	4.34685	2.12203	2.25374	2.4364	5.12734
PSSA180
PSSA181
PTA2
PTHRpp
PTPATi			0.125564		0.152735	0.18164	0.0990897	1.83806	0.544571	0.755155	0.963031	1.1009		0.686166	0.515433				1.83806
PTRCTA
PUNP1_f
PUNP2_f
PYAM5PO
PYDAMK
PYDXNK
PYNP2r_f
QMO2
QMO3
QULNS	0.208303	0.137494	0.224873	0.116281	0.253586	0.269977	0.261744	0.160955	0.1663	0.363614	0.181293	0.30759	0.245729	0.340183	0.29407	0.380148	0.286113	0.18108	0.380148
R5PP
R5PPpp
RBFK	0.0203265	0.0682653	0.04315	0.0568174	0.0329906	0.0402662	0.0243156	0.0200692	0.020085	0.0259263	0.0204811	0.0209138	0.0371875	0.0403707	0.0401705	0.0108643	0.017918	0.0216748	0.0682653
RBFSa	0.0483099	0.044152	0.0519044	0.0568778	0.03926	0.0531648	0.0347808	0.0564064	0.0397293	0.0541373	0.0447768	0.0412751	0.0631767	0.0630669	0.058201	0.0276747	0.0421949	0.0341062	0.0631767
RBFSb	0.010626	0.0128081	0.0105975	0.0169153	0.00747194	0.0104282	0.00937587	0.00938547	0.00739438	0.014743	0.0147299	0.0154386	0.0160702	0.0140226	0.016908	0.0078055	0.0104102	0.00852995	0.0169153
RBK
RBK_L1
RHAT1
RHCCE	0.0051445	0.0033021	0.00332693	0.00314072	0.00368156	0.00554179	0.0041199	0.00581614	0.00539105	0.00546583	0.00820771	0.00771976	0.00803007	0.00653977	0.00562798	0.00350187	0.00449859	0.00416631	0.00820771
RMPA_f
S7PI
SARCOX
SBTPD_f
SDPDS	55.8614	60.2108	85.4614	90.1709	51.5669	47.0673	45.7622	53.3337	28.2142	56.7269	29.6926	57.9588	40.9497	63.6422	69.1638	29.7029	46.4343	50.7716	90.1709
SDPTA_f
SELCYSS
SELNPS
SEPHCHCS
SERASr_f
SERAT_f	16.6358	10.7435	11.8029	17.0172	8.78961	10.677	13.0756	77.2409	39.809	34.8763	52.187	35.498	17.2575	18.1758	32.2483	12.0019	8.15213	7.40055	77.2409
SERD_D
SERTRS
SERTRS2
SERt4pp						0.473255	0.250808												0.473255
SGSAD
SHCHD2	0.0517881	0.0369149	0.0243316	0.0892762	0.024764	0.0342302	0.0247236	0.0935828	0.0343954	0.0417601	0.0401719	0.0618237	0.0612662	0.0568865	0.0711385	0.0247705	0.0269125	0.0197528	0.0935828
SHCHF	0.0517881	0.0369149	0.0243316	0.0892762	0.024764	0.0342302	0.0247236	0.0935828	0.0343954	0.0417601	0.0401719	0.0618237	0.0612662	0.0568865	0.0711385	0.0247705	0.0269125	0.0197528	0.0935828
SHSL1	4.63605	5.29378	5.14942	5.23465	4.33649	2.88128	4.83137	3.65409	2.19565	4.89488	2.43776	5.01972	5.18765	6.34197	5.41901	1.60199	2.34199	1.99558	6.34197
SKMt2pp
SO4t2pp									117.954		103.274		172.957			110.163	65.655	59.2662	172.957
SOTA
SPMDAT1
SPMDAT2
SPMS
SPODMpp
SSALx
SUCBZL
SUCBZS
SUCCt2_2pp
T2DECAI_f
TAGURr_f
TAUDO
TDP
TDPADGAT
TDPAGTA
TDPDRE
TDPDRR
TDSK		8.95655		6.68756	16.0898	12.1905	7.8299	10.2662	4.4765	9.1717	54.5713	7.65348	18.4907	14.6533		5.79013			54.5713
THDPS	0.931631	0.901943	1.27692	0.866719	1.18291	0.989495	1.23013	1.6421	1.31309	1.3476	1.03448	1.32685	0.906885	1.26429	1.43795	0.932531	1.10542	0.941317	1.6421
THFAT
THMDt2pp_copy2_f
THRD									31.5245		96.5238		69.0738	80.43	100.822				100.822
THRS	6.29928	8.88991	5.70759	7.82261	8.513	6.05817	3.30799	3.57717	4.14184	4.48109	11.7881	4.36435	10.7982	11.822	10.181	2.3616	2.75505	3.35285	11.822
THRTRS
THRt4pp			0.508782							0.313979									0.508782
TMDK1
TMDPP_f
TMDS	1.34924	2.92748	1.69849	4.15817	1.36172	1.56143	1.19306	1.5906	0.945564	1.51141	0.888309	1.55881	1.44844	1.66639	1.76263	0.692184	0.733257	0.837929	4.15817
TMPK	0.0566445	0.0567885	0.0488426	0.0579767	0.0537891	0.0383334	0.0443329	0.165036	0.0831144	0.200711	0.096896	0.17376	0.179562	0.125862		0.116287	0.053824	0.0632029	0.200711
TMPPP	0.00858048	0.0117065	0.0113642	0.0155846	0.00713542	0.0134793	0.012747	0.0131562	0.00705068	0.00981054	0.00922617	0.0129143	0.0141384	0.014364	0.0100166	0.00727462	0.00842696	0.00657063	0.0155846
TPI_f	79.1753	58.2002	65.1143	63.5333	49.1624	43.313	49.8418	108.136	7.95393	88.4886	7.78871	98.4588	5.15472	5.71047	4.64263				108.136
TRE6PH
TRE6PP
TRE6PS
TREH
TREHpp
TRPAS2_f
TRPTRS
TTDCAtexi
TTDCEAtexi
TYRL	0.00731122	0.00836205	0.00557666	0.0107007	0.00518177	0.00633815	0.00496194	0.00654806	0.00476435	0.0069589	0.00459523	0.00781675	0.00883212	0.00961255	0.0079659	0.00313476	0.00446076	0.00393441	0.0107007
TYROXDApp
TYRPpp
TYRTRS
U23GAAT	0.967751	1.39255	1.54171	1.89955	1.72695	2.25676	2.51548	2.88707	1.02938	1.84323	1.01194	2.24255	1.63482	1.88447	3.47438	0.862822	1.19827	1.25588	3.47438
UAAGDS	1.36277	2.51115	1.66662	1.95468	1.83132	2.86666	1.68114	1.98515	0.909001	1.6757	1.20383	2.22312	2.47902	2.42955	2.30633	0.909467	1.5885	1.36296	2.86666
UACGALPpp
UACGAMPpp
UACMAMO
UAG2E_f
UAGCVT	0.759939	0.839256	1.07186	0.777351	0.897009	0.934879	0.744864	0.660181	0.31077	0.504962	0.279263	0.671591	1.24448	1.41407	1.29636	0.521466	0.441801	0.654418	1.41407
UAGDP	4.31813	5.37024	5.85169	4.042	5.37957	9.46243	4.47134	4.46385	2.48495	2.29987	2.22693	2.59515	5.37836	6.37842	5.19463	6.12535	5.75585	4.27347	9.46243
UAGPT3	4.48732	3.62991	2.99407	3.5499	3.95733	4.26312	4.00356	6.42035	1.68146	3.04732	1.5909	3.86312	4.9124	6.68248	5.59879	2.48461	3.73187	3.36044	6.68248
UAMAGS	1.61671	1.84053	2.66687	1.62535	2.39356	3.32792	3.10238	1.77968	1.31744	2.39552	1.40439	2.44147	3.65115	4.3432	3.85272	1.48733	2.48794	2.07	4.3432
UAMAS	1.57109	1.5747	1.80144	1.94364	1.74481	1.96587	1.66386	1.85025	0.992	1.6941	1.05602	1.89923	2.41553	2.83938	2.38961	1.39787	1.41976	1.2275	2.83938
UAPGR	2.679	2.36646	3.1739	5.89742	3.44903	5.50755	1.91336	2.36689	1.04589	2.05944	2.30837	3.23194	3.00547	5.34633	4.03831	0.663326	1.06983	1.86556	5.89742
UDCPDPS	0.0136769	0.0103839	0.0114411	0.00849155	0.0121316	0.00891587	0.00881483	0.0494074	0.00398279	0.00961488	0.00206602	0.0239588	0.0159557	0.0121172	0.0184736	0.00606511	0.00866802	0.00519431	0.0494074
UDPG4E_f
UDPGALM
UDPGALPpp
UDPGD
UDPGPpp
UGLCURPpp
UGLT_f
UGMDDS	5.35309	10.5084	2.94603	7.95798	3.32577	5.45842	2.36935	10.5965	1.453	2.60778	1.53342	2.64208	2.79744	3.59772	6.95573	2.57956	2.61366	2.06392	10.5965
UHGADA	2.70385	7.47449	4.47768	6.14287	5.99749	14.2218	7.79339	7.27708	2.97502	5.26591	3.49438	6.3742	22.8692	10.3936	17.5089	3.23383	3.52859	6.47396	22.8692
UM3PL
UM4PCP
UM4PL
UPLA4FNF
UPP3S	0.148534	0.106773			0.159739	0.157675	0.069284	0.190982	0.420528	0.176984	0.337786	0.168575	0.0960489	0.165239		0.0773681		0.107446	0.420528
UPPDC1	0.0192537	0.0144603	0.0173465	0.0230866	0.0102673	0.0201246	0.0115993	0.0215213	0.0158097	0.0208613	0.0223268	0.0233587	0.0330247	0.0258131	0.0228579	0.0229672	0.0143048	0.0139304	0.0330247
UPPRT
URAt2pp_copy1
UREAtpp_f
URIK2
URIt2pp_copy2_f
URItex_f
USHD													30.4698						30.4698
VALTA_f
VALTRS
VPAMTr_f
WCOS
X5PL3E
XPPT
XTSNH
XTSNt2rpp_f
XYLI1_f
XYLI2_f													122.056						122.056
ZN2abcpp
ZN2tpp		0.147184										0.697195				0.268233			0.697195
3OAR100_b
3OAR120_b
3OAR140_b
3OAR160_b
3OAR180_b
3OAR40_b
3OAR60_b
3OAR80_b
5DGLCNR_b
ACOAD1f_b	31.8854	61.0646	47.9072	31.0273	48.7472	93.9005	57.7117	24.4428	222.969	324.891	877.33	222.275	537.18	403.622		32.2217	34.0109	67.2448	877.33
ACOAD2f_b	31.8854	61.0646	47.9072	31.0273	48.7472	93.9005	57.7117	24.4428	222.969	324.891	877.33	222.275	537.18	403.622		32.2217	34.0109	67.2448	877.33
ACOAD3f_b	31.8854	61.0646	47.9072	31.0273	48.7472	93.9005	57.7117	24.4428	222.969	324.891	877.33	222.275	537.18	403.622		32.2217	34.0109	67.2448	877.33
ACOAD4f_b	31.8854	61.0646	47.9072	31.0273	48.7472	93.9005	57.7117	24.4428	222.969	324.891	877.33	222.275	537.18	403.622		32.2217	34.0109	67.2448	877.33
ACOAD5f_b	31.8854	61.0646	47.9072	31.0273	48.7472	93.9005	57.7117	24.4428	222.969	324.891	877.33	222.275	537.18	403.622		32.2217	34.0109	67.2448	877.33
ACOAD6f_b	24.9127	47.7109	37.4309	24.2423	38.0871	73.3663	45.0913	19.0976	174.21	253.844	685.475	173.668	419.709	315.358		25.1754	26.5734	52.5397	685.475
ACOAD7f_b	11.435	21.8994	17.1808	11.1272	17.482	33.6752	20.6969	8.76582	79.9624	116.515	314.634	79.7138	192.647	144.75		11.5555	12.1972	24.1158	314.634
ACOAD8f_b
ADK1_b
ADK3_b
ADK4_b
ADNt2pp_copy2_b
ADNtex_b
ADSL1r_b
ADSL2r_b
AGPR_b	8.97797	10.3229	12.0809	10.209	7.6633	7.57939	7.5225	6.38504	5.9971	8.59826	6.02069	7.87538	9.26303	10.6221	7.94779	9.50682	7.36669	7.33736	12.0809
AICART_b
AIRC3_b	19.4834	12.8088	12.7101	16.5745	14.2869	14.827	11.2524	40.0731	16.5523	21.2194	7.96573	16.8441	16.0121	13.4529	9.47795	8.30605	11.9041	12.0691	40.0731
AKGt2rpp_b
ALAGLUE_b
ALCD19_b
ALDD19xr_b
ALLPI_b
AMANAPEr_b
AMAOTr_b
APPLDHr_b
ARAI_b
ARBt2rpp_b
ARGAGMt7pp_b
ARGSL_b
ASAD_b	3.64008	3.0397	4.61498	4.91716	3.35133	3.438	2.8604	7.42306	8.64809	7.13214	10.8347	6.04501	6.89382	7.10746	7.02676	4.93307	4.49592	2.48949	10.8347
ASPTA_b	11.4372	9.66694	11.2707	10.8163	10.7927	10.129	10.7902	7.5089	11.1931	15.4804	14.3666	18.0548	14.0689	16.9274	23.2715	6.67036	5.99032	6.195	23.2715
ATHRDHr_b
CAt6pp_b
CBIAT_b
CBLAT_b
CRNBTCT_b
CRNCBCT_b
CRNDt2rpp_b
CRNt2rpp_b
CTBTt2rpp_b
CTECOAI6_b
CTECOAI7_b	14.9091	26.9268	16.7638	28.4472	15.2078	20.9246	22.1942	8.83514	125.811	189.568	242.07	81.2023	144.55	201.842	154.145	11.3141	11.3834	15.8429	242.07
CTECOAI8_b
CYTDt2pp_copy2_b
CYTK1_b
CYTK2_b
DADK_b
DADNtex_b
DAPE_b
DCYTtex_b
DGK1_b
DHBD_b
DHNPA2r_b
DHNPTE_b
DHORTS_b	6.0122	7.96121	8.231	8.72459	5.64892	7.05252	5.48703	7.30851	5.19442	7.39718	5.8409	7.21822	12.3208	10.3126	11.2022	5.64276	6.73718	6.54854	12.3208
DHPTPE_b
DSERDHr_b
DTMPK_b
DURItex_b
ENO_b
FALDH2_b
FBA3_b
FCI_b
FORCT_b
FRULYSDG_b
FRULYSE_b
G1SAT_b
G3PD2_b	29.9724	25.8047	23.661	26.7566	27.2398	30.4576	21.3502	39.3625	37.1035	71.178	35.9517	62.7986	48.3106	41.7228	37.9646	26.4183	18.8781	17.3597	71.178
G6PDH2r_b
GALURt2rpp_b
GAPD_b
GARFT_b
GGGABADr_b
GHBDHx_b
GHMT2r_b
GK1_b
GLCATr_b
GLTPD_b
GLUABUTt7pp_b
GLUDy_b	33.5517	35.5781	41.1504	65.5248	26.3707	52.7439	32.8008	35.0229	37.4007	34.7344	26.6959	41.0632	60.9464	46.7032	38.0242	28.5699	64.8311	24.7596	65.5248
GLUR_b	14.3211	46.5179	6.72275	4.9771	5.67952	4.12378	4.02473	8.12112	7.03284	14.6939	12.4496	13.8508	8.69695	8.90446	5.7167	5.45777	3.65182	6.68284	46.5179
GLUt2rpp_b												1.40922							1.40922
GLYALDtpp_b
GLYAT_b									58.0348		97.1689		159.096	234.314	109.111				234.314
GLYCtpp_b
GTHOr_b
GUAtex_b
GUI1_b
GUI2_b
HADPCOADH3_b
HISt2rpp_b
HPYRI_b
ICDHyr_b
ICHORS_copy1_b
ILETA_b	5.83744	5.39342	6.06218	5.09212	5.32977	6.83864	5.96376	8.59723	3.39649	3.89522	3.37106	2.92197	5.37478	5.68361	4.08986	3.05635	4.08562	2.87147	8.59723
ILEt2rpp_b
IMPC_b	5.45421	7.10447	10.1423	10.1357	9.01146	7.72736	7.43776	4.59306	5.76439	6.97058	3.8067	7.31633	10.1915	12.6805	9.52659	4.17261	6.22914	5.05905	12.6805
INDOLEt2rpp_b
INSt2pp_copy2_b
INStex_b
IPDDI_b
KARA1_b	1.99996	1.12659	1.71044	1.16491	2.02173	1.7954	1.88367	1.90295	1.17417	1.86907	1.53306	2.45552	1.21759	1.78292	2.80954	1.86998	1.06185	1.32877	2.80954
KARA2_b
LCARS_b
LEUt2rpp_b
LSERDHr_b
M1PD_b
MALTATr_b
MAN6PI_b
MANAO_b
MCITL2_b
MDH_b											6.03209								6.03209
MICITDr_b
MLTP1_b
MLTP2_b
MLTP3_b
MTHFC_b
MTHFD_b
NH4tpp_b
NNATr_b
OHPBAT_b
ORPT_b	74.8384	67.7859	34.1878	59.2811	27.4216	30.1636	25.0105	35.307	18.97	72.2559	33.0137	55.537	26.1484	24.1641	24.498	36.6056	22.8346	45.2501	74.8384
PERD_b
PGAMT_b	2.42318	1.51158	2.30771	2.04381	2.15484	2.34402	1.87061	1.71233	1.25951	2.19013	1.18503	2.0899	2.71974	2.99164	2.97228	1.49608	1.54164	1.44128	2.99164
PGI_b
PGK_b	62.305	33.9891	46.1792	46.3134	54.149	49.3205	48.3143	68.9451	39.8152	63.2689	51.7874	72.054	53.6232	58.0447	60.2847	31.6616	24.8338	25.9175	72.054
PMANM_b
PPM2_b
PRAGSr_b
PRMICI_b
PROt2rpp_b		0.556104							0.116092					0.457984	0.365809				0.556104
PRPPS_b
PSCVT_b
PUNP1_b	0.0078221	0.0105156	0.00853452	0.0112928	0.00859335	0.00912069	0.00837047	0.0086932	0.00843611	0.0128444	0.0125334	0.0119257	0.0153101	0.0169883	0.0137989	0.0067725	0.00717438	0.00640746	0.0169883
PUNP2_b
PYNP2r_b
RMPA_b
SBTPD_b
SDPTA_b	3.35597	4.2	3.97466	6.00438	4.39853	4.00991	4.67305	4.30537	2.88343	5.5212	3.72645	6.20702	6.01078	7.26881	5.25441	3.48227	4.44766	4.22804	7.26881
SERASr_b
SERAT_b
T2DECAI_b
TAGURr_b
THMDt2pp_copy2_b
TMDPP_b
TPI_b
TRPAS2_b	28.8296		41.1084	28.0796	65.1255			19.3857				15.1414			17.726	17.1141	14.1984	10.1064	65.1255
UAG2E_b
UDPG4E_b
UGLT_b
UREAtpp_b
URIt2pp_copy2_b
URItex_b
VALTA_b	8.50236	7.85564	8.8297	7.41678	7.76293	9.96063	8.68635	12.5221	4.94706	5.67348	4.91003	4.25592	7.82849	8.2783	5.95697	4.45165	5.9508	4.18236	12.5221
VPAMTr_b
XTSNt2rpp_b
XYLI1_b
XYLI2_b

## Sheet: pFBA Kapp 18 strains rep2
	pgi1	pgi2	pgi3	pgi4	pgi5	pgi6	pgi7	pgi8	pts1	pts2	pts3	pts4	sdh1	sdh2	sdh3	tpi1	tpi2	tpi3	number of reactions with estimated k_max
number of reactions with estimated k_app	234	235	230	229	231	229	226	236	236	232	235	233	232	229	237	223	233	204	261
14GLUCANtexi
23PDE2pp
23PDE4pp
23PDE7pp
23PDE9pp
2AGPEAT120
2AGPEAT140
2AGPEAT141
2AGPEAT160
2AGPEAT161
2AGPEAT180
2AGPEAT181
2AGPGAT120
2AGPGAT140
2AGPGAT141
2AGPGAT160
2AGPGAT161
2AGPGAT180
2AGPGAT181
2DGULRGx
2DGULRGy
2DGULRx
2DGULRy
3HCINNMH
3HPPPNH
3NTD2pp
3NTD4pp
3NTD7pp
3NTD9pp
3OAR100_f
3OAR120_f
3OAR121
3OAR140_f	1.00447	0.851972	0.940357	0.936209	0.734254	0.73979	0.784376	1.70187	1.3709	2.32215	1.48373	2.32245	2.2689	1.37236	1.57209	1.58436	1.37453	1.18648	2.32245
3OAR141
3OAR160_f
3OAR161
3OAR180_f
3OAR181
3OAR40_f
3OAR60_f
3OAR80_f
3OAS121
3OAS141
3OAS161
3OAS181
42A12BOOXpp
4HTHRS
4PCP
5DGLCNR_f
5DOAN	0.00571108	0.006676	0.00557792	0.00698091	0.00547133	0.00968461	0.00712762	0.00939322	0.00743619	0.00988966	0.0135576	0.0158597	0.0125614	0.00916923	0.00889882	0.0096285	0.00667937	0.00830008	0.0158597
AADDGT
AAMYL
AAMYLpp
AB6PGH
ABUTD
ABUTt2pp
ACANTHAT
ACCOAL
ACGAMK
ACGAMT
ACGK	5.21806	5.5674	5.73092	6.34117	5.52477	3.72717	5.14451	8.32416	9.07205	12.1189	14.0283	10.1477	13.9636	11.4542	7.9782	13.3311	7.49361	13.5786	14.0283
ACGS	13.2868	14.5755	16.0056	11.7066	18.1708	23.7201	14.9404	8.52587	8.05593	11.3891	7.21466	11.4714	16.9146	16.3614	13.7616	9.24163	11.1533	22.6636	23.7201
ACM6PH
ACMAMUT
ACNML
ACOAD1f_f
ACOAD2f_f
ACOAD3f_f
ACOAD4f_f
ACOAD5f_f
ACOAD6f_f
ACOAD7f_f
ACOAD8f_f
ACODA	7.68071	9.42825	13.3496	11.2541	6.97617	4.73576	9.09933	5.22559	6.79148	10.9269	7.71229	8.32311	12.258	11.6198	9.61346	6.57587	6.4253	7.94589	13.3496
ACONMT
ACS
ACt4pp				0.475229				0.285814								0.436921			0.475229
ADA
ADCL	0.557006	0.296764	0.380486	0.37278	0.284929		0.343429	0.197696	0.329619	0.513111	0.257325	0.927106		0.551968	0.683546	0.369444	0.265867	0.376772	0.927106
ADD
ADK1_f	26.1881	22.6996	33.4086	27.8176	20.7212	17.5689	22.548	16.6462	20.2406	40.6077	25.1034	24.65	43.7936	47.5538	35.2381	24.4717	29.1015	24.792	47.5538
ADK3_f
ADK4_f
ADMDC
ADNCYC
ADNK1	0.00671422	0.00581983	0.00856546	0.00713201	0.0053126	0.00450439	0.00578097	0.00426782	0.00518937	0.0104112	0.00643613	0.00631989	0.011228	0.0121921	0.00903451	0.0062369	0.00746116	0.00631854	0.0121921
ADNUC
ADNt2pp_copy2_f
ADNtex_f
ADOCBLS
ADPT
ADSK	27.4588	30.0213	41.8197	114.131	21.3939	32.2488	21.0407	21.8485	35.6098	15.0392	22.588	29.3951	28.8054	38.9692	18.0926	32.6147	16.6868	22.8236	114.131
ADSL1r_f	4.24038	3.82263	4.95575	5.30196	3.56358	4.22286	4.55244	5.44149	4.22383	6.47428	4.49129	6.57853	6.77666	6.40503	6.99493	4.73531	3.3199	4.51106	6.99493
ADSL2r_f	6.3529	5.72704	7.42467	7.94335	5.33893	6.32665	6.82044	8.1524	6.32811	9.69971	6.72881	9.8559	10.1527	9.59597	10.4798	7.09442	4.97385	6.75846	10.4798
ADSS	1.49388	1.78963	1.99468	1.81432	2.08943	1.38467	1.73857	1.22969	1.09388	1.63075	1.39301	2.09584	1.30263	1.276	1.37592	0.816986	0.70321	0.560433	2.09584
AGDC
AGM3PA
AGM3PH
AGM3Pt2pp
AGM4PA
AGM4PCP
AGM4PH
AGM4Pt2pp
AGMH
AGMHE
AGMT
AGMt2pp
AGPAT120
AGPAT140
AGPAT141
AGPAT160	9.37011	10.7925	18.0374	17.0634	7.70895	10.9097	16.5176	7.34244	11.978	27.6815	20.9436	20.7678	15.2195	22.7215	12.8888	10.2275	8.58088		27.6815
AGPAT161	11.044	12.7205	21.2597	20.1117	9.08611	12.8587	19.4684	8.65412	14.1178	32.6266	24.6851	24.4778	17.9383	26.7805	15.1913	12.0545	10.1138		32.6266
AGPAT180
AGPAT181
AGPR_f
AHCYSNS	0.0113714	0.0132927	0.0111063	0.0138998	0.010894	0.0192831	0.0141919	0.0187029	0.0148063	0.0196914	0.0269946	0.0315785	0.0250111	0.0182569	0.0177185	0.019257	0.0132994	0.0166002	0.0315785
AICART_f	9.27271	8.50647	8.61683	11.5433	8.8344	7.56348	7.46126	4.08829	4.74169	6.7429	4.26396	7.23318	8.73752	11.2045	12.0023	3.94987	6.50856	5.11745	12.0023
AIRC2	26.97	22.4661	45.3566	40.8463	16.3801	24.3743	29.1785	20.507	11.5596	29.7294	11.2696	21.1228	19.5849	21.3617	26.2638	10.7839	15.4052	16.2341	45.3566
AIRC3_f
AKGt2rpp_f
ALAGLUE_f
ALATRS
ALAt2pp_copy1
ALCD19_f
ALDD19xr_f
ALDD2x
ALDD2y
ALDD3y
ALLPI_f
ALLTAMH
ALLTN
ALR4x
ALTRH
AM3PA
AM4PA
AM4PCP
AMALT1
AMALT2
AMALT3
AMALT4
AMANAPEr_f
AMANK
AMAOTr_f	0.000511904	0.000370692	0.000418795	0.000611825	0.000337654	0.00053845	0.000656075	0.000250722	0.000406101	0.000450131	0.000372669	0.000479499	0.000281297	0.000406271	0.000385259		0.000180512		0.000656075
AMMQLT8
AMPMS2	0.00334931	0.00381462	0.00361625	0.00539577	0.00335785	0.00373537	0.00319978	0.00250397	0.00235325	0.00375305	0.00216687	0.00406256	0.00327484	0.00412091	0.003762	0.0018049	0.0024327	0.0013701	0.00539577
AMPN
ANHMK
ANPRT	0.641368	1.29515	1.08944	1.61119	0.937018	1.41888	1.66952	1.42779	1.97376	3.04379	2.17655	2.72849	2.29214	2.49693	2.98559	0.71369	1.47692	0.693227	3.04379
AOXSr2	0.00128738		0.000730574	0.00114497	0.0014927	0.00103269		0.000459012	0.00130238	0.00112792	0.000617976	0.00144138	0.000469413	0.00072207	0.00144881		0.00123531		0.0014927
AP4AH
AP4AS
AP5AH
APCS
APG3PAT120
APG3PAT140
APG3PAT141
APG3PAT160
APG3PAT161
APG3PAT180
APG3PAT181
APH120
APH140
APH141
APH160
APH161
APH180
APH181
APPLDHr_f
APRAUR	0.0490358	0.0372637	0.0364568	0.048452	0.034319	0.0649677	0.0380522	0.0219404	0.0309336	0.0580411	0.0325878	0.0724611	0.0678322	0.0680195	0.0766126	0.0252587	0.030757	0.0349141	0.0766126
ARAI_f
ARBt2rpp_f
ARBt3ipp
ARGAGMt7pp_f
ARGDC
ARGDCpp
ARGSL_f	5.58961	6.36406	8.25767	7.281	5.45064	4.20266	5.8815	6.31953	6.58049	6.83901	7.50237	7.51858	8.04114	8.39968	5.45543	9.23168	3.89162	8.39779	9.23168
ARGSS	1.82596	1.39399	1.36656	1.39773	1.73112	1.5207	1.41785	1.21062	0.823284	1.22351	0.779685	1.67319	1.18243	1.20642	1.29388	1.23024	1.723	1.78978	1.82596
ARGTRS
ARGt3pp
ASAD_f
ASCBPL
ASNNpp
ASNS1
ASNS2	8.59552	10.3274	9.67909	10.0671	8.56472	8.32017	9.62543	4.61188	7.51098	6.64572	6.41128	4.30801	7.06711	7.71453	7.39509	7.33954	6.30219	9.39478	10.3274
ASNTRS
ASP1DC	0.0190199	0.0229352	0.0130222	0.015151	0.0421992	0.0194386	0.0160793	0.0180059	0.0161236	0.0133709	0.0109361	0.0228422	0.017808	0.0191581	0.0212352	0.0155206	0.0172422	0.0143027	0.0421992
ASPO3
ASPO4
ASPO5									0.327588										0.327588
ASPO6	0.799276	1.49305	0.482395	0.50331	0.877017	0.629621	0.718879	0.178309		0.487495	0.221651	0.384531	0.406302	0.646829	0.332957	0.141147	0.399452	0.574253	1.49305
ASPT
ASPTA_f
ASPTRS
ASPt2_2pp
ASPt2pp_copy1
ATHRDHr_f
ATPPRT	3.00753	3.32129	3.42237	3.65384	2.55244	2.34083	2.58245	2.36305	2.55026	2.16851	2.40999	2.22808	2.47298	1.75156	2.72587	3.8561	1.91358	3.46264	3.8561
BALAt2pp
BETALDHx
BETALDHy
BMOCOS	0.00668266	0.00546142	0.0054885	0.00736675	0.00544231	0.00778427	0.00611008	0.00468761	0.00477284	0.00517803	0.00375055	0.00715325	0.00714517	0.00857504	0.00901269	0.00307647	0.00348087	0.00444401	0.00901269
BPNT	31.1202	45.3736	55.906	42.9282	21.6508	37.157	20.5852	19.3014	32.9165	23.5947	23.2555	38.9568	36.7675	36.3223	34.3185	22.0792	19.7903	17.9226	55.906
BSORx
BSORy
BTS5	0.00024646	0.000191797	0.00050889	0.000219557	0.000388684	0.00021775	0.000914743	0.000195858	0.000208796	0.000280421	0.00014478	0.000288787	0.000219921	0.000268669	0.000256325		0.000311746		0.000914743
BWCOS
CA2t3pp
CAt6pp_f
CBIAT_f
CBLAT_f
CCGS
CD2abcpp
CD2tpp
CDAPPA120
CDAPPA140
CDAPPA141
CDAPPA160
CDAPPA161
CDAPPA180
CDAPPA181
CDGR
CDPMEK	0.441283	0.385528	0.392852	0.464104	0.612891	0.806556	0.493933	0.637679	0.174726	0.485894	0.137471	1.01393	0.747687	0.63201	1.45409	0.469544	0.349188	1.25289	1.45409
CFAS160E
CFAS160G
CFAS180E
CFAS180G
CHOLD
CHORS	19.4836	19.8464	21.9128	27.4467	17.0736	21.0258	21.5148	16.1152	15.3891	18.9432	13.0342	25.9128	22.6512	25.4151	27.6221	11.5036	15.0722	15.7466	27.6221
CHRPL	0.145803	0.0252264	0.0191272	0.0315394	0.0393848	0.150163		0.409017		0.557195	0.548811	0.35635			0.0200552		0.0729763		0.557195
CHTBSptspp
CITt7pp
COBALT2abcpp
COLIPAKpp
COLIPAabcpp
CPH4S
CPPPGO		0.073916	0.076573	0.200817	0.106633		0.226643	0.102645	0.103413	0.325738	0.0622961	0.447669	0.155888	0.132347	0.165406	0.10481	0.0972517		0.447669
CPPPGO2
CRNBTCT_f
CRNCAL2
CRNCBCT_f
CRNDCAL2
CRNDt2rpp_f
CRNt2rpp_f
CS	8.81101	10.8134	11.3539	11.6239	12.845	9.50819	15.2508	6.62723	4.12598	14.6797	5.65826	19.6003	5.60942	6.96686	5.64842	2.96211	2.09021	2.98502	19.6003
CSND
CSNt2pp
CTBTCAL2
CTBTt2rpp_f
CTECOAI6_f
CTECOAI7_f
CTECOAI8_f
CTPS2	2.42951	2.35861	2.66011	3.30888	2.61777	2.76293	2.4658	1.81956	1.19308	2.04111	1.25454	2.00261	2.89515	3.54896	4.30498	1.42201	2.077	1.66988	4.30498
CU1Opp
CU1abcpp
CU2abcpp
CU2tpp	0.298878	0.341395	0.220152					0.47138							0.444648	0.427943	0.271285		0.47138
CYANST
CYANSTpp
CYNTt2pp
CYSDDS
CYSSADS
CYSTRS
CYTD
CYTDK2
CYTDt2pp_copy2_f
CYTK1_f	13.1664	13.1758	12.125	11.3663	10.9405	17.5454	23.2068	28.2856	5.66	13.466	6.47117	26.179	32.2516	30.1602	23.6015	15.9056	17.5714	26.9317	32.2516
CYTK2_f
DAAD
DADA
DADK_f
DADNtex_f
DAGK120
DAGK140
DAGK141
DAGK160
DAGK161
DAGK180
DAGK181
DALAt2pp	0.775826	0.764275	0.679073	0.939671	0.421461	0.637573	0.548196	0.732115	0.735449	1.30423	0.826635	1.55414	0.892218	1.07271	0.972873	0.609587	0.723494	0.537505	1.55414
DAPAL
DAPDC	36.7285	33.809	51.4242	52.9087	41.9869	37.2114	35.4818	20.2938	27.6414	22.2708	18.4071	23.2387	18.6181	21.1245	22.2823	14.4125	16.7088	16.7993	52.9087
DAPE_f	28.493	24.2353	22.5803	28.617	19.6482	29.439	34.0091	27.1175	26.7109	51.0479	29.4394	60.2474	37.5582	41.4517	50.1984	17.2566	23.7221	23.2332	60.2474
DASYN120
DASYN140
DASYN141
DASYN160									5.89133	15.201	32.4177	15.7219				7.89983			32.4177
DASYN161									6.94378	17.9166	38.209	18.5305				9.31108			38.209
DASYN180
DASYN181
DB4PS	0.0707339	0.0464377	0.0447415	0.0593345	0.0815222	0.0742877	0.0923763	0.0483061	0.0415109	0.0561027	0.0337313	0.0717964	0.0754634	0.0857576	0.0853987	0.0399618	0.053919	0.0619602	0.0923763
DBTS	0.00104885	0.000557975		0.000379879	0.00140072	0.00438987	0.000285949	0.000306454	0.000196188	0.000320368	0.000195911	0.00104813	0.00042448	0.000126797	0.000368104		0.000341043		0.00438987
DC6PH
DCTPD
DCYTD
DCYTtex_f
DDCAtexi
DDGLK
DGK1_f
DGSNt2pp
DHAD1	38.1805	29.9592	30.3881	28.2362	30.6982	39.813	37.5637	17.8004	20.8014	17.6576	16.9664	14.5625	26.5695	25.3524	25.7442	11.6512	15.0545	17.6367	39.813
DHAD2	12.6878	9.95575	10.0983	9.38319	10.2013	13.2303	12.4828	5.91526	6.91252	5.86782	5.63813	4.83928	8.82932	8.42488	8.55508	3.8718	5.00278	5.86086	13.2303
DHBD_f
DHBS
DHDPRy	5.51747	4.568	5.15787	7.61529	5.6021	5.75279	5.3624	5.24271	9.20665	8.0963	5.83855	6.91354	6.94097	6.66422	4.39344	7.41904	7.56881	7.16195	9.20665
DHDPS	4.65595	4.17365	3.4033	4.78044	3.11987	5.3734	4.92056	4.42609	4.32068	4.58392	4.03589	8.19919	7.00933	6.17995	6.96859	4.44836	3.77925	3.05283	8.19919
DHFS	0.053568	0.0557974	0.0938523	0.0929749	0.0603007	0.055502	0.0460963	0.0331301	0.0122232	0.0289064	0.0146442	0.0315167	0.0367134	0.0455174	0.0611096	0.0196724	0.0280075	0.0225918	0.0938523
DHMPTR
DHNAOT4
DHNCOAS
DHNCOAT
DHNPA2r_f		1.3363		0.198195	0.498669	0.277628	0.177625		0.149133		0.558353				2.86242			0.200897	2.86242
DHNPTE_f
DHORD2	33.492	21.8465	35.2652	35.1513	20.809	22.2081	26.5443	19.2359		33.1395		27.5817	25.1835	0.182732	5.12088	26.8412	27.9876	30.1532	35.2652
DHORD5
DHORTS_f
DHPPDA2	0.0490358	0.0372637	0.0364568	0.048452	0.034319	0.0649677	0.0380522	0.0219404	0.0309336	0.0580411	0.0325878	0.0724611	0.0678322	0.0680195	0.0766126	0.0252587	0.030757	0.0349141	0.0766126
DHPS2	0.128955	0.217757	0.167298	0.0744746	0.0399386	0.196024	0.0277605	0.0475697	0.0714044	0.0559683	0.0462076	0.24379	0.122257	0.105739	0.113339	0.0208727	0.0655708	0.0258835	0.24379
DHPTDNR
DHPTDNRN
DHPTPE_f
DHQS	21.6106	18.2421	31.0195	31.6531	25.0412	36.0624	17.5442	23.1821	19.7299	35.1121	19.4692	41.1704	27.8164	27.4693	30.9428	15.9857	14.0651	11.7388	41.1704
DHQTi	26.7325	19.902	19.3709	22.2898	26.1089	25.6895	21.3771	30.5691	21.8355	32.8797	23.2151	44.0179	14.9602	27.3081	33.8833	19.9118	19.6664	21.2865	44.0179
DINSt2pp
DKGLCNR2x
DKGLCNR2y
DMATT	0.0443275	0.0399351	0.0442627	0.0525938	0.0174769	0.044638	0.0394856	0.0856023	0.158013	0.152638	0.0497166	0.129352	0.124789	0.100164	0.0808655	0.0638081			0.158013
DMPPS	0.0280861	0.0197916	0.0206623	0.019461	0.0181548	0.0282578	0.017658	0.0196452	0.00503853	0.0188137	0.00841298	0.0402803	0.0366543	0.0242066	0.0415993	0.0181493	0.0229445	0.0301604	0.0415993
DMQMT
DOGULNR
DPCOAK	0.32185	0.366713	0.309942	0.0824627	0.133236	0.219633	0.111561	0.209332	0.287758	0.817519	0.373473	1.83626	0.430478	0.31358	0.389732	0.39373	0.214019	0.49116	1.83626
DRPA
DSBCGT
DSBGGT
DSERDHr_f
DSERt2pp
DTARTD
DTMPK_f	7.55127	5.97692	6.20598		10.6543	4.95585	8.76354	10.5554	4.08046	21.2182	18.4525	15.848	19.5777	15.7375	11.9012		5.8908		21.2182
DURIK1
DURItex_f
DXPRIi	0.531535	0.507289	0.634974	0.756613	1.2544	0.833161	0.659044	0.578045	0.469443	0.711913	0.334352	0.68293	0.720136	0.603599	0.967546	0.28067	0.455787	0.576401	1.2544
DXPS	0.193392	0.225149	0.230476	0.222997	0.178154	0.265223	0.212806	0.129433	0.0759949	0.207931	0.0971192	0.34005	0.257811	0.292443	0.295367	0.107997	0.0986967	0.104155	0.34005
DXYLK
EAR100x
EAR100y
EAR120x
EAR120y
EAR121x
EAR121y
EAR140x
EAR140y
EAR141x
EAR141y
EAR160x
EAR160y
EAR161x
EAR161y
EAR180x
EAR180y
EAR181x
EAR181y
EAR40x
EAR40y
EAR60x
EAR60y
EAR80x
EAR80y
ECA4OALpp
ECAtpp
EDA									267.318		262.495		493.782	309.161	268.067				493.782
EDD									1977.37		1366.25		2808.98	2568.5	3422.15				3422.15
EDTXS1
EDTXS2
EDTXS3
EDTXS4
EGMEACPR	1.78363e-05	1.675e-05	1.59618e-05	1.56326e-05	2.15784e-05	1.58399e-05	1.43534e-05	1.1697e-05	8.98678e-06	1.38635e-05	1.20305e-05	1.4636e-05	1.68766e-05	1.6377e-05	1.80405e-05		8.94965e-06		2.15784e-05
ENO_f	36.5721	28.7901	35.5333	46.7596	35.3598	33.6683	29.7154	54.4006	21.9685	41.0807	30.1019	51.5243	18.8857	18.5079	17.3058	22.189	14.7761	12.6955	54.4006
ENTERES
ENTERES2
EPMEACPR	1.78363e-05	1.675e-05	1.59618e-05	1.56326e-05	2.15784e-05	1.58399e-05	1.43534e-05	1.1697e-05	8.98678e-06	1.38635e-05	1.20305e-05	1.4636e-05	1.68766e-05	1.6377e-05	1.80405e-05		8.94965e-06		2.15784e-05
F6PP
F6Pt6_2pp
FA100ACPHi
FA120ACPHi
FA140ACPHi
FA141ACPHi
FA160ACPHi
FA161ACPHi
FA80ACPHi
FACOAE100
FACOAE120	15.4291	17.6769	15.4817	17.1595	21.4123	49.0107	16.2038	12.5091	4.23062	6.77387	4.16397	18.1793	21.2611	14.0676	19.8758	6.30294	12.242	10.1356	49.0107
FACOAE140
FACOAE141
FACOAE160	25.303	28.9893	25.3894	28.1409	35.1152	80.3755	26.5736	20.5143	6.93804	11.1089	6.82872	29.8132	34.8673	23.0703	32.5954	10.3365	20.0764	16.6219	80.3755
FACOAE161	29.8232	34.1681	29.925	33.1681	41.3883	94.7341	31.3208	24.1791	8.17748	13.0934	8.04863	35.1392	41.0961	27.1917	38.4184	12.1831	23.6629	19.5913	94.7341
FACOAE180
FACOAE181
FACOAE60
FACOAE80
FADRx	100.707	134.345	152.503	137.443	83.6583	127.763	102.512	77.9249	109.813	133.095	109.273	141.529	119.976	136.672	144.359	54.5396	61.5171	54.7909	152.503
FALDH2_f
FBA3_f	4.91848	3.54868	4.6639	5.29768	5.17216	0.896048	4.81436	4.87186		5.53018		6.96346				4.05732	2.37355	2.35406	6.96346
FCI_f
FCLT	0.146049	0.0929743	0.0770064	0.148707	0.170496	0.253238	0.192779	0.257173	0.176876	0.553071	0.407567	0.47856	0.203405	0.126324	0.273501	0.221592	0.205896	0.270228	0.553071
FE2abcpp
FE2t2pp
FE2t3pp
FE2tpp	6.77049	7.73364	4.9871					10.6782							10.0726	9.69421	6.14544		10.6782
FE3Ri
FEENTERtex
FEENTERtpp
FEOXAMR1
FEOXAMR2
FEOXAMR3
FEROpp											0.0247774								0.0247774
FESR
FLVRx
FMETTRS
FMNAT	0.0265045	0.0513407	0.0777691	0.0465098	0.0330982	0.0440187	0.0384158	0.0147159	0.0155188	0.02874	0.0239118	0.029028	0.0339782	0.0412906	0.0474771	0.010717	0.0205105	0.0211832	0.0777691
FOMETRi
FORCT_f
FRUK
FRULYSDG_f
FRULYSE_f
FRULYSK
FTHFD
FUMt2_2pp
G1PACT	4.9088	5.07473	4.76085	4.53289	6.7229	10.3355	5.1275	4.0221	2.44671	2.1705	2.53123	2.98616	5.096	5.85223	6.38367	4.12866	5.4801	5.26499	10.3355
G1PPpp
G1SAT_f	0.0574455	0.0523938	0.0569685	0.0572901	0.0475121	0.0669307	0.0744269	0.0483028	0.0549026	0.0866657	0.0565404	0.105258	0.103809	0.0962027	0.113463	0.0467482	0.0538455	0.0442699	0.113463
G2PP
G2PPpp
G3PD2_f
G3PT
G5SD	6.81314	6.47784	7.52464	8.89032	6.3214	9.76815	5.72632	6.3347	7.24924	7.12838	6.32602	7.55921	6.81503	8.42628	7.95807	3.42077	4.59758	4.6821	9.76815
G6PDA
G6PDH2r_f	47.2829	50.8474	41.4917	60.6857	44.5092		45.8176	33.958	171.337	106.95	194.212	109.534	333.628	225.363	254.937	63.6474	85.5414	65.6537	333.628
G6PP
G6Pt6_2pp
GAL1PPpp
GALCTD
GALCTND
GALCTNLt2pp
GALM2pp
GALS3
GALT1
GALURt2rpp_f
GALUi
GALt2pp
GAM6Pt6_2pp
GAPD_f	18.3494	17.5985	16.551	25.8301	20.5293	29.2943	22.3172	33.6747	12.8116	27.4139	15.2666	28.2006	15.7184	20.133	16.8525	14.3586	8.1881	6.52559	33.6747
GARFT_f	37.5149	44.1035	54.9251	38.4207	48.6037	40.7844	35.5194	30.9406	6.98465	59.5167		57.9262	0.494254			36.8881	23.5228	31.7695	59.5167
GART	0.0597695	0.0586752	0.0666797	0.0627914	0.0544546	0.0696245	0.0667306	0.0346748	6.03192	0.0666951	7.20965	0.0664564	16.6729	19.9678	14.1859	0.0372362	0.0381111	0.0536344	19.9678
GCALDD	0.00560074	0.00382786	0.00404986	0.00647973	0.00271815	0.0060949	0.0051121	0.00346146	0.0145203	0.015496	0.0289047	0.0203272	0.0229941	0.0263618	0.0314147	0.00316263	0.00354959	0.00244747	0.0314147
GDMANE
GDPMNH
GDPMNP
GDPTPDP
GF6PTA	1.64346	1.51993	1.95751	1.94678	1.61277	1.36402	1.70611	0.898344	0.758939	0.711046	0.721381	1.90782	1.51282	1.48237	1.71033	1.76098	2.19604	2.7909	2.7909
GGGABADr_f
GGGABAH
GGPTRCO
GGPTRCS
GHBDHx_f
GHMT2r_f	2.13122	3.4573	3.47514	3.92704	4.05009	3.25165	3.29483	4.23278	1.87008	3.39689	0.626246	3.10646	2.09284	1.8526	1.82793	1.81823	1.72911	1.7135	4.23278
GK1_f	26.7936	31.8783	32.9863	41.1762	31.8024	43.3522	23.2394	33.6962	25.9117	56.2925	31.2795	75.4227	23.3076	22.6305	20.6625	19.7186	28.2461	33.8015	75.4227
GLBRAN2
GLCATr_f
GLCRAL
GLCS1
GLCTR1
GLCTR2
GLCTR3
GLCt2pp									160.842		179.223		1347.8						1347.8
GLCtex_copy2	333.244	108.681	241.657	180.878	184.864	8644.06	387.118	160.443					15955.6			222.594	229.859	216.266	15955.6
GLDBRAN2
GLGC
GLNTRS
GLTPD_f
GLU5K	8.96723	9.97103	9.3381	11.775	7.69067	11.8671	9.82873	8.38846	11.5983	13.6953	10.5608	11.9842	9.36488	10.9088	11.0047	6.4852	6.49244	7.79845	13.6953
GLUABUTt7pp_f
GLUCYS
GLUDy_f
GLUNpp
GLUPRT	13.5732	12.0349	13.3013	21.2438	12.7093	12.597	14.6347	7.56753	6.17431	9.95617	6.33804	9.98912	11.461	14.6384	13.6062	8.11142	9.13742	13.8247	21.2438
GLUR_f
GLUTRR	3.35183	3.53743					3.62712	0.891322	3.77997			8.83607	4.33793	3.16941	3.3575		2.63031		8.83607
GLUTRS	0.0611209	0.0539507	0.0734747	0.0760813	0.0456778	0.0424996	0.0523482	0.0269139	0.0302677	0.045451	0.0291468	0.0419479	0.050189	0.0653112	0.0604218	0.025627	0.034702	0.0293563	0.0760813
GLUt2rpp_f
GLUt4pp
GLXCL
GLYALDtpp_f
GLYAT_f
GLYCDx
GLYCK
GLYCLTt4pp
GLYCtpp_f
GLYK
GLYOX
GMAND
GMHEPAT
GMHEPK
GMHEPPA
GMPR
GMPS2	2.00385	1.68106	1.98721	2.64859	2.39917	2.04683	1.47754	1.35032	1.14245	1.89938	1.23258	1.50195	2.09963	2.57079	3.07514	1.046	1.33425	1.08704	3.07514
GND	28.8905	22.315	26.796	29.4282	25.1554	6.55812	22.844	19.8668		36.06		39.4018				30.0494	40.7699	17.613	40.7699
GOFUCR
GP4GH
GPDDA1
GPDDA1pp
GPDDA2
GPDDA2pp
GPDDA3
GPDDA3pp
GPDDA4
GPDDA4pp
GPDDA5
GPDDA5pp
GRTT	0.0443275	0.0399351	0.0442627	0.0525938	0.0174769	0.044638	0.0394856	0.0856023	0.158013	0.152638	0.0497166	0.129352	0.124789	0.100164	0.0808655	0.0638081			0.158013
GSNK
GSNt2pp
GSPMDA
GSPMDS
GTHOr_f
GTHPi
GTHRDHpp
GTHS
GTPCI	0.00349875	0.0045108	0.00423279	0.00406695	0.00566094	0.0060301	0.00551734	0.00320877	0.00458829	0.00453185	0.00262092	0.00506812	0.00634654	0.00434138	0.00623284	0.00205685	0.00235114	0.00215622	0.00634654
GTPCII2	0.017209	0.0211115	0.0241582	0.0326423	0.0109399	0.0253695	0.0315601	0.0581863	0.0572964	0.0778939	0.0435362	0.0603807	0.0436881	0.0389553	0.0491423	0.0443927	0.0255059	0.0303759	0.0778939
GTPDPDP
GTPDPK
GUAD
GUAtex_f
GUI1_f
GUI2_f
HADPCOADH3_f
HBZOPT	0.0761953	0.0821424	0.0424821	0.102004	0.0431192	0.740428		0.162955	0.0653903	0.149546	0.116701	0.072287	0.194792	0.452664	0.201696	0.0980612	0.111922		0.740428
HCYSMT
HCYSMT2
HDCAtexi
HDCEAtexi
HEMEOS
HEPK1
HEPK2
HEPT1
HEPT2
HEPT3
HEPT4
HETZK
HEX1									65.8972		85.1382		308.384	396.452	403.925				403.925
HEX7													371.124						371.124
HG2abcpp
HG2t3pp
HISTD	2.57892	1.88277	1.68318	1.68457	2.14986	1.6539	2.27196	1.47676	1.69177	1.81878	1.80388	1.96706	2.7379	2.28384	2.62893	2.48195	2.43536	3.63932	3.63932
HISTP	2.66155	2.8504	2.81377	3.07677	3.19931	1.89105	2.58538	1.54318	1.73235	2.07773	1.43109	2.16392	2.36144	2.46343	2.95323	1.76333	2.04553	2.84467	3.19931
HISTRS
HISt2rpp_f
HKNDDH
HKNTDH
HMBS	0.0415218	0.0380775	0.0457931	0.0485558	0.0452533	0.0585616	0.0479906	0.0385258	0.0488643	0.0381374	0.0551623	0.0241295	0.105109	0.116481	0.0804197	0.0437965	0.030539	0.0914842	0.116481
HPPK2																	0.153212		0.153212
HPYRI_f
HSK	19.3305	40.5183	25.3592	20.5308	63.4769	31.7757	16.8098	22.6245	16.5845	10.3824	32.0885	12.4627	25.7645	25.8624	28.8397	12.606	7.84984	16.628	63.4769
HSST	4.76466	2.89249	4.46091	4.12424	4.13255	5.39437	4.33619	4.76859	5.17587	7.34627	4.29267	6.87336	3.16871	5.35547	5.32455	3.12181	2.79739	2.19923	7.34627
HSTPT	2.31133	4.23091	5.03621	4.61429	2.89971	1.66702	1.97239	1.82149	2.52046	2.54469	2.39168	2.65452	2.43528	2.20344	3.07331	2.58756	2.24154	2.01028	5.03621
I4FE4SR	0.00589732	0.00252455	0.00246628	0.00311657	0.00293862	0.00398208	0.00320436	0.00688055	0.00447047	0.00856574	0.00469573	0.0103715	0.0113278	0.00923799	0.00999204	0.00347949	0.00364493	0.00376348	0.0113278
ICDHyr_f	8.07143	6.8392	6.75543	7.23984	7.89809	9.88141	6.2739	6.95314	1.86839	6.00915	2.00452	7.30077	2.19705	2.41651	2.30952	2.36997	2.51506	3.02828	9.88141
ICHORS_copy1_f
ICHORS_copy2
ICHORT
ICL
ICYSDS	0.0139476	0.0130888	0.0137814	0.0228672	0.0107839	0.0132274	0.0113188	0.0105834	0.00902889	0.0112846	0.00835055	0.0106261	0.0153455	0.0168837	0.0211022	0.00547943	0.00621227	0.00625956	0.0228672
IGPDH	2.66155	2.8504	2.81377	3.07677	3.19931	1.89105	2.58538	1.54318	1.73235	2.07773	1.43109	2.16392	2.36144	2.46343	2.95323	1.76333	2.04553	2.84467	3.19931
IGPS	0.888726	1.20448	0.916526	1.64927	1.29697	1.99898	2.03176	1.04162	1.57413	2.35658	1.63741	2.32048	3.04299	3.18756	1.06268	0.788123	1.91834	0.794822	3.18756
ILETA_f
ILETRS
ILEt2rpp_f
IMPC_f
IMPD	1.06307	0.979577	1.42084	2.04468	1.27499	1.1259	0.770465	0.719684	0.527531	0.848659	0.616995	0.875301	0.96266	1.19959	1.31843	0.567737	0.736248	0.614989	2.04468
INDOLEt2rpp_f
INSH
INSK
INSt2pp_copy1
INSt2pp_copy2_f
INStex_f
IPDDI_f
IPDPS	0.213273	0.150288	0.1569	0.147777	0.137859	0.214577	0.134087	0.149177	0.0382602	0.142863	0.0638841	0.305869	0.278335	0.183814	0.315885	0.137817	0.17423	0.229024	0.315885
IPMD	6.7291	6.65433	5.48777	8.60029	7.89967	6.08116	2.71293	5.53839	6.35233	4.56968	11.3349	3.18056	7.39966	6.6737	6.76702	3.88767	3.74292	2.88564	11.3349
IPPS	6.62526	8.59215	5.20708	9.08285	7.76122	7.41038	3.55326	3.17832	4.73631	3.27762	5.34445	2.59481	6.64929	8.26456	6.9133	2.64691	4.14177	3.24529	9.08285
K2L4Aabcpp	1.41339	1.07207	1.11599	1.08338	0.898507	1.5759	1.34015	0.787183	0.806142	1.2751	0.957629	1.1575	1.47225	1.81268	1.43064	0.589023	0.931922	1.01204	1.81268
KARA1_f
KARA2_f	0.564685	0.428747	0.489867	0.469198	0.630925	0.498638	0.447156	0.492378	0.440068	0.586369	0.528219	0.743085	0.500795	0.602144	0.837371	0.509106	0.401456	0.432504	0.837371
KAS15
KDOCT2	1.09683	1.45531	1.52387	2.25933	0.878553	1.21296	1.22325	0.961424	0.888197	1.44045	0.845341	1.40149	1.39379	1.51094	1.70656	0.817453	0.89794	0.997608	2.25933
[truncated: 670 more rows]

## Sheet: pFBA Kmax 18 strains
	Average k_max
[truncated: 266 more rows]

[truncated: 4 more sheets: MFA Kapp 18 strains rep1, MFA Kapp 18 strains rep2, MFA Kmax 18 strains, Different threshold cardinality]
